# Supplementary material for: Genome-wide analysis of starch metabolism genes in potato (Solanum tuberosum L.)
Source: BMC Genomics. 2017 Jan 5;18:37. doi: 10.1186/s12864-016-3381-z (PMC5217216; doi:10.1186/s12864-016-3381-z)
Supplement: Additional file 2: — Valid microarray identifiers for starch genes in the POCI 4x44k and 8x60k platforms. (XLS 46 kb) [file 12864_2016_3381_MOESM2_ESM.xls]

## Sheet: Additional file 2
Additional file 2. Valid microarray identifiers for starch genes
Name	PrimaryAccession	8x60k Identifier	Systematic POCI
alpha amylase 1.1 (AMY1.1)	PGSC0003DMT400020591	CUST_29091_PI426222305	BPLI18M23TH_724
alpha amylase 1.2 (AMY1.2)	PGSC0003DMT400053110	CUST_31840_PI426222305 CUST_31863_PI426222305	MICRO.12059.C1_688 cSTS23K12TH_696
Alpha-amylase 2 (AMY23)	PGSC0003DMT400025601	CUST_7397_PI426222305 CUST_7533_PI426222305	MICRO.4817.C1_1119 MICRO.4817.C2_704
Alpha-amylase 3 (AMY3)	PGSC0003DMT400045435	CUST_33499_PI426222305	MICRO.10844.C1_1047 MICRO.10844.C2_1026 STMHI11TH_723 MICRO.4576.C1_839
Alpha-glucan phosphorylase 1a (PHO1a)	PGSC0003DMT400006337 PGSC0003DMT400020094 PGSC0003DMT400008970	CUST_52715_PI426222305	MICRO.984.C1_1323 MICRO.984.C2_3132 MICRO.984.C4_138 ACDA03110D02.T3m.scf_427
Alpha-glucan phosphorylase 1b (PHO1b)	PGSC0003DMT400072963	CUST_19133_PI426222305 CUST_19428_PI426222305 CUST_19365_PI426222305 CUST_19289_PI426222305	MICRO.5784.C1_417 MICRO.5784.C2_937 MICRO.4388.C1_905 cSTB6G20TH_366
Alpha-glucan phosphorylase 2a (PHO2a)	PGSC0003DMS000000588		MICRO.845.C1_132 MICRO.845.C2_2423
Alpha-glucan phosphorylase 2b (PHO2b)	PGSC0003DMT400081273	CUST_45149_PI426222305 CUST_45158_PI426222305	MICRO.7362.C1_869 MICRO.14642.C1_854
ATP-ADP antiporter 1 (NTT1)	PGSC0003DMT400014304	CUST_6775_PI426222305	POACX37TV_325 cSTA24O19TH_29 MICRO.1831.C1_2060
ATP-ADP antiporter 2 (NTT2)	PGSC0003DMT400073724	CUST_15514_PI426222305	bf_acdaxxxx_0055c01.t3m.scf_574 TBSK02104FH04.t3m.scf_236 MICRO.1831.C2_2451
Beta-amylase 1 (BAM1)	PGSC0003DMT400003933	CUST_5141_PI426222305	MICRO.189.C3_1092 cSTS23M18TH_384 MICRO.189.C19_907
Beta-amylase 2 (BAM2)	PGSC0003DMT400062050		MICRO.1426.C1_1953
Beta-amylase 3.1 (BAM3.1)	PGSC0003DMT400004686	CUST_35620_PI426222305	MICRO.13823.C1_1872 POACG68TP_872
Beta-amylase 3.2 (BAM3.2)	PGSC0003DMT400052839	CUST_42396_PI426222305	MICRO.13368.C1_1225
Beta-amylase 4 (BAM4)	PGSC0003DMT400031626 PGSC0003DMT400031627	CUST_10788_PI426222305 CUST_10750_PI426222305	MICRO.15855.C1_538 bf_suspxxxx_0009h07.t3m.scf_136 MICRO.2492.C1_702 bf_ivrootxx_0060e03.t3m.scf_583
Beta-amylase 6.1 (BAM6.1)	PGSC0003DMT400067403	CUST_38257_PI426222305
Beta-amylase 7 (BAM7)	PGSC0003DMT400000485	CUST_3218_PI426222305 CUST_3148_PI426222305
Beta-amylase 9 (BAM9)	PGSC0003DMT400027659	CUST_8549_PI426222305 CUST_8536_PI426222305
Branching enzyme II (SBE2)	Sotub09g011090.1.1		MICRO.16220.C1_158
branching enzyme III (SBE3)	PGSC0003DMT400025846	CUST_7752_PI426222305 CUST_7612_PI426222305 CUST_7418_PI426222305 CUST_7544_PI426222305	MICRO.1689.C3_1473 MICRO.1689.C4_21
Disproportionating enzyme 1 (DPE1)	PGSC0003DMT400042739	CUST_43198_PI426222305 CUST_43195_PI426222305 CUST_43191_PI426222305	MICRO.1834.C1_1863
Disproportionating enzyme 2 (DPE2)	Sotub02g006950.1.1		bf_mxlfxxxx_0002e03.t3m.scf_310 MICRO.6841.C1_2057 MICRO.6841.C3_328
Glucan water dikinase (GWD)	PGSC0003DMT400019845	CUST_34051_PI426222305	MICRO.3453.C1_1094 MICRO.3453.C3_795 MICRO.3453.C4_1606
Glucose transporter (GLT1)	PGSC0003DMT400067882 PGSC0003DMT400067884	CUST_33731_PI426222305 CUST_33608_PI426222305	STMDP74TH_751 cSTA28H16TH_144 MICRO.1289.C2_2016
Glucose-1-phosphate adenylyltransferase, large subunit 1 (APL1)	PGSC0003DMT400023304	CUST_19529_PI426222305	MICRO.4772.C1_335 MICRO.10340.C1_351
Glucose-1-phosphate adenylyltransferase, large subunit 2 (APL2)	PGSC0003DMT400041215	CUST_16077_PI426222305	MICRO.7806.C1_974 MICRO.7806.C2_1772
Glucose-1-phosphate adenylyltransferase, large subunit 3 (APL3)	PGSC0003DMT400001935	CUST_46835_PI426222305 CUST_46813_PI426222305	MICRO.2198.C1_1938
Glucose-1-phosphate adenylyltransferase, small subunit 1.1 (APS1.1)	PGSC0003DMT400079823	CUST_49639_PI426222305	MICRO.367.C1_1738
Glucose-1-phosphate adenylyltransferase, small subunit 1.2 (APS1.2)	PGSC0003DMT400097320	CUST_21291_PI426222305
Glucose-1-phosphate adenylyltransferase, small subunit 2 (APS2)	PGSC0003DMT400064936	CUST_23457_PI426222305
Glucose-6-phosphate translocator 1.1 (GPT1.1)	PGSC0003DMT400014284 PGSC0003DMT400002701	CUST_52676_PI426222305 CUST_48268_PI426222305	BF_CSCHXXXX_0014E05.T3M.SCF_603 MICRO.4029.C1_965 MICRO.4029.C2_1110 MICRO.4029.C4_100
Glucose-6-phosphate translocator 2.1 (GPT2.1)	PGSC0003DMT400013500	CUST_32932_PI426222305	174G02AF.esd_341 MICRO.1076.C1_1353
Glucose-6-phosphate translocator 2.2 (GPT2.2)	PGSC0003DMT400065527	CUST_50631_PI426222305 CUST_50617_PI426222305 CUST_50625_PI426222305	BPLI8C14TH_659
Granule-bound starch synthase 1 (GBSS1)	PGSC0003DMT400031568	CUST_10538_PI426222305 CUST_10857_PI426222305	MICRO.920.C2_1499 MICRO.920.C5_1
Inorganic Pyrophosphatase (PPase)	PGSC0003DMT400008028	CUST_41325_PI426222305	MICRO.1068.C1_98
Inorganic Pyrophosphatase-like (PPase-like)	PGSC0003DMT400068875	CUST_44987_PI426222305	MICRO.1068.C2_1019
Isoamylase I (ISA1)	PGSC0003DMT400053345		MICRO.7513.C1_357 MICRO.7513.C2_974
Isoamylase II (ISA2)	PGSC0003DMT400002502	CUST_30734_PI426222305	MICRO.17391.C1_799 MICRO.13258.C1_792 MICRO.12035.C1_53
Isoamylase III (ISA3)	PGSC0003DMT400018766	CUST_30862_PI426222305	MICRO.10651.C1_2421
Limit dextrinase (LDE)	Sotub11g012510.1.1 Sotub11g012520.1.1 Sotub11g012530.1.1 Sotub11g012540.1.1		MICRO.7780.C1_734 MICRO.7780.C2_1012
Maltose excess 1 (MEX1)	PGSC0003DMT400063824	CUST_31220_PI426222305	MICRO.10450.C1_752 MICRO.7618.C1_930
Phosphoglucan phosphatase (like SEX4 1, LSF1)	PGSC0003DMT400077364	CUST_6121_PI426222305	MICRO.4510.C1_1136 MICRO.4355.C1_1130
Phosphoglucan phosphatase (like SEX4 2, LSF2)	PGSC0003DMT400074765	CUST_40278_PI426222305	MICRO.1486.C1_1676
Phosphoglucan phosphatase (SEX4)	PGSC0003DMT400039423	CUST_22394_PI426222305	MICRO.1811.C1_1152 MICRO.1811.C6_939
Phosphoglucan water dikinase (PWD)	PGSC0003DMT400042818	CUST_36027_PI426222305 CUST_36019_PI426222305	MICRO.14475.C1_510 MICRO.14475.C2_1330 cSTB40I22TH_371
Phosphoglucoisomerase 1 (PGI)	PGSC0003DMT400033620	CUST_499_PI426222305 CUST_366_PI426222305	MICRO.1497.C1_1715 MICRO.1497.C2_391
Phosphoglucoisomerase-like 1 (PGI-like1)	Sotub12g005010.1.1		MICRO.299.C1_2024
Phosphoglucoisomerase-like 2 (PGI-like 2)	PGSC0003DMT400077470	CUST_37079_PI426222305
Phosphoglucomutase 1 (PGM1)	PGSC0003DMS000001397		bf_swstxxxx_0059a07.t3m.scf_523 MICRO.1743.C1_547 MICRO.1743.C2_1865
Starch synthase 2 (SS2)	PGSC0003DMT400003355	CUST_1543_PI426222305 CUST_1080_PI426222305	MICRO.1850.C1_2877 MICRO.1850.C2_999 bf_arrayxxx_0090e03.t7m.scf_21 bf_arrayxxx_0002h07.t7m.scf_270
Starch synthase I (SS1)	PGSC0003DMT400047729	CUST_22194_PI426222305 CUST_22275_PI426222305	cSTA36J3TH_509 cPRO10K18TH_711
Starch synthase III (SS3)	PGSC0003DMT400042496	CUST_18637_PI426222305	MICRO.15381.C1_1426 MICRO.4682.C1_1259 MICRO.1658.C1_1149
Starch synthase IV (SS4)	PGSC0003DMT400021444	CUST_47388_PI426222305	MICRO.16059.C1_614 STMEK83TV_214 MICRO.594.C1_528
Starch synthase V (SS5)	PGSC0003DMT400078688	CUST_33739_PI426222305	MICRO.7847.C1_749 MICRO.7847.C2_16 MICRO.7989.C1_747
Starch synthase VI (SS6)	PGSC0003DMT400035218		bf_arrayxxx_0102g09.t7m.scf_372 MICRO.13669.C1_824 MICRO.9415.C1_595 MICRO.9415.C3_1041
Sucrose Synthase 1 (SUSY1)	PGSC0003DMT400035264	CUST_26861_PI426222305	MICRO.15082.C1_1400
Sucrose synthase 2 (SUSY2)	PGSC0003DMT400035262	CUST_26822_PI426222305 CUST_26827_PI426222305	MICRO.196.C1_1191 MICRO.196.C2_1792 MICRO.196.C5_699 STMHE19TV_557
Sucrose Synthase 3 (SUSY3)	PGSC0003DMT400017087	CUST_51694_PI426222305	MICRO.16466.C1_909 bf_suspxxxx_0008E08.t3m.scf MICRO.1765.C1_1320
Sucrose Synthase 4 (SUSY4)	PGSC0003DMT400007506	CUST_13211_PI426222305	bf_cswcxxxx_0003h03.t3m.scf_323 MICRO.196.C8_1 027D03AF.esd_415
Sucrose Synthase 6 (SUSY6)	PGSC0003DMT400079728	CUST_45543_PI426222305	MICRO.2837.C1_518 cSTB36H8TH_497
Sucrose Synthase 7 (SUSY7)	PGSC0003DMT400043117	CUST_18531_PI426222305	MICRO.9800.C1_469
Triose-phosphate/phosphate translocator 1 (TPT1)	PGSC0003DMT400058772	CUST_39634_PI426222305
UDP-glucose pyrophosphorylase 2 (UGPase2)	PGSC0003DMT400034699	CUST_25411_PI426222305	bf_stolxxxx_0025b04.t3m.scf_134 MICRO.108.C5_235
Vacuolar Glucose Transporter 3-like (VGT3-like)	PGSC0003DMT400026885	CUST_8667_PI426222305 CUST_8641_PI426222305	MICRO.1246.C3_1111 MICRO.13130.C1_755
