# Supplementary material for: Genome-wide analysis of starch metabolism genes in potato (Solanum tuberosum L.)
Source: BMC Genomics. 2017 Jan 5;18:37. doi: 10.1186/s12864-016-3381-z (PMC5217216; doi:10.1186/s12864-016-3381-z)
Supplement: Additional file 3: — Description of samples analyzed in this study. (XLS 36 kb) [file 12864_2016_3381_MOESM3_ESM.xls]

## Sheet: Additional file 3
Additional file 3. Description of samples analyzed in this study
Experiment no.	Experiment Name	Platform	Description	Reference
1	Diurnal leaf	POCI 4x44K	cv. Solara plants were grown under 14h light / 10h dark cycle	Ferreira et al. 2010 [20]
2	Tuber induction	POCI 4x44K	cv. Solara plants were grown under LD	Ferreira et al. 2010 [20]
3	Growth velocity	POCI 4x44K	cv. Solara plants were grown under LD	Ferreira et al. 2010 [20]
4	Dormant buds	POCI 4x44K	cv. Solara plants were grown under LD for 3 months. Tubers were stored at RT for 1 week.	This study
5	Tuber sprouts	POCI 4x44K	cv. Solara plants were grown under LD for 3 months. Tubers were stored at RT for 12 weeks.	This study
6	Time course of leaves and tubers	8x60K	cv. Desirée plants were grown under LD for 8 weeks. Samples were taken thereafter every 4 hours.	Hancock et al. 2013 [37]
7	Primary and secondary tubers, normal tubers and leaves under elevated and normal temperature	8x60K	cv. Agria plants were grown under LD for 6.5 weeks, then one group was subjected to mild heat treatment for 1 week prior to a 2 week regeneration period and subsequent harvest. Leaf samples were taken before the treatment, at the end of the treatment and at the end of the growth phase	This study
8	Tubers and leaves under normal temperaure	8x60K	Plants (cv. Agria) were grown under tuber inducing SD for 30 days, then shifted to LD for 10 days until harvest	This study
9	Tubers and leaves	RNA-seq	doubled monoploid S. tuberosum Group Phureja DM1-3 (DM) and S. tuberosum Group Tuberosum RH89-039-16 (RH)	Spud DB
