# Supplementary material for: Genome-wide analysis of starch metabolism genes in potato (Solanum tuberosum L.)
Source: BMC Genomics. 2017 Jan 5;18:37. doi: 10.1186/s12864-016-3381-z (PMC5217216; doi:10.1186/s12864-016-3381-z)
Supplement: Additional file 5: — Entities similar to SuSy4, GPT2.1 and SBE3 in a) POCI experiments, b) 8x60k experiments and c) RNA-Seq data. d) shows the genes commonly co-expressed in all platforms. (XLS 1177 kb) [file 12864_2016_3381_MOESM5_ESM.xls]

## Sheet: a) POCI 283 entities
Additional file 5. Entities similar to SuSy4, GPT2.1 and SBE3
	GPT2	GPT2	GPT2	SBE3	SBE3	SUSY4	SUSY4	SUSY4
ProbeName	Similarity ( Entities similar to bf_stolxxxx_0048b11.t7m.scf_353, 0.8 <=r<= 1.0 ) ( Entities 0.8 similar to GPT2 )	Similarity ( Entities similar to 174G02AF.esd_341, 0.8 <=r<= 1.0 ) ( entities 0.8 similar to GPT2 ) ( Entities 0.8 similar to GPT2 )	Similarity ( Entities similar to MICRO.1076.C1_1353, 0.8 <=r<= 1.0 ) ( entities 0.8 similar to GPT2 ) ( Entities 0.8 similar to GPT2 )	Similarity ( Entities similar to MICRO.1689.C3_1473, 0.8 <=r<= 1.0 ) ( entities 0.8 similar to SBE3 )	Similarity ( Entities similar to MICRO.1689.C4_21, 0.8 <=r<= 1.0 ) ( entities 0.8 similar to SBE3 )	Similarity ( Entities similar to 027D03AF.esd_415, 0.8 <=r<= 1.0 ) ( entities 0.8 similar to SuSy4 )	Similarity ( Entities similar to MICRO.196.C8_1, 0.8 <=r<= 1.0 ) ( entities 0.8 similar to SuSy4 )	Similarity ( Entities similar to bf_cswcxxxx_0003h03.t3m.scf_323, 0.8 <=r<= 1.0 ) ( entities 0.8 similar to SuSy4 )	Description POCI	gene identifier
MICRO.4034.C1_707	0.879596	0.921512	0.892365	0.865763	0.875954	0.831009	0.912823	0.9103	Phosphofructokinase, putative [Medicago truncatula]	0
MICRO.481.C2_1804	0.816583	0.858849	0.813044	0.818408	0.823957	0.831591	0.875823	0.886045	UDP-glucose:sterol 3-O-glucosyltransferase [Panax ginseng]	0
MICRO.8087.C1_1235	0.914726	0.943899	0.896648	0.849841	0.846699	0.820005	0.933322	0.920949	FAC1 (EMBRYONIC FACTOR1); AMP deaminase [Arabidopsis thaliana]	0
TBSK03556FA04.t3m.scf_339	0.817796	0.827973	0.880366	0.84663	0.911532	0.951202	0.885286	0.86979	NA	0
TBSK04996FA04.t3m.scf_391	0.871371	0.877035	0.930438	0.840429	0.897277	0.95531	0.924523	0.894148	NA	0
MICRO.2536.C1_424	0.826018	0.833079	0.829439	0.894499	0.943864	0.907715	0.840371	0.855308	NA	0
MICRO.690.C2_54	0.804042	0.8631	0.825788	0.879634	0.875056	0.824125	0.892865	0.890236	ATHAL3A [Arabidopsis thaliana]	0
bf_acdcxxxx_0057f01.t3m.scf_670	0.80999	0.811805	0.893662	0.802884	0.87208	0.948856	0.860388	0.825539	NA	0
MICRO.1589.C1_611	0.878159	0.915664	0.907926	0.846951	0.851602	0.865382	0.93516	0.908911	ATP binding / nucleoside-triphosphatase/ nucleotide binding [Arabidopsis thaliana]	0
cSTC6K15TH_457	0.835886	0.893613	0.807191	0.923355	0.920181	0.844456	0.901422	0.936264	NA	0
STMGI88TV_1	0.960376	0.985013	0.91958	0.903286	0.907059	0.868495	0.975648	0.98312	Putative starch synthase [Oryza sativa]	0
TBSK03752FA08.t3m.scf_179	0.886677	0.882982	0.943954	0.804858	0.864248	0.939685	0.941712	0.900035	NA	0
MICRO.17282.C1_386	0.915584	0.947194	0.896874	0.95536	0.960255	0.87393	0.961111	0.965894	NA	0
bf_acdcxxxx_0028f11.t3m.scf_520	0.844646	0.85252	0.91988	0.832989	0.895002	0.959786	0.895619	0.864285	Probable serine protease inhibitor 6 precursor (AM66)	0
STMEB82TH_595	0.897396	0.931197	0.913566	0.815435	0.813961	0.823668	0.89591	0.87616	Ribonuclease H; Ribosomal protein L9 N-terminal-like [Medicago truncatula]	0
cSTA32E11TH_564	0.8328	0.876715	0.841204	0.929067	0.948528	0.893638	0.933958	0.946521	hypothetical protein OsI_034908 [Oryza sativa (indica cultivar-group)]	0
MICRO.481.C1_82	0.806318	0.854561	0.855362	0.813332	0.834659	0.893608	0.881231	0.875427	UDP-glucose:sterol 3-O-glucosyltransferase [Panax ginseng]	0
TBSK02937FE09.t3m.scf_287	0.818652	0.825853	0.887868	0.827648	0.892634	0.940119	0.892722	0.867006	NA	0
MICRO.2346.C13_607	0.800918	0.835617	0.813851	0.815184	0.842799	0.865214	0.903171	0.908772	NA	0
SSBN002G16u.scf_81	0.868426	0.910458	0.844297	0.970345	0.985788	0.896385	0.915356	0.952849	NA	0
MICRO.5182.C1_892	0.867589	0.886143	0.89152	0.817262	0.83664	0.897037	0.924191	0.888632	UPL6; ubiquitin-protein ligase [Arabidopsis thaliana]	0
MICRO.2033.C9_164	0.856296	0.84564	0.904473	0.827305	0.893553	0.937049	0.884616	0.857485	NA	0
MICRO.3825.C2_262	0.929194	0.959456	0.889777	0.884443	0.876046	0.83037	0.922865	0.927284	NA	0
MICRO.6841.C3_328	0.811676	0.847022	0.833471	0.838478	0.844748	0.870597	0.866884	0.848317	4-alpha-glucanotransferase; disproportionating enzyme [Solanum tuberosum]	0
MICRO.1799.C1_2268	0.843596	0.860473	0.880851	0.846003	0.876759	0.908226	0.922924	0.892521	expressed protein [Arabidopsis thaliana]	PGSC0003DMG400000234
MICRO.10695.C1_1151	0.949146	0.94581	0.954263	0.805078	0.831409	0.869229	0.930355	0.898708	hypothetical protein OsJ_024090 [Oryza sativa (japonica cultivar-group)]	PGSC0003DMG400000272
MICRO.4775.C1_842	0.923048	0.899906	0.895902	0.801557	0.838691	0.861597	0.94404	0.917069	unknown protein [Arabidopsis thaliana]	PGSC0003DMG400000415
MICRO.15165.C1_1294	0.892788	0.887828	0.84456	0.884738	0.914462	0.838097	0.858269	0.877352	H1005F08.2 [Oryza sativa (indica cultivar-group)]	PGSC0003DMG400000429
MICRO.8978.C1_562	0.89704	0.930847	0.898384	0.910414	0.915544	0.841068	0.895393	0.895311	NA	PGSC0003DMG400000489
MICRO.2033.C2_296	0.941331	0.922	0.961725	0.833661	0.889699	0.938379	0.948814	0.9147	metallocarboxypeptidase inhibitor [Solanum tuberosum]	PGSC0003DMG400000678
TBSK03544FH04.t3m.scf_188	0.89783	0.873488	0.941388	0.803751	0.878055	0.951098	0.897405	0.86515	NA	PGSC0003DMG400000678
MICRO.2198.C1_1938	0.882353	0.916688	0.908877	0.901256	0.942167	0.924364	0.925346	0.940488	ADPglucose pyrophosphorylase large subunit [Solanum lycopersicum]	PGSC0003DMG400000735
bf_arrayxxx_0087h07.t3m.scf_982	0.926143	0.941489	0.969376	0.826468	0.86129	0.917843	0.92905	0.901997	Os01g0817700 [Oryza sativa (japonica cultivar-group)]	PGSC0003DMG400000935
MICRO.4029.C2_1110	0.89344	0.936069	0.888992	0.89058	0.901061	0.891045	0.962885	0.969741	glucose-6-phosphate/phosphate-translocator precursor [Pisum sativum]	PGSC0003DMG400001041
MICRO.4029.C3_62	0.928126	0.933968	0.927083	0.839525	0.882546	0.917236	0.970959	0.95948	NA	PGSC0003DMG400001041
MICRO.4029.C4_100	0.86984	0.908348	0.909723	0.837848	0.866509	0.926138	0.936503	0.926488	glucose-6-phosphate/phosphate-translocator precursor [Pisum sativum]	PGSC0003DMG400001041
MICRO.4029.C1_965	0.854999	0.915176	0.816534	0.909881	0.890725	0.809695	0.936185	0.961297	glucose-6-phosphate/phosphate-translocator precursor [Pisum sativum]	PGSC0003DMG400001041
bf_acdcxxxx_0018h01.t3m.scf_536	0.859929	0.896224	0.902848	0.901175	0.936892	0.938216	0.922506	0.924628	unknown protein [Arabidopsis thaliana]	PGSC0003DMG400001178
MICRO.1147.C1_13	0.884522	0.930355	0.902926	0.853296	0.85811	0.884398	0.945535	0.937457	protein transport SEC13-like protein [Solanum tuberosum]	PGSC0003DMG400001295
MICRO.10788.C1_720	0.813907	0.853831	0.846182	0.834537	0.839759	0.827885	0.901841	0.878359	putative RNA-dependent RNA polymerase RdRP2 [Nicotiana benthamiana]	PGSC0003DMG400001348
BF_TUBSXXXX_0005C09_T3M.SCF_519	0.892219	0.939033	0.888623	0.898376	0.887765	0.816082	0.887224	0.895088	NA	PGSC0003DMG400001350
MICRO.2160.C2_518	0.926508	0.962331	0.856369	0.89819	0.878921	0.80675	0.931322	0.953196	putative N2,N2-dimethylguanine tRNA methyltransferase [Arabidopsis thaliana]	PGSC0003DMG400001466
MICRO.2789.C1_665	0.853392	0.910349	0.814141	0.861407	0.84331	0.827107	0.899131	0.923643	putative N2,N2-dimethylguanine tRNA methyltransferase [Arabidopsis thaliana]	PGSC0003DMG400001466
MICRO.16622.C1_338	0.911653	0.899789	0.965749	0.809598	0.888279	0.971854	0.905798	0.884626	NA	PGSC0003DMG400001559
BF_CSCHXXXX_0009H11.T3M.SCF_269	0.89029	0.904309	0.905144	0.822355	0.850012	0.887563	0.89739	0.887635	NA	PGSC0003DMG400001772
STMHT75TV_571	0.887171	0.893155	0.848916	0.802423	0.800465	0.800201	0.909311	0.885758	NA	PGSC0003DMG400001851
MICRO.4088.C1_1125	0.927741	0.940302	0.928213	0.910731	0.93844	0.939836	0.966831	0.954	NA	PGSC0003DMG400002236
bf_stolxxxx_0021g10.t3m.scf_311	0.847185	0.910589	0.812068	0.918935	0.892259	0.81192	0.933181	0.952106	NA	PGSC0003DMG400002237
bf_suspxxxx_0007C10.t3m.scf_431	0.800333	0.821321	0.850674	0.863919	0.909437	0.898305	0.886809	0.872336	NA	PGSC0003DMG400002307
MICRO.10293.C1_555	0.953954	0.936021	0.935428	0.841627	0.880557	0.909486	0.96117	0.932467	transcription factor [Arabidopsis thaliana]	PGSC0003DMG400002710
027D03AF.esd_415	0.900039	0.904765	0.947246	0.845581	0.909135	1	0.922542	0.906314	sucrose synthase 4 [Solanum tuberosum]	PGSC0003DMG400002895
bf_cswcxxxx_0003h03.t3m.scf_323	0.948355	0.977455	0.920939	0.940377	0.953622	0.906314	0.988504	1	sucrose synthase [Solanum tuberosum]	PGSC0003DMG400002895
MICRO.196.C8_1	0.961154	0.97433	0.953723	0.898518	0.92524	0.922542	1	0.988504	sucrose synthase 4 [Solanum tuberosum]	PGSC0003DMG400002895
cSTE5G17TH_85	0.881272	0.896073	0.907434	0.869707	0.897993	0.867644	0.951255	0.922799	Unknown protein [Arabidopsis thaliana]	PGSC0003DMG400003048
MICRO.2875.C1_900	0.841349	0.88201	0.814177	0.814828	0.80919	0.801339	0.927772	0.932005	putative mitogen-activated protein kinase MAPK [Prunus armeniaca]	PGSC0003DMG400003528
MICRO.9985.C1_360	0.815888	0.873735	0.800191	0.854423	0.847244	0.839763	0.901744	0.918652	unknown protein [Arabidopsis thaliana]	PGSC0003DMG400003579
bf_ivrootxx_0049d02.t3m.scf_526	0.885288	0.928757	0.915742	0.867812	0.876969	0.889359	0.938758	0.924744	GAGA-binding transcriptional activator [Cardamine pratensis]	PGSC0003DMG400003719
MICRO.14988.C1_1033	0.914733	0.929349	0.876999	0.887022	0.884076	0.836152	0.93545	0.921248	ADP-sugar diphosphatase [Solanum tuberosum]	PGSC0003DMG400003941
MICRO.433.C2_724	0.910058	0.931372	0.914767	0.859552	0.874813	0.890591	0.947794	0.926243	ATP binding / phenylalanine-tRNA ligase [Arabidopsis thaliana]	PGSC0003DMG400004021
MICRO.4060.C1_872	0.92409	0.954693	0.895484	0.861587	0.851945	0.819092	0.930372	0.922638	hydrolase, hydrolyzing O-glycosyl compounds [Arabidopsis thaliana]	PGSC0003DMG400004162
MICRO.10393.C2_192	0.943548	0.950149	0.918618	0.822965	0.82867	0.830885	0.934931	0.909913	hydrolase, hydrolyzing O-glycosyl compounds [Arabidopsis thaliana]	PGSC0003DMG400004162
POACH59TP_825	0.843149	0.886672	0.878831	0.844683	0.851907	0.889736	0.920271	0.899558	transporter [Arabidopsis thaliana]	PGSC0003DMG400004879
bf_acdaxxxx_0054d02.t3m.scf_670	0.896453	0.889861	0.928665	0.833264	0.894957	0.963571	0.942265	0.917902	Glycoside hydrolase, family 1 [Medicago truncatula]	PGSC0003DMG400005082
MICRO.15823.C1_692	0.83035	0.827615	0.847091	0.817363	0.86661	0.858868	0.898245	0.875714	Glycoside hydrolase, family 1 [Medicago truncatula]	PGSC0003DMG400005082
MICRO.142.C1_1220	0.88878	0.909879	0.901318	0.808793	0.824556	0.826997	0.936141	0.908594	GTP-binding-like protein [Solanum tuberosum]	PGSC0003DMG400005258
MICRO.8007.C2_564	0.868354	0.888995	0.819252	0.917325	0.932583	0.840891	0.901939	0.922334	transcription factor [Arabidopsis thaliana]	PGSC0003DMG400005260
bf_stolxxxx_0048b11.t7m.scf_353	1	0.98312	0.969561	0.843908	0.8827	0.900039	0.961154	0.948355	NA	PGSC0003DMG400005269
MICRO.1076.C1_1353	0.969561	0.956101	1	0.813289	0.871159	0.947246	0.953723	0.920939	glucose-6-phosphate/phosphate translocator 2 [Solanum tuberosum]	PGSC0003DMG400005269
174G02AF.esd_341	0.98312	1	0.956101	0.91035	0.92639	0.904765	0.97433	0.977455	glucose-6-phosphate/phosphate translocator 2 [Solanum tuberosum]	PGSC0003DMG400005269
MICRO.3994.C1_890	0.932926	0.944798	0.925182	0.821602	0.837986	0.853153	0.944133	0.921645	NA	PGSC0003DMG400005365
MICRO.7802.C1_615	0.922767	0.946736	0.928554	0.828218	0.844646	0.84076	0.935253	0.925825	40S ribosomal protein S7-like protein [Solanum tuberosum]	PGSC0003DMG400005385
STMHC92TV_680	0.939241	0.964872	0.908129	0.934823	0.947545	0.927096	0.964702	0.976121	neoxanthin synthase [Solanum tuberosum]	PGSC0003DMG400005886
MICRO.9734.C1_1113	0.924992	0.924378	0.94342	0.811985	0.843407	0.865477	0.919723	0.891455	sensitivity to red light reduced protein 1 [Arabidopsis thaliana]	PGSC0003DMG400006036
MICRO.8091.C1_513	0.816111	0.837941	0.860504	0.823207	0.853611	0.862732	0.900876	0.877412	unknown [Solanum tuberosum]	PGSC0003DMG400006100
MICRO.2033.C10_742	0.871012	0.855201	0.919673	0.815126	0.887938	0.951712	0.880374	0.855248	putative metallocarboxypeptidase inhibitor; similar to tomato fruit-specific protein, Swiss-Prot Accession Number P14903	PGSC0003DMG400006162
BF_CSCHXXXX_0049G10.T3M.SCF_65	0.823804	0.849264	0.85633	0.805655	0.821506	0.84402	0.907254	0.879737	NA	PGSC0003DMG400006404
MICRO.7025.C2_1421	0.916154	0.937597	0.842956	0.915338	0.908673	0.817066	0.921564	0.937892	ASP1 (ASPARTATE AMINOTRANSFERASE 1) [Arabidopsis thaliana]	PGSC0003DMG400006678
MICRO.17026.C1_689	0.93334	0.961836	0.882063	0.881943	0.875024	0.818789	0.949349	0.955992	Putative phospatase 2A inhibitor [Arabidopsis thaliana]	PGSC0003DMG400006933
MICRO.16593.C1_615	0.904019	0.934114	0.881757	0.841559	0.843332	0.838767	0.913331	0.919717	unknown [Arabidopsis thaliana]	PGSC0003DMG400006952
MICRO.17250.C1_253	0.827934	0.822194	0.866109	0.829181	0.885888	0.911897	0.87218	0.849428	NA	PGSC0003DMG400007092
bf_ivrootxx_0055e08.t3m.scf_688	0.910739	0.919439	0.907095	0.800369	0.809025	0.803723	0.93708	0.902286	unknown protein [Arabidopsis thaliana]	PGSC0003DMG400007145
MICRO.4233.C3_556	0.882683	0.905237	0.903029	0.910272	0.943873	0.90945	0.90875	0.905736	putative short-chain type alcohol dehydrogenase [Solanum tuberosum]	PGSC0003DMG400007169
cSTB39C20TH_248	0.843549	0.877374	0.847108	0.843251	0.849602	0.859525	0.932142	0.919189	NA	PGSC0003DMG400007174
TBSK04615FA07.t3m.scf_1	0.865169	0.877951	0.919289	0.843213	0.87928	0.885744	0.899903	0.866809	NA	PGSC0003DMG400007259
MICRO.9011.C1_662	0.865631	0.905166	0.883453	0.809406	0.807673	0.808425	0.909698	0.890085	Os09g0567700 [Oryza sativa (japonica cultivar-group)]	PGSC0003DMG400007404
MICRO.15615.C1_629	0.902024	0.912523	0.908935	0.824218	0.853581	0.881282	0.915053	0.896536	putative carbamoyl phosphate synthase large subunit [Nicotiana tabacum]	PGSC0003DMG400007504
MICRO.3453.C3_795	0.858617	0.88157	0.882699	0.878111	0.9044	0.904679	0.944604	0.927094	Alpha-glucan water dikinase, chloroplast precursor (Starch-related R1 protein)	PGSC0003DMG400007677
MICRO.3453.C4_1606	0.862959	0.871078	0.914662	0.821926	0.868431	0.933202	0.935577	0.900444	Alpha-glucan water dikinase, chloroplast precursor (Starch-related R1 protein)	PGSC0003DMG400007677
bf_suspxxxx_0062g01.t3m.scf_287	0.884576	0.900903	0.882444	0.848777	0.87179	0.8786	0.945857	0.937263	Alpha-glucan water dikinase, chloroplast precursor (Starch-related R1 protein)	PGSC0003DMG400007677
MICRO.3453.C1_1094	0.814963	0.853534	0.850861	0.855586	0.877857	0.902797	0.923773	0.909005	Alpha-glucan water dikinase, chloroplast precursor (Starch-related R1 protein)	PGSC0003DMG400007677
MICRO.16317.C1_741	0.896787	0.936363	0.875927	0.884342	0.883751	0.868148	0.895017	0.911135	sulfate transporter [Arabidopsis thaliana]	PGSC0003DMG400007683
MICRO.984.C1_1323	0.81624	0.87686	0.864429	0.939728	0.953467	0.903836	0.886817	0.894708	Alpha-1,4 glucan phosphorylase L-1 isozyme, chloroplast precursor (Starch phosphorylase L-1)	PGSC0003DMG400007782
MICRO.984.C4_138	0.879132	0.883857	0.938037	0.835879	0.896159	0.97065	0.927752	0.897994	phosphorylase/ transferase, transferring glycosyl groups [Arabidopsis thaliana]	PGSC0003DMG400007782
MICRO.7282.C1_331	0.848345	0.862521	0.920009	0.817995	0.869357	0.965312	0.906859	0.869298	Os01g0246500 [Oryza sativa (japonica cultivar-group)]	PGSC0003DMG400007847
MICRO.4004.C1_877	0.885853	0.914832	0.884344	0.807888	0.800002	0.800637	0.914777	0.893842	unknown protein [Arabidopsis thaliana]	PGSC0003DMG400008443
BF_CSCHXXXX_0005E08.T3M.SCF_485	0.858329	0.85394	0.876006	0.833586	0.880623	0.893133	0.912491	0.891076	NA	PGSC0003DMG400008546
008E09AF.esd_319	0.943352	0.946816	0.94943	0.802201	0.822681	0.863671	0.936094	0.903686	NA	PGSC0003DMG400008867
MICRO.15572.C1_468	0.866832	0.890494	0.876367	0.828214	0.842081	0.854204	0.824189	0.822311	EDGP precursor [Daucus carota]	PGSC0003DMG400008984
MICRO.7018.C1_1121	0.966718	0.975558	0.917174	0.898826	0.915386	0.876249	0.96807	0.977704	transcription factor CaWRKY1 [Capsicum annuum]	PGSC0003DMG400009051
bf_suspxxxx_0028D08.t3m.scf_311	0.953546	0.950038	0.967416	0.823355	0.869555	0.936711	0.970766	0.94607	unnamed protein product [Arabidopsis thaliana]	PGSC0003DMG400009304
MICRO.7946.C1_711	0.96661	0.960673	0.95124	0.859012	0.891458	0.88843	0.986594	0.963226	NA	PGSC0003DMG400009453
MICRO.3148.C4_661	0.913388	0.933371	0.913671	0.840678	0.851354	0.823065	0.945007	0.923559	CAK associated cyclinH homolog [Populus tremula x Populus tremuloides]	PGSC0003DMG400009473
ACDA04204G04.T3m.scf_149	0.951737	0.966697	0.96074	0.919079	0.958731	0.958919	0.960011	0.962174	NA	PGSC0003DMG400009672
117B08AF.esd_494	0.893879	0.937452	0.920413	0.849301	0.855227	0.88477	0.928106	0.912157	Hypothetical protein [Arabidopsis thaliana]	PGSC0003DMG400009927
MICRO.1689.C4_21	0.8827	0.92639	0.871159	0.985101	1	0.909135	0.92524	0.953622	1,4-alpha-glucan branching enzyme [Solanum tuberosum]	PGSC0003DMG400009981
MICRO.1689.C1_820	0.839883	0.883603	0.877983	0.932922	0.964174	0.933346	0.92457	0.929918	1,4-alpha-glucan branching enzyme (Starch branching enzyme) (Q-enzyme)	PGSC0003DMG400009981
MICRO.1689.C3_1473	0.843908	0.91035	0.813289	1	0.985101	0.845581	0.898518	0.940377	1,4-alpha-glucan branching enzyme [Solanum tuberosum]	PGSC0003DMG400009981
MICRO.12264.C1_6	0.817275	0.886504	0.8134	0.852822	0.837342	0.825682	0.88212	0.899097	cinnamoyl CoA reductase 2 [Solanum tuberosum]	PGSC0003DMG400010000
STMDH22TV_64	0.919737	0.939858	0.897944	0.827438	0.838298	0.843785	0.960136	0.949629	hypothetical protein [Cleome spinosa]	PGSC0003DMG400010096
bf_suspxxxx_0055e01.t3m.scf_647	0.88891	0.922286	0.85549	0.831261	0.826519	0.811801	0.940896	0.940071	hypothetical protein [Cleome spinosa]	PGSC0003DMG400010096
TBSK00926FF02t3m.scf_579	0.804659	0.81599	0.8864	0.824631	0.888935	0.94852	0.868924	0.840936	NA	PGSC0003DMG400010128
TBSK02401FA01.t3m.scf_520	0.83366	0.842725	0.894443	0.84379	0.902121	0.934824	0.850965	0.836756	NA	PGSC0003DMG400010143
TBSK03412FE04.t3m.scf_511	0.802402	0.801681	0.875147	0.802948	0.867671	0.93804	0.831593	0.800835	Cysteine protease inhibitor 8 precursor (PCPI-8) (Pcpi8)	PGSC0003DMG400010146
MICRO.7880.C2_1119	0.924372	0.921782	0.951615	0.878197	0.929671	0.966367	0.931738	0.910647	carotene beta-hydroxylase [Lycopersicon esculentum]	PGSC0003DMG400010169
SDBN002E18u.scf_116	0.846128	0.888031	0.882342	0.896294	0.914822	0.930209	0.917448	0.911157	Avr9/Cf-9 rapidly elicited protein 140 [Nicotiana tabacum]	PGSC0003DMG400010173
bf_mxflxxxx_0062g08.t3m.scf_581	0.928074	0.927039	0.931632	0.809147	0.832715	0.878788	0.959685	0.92044	unknown protein [Arabidopsis thaliana]	PGSC0003DMG400010299
MICRO.4044.C2_560	0.880641	0.902864	0.870525	0.888304	0.904948	0.908518	0.913368	0.915717	ATPP2-A15 [Arabidopsis thaliana]	PGSC0003DMG400011118
MICRO.17294.C1_136	0.828607	0.894562	0.817888	0.929686	0.916336	0.860562	0.834706	0.872278	unknown protein [Arabidopsis thaliana]	PGSC0003DMG400011313
MICRO.9805.C1_851	0.857153	0.867333	0.832861	0.908173	0.942327	0.860071	0.892244	0.905127	CEN-like protein 1	PGSC0003DMG400011707
MICRO.14138.C1_1260	0.937231	0.924718	0.964692	0.824503	0.882225	0.951667	0.956094	0.924388	carboxylic ester hydrolase/ hydrolase, acting on ester bonds [Arabidopsis thaliana]	PGSC0003DMG400012064
SSBT005M24x.scf_25	0.80544	0.845036	0.877192	0.849625	0.878633	0.914529	0.833805	0.818651	NA	PGSC0003DMG400012089
MICRO.9136.C2_777	0.810076	0.872866	0.821996	0.902325	0.893783	0.864829	0.918347	0.920334	Os05g0212200 [Oryza sativa (japonica cultivar-group)]	PGSC0003DMG400012287
MICRO.7500.C1_449	0.863038	0.88037	0.874956	0.83452	0.84791	0.824078	0.933279	0.904667	ATPOB1; protein binding [Arabidopsis thaliana]	PGSC0003DMG400012312
MICRO.347.C50_684	0.932689	0.950601	0.961203	0.862065	0.899417	0.936019	0.947731	0.93599	GTP binding [Arabidopsis thaliana]	PGSC0003DMG400012452
051G06AF.esd_312	0.816654	0.843847	0.887806	0.808529	0.833827	0.883903	0.870493	0.827891	hypothetical protein OsI_030695 [Oryza sativa (indica cultivar-group)]	PGSC0003DMG400012552
MICRO.15334.C1_698	0.949853	0.924015	0.956146	0.831826	0.890437	0.928527	0.951484	0.920278	Protein of unknown function DUF260 [Medicago truncatula]	PGSC0003DMG400012629
bf_mxlfxxxx_0033f01.t3m.scf_381	0.816832	0.865302	0.812805	0.913547	0.93877	0.856447	0.8461	0.895375	hypothetical protein OsJ_011039 [Oryza sativa (japonica cultivar-group)]	PGSC0003DMG400012664
MICRO.3687.C1_722	0.835563	0.90927	0.830406	0.870044	0.84431	0.80527	0.899902	0.913393	Nucleoporin interacting component; Protein prenyltransferase [Medicago truncatula]	PGSC0003DMG400012709
MICRO.8262.C2_807	0.813235	0.862197	0.84147	0.866735	0.892753	0.912252	0.817717	0.845418	Sialidase [Medicago truncatula]	PGSC0003DMG400012851
BF_TUBSXXXX_0034A06_T3M.SCF_733	0.956827	0.952012	0.938806	0.849964	0.884634	0.890768	0.98565	0.967896	Protein kinase [Medicago truncatula]	PGSC0003DMG400013199
MICRO.15390.C1_912	0.892595	0.910169	0.878493	0.862513	0.887722	0.897162	0.968796	0.961522	Protein kinase [Medicago truncatula]	PGSC0003DMG400013199
MICRO.661.C1_847	0.883134	0.922174	0.894975	0.802698	0.804101	0.819994	0.902547	0.890103	unknown [Arabidopsis thaliana]	PGSC0003DMG400013391
cSTE6O13TH_282	0.869245	0.91036	0.821712	0.90469	0.896496	0.815523	0.941657	0.959821	NA	PGSC0003DMG400013546
MICRO.196.C5_699	0.858067	0.853676	0.908339	0.801686	0.860634	0.932226	0.907695	0.870299	sucrose synthase 2 [Solanum tuberosum]	PGSC0003DMG400013546
MICRO.196.C2_1792	0.851056	0.873146	0.815498	0.849654	0.854137	0.835854	0.921478	0.918938	sucrose synthase 2 [Solanum tuberosum]	PGSC0003DMG400013546
MICRO.10221.C1_533	0.844113	0.899305	0.859789	0.906686	0.915853	0.879257	0.857312	0.883178	ATPUP4; purine transporter [Arabidopsis thaliana]///ATPUP4; purine transporter [Arabidopsis thaliana]	PGSC0003DMG400013659
MICRO.1520.C4_1063	0.819888	0.849536	0.867858	0.905221	0.953272	0.941522	0.882366	0.887315	patatin precursor [Solanum tuberosum]	PGSC0003DMG400014104
188G06.esd_51	0.829187	0.835164	0.89927	0.832062	0.901535	0.964003	0.857458	0.841601	patatin precursor [Solanum tuberosum]	PGSC0003DMG400014104
SSBN003D03u.scf_701	0.854885	0.856351	0.828015	0.819607	0.847443	0.841801	0.840234	0.844987	ATP binding / proline-tRNA ligase/ tRNA ligase [Arabidopsis thaliana]	PGSC0003DMG400014136
MICRO.1505.C2_455	0.858155	0.912806	0.882995	0.892458	0.885057	0.855781	0.889915	0.884945	NA	PGSC0003DMG400014266
MICRO.1182.C1_901	0.857822	0.901629	0.867904	0.841517	0.844032	0.856761	0.927223	0.919944	protein binding [Arabidopsis thaliana]	PGSC0003DMG400014280
MICRO.14467.C1_981	0.907317	0.938133	0.927258	0.865296	0.873883	0.888945	0.951032	0.92884	Protein of unknown function DUF630 [Medicago truncatula]	PGSC0003DMG400014507
MICRO.11803.C1_543	0.850407	0.899645	0.850447	0.881022	0.869998	0.832961	0.891088	0.886964	NA	PGSC0003DMG400014565
MICRO.9943.C1_871	0.873973	0.888099	0.838871	0.85886	0.881531	0.832269	0.928407	0.9423	ER33 protein [Lycopersicon esculentum]	PGSC0003DMG400014621
bf_suspxxxx_0020D11.t3m.scf_471	0.843187	0.865655	0.843004	0.841867	0.871664	0.852493	0.917939	0.923627	ER33 protein [Lycopersicon esculentum]	PGSC0003DMG400014621
bf_ivrootxx_0005d02.t3m.scf_635	0.897768	0.952624	0.852243	0.933507	0.909376	0.828491	0.918729	0.9476	T2H3.12 [Arabidopsis thaliana]	PGSC0003DMG400014794
STMHJ53TV_241	0.892592	0.927694	0.916714	0.847044	0.869031	0.850896	0.925217	0.923467	T2H3.12 [Arabidopsis thaliana]	PGSC0003DMG400014794
cSTB5P12TH_327	0.841879	0.859451	0.838472	0.825932	0.843483	0.848492	0.910634	0.898834	transferase, transferring glycosyl groups [Arabidopsis thaliana]	PGSC0003DMG400014857
MICRO.15284.C1_397	0.952098	0.925256	0.940078	0.808504	0.855506	0.896965	0.911214	0.882704	gamma-thionin [Solanum lycopersicum]	PGSC0003DMG400015129
MICRO.7059.C1_934	0.942082	0.96232	0.93897	0.908335	0.931336	0.930142	0.951477	0.948329	globulin-like protein [Arabidopsis thaliana]	PGSC0003DMG400015539
BF_TUBSXXXX_0027F06_T3M.SCF_509	0.96394	0.965994	0.957938	0.881823	0.916412	0.919769	0.96807	0.953301	Cupin region [Medicago truncatula]	PGSC0003DMG400015539
MICRO.15674.C1_719	0.904827	0.878722	0.851787	0.805697	0.84093	0.821931	0.906701	0.89616	peroxidase [Populus alba]	PGSC0003DMG400015548
MICRO.7059.C2_1107	0.870887	0.928903	0.870575	0.940541	0.938345	0.907692	0.940358	0.955993	Cupin region [Medicago truncatula]	PGSC0003DMG400015564
095H05AF.esd_229	0.87668	0.918391	0.898428	0.824282	0.832632	0.862296	0.941149	0.92649	unknown [Solanum tuberosum]	PGSC0003DMG400015731
BF_TUBSXXXX_0044G06_T3M.SCF_485	0.887988	0.896874	0.911054	0.867855	0.904564	0.89926	0.886332	0.873963	NA	PGSC0003DMG400016039
cSTA36L7TH_381	0.859552	0.914495	0.859259	0.873685	0.857965	0.839592	0.935094	0.93049	hypothetical protein [Citrus x paradisi]	PGSC0003DMG400016448
MICRO.1544.C2_294	0.835764	0.890809	0.830899	0.847153	0.830247	0.826338	0.914852	0.911723	hypothetical protein [Citrus x paradisi]	PGSC0003DMG400016448
MICRO.10607.C1_1585	0.904242	0.957586	0.907974	0.911901	0.900122	0.860544	0.934481	0.93613	putative DNA binding protein [Trifolium pratense]	PGSC0003DMG400016485
POCAS58TP_893	0.926821	0.95319	0.944476	0.892654	0.911567	0.941579	0.96887	0.950387	Proteinase inhibitor I9, subtilisin propeptide [Medicago truncatula]	PGSC0003DMG400017023
MICRO.2346.C8_445	0.876598	0.911501	0.837522	0.913036	0.916135	0.844996	0.959482	0.974152	NA	PGSC0003DMG400017031
POADD24TP_848	0.820595	0.834408	0.815483	0.802465	0.819864	0.815109	0.920598	0.898218	galactokinase [Pisum sativum]	PGSC0003DMG400017095
cSTB33M5TH_303	0.869916	0.856495	0.826086	0.810533	0.838771	0.814375	0.906647	0.89677	protein binding / ubiquitin-protein ligase/ zinc ion binding [Arabidopsis thaliana]	PGSC0003DMG400017179
bf_mxflxxxx_0071a04.t3m.scf_187	0.834102	0.896965	0.839192	0.947295	0.95153	0.885802	0.919016	0.946635	TAGL1 transcription factor [Lycopersicon esculentum]	PGSC0003DMG400017295
ACDA02253D09.T3m.scf_39	0.822825	0.838586	0.912074	0.800232	0.854658	0.919113	0.902124	0.85892	NA	PGSC0003DMG400017523
MICRO.4936.C1_824	0.856904	0.895259	0.860396	0.818853	0.825643	0.845553	0.90892	0.898436	replication protein A1-like [Arabidopsis thaliana]	PGSC0003DMG400017720
MICRO.16230.C1_375	0.885696	0.915189	0.900613	0.869331	0.891104	0.920047	0.963368	0.951815	cystatin [Malus x domestica]	PGSC0003DMG400017928
MICRO.1927.C1_454	0.883698	0.920935	0.882434	0.854442	0.844816	0.825962	0.89688	0.883872	conserved hypothetical protein [Medicago truncatula]	PGSC0003DMG400019349
bf_stolxxxx_0069f04.t3mb.scf_612	0.941494	0.94598	0.918716	0.803274	0.810022	0.807577	0.914858	0.89077	unknown protein [Arabidopsis thaliana]	PGSC0003DMG400019531
BF_LBCHXXXX_0023F09_T3M.SCF_95	0.882222	0.885398	0.852836	0.831218	0.853771	0.810656	0.915834	0.914872	Putative disease resistance protein, identical [Solanum tuberosum]	PGSC0003DMG400019732
SDBN003M12u.scf_438	0.867844	0.902144	0.877353	0.845361	0.853699	0.869547	0.92507	0.914592	NA	PGSC0003DMG400020293
MICRO.12935.C2_152	0.963515	0.961588	0.961897	0.853691	0.896229	0.925529	0.987349	0.969724	NA	PGSC0003DMG400020442
MICRO.15946.C2_676	0.87771	0.89372	0.864074	0.869211	0.890847	0.876121	0.963249	0.952835	hypothetical protein [Arabidopsis thaliana]	PGSC0003DMG400020990
MICRO.15384.C1_620	0.820527	0.845435	0.872559	0.809629	0.840539	0.895087	0.857622	0.831657	Lysine decarboxylase [Medicago truncatula]	PGSC0003DMG400021019
MICRO.10575.C2_34	0.904443	0.910774	0.928414	0.894354	0.943753	0.963369	0.953762	0.939887	NA	PGSC0003DMG400021208
MICRO.17333.C1_369	0.811935	0.88949	0.829132	0.930416	0.915239	0.835976	0.874939	0.89577	NA	PGSC0003DMG400021242
MICRO.3122.C2_687	0.919825	0.93194	0.925209	0.816896	0.842205	0.90568	0.958622	0.934375	Cyclin-like F-box; F-box protein interaction domain [Medicago truncatula]	PGSC0003DMG400021673
POCBC17TP_811	0.922062	0.922601	0.834248	0.902514	0.915988	0.804273	0.89092	0.922469	NA	PGSC0003DMG400021858
BF_LBCHXXXX_0026F01_T3M.SCF_241	0.816067	0.849385	0.849024	0.856889	0.891375	0.89926	0.920243	0.918537	NA	PGSC0003DMG400021883
MICRO.11976.C1_1214	0.889162	0.89635	0.871281	0.809175	0.816724	0.825012	0.945399	0.914083	Prefoldin [Medicago truncatula]	PGSC0003DMG400022271
bf_lbchxxxx_0057e08.t3m.scf_153	0.855972	0.910367	0.886336	0.912457	0.915112	0.880967	0.923268	0.924398	NA	PGSC0003DMG400022419
MICRO.14977.C1_1146	0.839901	0.899006	0.825855	0.903999	0.893669	0.807557	0.849432	0.884217	SCL3; transcription factor [Arabidopsis thaliana]	PGSC0003DMG400022709
MICRO.3623.C1_1138	0.971319	0.97052	0.956189	0.873538	0.907545	0.894728	0.984265	0.969491	pyruvate decarboxylase [Citrus sinensis]	PGSC0003DMG400022953
MICRO.281.C1_394	0.920023	0.919408	0.958429	0.829227	0.873502	0.927103	0.94311	0.907948	S-adenosylmethionine-dependent methyltransferase/ methyltransferase [Arabidopsis thaliana]	PGSC0003DMG400023146
cSTA23K1TH_449	0.806931	0.841452	0.838159	0.920429	0.958323	0.924931	0.879718	0.891277	Glycoside hydrolase, family 1 [Medicago truncatula]	PGSC0003DMG400023146
116H09AF.esd_56	0.919098	0.955536	0.93278	0.837814	0.848898	0.88661	0.938192	0.929501	NA	PGSC0003DMG400023270
MICRO.10231.C3_1543	0.829803	0.870795	0.880315	0.848684	0.853886	0.849179	0.90537	0.873802	unknown protein [Arabidopsis thaliana]	PGSC0003DMG400023451
MICRO.734.C2_243	0.857411	0.911532	0.861208	0.882313	0.873656	0.879138	0.901018	0.906197	60S ribosomal protein L6 (YL16-like)	PGSC0003DMG400023609
bf_arrayxxx_0075c09.t3m.scf_514	0.926822	0.931654	0.898276	0.811224	0.823543	0.857233	0.951121	0.929058	fructokinase	PGSC0003DMG400024246
MICRO.1458.C2_685	0.850748	0.881242	0.896638	0.811159	0.833101	0.870204	0.915268	0.881537	nucleotide binding [Arabidopsis thaliana]	PGSC0003DMG400024925
MICRO.11022.C3_400	0.872989	0.895107	0.908089	0.814878	0.841222	0.895288	0.863283	0.851484	NA	PGSC0003DMG400025028
bf_stolxxxx_0037f08.t3m.scf_425	0.846342	0.898934	0.843332	0.813928	0.807471	0.804157	0.871144	0.875392	protein transporter [Arabidopsis thaliana]	PGSC0003DMG400025125
MICRO.3825.C1_1029	0.956998	0.96519	0.935199	0.894861	0.91548	0.912567	0.943522	0.9378	RNA-binding glycine rich protein (RGP-2) [Nicotiana sylvestris]	PGSC0003DMG400025154
MICRO.7664.C1_986	0.874036	0.886436	0.907567	0.874998	0.927402	0.954163	0.931366	0.925117	divinyl ether synthase [Solanum tuberosum]	PGSC0003DMG400025158
bf_mxflxxxx_0040g11.t3m.scf_415	0.933814	0.942394	0.927705	0.804652	0.818819	0.854246	0.96213	0.932598	transcription factor/ zinc ion binding [Arabidopsis thaliana]	PGSC0003DMG400025414
bf_mxlfxxxx_0063b02.t3m.scf_1	0.813896	0.849901	0.837878	0.849582	0.854933	0.828514	0.913417	0.890789	Narf-like protein [Medicago truncatula]	PGSC0003DMG400025463
MICRO.357.C4_1339	0.921935	0.93197	0.950802	0.814068	0.8525	0.907002	0.963499	0.93765	unknown [Solanum tuberosum]	PGSC0003DMG400025527
STMHK02TV_579	0.946222	0.928748	0.9302	0.820251	0.85328	0.896284	0.932807	0.900441	Short-chain dehydrogenase/reductase SDR [Medicago truncatula]	PGSC0003DMG400025573
MICRO.1886.C1_700	0.890681	0.941822	0.854741	0.893952	0.875927	0.821307	0.949509	0.961297	putative protein [Arabidopsis thaliana]	PGSC0003DMG400025646
bf_lbchxxxx_0059d02.t3m.scf_141	0.850336	0.877158	0.836524	0.812078	0.816766	0.827732	0.905756	0.898206	NA	PGSC0003DMG400025778
MICRO.12331.C1_635	0.857661	0.871103	0.835486	0.864699	0.874091	0.816206	0.909594	0.901027	Os11g0445300 [Oryza sativa (japonica cultivar-group)]	PGSC0003DMG400026305
MICRO.2996.C1_65	0.983378	0.979689	0.982115	0.855827	0.891099	0.925878	0.984902	0.960177	non-photosynthetic ferredoxin [Ipomoea nil]	PGSC0003DMG400026360
bf_stolxxxx_0070f06.t3ma.scf_365	0.829363	0.839924	0.887733	0.834887	0.890708	0.911648	0.819304	0.809911	NA	PGSC0003DMG400026647
bf_cswbxxxx_0010h05.t3m.scf_285	0.90897	0.901517	0.882382	0.860681	0.91445	0.897265	0.890499	0.910854	NA	PGSC0003DMG400026902
bf_cswbxxxx_0011a03.t3m.scf_198	0.931816	0.936396	0.916886	0.805397	0.82195	0.845591	0.960661	0.936006	NA	PGSC0003DMG400026916
MICRO.1811.C5_535	0.923282	0.951348	0.917054	0.905162	0.919098	0.899685	0.9861	0.978652	protein tyrosine phosphatase-like [Solanum tuberosum]	PGSC0003DMG400027327
MICRO.2462.C1_369	0.897866	0.922229	0.85506	0.840214	0.853459	0.821377	0.918055	0.935179	unknown protein [Arabidopsis thaliana]	PGSC0003DMG400027344
ACDA02157D09.T3m.scf_217	0.845028	0.871582	0.820594	0.853827	0.85477	0.824108	0.905283	0.898701	NA	PGSC0003DMG400027565
POAC549TP_847	0.827607	0.838109	0.896199	0.813777	0.858587	0.902964	0.852363	0.816316	chloroplast HSP70 [Cucumis sativus]	PGSC0003DMG400027611
bf_swstxxxx_0017d10.t3m.scf_158	0.886447	0.913788	0.877739	0.861269	0.865501	0.860568	0.944749	0.92881	NA	PGSC0003DMG400027715
SDBN002N19u.scf_504	0.851238	0.865554	0.902807	0.824049	0.872006	0.910319	0.93514	0.908745	Homeodomain-related [Medicago truncatula]	PGSC0003DMG400028100
MICRO.10591.C3_753	0.802279	0.846487	0.871184	0.837103	0.86232	0.900542	0.843455	0.833153	CYP82M1v5 [Nicotiana tabacum]	PGSC0003DMG400028220
MICRO.7688.C3_1068	0.887136	0.912416	0.893509	0.803177	0.807741	0.843919	0.93479	0.908535	protein translocase [Arabidopsis thaliana]	PGSC0003DMG400028418
MICRO.1368.C9_1011	0.909866	0.93979	0.889231	0.881648	0.881511	0.85565	0.929206	0.929576	ATP binding / proline-tRNA ligase/ tRNA ligase [Arabidopsis thaliana]	PGSC0003DMG400028502
MICRO.10134.C1_253	0.881716	0.910969	0.906318	0.935693	0.967261	0.947879	0.910715	0.916219	unknown protein [Arabidopsis thaliana]	PGSC0003DMG400028540
TBSK02104FH04.t3m.scf_236	0.863382	0.916062	0.831571	0.949258	0.943295	0.857911	0.937396	0.96424	Plastidic ATP/ADP-transporter	PGSC0003DMG400028641
MICRO.1831.C3_694	0.906359	0.922396	0.934284	0.898737	0.939828	0.945263	0.971209	0.953756	Plastidic ATP/ADP-transporter	PGSC0003DMG400028641
MICRO.1831.C2_2451	0.916037	0.93404	0.931536	0.897141	0.933551	0.943595	0.977199	0.967244	Plastidic ATP/ADP-transporter	PGSC0003DMG400028641
MICRO.13093.C1_1765	0.952822	0.93122	0.926835	0.803714	0.848446	0.866498	0.907044	0.898033	enzyme inhibitor/ pectinesterase [Arabidopsis thaliana]	PGSC0003DMG400028675
BF_TUBSXXXX_0064D01_T3M.SCF_212	0.945774	0.947655	0.942992	0.811871	0.842249	0.897733	0.961854	0.938508	C/VIF2 (CELL WALL / VACUOLAR INHIBITOR OF FRUCTOSIDASE 2); enzyme inhibitor/ pectinesterase/ pectinesterase inhibitor [Arabidopsis thaliana]///C/VIF2 (CELL WALL / VACUOLAR INHIBITOR OF FRUCTOSIDASE 2); enzyme inhibitor/ pectinesterase/ pectinesterase inhibitor [Arabidopsis thaliana]	PGSC0003DMG400028678
bf_stolxxxx_0007c03.t3m.scf_128	0.908512	0.941668	0.89727	0.806004	0.802541	0.81146	0.91789	0.909106	NA	PGSC0003DMG400028795
MICRO.5428.C1_1175	0.889707	0.924399	0.913269	0.871802	0.881912	0.877001	0.953815	0.935361	unknown protein [Arabidopsis thaliana]	PGSC0003DMG400028923
SSBT006O21x.scf_386	0.82139	0.825567	0.877604	0.804558	0.864099	0.943358	0.89569	0.866402	ferritin 1 [Solanum tuberosum]	PGSC0003DMG400029195
bf_swstxxxx_0019h10.t3m.scf_51	0.851587	0.878578	0.894995	0.899546	0.949895	0.956104	0.883753	0.894035	patatin precursor	PGSC0003DMG400029247
MICRO.1520.C23_874	0.818484	0.833141	0.857116	0.868241	0.918151	0.9136	0.881283	0.875548	patatin precursor [Solanum tuberosum]	PGSC0003DMG400029247
BF_CSCHXXXX_0012H03.T3M.SCF_384	0.820134	0.835642	0.875312	0.860699	0.918376	0.935125	0.897043	0.884446	patatin protein group A-3 [Solanum tuberosum]	PGSC0003DMG400029247
SDBN003G06u.scf_506	0.882864	0.893255	0.873049	0.859633	0.877845	0.863896	0.940194	0.924377	NA	PGSC0003DMG400029284
cSTB27J4TH_163	0.815856	0.835042	0.813522	0.823669	0.850605	0.815593	0.894049	0.894243	putative protein [Arabidopsis thaliana]	PGSC0003DMG400029284
TBSK04164FC12.t3m.scf_73	0.891329	0.921547	0.877564	0.851289	0.838526	0.803638	0.921961	0.900047	NA	PGSC0003DMG400029301
SDBN003F02u.scf_180	0.870991	0.862975	0.846269	0.861722	0.889018	0.84214	0.881786	0.865292	NA	PGSC0003DMG400029398
MICRO.7163.C2_58	0.820054	0.867019	0.874743	0.838691	0.85377	0.868328	0.912244	0.892605	ZFP4 (ZINC FINGER PROTEIN 4); nucleic acid binding / transcription factor/ zinc ion binding [Arabidopsis thaliana]	PGSC0003DMG400029510
BF_TUBSXXXX_0006G09_T3M.SCF_350	0.847144	0.89887	0.835711	0.88843	0.875504	0.810022	0.928071	0.9341	NA	PGSC0003DMG400029551
MICRO.11180.C1_57	0.946462	0.957048	0.916429	0.835383	0.847159	0.869739	0.955624	0.941597	60S ribosomal protein L13a-like protein [Solanum tuberosum]	PGSC0003DMG400029659
MICRO.6907.C2_636	0.922431	0.931758	0.922479	0.805294	0.819075	0.847204	0.953101	0.917188	unknown protein [Arabidopsis thaliana]	PGSC0003DMG400029793
MICRO.11910.C1_817	0.940775	0.944558	0.971842	0.837491	0.882436	0.956936	0.918603	0.898775	BOP2 (BLADE ON PETIOLE2); protein binding [Arabidopsis thaliana]///BOP2 (BLADE ON PETIOLE2); protein binding [Arabidopsis thaliana]	PGSC0003DMG400029834
bf_arrayxxx_0103f12.t3m.scf_102	0.879174	0.925434	0.90681	0.854371	0.860622	0.867304	0.939932	0.92712	hypothetical protein OsI_001178 [Oryza sativa (indica cultivar-group)]	PGSC0003DMG400029895
MICRO.8245.C2_957	0.804862	0.846506	0.831156	0.858947	0.855359	0.81885	0.903093	0.877239	ATMP2 [Arabidopsis thaliana]	PGSC0003DMG400029924
MICRO.7847.C2_16	0.966715	0.957511	0.989242	0.821166	0.874048	0.949611	0.968	0.938043	Putative starch synthase [Oryza sativa]	PGSC0003DMG400030619
BF_LBCHXXXX_0023C07_T3M.SCF_693	0.973321	0.986077	0.959692	0.888135	0.906858	0.904857	0.986349	0.97429	hypothetical protein MtrDRAFT_AC150800g12v2 [Medicago truncatula]	PGSC0003DMG400030619
MICRO.7989.C1_747	0.95587	0.933328	0.962393	0.800376	0.867	0.954349	0.93979	0.918896	unknown protein [Arabidopsis thaliana]	PGSC0003DMG400030619
MICRO.135.C15_375	0.852426	0.863839	0.830977	0.912405	0.941076	0.892522	0.893812	0.900908	Alcohol dehydrogenase 3	PGSC0003DMG400030771
bf_arrayxxx_0074e12.t3m.scf_476	0.840991	0.867003	0.840906	0.850084	0.875876	0.888082	0.891279	0.901247	prolyl 4-hydroxylase alpha subunit-like protein [Arabidopsis thaliana]	PGSC0003DMG400030788
MICRO.275.C1_1	0.832542	0.898987	0.848402	0.85937	0.845084	0.806497	0.868624	0.881078	prolyl 4-hydroxylase [Dianthus caryophyllus]	PGSC0003DMG400030788
MICRO.7344.C2_1395	0.854296	0.879343	0.842195	0.942191	0.969869	0.919354	0.88606	0.906474	RNA polymerase IV second largest subunit [Rhododendron macrophyllum]	PGSC0003DMG400030880
MICRO.17251.C2_81	0.826998	0.881447	0.877102	0.863646	0.88248	0.890099	0.849443	0.859613	NA	PGSC0003DMG400031197
MICRO.17251.C1_487	0.896	0.932023	0.89954	0.88134	0.896682	0.897363	0.884725	0.899645	unnamed protein product [Arabidopsis thaliana]	PGSC0003DMG400031197
MICRO.8332.C1_231	0.880143	0.89927	0.902696	0.865121	0.887176	0.869892	0.944587	0.918286	NA	PGSC0003DMG400031347
MICRO.8332.C2_781	0.893606	0.923803	0.88469	0.880568	0.883309	0.865337	0.957248	0.944338	unknown protein [Arabidopsis thaliana]	PGSC0003DMG400031347
MICRO.3261.C1_870	0.870322	0.907442	0.844564	0.870812	0.863033	0.809246	0.938234	0.935972	amino acid permease [Arabidopsis thaliana]	PGSC0003DMG400031347
TBSK03109FD01.t3m.scf_306	0.914307	0.889706	0.949476	0.805072	0.869596	0.93688	0.923631	0.882537	metallocarboxypeptidase inhibitor precursor [Solanum tuberosum]	PGSC0003DMG400031877
MICRO.2033.C1_302	0.903082	0.886415	0.942165	0.82399	0.887409	0.947723	0.92031	0.886053	metallocarboxypeptidase inhibitor [Solanum tuberosum]	PGSC0003DMG400031877
TBSK00763FH07.t3m.scf_52	0.911896	0.892586	0.943321	0.822001	0.884347	0.94081	0.922513	0.889605	NA	PGSC0003DMG400031877
BF_TUBSXXXX_0050B05_T3M.SCF_171	0.901162	0.925721	0.899513	0.884579	0.887772	0.885254	0.927428	0.910857	NA	PGSC0003DMG400032131
MICRO.861.C3_385	0.845263	0.880637	0.889047	0.899599	0.939546	0.946286	0.853662	0.867062	HMT3; homocysteine S-methyltransferase [Arabidopsis thaliana]	PGSC0003DMG400032243
MICRO.14125.C2_1322	0.901146	0.905886	0.943476	0.844229	0.899012	0.953074	0.967231	0.937681	unknown protein [Arabidopsis thaliana]	PGSC0003DMG400032276
MICRO.3065.C2_1420	0.955276	0.949975	0.900796	0.803111	0.822263	0.855626	0.924311	0.92235	Aldehyde dehydrogenase; Carbamoyl-phosphate synthase L chain, ATP-binding [Medicago truncatula]	PGSC0003DMG400033072
MICRO.7880.C1_67	0.859497	0.859636	0.907767	0.855378	0.913399	0.942841	0.874514	0.853645	NA	PGSC0003DMG400033323
SDBN006J18u.scf_447	0.953525	0.94617	0.939392	0.810573	0.833596	0.876381	0.942166	0.910395	Osmotin-like protein precursor	PGSC0003DMG400033649
MICRO.708.C11_533	0.915839	0.93352	0.921426	0.810944	0.818221	0.830871	0.950029	0.917635	SGRP-1 [Solanum commersonii]	PGSC0003DMG400033903
MICRO.3647.C1_1699	0.871481	0.896043	0.835487	0.881024	0.890642	0.820164	0.89664	0.914144	unknown protein [Arabidopsis thaliana]	PGSC0003DMG400034305
MICRO.12536.C1_811	0.846055	0.884307	0.869535	0.920445	0.956958	0.925417	0.88082	0.903203	NA	PGSC0003DMG400035069
MICRO.16189.C1_252	0.818515	0.856076	0.850198	0.848584	0.879913	0.892271	0.800553	0.823335	NA	PGSC0003DMG400042344
MICRO.17352.C1_1056	0.858889	0.864395	0.873528	0.842705	0.879264	0.890501	0.946301	0.91898	unknown protein [Arabidopsis thaliana]	PGSC0003DMG400043599
MICRO.13824.C1_462	0.942145	0.961968	0.915817	0.862237	0.869534	0.874065	0.973731	0.965531	ATP-dependent RNA helicase-like protein DB10	PGSC0003DMG401000517
cSTC5O1TH_337	0.885177	0.915592	0.865134	0.853079	0.855794	0.809484	0.889683	0.904371	NA	PGSC0003DMG401002121
MICRO.1301.C1_752	0.875824	0.916465	0.901325	0.895972	0.913784	0.89529	0.895435	0.896487	S-adenosylmethionine-dependent methyltransferase [Arabidopsis thaliana]	PGSC0003DMG401022133
MICRO.15913.C1_1247	0.886908	0.915974	0.865064	0.825416	0.824237	0.810654	0.956446	0.943238	ATP binding / kinase/ protein serine/threonine kinase [Arabidopsis thaliana]	PGSC0003DMG401027271
MICRO.16470.C1_271	0.913219	0.922048	0.947445	0.833078	0.871071	0.928755	0.913536	0.889697	NA	PGSC0003DMG401029763
MICRO.7589.C2_710	0.814019	0.861929	0.881423	0.847228	0.869857	0.925345	0.891978	0.872275	C2 [Medicago truncatula]	PGSC0003DMG401030679
157E07AF.esd_671	0.960469	0.948853	0.959766	0.850296	0.895547	0.889542	0.908584	0.896119	3'-5' exonuclease/ nucleic acid binding [Arabidopsis thaliana]	PGSC0003DMG402002514
cSTB46D10TH_131	0.904738	0.935426	0.892989	0.858588	0.879447	0.866937	0.943399	0.950953	enolase-like [Solanum tuberosum]	PGSC0003DMG402002721
MICRO.1421.C1_379	0.82485	0.874933	0.849165	0.857029	0.854474	0.836557	0.922405	0.903223	SEC22; transporter [Arabidopsis thaliana]	PGSC0003DMG402004894
MICRO.3864.C2_520	0.905934	0.907183	0.920965	0.818829	0.857228	0.894704	0.846665	0.834059	Chitin-binding lectin 1 precursor (PL-I)	PGSC0003DMG402005606
MICRO.10265.C2_1174	0.913028	0.93056	0.923748	0.828321	0.837224	0.849101	0.954143	0.920387	unknown [Arabidopsis thaliana]	PGSC0003DMG402006689
MICRO.16676.C1_213	0.907058	0.931279	0.888251	0.890907	0.902525	0.868139	0.94344	0.947624	hydrogen-transporting ATP synthase, rotational mechanism / hydrogen-transporting ATPase, rotational mechanism [Arabidopsis thaliana]	PGSC0003DMG402009187
BF_CSCHXXXX_0046C07.T3M.SCF_714	0.826916	0.869692	0.876822	0.921501	0.95695	0.948732	0.885331	0.89109	NA	PGSC0003DMG402017380
MICRO.17891.C1_202	0.80735	0.811571	0.876537	0.825582	0.894378	0.933307	0.875302	0.851225	NA	PGSC0003DMG402020176
cPRO13N10TH_562	0.89166	0.899365	0.884371	0.810231	0.828849	0.848097	0.95448	0.926984	unknown [Arabidopsis thaliana]	PGSC0003DMG402021084
MICRO.839.C8_1318	0.884707	0.890153	0.90796	0.884198	0.927744	0.912004	0.898805	0.883547	Os08g0191600 [Oryza sativa (japonica cultivar-group)]	PGSC0003DMG402022314
MICRO.16883.C1_466	0.882707	0.890162	0.896021	0.807085	0.839147	0.887574	0.932756	0.911439	Os01g0899500 [Oryza sativa (japonica cultivar-group)]	PGSC0003DMG402025066
bf_lbchxxxx_0060g02.t3m.scf_364	0.864649	0.8824	0.93985	0.818066	0.862518	0.936862	0.916379	0.876659	NA	PGSC0003DMG402030679
bf_mxflxxxx_0006h06.t3m.scf_311	0.938895	0.950879	0.906226	0.821024	0.824794	0.811244	0.929905	0.922502	NA	PGSC0003DMG402034311
bf_arrayxxx_0049f12.t3m.scf_565	0.884897	0.878796	0.93711	0.82933	0.891183	0.945237	0.873668	0.848241	aspartic proteinase inhibitor precursor P8G5 [Solanum tuberosum]	PGSC0003DMG400009511
MICRO.13465.C2_712	0.813954	0.878708	0.836227	0.905154	0.902788	0.855757	0.853693	0.874454	cysteine-type peptidase [Arabidopsis thaliana]	#N/A

## Sheet: b) 8x60k 2998 entities
gene ID	ProbeName	Similarity ( Entities similar to CUST_32932_PI426222305, 0.8 <=r<= 1.0 )	Similarity ( Entities similar to CUST_13211_PI426222305, 0.8 <=r<= 1.0 )	Similarity ( Entities similar to CUST_7544_PI426222305, 0.8 <=r<= 1.0 ) ( Entities 0.8 similar to SBE3 )	Similarity ( Entities similar to CUST_7752_PI426222305, 0.8 <=r<= 1.0 ) ( Entities 0.8 similar to SBE3 )	Similarity ( Entities similar to CUST_7418_PI426222305, 0.8 <=r<= 1.0 ) ( Entities 0.8 similar to SBE3 )	Similarity ( Entities similar to CUST_7612_PI426222305, 0.8 <=r<= 1.0 ) ( Entities 0.8 similar to SBE3 )	PrimaryAccession	UniRef based putative functional annotation	Category
PGSC0003DMG400000002	CUST_2982_PI426222305	0.895628	0.855867	0.939852	0.941259	0.930134	0.929767	PGSC0003DMT400000004	Vacuolar iron family transporter	Not assigned/Unknown
PGSC0003DMG400000010	CUST_2795_PI426222305	0.867327	0.916653	0.874307	0.86273	0.899921	0.901535	PGSC0003DMT400000033	Glycosyltransferase	misc
PGSC0003DMG400000010	CUST_3100_PI426222305	0.896885	0.901306	0.924233	0.925961	0.933034	0.933463	PGSC0003DMT400000034	Glycosyltransferase	misc
PGSC0003DMG400000024	CUST_2886_PI426222305	0.854448	0.903449	0.826875	0.810377	0.837684	0.840631	PGSC0003DMT400000086	Conserved gene of unknown function	Not assigned/Unknown
PGSC0003DMG400000045	CUST_3086_PI426222305	0.920193	0.920694	0.846112	0.842875	0.855836	0.854291	PGSC0003DMT400000151	Water channel protein	Transport
PGSC0003DMG400000049	CUST_2762_PI426222305	0.885428	0.915155	0.901624	0.896802	0.913329	0.913836	PGSC0003DMT400000160	Ccr4-not transcription complex	Not assigned/Unknown
PGSC0003DMG400000053	CUST_3024_PI426222305	0.849551	0.959463	0.808527	0.801785	0.819654	0.822075	PGSC0003DMT400000173	Conserved gene of unknown function	Not assigned/Unknown
PGSC0003DMG400000067	CUST_3326_PI426222305	0.889334	0.896079	0.891392	0.88521	0.887374	0.889804	PGSC0003DMT400000222	Late embryogenesis (Lea)	Development
PGSC0003DMG400000080	CUST_3070_PI426222305	0.893577	0.881683	0.89544	0.894344	0.902139	0.903496	PGSC0003DMT400000249	C2 domain-containing protein	stress
PGSC0003DMG400000081	CUST_3215_PI426222305	0.955122	0.9484	0.969601	0.968131	0.971887	0.971773	PGSC0003DMT400000251	Protein UNUSUAL FLORAL ORGANS	Protein
PGSC0003DMG400000084	CUST_3301_PI426222305	0.870124	0.917019	0.894458	0.896009	0.890728	0.889788	PGSC0003DMT400000259	Conserved gene of unknown function	Cell
PGSC0003DMG400000084	CUST_3246_PI426222305	0.861158	0.902878	0.883263	0.88502	0.878234	0.877628	PGSC0003DMT400000260	SKIP interacting protein 7	Cell
PGSC0003DMG400000122	CUST_2947_PI426222305	0.824212	0.90002	0.805322	0.810499	0.80562	0.802428	PGSC0003DMT400000351	Kinase	Protein
PGSC0003DMG400000131	CUST_3294_PI426222305	0.883436	0.892388	0.917356	0.916692	0.903266	0.900867	PGSC0003DMT400000373	SET domain-containing protein	Not assigned/Unknown
PGSC0003DMG400000131	CUST_3288_PI426222305	0.845368	0.878429	0.891793	0.8889	0.872251	0.871985	PGSC0003DMT400000370	SET domain-containing protein	Not assigned/Unknown
PGSC0003DMG400000131	CUST_3069_PI426222305	0.86203	0.8976	0.904931	0.902221	0.887934	0.888468	PGSC0003DMT400000375	SET domain-containing protein	Not assigned/Unknown
PGSC0003DMG400000131	CUST_3058_PI426222305	0.856035	0.887035	0.902336	0.898983	0.884392	0.884308	PGSC0003DMT400000372	SET domain-containing protein	Not assigned/Unknown
PGSC0003DMG400000131	CUST_3239_PI426222305	0.842546	0.880579	0.901073	0.898169	0.884105	0.883636	PGSC0003DMT400000374	SET domain-containing protein	Not assigned/Unknown
PGSC0003DMG400000138	CUST_2995_PI426222305	0.855687	0.91235	0.883227	0.878108	0.877931	0.878456	PGSC0003DMT400000387	Conserved gene of unknown function	RNA
PGSC0003DMG400000161	CUST_3283_PI426222305	0.916302	0.889555	0.933073	0.923135	0.929518	0.931967	PGSC0003DMT400000471	Conserved gene of unknown function	Not assigned/Unknown
PGSC0003DMG400000164	CUST_3074_PI426222305	0.919583	0.935505	0.919239	0.918421	0.922241	0.919783	PGSC0003DMT400000477	Cytidine/deoxycytidylate deaminase family protein	nucleotide metabolism
PGSC0003DMG400000166	CUST_3261_PI426222305	0.920199	0.930665	0.944801	0.945406	0.941975	0.939488	PGSC0003DMT400000479	Acyl-CoA thioesterase	Lipid Metabolism
PGSC0003DMG400000168	CUST_3005_PI426222305	0.886166	0.888887	0.870021	0.861821	0.878866	0.87863	PGSC0003DMT400000483	60S ribosomal protein L36	Protein
PGSC0003DMG400000174	CUST_3090_PI426222305	0.897055	0.964253	0.897213	0.890291	0.913836	0.913424	PGSC0003DMT400000500	Origin recognition complex 5 subunit	DNA
PGSC0003DMG400000196	CUST_2919_PI426222305	0.868901	0.936191	0.826496	0.826712	0.823615	0.821831	PGSC0003DMT400000559	Gene of unknown function	Not assigned/Unknown
PGSC0003DMG400000197	CUST_3263_PI426222305	0.842739	0.904034	0.837504	0.830267	0.86161	0.861732	PGSC0003DMT400000565	Structural maintenance of chromosome 1 protein	Cell
PGSC0003DMG400000229	CUST_3118_PI426222305	0.827546	0.845295	0.877073	0.880088	0.876705	0.875955	PGSC0003DMT400000649	Ubiquitin ligase SINAT3	Development
PGSC0003DMG400000231	CUST_2801_PI426222305	0.856797	0.894534	0.898766	0.900126	0.895415	0.895502	PGSC0003DMT400000651	Aspartic proteinase nepenthesin-1	RNA
PGSC0003DMG400000246	CUST_3198_PI426222305	0.93308	0.874377	0.954666	0.956266	0.954401	0.951007	PGSC0003DMT400000688	Trehalose-6-phosphate synthase	Unclassified
PGSC0003DMG400000261	CUST_3032_PI426222305	0.850677	0.86398	0.896401	0.899335	0.888729	0.888043	PGSC0003DMT400000710	Transferase, transferring glycosyl groups	Not assigned/Unknown
PGSC0003DMG400000285	CUST_26680_PI426222305	0.868574	0.864882	0.818184	0.801851	0.843623	0.841869	PGSC0003DMT400000775	Mitochondrial ATP synthase g subunit family protein	Mitochondrial electron transport
PGSC0003DMG400000290	CUST_26628_PI426222305	0.916607	0.945731	0.877671	0.86991	0.90279	0.902617	PGSC0003DMT400000785	Ctp	Not assigned/Unknown
PGSC0003DMG400000304	CUST_26617_PI426222305	0.841378	0.875465	0.802249	0.80106	0.823097	0.8218	PGSC0003DMT400000816	ROP	signalling
PGSC0003DMG400000305	CUST_26592_PI426222305	0.835984	0.805618	0.839783	0.839721	0.861835	0.861524	PGSC0003DMT400000820	Cak1	Protein
PGSC0003DMG400000330	CUST_26534_PI426222305	0.860037	0.921577	0.819436	0.80851	0.850537	0.849523	PGSC0003DMT400000871	Vernalization independence 3	signalling
PGSC0003DMG400000350	CUST_26594_PI426222305	0.913498	0.925295	0.945196	0.946279	0.939867	0.936331	PGSC0003DMT400000933	Zinc finger CCCH domain-containing protein 20	RNA
PGSC0003DMG400000353	CUST_26568_PI426222305	0.892594	0.897728	0.887335	0.881254	0.89951	0.89939	PGSC0003DMT400000942	Conserved gene of unknown function	Not assigned/Unknown
PGSC0003DMG400000354	CUST_26651_PI426222305	0.934909	0.877176	0.909604	0.90332	0.919802	0.919485	PGSC0003DMT400000943	Glucan endo-1,3-beta-glucosidase	misc
PGSC0003DMG400000374	CUST_26584_PI426222305	0.954616	0.946617	0.928918	0.922092	0.934809	0.934015	PGSC0003DMT400001012	Conserved gene of unknown function	Not assigned/Unknown
PGSC0003DMG400000380	CUST_26531_PI426222305	0.900748	0.884627	0.911354	0.901476	0.918014	0.918363	PGSC0003DMT400001025	HSF domain class transcription factor	Unclassified
PGSC0003DMG400000396	CUST_18803_PI426222305	0.859848	0.858405	0.948371	0.94823	0.947683	0.950082	PGSC0003DMT400001049	Spotted leaf protein	Protein
PGSC0003DMG400000396	CUST_18790_PI426222305	0.863242	0.86918	0.94878	0.947338	0.947949	0.950173	PGSC0003DMT400001050	Spotted leaf protein	Protein
PGSC0003DMG400000402	CUST_18764_PI426222305	0.921159	0.934803	0.92893	0.927144	0.927556	0.926033	PGSC0003DMT400001066	Osmotin	stress
PGSC0003DMG400000414	CUST_18863_PI426222305	0.884339	0.905984	0.871865	0.869199	0.885879	0.881442	PGSC0003DMT400001094	Shugoshin-1	Not assigned/Unknown
PGSC0003DMG400000414	CUST_18824_PI426222305	0.872658	0.832456	0.927614	0.927894	0.932831	0.930321	PGSC0003DMT400001095	Shugoshin-1	Not assigned/Unknown
PGSC0003DMG400000414	CUST_18698_PI426222305	0.890887	0.850842	0.938326	0.937794	0.940937	0.939101	PGSC0003DMT400001096	Shugoshin-1	Not assigned/Unknown
PGSC0003DMG400000414	CUST_18766_PI426222305	0.880844	0.940863	0.881661	0.878229	0.892021	0.888216	PGSC0003DMT400001093	Shugoshin-1	Not assigned/Unknown
PGSC0003DMG400000420	CUST_18679_PI426222305	0.93294	0.953606	0.937385	0.93387	0.943122	0.942425	PGSC0003DMT400001108	Histone H2B.2	DNA
PGSC0003DMG400000431	CUST_18714_PI426222305	0.922538	0.878434	0.92188	0.916093	0.920838	0.918546	PGSC0003DMT400001148	Glucosyltransferase	misc
PGSC0003DMG400000432	CUST_18845_PI426222305	0.885127	0.859919	0.865587	0.860238	0.863394	0.860465	PGSC0003DMT400001149	Glucosyltransferase	misc
PGSC0003DMG400000433	CUST_18834_PI426222305	0.834085	0.848022	0.819897	0.820525	0.835995	0.836112	PGSC0003DMT400001151	UDP-apiose/xylose synthase	Unclassified
PGSC0003DMG400000462	CUST_18818_PI426222305	0.828155	0.867386	0.820105	0.815558	0.815592	0.809946	PGSC0003DMT400001225	RNA binding protein	RNA
PGSC0003DMG400000476	CUST_18814_PI426222305	0.90969	0.969647	0.881721	0.876401	0.891681	0.891489	PGSC0003DMT400001247	Conserved gene of unknown function	Development
PGSC0003DMG400000483	CUST_833_PI426222305	0.812059	0.820832	0.864409	0.864195	0.862221	0.858829	PGSC0003DMT400001270	TRNA	Not assigned/Unknown
PGSC0003DMG400000503	CUST_1140_PI426222305	0.86961	0.853432	0.871161	0.86813	0.88043	0.881905	PGSC0003DMT400001335	IS10 transposase	Protein
PGSC0003DMG400000511	CUST_1347_PI426222305	0.851865	0.911872	0.833004	0.825698	0.848261	0.850831	PGSC0003DMT400001374	Class III peroxidase	misc
PGSC0003DMG400000525	CUST_1211_PI426222305	0.876901	0.873533	0.87081	0.86672	0.881038	0.876174	PGSC0003DMT400001413	Farnesyl-protein transferase beta subunit	Protein
PGSC0003DMG400000525	CUST_1509_PI426222305	0.875592	0.840996	0.889043	0.888952	0.890191	0.885796	PGSC0003DMT400001414	Farnesyl-protein transferase beta subunit	Protein
PGSC0003DMG400000555	CUST_17524_PI426222305	0.914641	0.903761	0.865058	0.860934	0.87267	0.873755	PGSC0003DMT400001498	Nam 1	Development
PGSC0003DMG400000555	CUST_17401_PI426222305	0.812979	0.801988	0.824385	0.833972	0.816708	0.815384	PGSC0003DMT400001497	Nam 1	Development
PGSC0003DMG400000555	CUST_17582_PI426222305	0.92862	0.910548	0.885047	0.882288	0.892902	0.892019	PGSC0003DMT400001496	Nam 1	Development
PGSC0003DMG400000556	CUST_17466_PI426222305	0.939336	0.973214	0.920175	0.915518	0.920427	0.918966	PGSC0003DMT400001503	Copper ion binding protein	metal handling
PGSC0003DMG400000556	CUST_17457_PI426222305	0.891712	0.920672	0.856561	0.845899	0.866778	0.863493	PGSC0003DMT400001501	Copper ion binding protein	metal handling
PGSC0003DMG400000568	CUST_17410_PI426222305	0.915253	0.862527	0.939653	0.939966	0.928082	0.924559	PGSC0003DMT400001530	Conserved gene of unknown function	Not assigned/Unknown
PGSC0003DMG400000588	CUST_17487_PI426222305	0.869944	0.858703	0.923174	0.928475	0.921212	0.918837	PGSC0003DMT400001589	Conserved gene of unknown function	Not assigned/Unknown
PGSC0003DMG400000593	CUST_45324_PI426222305	0.875717	0.888773	0.873858	0.870995	0.866824	0.86784	PGSC0003DMT400001594	Flavonol synthase/flavanone 3-hydroxylase	hormone metabolism
PGSC0003DMG400000595	CUST_45317_PI426222305	0.942801	0.923532	0.942552	0.940309	0.935852	0.937664	PGSC0003DMT400001611	Flavonol synthase/flavanone 3-hydroxylase	hormone metabolism
PGSC0003DMG400000612	CUST_45348_PI426222305	0.90424	0.8398	0.93259	0.936182	0.928232	0.929226	PGSC0003DMT400001643	AP2 domain-containing protein AP29	hormone metabolism
PGSC0003DMG400000612	CUST_45367_PI426222305	0.930035	0.871598	0.936978	0.938927	0.934678	0.935583	PGSC0003DMT400001644	Conserved gene of unknown function	hormone metabolism
PGSC0003DMG400000631	CUST_45329_PI426222305	0.899293	0.891192	0.894263	0.890848	0.894236	0.897544	PGSC0003DMT400001688	Lactoylglutathione lyase	Biodegradation of Xenobiotics
PGSC0003DMG400000654	CUST_13268_PI426222305	0.899548	0.888404	0.875913	0.875946	0.862079	0.859846	PGSC0003DMT400001746	H/ACA ribonucleoprotein complex subunit	Protein
PGSC0003DMG400000664	CUST_34666_PI426222305	0.905781	0.956541	0.881351	0.878167	0.896973	0.895961	PGSC0003DMT400001773	Clathrin assembly protein	Not assigned/Unknown
PGSC0003DMG400000670	CUST_34702_PI426222305	0.894201	0.912037	0.892908	0.894759	0.88563	0.883895	PGSC0003DMT400001787	Phosphatase Psc923	Protein
PGSC0003DMG400000678	CUST_34694_PI426222305	0.942616	0.987629	0.932646	0.923964	0.936627	0.937478	PGSC0003DMT400001813	Metallocarboxypeptidase inhibitor	Not assigned/Unknown
PGSC0003DMG400000688	CUST_34681_PI426222305	0.909212	0.974039	0.897306	0.887466	0.900121	0.899059	PGSC0003DMT400001832	Conserved gene of unknown function	Protein
PGSC0003DMG400000690	CUST_34696_PI426222305	0.803123	0.835991	0.850089	0.847373	0.841476	0.840475	PGSC0003DMT400001834	Conserved gene of unknown function	Not assigned/Unknown
PGSC0003DMG400000704	CUST_46798_PI426222305	0.874657	0.93794	0.835604	0.824801	0.839347	0.844072	PGSC0003DMT400001869	Coatomer gamma subunit	Cell
PGSC0003DMG400000723	CUST_46832_PI426222305	0.883079	0.925187	0.88508	0.876273	0.90362	0.904002	PGSC0003DMT400001911	Adenylyl cyclase-associated protein	DNA
PGSC0003DMG400000723	CUST_46786_PI426222305	0.919006	0.906148	0.961048	0.960302	0.973164	0.973104	PGSC0003DMT400001910	Adenylyl cyclase-associated protein	DNA
PGSC0003DMG400000735	CUST_46813_PI426222305	0.918657	0.821241	0.970909	0.973749	0.9638	0.96491	PGSC0003DMT400001936	Glucose-1-phosphate adenylyltransferase	major CHO metabolism
PGSC0003DMG400000735	CUST_46835_PI426222305	0.920408	0.830339	0.964974	0.967478	0.964691	0.965384	PGSC0003DMT400001935	Glucose-1-phosphate adenylyltransferase	major CHO metabolism
PGSC0003DMG400000736	CUST_46806_PI426222305	0.895016	0.94684	0.922938	0.918286	0.92733	0.927418	PGSC0003DMT400001937	Bifunctional dihydrofolate reductase-thymidylate synthase	C1-metabolism
PGSC0003DMG400000750	CUST_38518_PI426222305	0.903374	0.905559	0.947063	0.943006	0.949685	0.948807	PGSC0003DMT400001976	SWIB/MDM2 domain containing protein	RNA
PGSC0003DMG400000750	CUST_38493_PI426222305	0.834748	0.899407	0.8736	0.864989	0.890507	0.890702	PGSC0003DMT400001975	SWIB/MDM2 domain containing protein	RNA
PGSC0003DMG400000758	CUST_38533_PI426222305	0.939691	0.939417	0.932331	0.929118	0.92886	0.928599	PGSC0003DMT400001997	Geraniol 10-hydroxylase	misc
PGSC0003DMG400000758	CUST_38537_PI426222305	0.924471	0.946128	0.926946	0.923021	0.924137	0.922306	PGSC0003DMT400001996	Geraniol 10-hydroxylase	misc
PGSC0003DMG400000818	CUST_42795_PI426222305	0.8017	0.917779	0.815875	0.810931	0.815655	0.815954	PGSC0003DMT400002144	Lysine/histidine transporter	Transport
PGSC0003DMG400000823	CUST_42780_PI426222305	0.92097	0.904575	0.872299	0.866304	0.87479	0.876422	PGSC0003DMT400002153	TCP transcription factor	RNA
PGSC0003DMG400000827	CUST_42815_PI426222305	0.86576	0.911594	0.854361	0.854387	0.865326	0.864544	PGSC0003DMT400002161	Glycosyltransferase, CAZy family GT8	misc
PGSC0003DMG400000875	CUST_44820_PI426222305	0.868446	0.858053	0.847785	0.840697	0.864317	0.862706	PGSC0003DMT400002285	Peptidyl-prolyl cis-trans isomerase	Cell
PGSC0003DMG400000897	CUST_23750_PI426222305	0.897345	0.958979	0.892974	0.88898	0.899938	0.900029	PGSC0003DMT400002349	LysM domain GPI-anchored protein 1	Not assigned/Unknown
PGSC0003DMG400000897	CUST_23660_PI426222305	0.915449	0.951756	0.893607	0.89084	0.897735	0.896576	PGSC0003DMT400002350	LysM domain GPI-anchored protein 1	signalling
PGSC0003DMG400000908	CUST_23754_PI426222305	0.878513	0.944048	0.808849	0.80204	0.825206	0.82462	PGSC0003DMT400002370	Zinc finger protein	Protein
PGSC0003DMG400000909	CUST_23712_PI426222305	0.897037	0.945301	0.939705	0.937388	0.932642	0.931423	PGSC0003DMT400002373	Aminoacylase	misc
PGSC0003DMG400000932	CUST_48290_PI426222305	0.927292	0.985327	0.911892	0.905597	0.917734	0.917282	PGSC0003DMT400002449	Reticulon family protein	Unclassified
PGSC0003DMG400000962	CUST_29351_PI426222305	0.915314	0.861159	0.95648	0.959038	0.962071	0.958544	PGSC0003DMT400002520	Gene of unknown function	Not assigned/Unknown
PGSC0003DMG400000980	CUST_23381_PI426222305	0.88965	0.894776	0.908465	0.911345	0.892257	0.889383	PGSC0003DMT400002558	Aspartate carbamoyltransferase	nucleotide metabolism
PGSC0003DMG400000980	CUST_23360_PI426222305	0.904362	0.903783	0.902755	0.903904	0.884864	0.88367	PGSC0003DMT400002557	Aspartate carbamoyltransferase	nucleotide metabolism
PGSC0003DMG400001030	CUST_43533_PI426222305	0.817369	0.901147	0.830157	0.817654	0.821278	0.822647	PGSC0003DMT400002671	10 kDa putative secreted protein	Not assigned/Unknown
PGSC0003DMG400001038	CUST_48235_PI426222305	0.863783	0.973955	0.84537	0.833383	0.859212	0.860663	PGSC0003DMT400002692	Early nodulin 55-2	misc
PGSC0003DMG400001041	CUST_48242_PI426222305	0.950569	0.990495	0.941373	0.936716	0.944653	0.944514	PGSC0003DMT400002702	Glucose-6-phosphate transporter 1	Transport
PGSC0003DMG400001041	CUST_48260_PI426222305	0.881536	0.852713	0.929563	0.931103	0.918677	0.918636	PGSC0003DMT400002704	Glucose-6-phosphate transporter 1	Transport
PGSC0003DMG400001041	CUST_48256_PI426222305	0.881798	0.930492	0.834346	0.818334	0.855247	0.856578	PGSC0003DMT400002703	Glucose-6-phosphate/phosphate translocator 2	Transport
PGSC0003DMG400001041	CUST_48268_PI426222305	0.938682	0.963889	0.950469	0.946468	0.949538	0.950569	PGSC0003DMT400002701	Glucose-6-phosphate/phosphate translocator 1, chloroplast	Transport
PGSC0003DMG400001053	CUST_48251_PI426222305	0.878618	0.819835	0.850095	0.84155	0.852069	0.852655	PGSC0003DMT400002727	Septum-promoting GTP-binding protein 1 (GTPase spg1)	signalling
PGSC0003DMG400001090	CUST_51047_PI426222305	0.823786	0.832883	0.892032	0.889313	0.896615	0.896208	PGSC0003DMT400002805	AT hook motif-containing protein	RNA
PGSC0003DMG400001097	CUST_51038_PI426222305	0.852662	0.866718	0.874482	0.863123	0.860128	0.859813	PGSC0003DMT400002817	Pollen ole e 1 allergen and extensin family protein	stress
PGSC0003DMG400001128	CUST_24125_PI426222305	0.87742	0.970763	0.827911	0.815771	0.837814	0.836496	PGSC0003DMT400002889	40S ribosomal protein S15	Protein
PGSC0003DMG400001136	CUST_49088_PI426222305	0.885944	0.917416	0.88667	0.879312	0.910127	0.908836	PGSC0003DMT400002906	Clathrin coat assembly protein ap-1	Protein
PGSC0003DMG400001150	CUST_4552_PI426222305	0.935328	0.961312	0.902165	0.898685	0.897925	0.897385	PGSC0003DMT400002935	Cysteine-type peptidase	Protein
PGSC0003DMG400001178	CUST_16946_PI426222305	0.907837	0.934722	0.870396	0.855867	0.88564	0.886765	PGSC0003DMT400002991	Conserved gene of unknown function	RNA
PGSC0003DMG400001198	CUST_50299_PI426222305	0.844964	0.883598	0.871824	0.86933	0.858354	0.856368	PGSC0003DMT400003023	Conserved gene of unknown function	Not assigned/Unknown
PGSC0003DMG400001205	CUST_49717_PI426222305	0.856233	0.868641	0.808513	0.800385	0.833114	0.828977	PGSC0003DMT400003038	Conserved gene of unknown function	Not assigned/Unknown
PGSC0003DMG400001211	CUST_46919_PI426222305	0.918511	0.924957	0.915704	0.908134	0.926613	0.927249	PGSC0003DMT400003054	Hydrolase, hydrolyzing O-glycosyl compounds	misc
PGSC0003DMG400001211	CUST_46913_PI426222305	0.929631	0.901133	0.946856	0.943229	0.955744	0.955593	PGSC0003DMT400003052	Hydrolase, hydrolyzing O-glycosyl compounds	misc
PGSC0003DMG400001295	CUST_849_PI426222305	0.865512	0.875626	0.914617	0.918143	0.899005	0.898942	PGSC0003DMT400003267	Protein transport SEC13	Protein
PGSC0003DMG400001313	CUST_966_PI426222305	0.944695	0.941831	0.970911	0.966035	0.975171	0.975353	PGSC0003DMT400003317	UPA19	AA metabolism
PGSC0003DMG400001313	CUST_1107_PI426222305	0.948825	0.924547	0.972333	0.969439	0.973762	0.973481	PGSC0003DMT400003318	UPA19	AA metabolism
PGSC0003DMG400001313	CUST_990_PI426222305	0.935191	0.946093	0.950709	0.945685	0.955127	0.956241	PGSC0003DMT400003319	UPA19	Not assigned/Unknown
PGSC0003DMG400001324	CUST_1419_PI426222305	0.881416	0.878826	0.852823	0.842476	0.871141	0.868164	PGSC0003DMT400003345	Conserved gene of unknown function	Not assigned/Unknown
PGSC0003DMG400001324	CUST_1262_PI426222305	0.869218	0.87491	0.830111	0.817408	0.855803	0.851528	PGSC0003DMT400003346	Conserved gene of unknown function	Not assigned/Unknown
PGSC0003DMG400001360	CUST_1196_PI426222305	0.917695	0.866946	0.934632	0.931324	0.930831	0.931124	PGSC0003DMT400003446	Conserved gene of unknown function	Not assigned/Unknown
PGSC0003DMG400001388	CUST_961_PI426222305	0.876406	0.854597	0.817831	0.815453	0.826522	0.828455	PGSC0003DMT400003517	Glycosyltransferase QUASIMODO1	misc
PGSC0003DMG400001408	CUST_1172_PI426222305	0.88088	0.941905	0.826937	0.81755	0.852532	0.851837	PGSC0003DMT400003562	Acetylglucosaminyltransferase	misc
PGSC0003DMG400001417	CUST_791_PI426222305	0.939463	0.928861	0.924784	0.917756	0.940892	0.941023	PGSC0003DMT400003584	ATHB-3	RNA
PGSC0003DMG400001453	CUST_945_PI426222305	0.911591	0.919197	0.903202	0.897955	0.912464	0.909654	PGSC0003DMT400003685	RNA-binding protein	RNA
PGSC0003DMG400001498	CUST_5284_PI426222305	0.902422	0.906021	0.879327	0.872906	0.869943	0.870821	PGSC0003DMT400003784	Auxin-responsive protein IAA13	RNA
PGSC0003DMG400001501	CUST_5144_PI426222305	0.885965	0.94934	0.850716	0.838622	0.859683	0.858071	PGSC0003DMT400003792	Vesicle transport protein SEC20	Protein
PGSC0003DMG400001501	CUST_5201_PI426222305	0.88345	0.943381	0.842769	0.829772	0.853576	0.851542	PGSC0003DMT400003791	Vesicle transport protein SEC20	Protein
PGSC0003DMG400001513	CUST_5135_PI426222305	0.903493	0.955497	0.907906	0.905897	0.897431	0.898562	PGSC0003DMT400003819	50S robosomal protein L11	Protein
PGSC0003DMG400001524	CUST_5033_PI426222305	0.879363	0.945885	0.869789	0.860957	0.89055	0.892844	PGSC0003DMT400003869	Phosphoserine aminotransferase, chloroplastic	AA metabolism
PGSC0003DMG400001535	CUST_5442_PI426222305	0.85202	0.912741	0.836015	0.832692	0.822591	0.819811	PGSC0003DMT400003893	Conserved gene of unknown function	Not assigned/Unknown
PGSC0003DMG400001544	CUST_5377_PI426222305	0.939411	0.914507	0.943756	0.939869	0.937393	0.93628	PGSC0003DMT400003908	Conserved gene of unknown function	Not assigned/Unknown
PGSC0003DMG400001559	CUST_5191_PI426222305	0.966144	0.898978	0.981434	0.982043	0.976519	0.975476	PGSC0003DMT400003958	Transporter	Transport
PGSC0003DMG400001565	CUST_5070_PI426222305	0.864347	0.813823	0.880319	0.881826	0.869544	0.871193	PGSC0003DMT400003980	HB2 homeodomain protein	RNA
PGSC0003DMG400001595	CUST_36689_PI426222305	0.882673	0.866913	0.867309	0.854128	0.893797	0.892959	PGSC0003DMT400004042	Triosephosphate isomerase, chloroplastic	Photosynthesis
PGSC0003DMG400001629	CUST_36824_PI426222305	0.864707	0.844745	0.901786	0.903973	0.905174	0.902499	PGSC0003DMT400004121	Non-imprinted in Prader-Willi/Angelman syndrome region protein	Transport
PGSC0003DMG400001632	CUST_36816_PI426222305	0.876041	0.913106	0.839363	0.829497	0.849362	0.848917	PGSC0003DMT400004129	Translocon-associated protein, alpha subunit	Not assigned/Unknown
PGSC0003DMG400001634	CUST_36717_PI426222305	0.866853	0.868566	0.855866	0.842667	0.862511	0.861	PGSC0003DMT400004132	Conserved gene of unknown function	Not assigned/Unknown
PGSC0003DMG400001639	CUST_36837_PI426222305	0.827758	0.836878	0.87176	0.872075	0.880264	0.877866	PGSC0003DMT400004143	Transducin family protein	Not assigned/Unknown
PGSC0003DMG400001661	CUST_36720_PI426222305	0.938016	0.888195	0.932593	0.932671	0.933011	0.928793	PGSC0003DMT400004180	Aldo-keto reductase	minor CHO metabolism
PGSC0003DMG400001670	CUST_28186_PI426222305	0.835045	0.834344	0.840935	0.834895	0.863388	0.857788	PGSC0003DMT400004189	Receptor protein kinase	Protein
PGSC0003DMG400001679	CUST_28088_PI426222305	0.821896	0.886546	0.841503	0.837038	0.839544	0.838294	PGSC0003DMT400004217	Gene of unknown function	Not assigned/Unknown
PGSC0003DMG400001683	CUST_28133_PI426222305	0.874934	0.941582	0.870994	0.863364	0.878619	0.880715	PGSC0003DMT400004231	Phosphatidylinositol N-acetylglucosaminyltransferase subunit P	Not assigned/Unknown
PGSC0003DMG400001687	CUST_28111_PI426222305	0.847544	0.941649	0.822845	0.812038	0.836784	0.834767	PGSC0003DMT400004239	Conserved gene of unknown function	Photosynthesis
PGSC0003DMG400001713	CUST_28092_PI426222305	0.842132	0.904535	0.825719	0.821376	0.832031	0.832727	PGSC0003DMT400004317	Conserved gene of unknown function	Not assigned/Unknown
PGSC0003DMG400001725	CUST_28125_PI426222305	0.846788	0.852285	0.870937	0.868038	0.887528	0.888628	PGSC0003DMT400004354	Pentatricopeptide repeat-containing protein	RNA
PGSC0003DMG400001760	CUST_41127_PI426222305	0.899023	0.960689	0.857852	0.849543	0.866041	0.865913	PGSC0003DMT400004415	P70 protein	Cell
PGSC0003DMG400001761	CUST_41152_PI426222305	0.847007	0.819793	0.885037	0.88851	0.894144	0.894401	PGSC0003DMT400004416	Conserved gene of unknown function	Not assigned/Unknown
PGSC0003DMG400001763	CUST_41142_PI426222305	0.828334	0.876921	0.831645	0.817165	0.853303	0.857164	PGSC0003DMT400004422	Ubiquitin-protein ligase	Not assigned/Unknown
PGSC0003DMG400001768	CUST_41128_PI426222305	0.87488	0.811005	0.937749	0.942262	0.921528	0.921115	PGSC0003DMT400004433	Calmodulin binding protein	signalling
PGSC0003DMG400001768	CUST_41133_PI426222305	0.846252	0.827996	0.889212	0.895456	0.865262	0.863867	PGSC0003DMT400004432	SF16 protein	signalling
PGSC0003DMG400001771	CUST_41100_PI426222305	0.890703	0.92183	0.890445	0.885275	0.889851	0.88684	PGSC0003DMT400004437	Dead box ATP-dependent RNA helicase	Unclassified
PGSC0003DMG400001771	CUST_41106_PI426222305	0.87568	0.942115	0.869825	0.860289	0.871534	0.871001	PGSC0003DMT400004438	DEAD-box ATP-dependent RNA helicase 57	Unclassified
PGSC0003DMG400001773	CUST_41147_PI426222305	0.927088	0.950253	0.945664	0.941453	0.941707	0.942603	PGSC0003DMT400004442	Lectin receptor kinase	signalling
PGSC0003DMG400001840	CUST_35600_PI426222305	0.823726	0.864944	0.856275	0.863818	0.842711	0.842778	PGSC0003DMT400004641	Reticulon B22	Not assigned/Unknown
PGSC0003DMG400001862	CUST_35596_PI426222305	0.866007	0.867673	0.919906	0.919301	0.920417	0.922309	PGSC0003DMT400004709	Glycine-rich protein	Not assigned/Unknown
PGSC0003DMG400001879	CUST_29191_PI426222305	0.860782	0.878421	0.827344	0.822647	0.817358	0.817337	PGSC0003DMT400004742	Annexin P38	Cell
PGSC0003DMG400001879	CUST_29190_PI426222305	0.854276	0.875199	0.817435	0.812526	0.807316	0.807343	PGSC0003DMT400004741	Annexin p35	Cell
PGSC0003DMG400001884	CUST_29200_PI426222305	0.882583	0.891109	0.940461	0.942941	0.931765	0.929478	PGSC0003DMT400004753	Cystathionine beta-lyase	Not assigned/Unknown
PGSC0003DMG400001891	CUST_29180_PI426222305	0.911962	0.929879	0.916983	0.913702	0.911601	0.91164	PGSC0003DMT400004771	Conserved gene of unknown function	Not assigned/Unknown
PGSC0003DMG400001891	CUST_29258_PI426222305	0.932818	0.958809	0.933415	0.929599	0.929909	0.929123	PGSC0003DMT400004772	Conserved gene of unknown function	Not assigned/Unknown
PGSC0003DMG400001892	CUST_29230_PI426222305	0.939125	0.970282	0.9306	0.925463	0.930972	0.930068	PGSC0003DMT400004773	Conserved gene of unknown function	Not assigned/Unknown
PGSC0003DMG400001897	CUST_29205_PI426222305	0.851516	0.838862	0.850801	0.837528	0.842445	0.847533	PGSC0003DMT400004782	Conserved gene of unknown function	Not assigned/Unknown
PGSC0003DMG400001920	CUST_43707_PI426222305	0.913261	0.9028	0.951056	0.95299	0.951389	0.949098	PGSC0003DMT400004833	Translin family protein	Not assigned/Unknown
PGSC0003DMG400001920	CUST_43696_PI426222305	0.920477	0.920659	0.951729	0.951919	0.953647	0.951733	PGSC0003DMT400004836	Translin family protein	Not assigned/Unknown
PGSC0003DMG400001936	CUST_43662_PI426222305	0.892084	0.881951	0.958076	0.957867	0.954507	0.952359	PGSC0003DMT400004870	Conserved gene of unknown function	Not assigned/Unknown
PGSC0003DMG400001936	CUST_43710_PI426222305	0.902689	0.933801	0.94842	0.943615	0.95673	0.957682	PGSC0003DMT400004871	Conserved gene of unknown function	Not assigned/Unknown
PGSC0003DMG400001937	CUST_43671_PI426222305	0.827966	0.966655	0.812517	0.805372	0.815105	0.815896	PGSC0003DMT400004874	Ethanol tolerance protein GEKO1	Not assigned/Unknown
PGSC0003DMG400001953	CUST_37694_PI426222305	0.88524	0.922736	0.87534	0.876306	0.870523	0.870843	PGSC0003DMT400004931	AP-1 complex subunit gamma-2	Cell
PGSC0003DMG400001953	CUST_37771_PI426222305	0.867953	0.920997	0.856982	0.858998	0.854493	0.854738	PGSC0003DMT400004932	AP-1 complex subunit gamma-2	Cell
PGSC0003DMG400001960	CUST_37755_PI426222305	0.856024	0.905039	0.822243	0.810084	0.829233	0.831928	PGSC0003DMT400004952	ABA 8'-hydroxylase CYP707A1	misc
PGSC0003DMG400001960	CUST_37751_PI426222305	0.862945	0.912289	0.837286	0.824657	0.843642	0.846487	PGSC0003DMT400004951	ABA 8'-hydroxylase CYP707A1	misc
PGSC0003DMG400001976	CUST_47244_PI426222305	0.808147	0.812633	0.838267	0.833294	0.870378	0.869402	PGSC0003DMT400004996	Nudix hydrolase 26, chloroplastic	signalling
PGSC0003DMG400002023	CUST_13937_PI426222305	0.895793	0.960645	0.849847	0.838603	0.87376	0.874309	PGSC0003DMT400005117	Conserved gene of unknown function	Not assigned/Unknown
PGSC0003DMG400002084	CUST_18423_PI426222305	0.865451	0.898596	0.824481	0.81682	0.840518	0.841321	PGSC0003DMT400005341	Xyloglucan endotransglycosylase/hydrolase XTH-1	Cell Wall
PGSC0003DMG400002108	CUST_40187_PI426222305	0.906419	0.980819	0.859546	0.846711	0.871186	0.871375	PGSC0003DMT400005398	Glycine-rich protein TomR2	Not assigned/Unknown
PGSC0003DMG400002125	CUST_484_PI426222305	0.929714	0.94034	0.907393	0.903236	0.913387	0.913312	PGSC0003DMT400005446	DNA binding protein	RNA
PGSC0003DMG400002125	CUST_349_PI426222305	0.931419	0.94946	0.909465	0.908752	0.917276	0.914971	PGSC0003DMT400005445	DNA binding protein	RNA
PGSC0003DMG400002149	CUST_34984_PI426222305	0.869643	0.929182	0.861339	0.852882	0.862096	0.859302	PGSC0003DMT400005501	Conserved gene of unknown function	Development
PGSC0003DMG400002152	CUST_34999_PI426222305	0.809069	0.836581	0.864938	0.854446	0.875999	0.873164	PGSC0003DMT400005510	Zinc finger family protein	Protein
PGSC0003DMG400002221	CUST_21016_PI426222305	0.857637	0.923838	0.8305	0.825692	0.82141	0.818866	PGSC0003DMT400005672	Deacetylase	RNA
PGSC0003DMG400002226	CUST_37845_PI426222305	0.831193	0.867739	0.86302	0.85824	0.880438	0.876359	PGSC0003DMT400005679	Protein pim1	Cell
PGSC0003DMG400002233	CUST_37881_PI426222305	0.810797	0.893861	0.82903	0.824947	0.855019	0.85747	PGSC0003DMT400005705	Conserved gene of unknown function	Not assigned/Unknown
PGSC0003DMG400002233	CUST_37898_PI426222305	0.80696	0.89445	0.830653	0.825711	0.856046	0.858837	PGSC0003DMT400005704	Conserved gene of unknown function	Not assigned/Unknown
PGSC0003DMG400002234	CUST_37885_PI426222305	0.852969	0.821925	0.85887	0.856513	0.856464	0.85648	PGSC0003DMT400005706	Dad1/CCD8	hormone metabolism
PGSC0003DMG400002236	CUST_37893_PI426222305	0.817656	0.85473	0.855628	0.853929	0.874862	0.874901	PGSC0003DMT400005712	Exostosin family protein	misc
PGSC0003DMG400002237	CUST_37841_PI426222305	0.811829	0.817814	0.883413	0.89215	0.866882	0.866255	PGSC0003DMT400005715	Conserved gene of unknown function	misc
PGSC0003DMG400002237	CUST_37856_PI426222305	0.804549	0.823997	0.882177	0.889152	0.866439	0.866651	PGSC0003DMT400005718	Exostosin family protein	misc
PGSC0003DMG400002249	CUST_9765_PI426222305	0.89753	0.969014	0.909061	0.900777	0.923574	0.923837	PGSC0003DMT400005754	ATP binding protein	signalling
PGSC0003DMG400002249	CUST_9833_PI426222305	0.893337	0.965619	0.889725	0.87923	0.899935	0.901675	PGSC0003DMT400005756	ATP binding protein	signalling
PGSC0003DMG400002249	CUST_9758_PI426222305	0.888612	0.956814	0.890506	0.879261	0.900662	0.903223	PGSC0003DMT400005755	ATP binding protein	signalling
PGSC0003DMG400002274	CUST_35518_PI426222305	0.871451	0.941885	0.843876	0.83654	0.844762	0.841943	PGSC0003DMT400005838	Ly200	Protein
PGSC0003DMG400002279	CUST_35512_PI426222305	0.93028	0.958564	0.937558	0.935833	0.931839	0.930805	PGSC0003DMT400005860	LRR	Not assigned/Unknown
PGSC0003DMG400002300	CUST_12192_PI426222305	0.833933	0.814351	0.825032	0.824519	0.808183	0.803602	PGSC0003DMT400005917	Lariat debranching enzyme	Protein
PGSC0003DMG400002321	CUST_41179_PI426222305	0.923941	0.934492	0.908455	0.907912	0.908281	0.905383	PGSC0003DMT400005972	ACC oxidase	hormone metabolism
PGSC0003DMG400002321	CUST_41180_PI426222305	0.95234	0.956633	0.926981	0.923841	0.92991	0.92762	PGSC0003DMT400005971	ACC oxidase	hormone metabolism
PGSC0003DMG400002321	CUST_41168_PI426222305	0.96156	0.944827	0.958929	0.955718	0.961354	0.960867	PGSC0003DMT400005970	ACC oxidase	hormone metabolism
PGSC0003DMG400002350	CUST_38436_PI426222305	0.875972	0.889654	0.89003	0.888376	0.895345	0.895472	PGSC0003DMT400006041	Ethylene-responsive transcription factor	RNA
PGSC0003DMG400002352	CUST_38419_PI426222305	0.85479	0.857414	0.836445	0.81921	0.851408	0.851616	PGSC0003DMT400006047	Tetrahydrofolylpolyglutamate synthase	C1-metabolism
PGSC0003DMG400002390	CUST_26808_PI426222305	0.888977	0.907043	0.863926	0.854412	0.868811	0.864615	PGSC0003DMT400006144	Conserved gene of unknown function	Not assigned/Unknown
PGSC0003DMG400002390	CUST_26788_PI426222305	0.883583	0.889567	0.9056	0.899684	0.911239	0.907434	PGSC0003DMT400006142	Conserved gene of unknown function	Not assigned/Unknown
PGSC0003DMG400002442	CUST_51871_PI426222305	0.831873	0.881314	0.863101	0.86651	0.841414	0.838913	PGSC0003DMT400006264	42kDa chitin-binding protein	stress
PGSC0003DMG400002464	CUST_42229_PI426222305	0.856903	0.929414	0.872139	0.863297	0.884826	0.882051	PGSC0003DMT400006311	Gene of unknown function	Not assigned/Unknown
PGSC0003DMG400002476	CUST_52667_PI426222305	0.831792	0.922091	0.841088	0.840881	0.834727	0.833863	PGSC0003DMT400006331	Conserved gene of unknown function	DNA
PGSC0003DMG400002479	CUST_52714_PI426222305	0.930685	0.924009	0.919033	0.913109	0.918136	0.916806	PGSC0003DMT400006337	Alpha-1,4 glucan phosphorylase L-1 isozyme, chloroplastic/amyloplastic	major CHO metabolism
PGSC0003DMG400002479	CUST_52715_PI426222305	0.942328	0.891376	0.933787	0.933382	0.921752	0.920559	PGSC0003DMT400006338	Alpha-1,4 glucan phosphorylase L-1 isozyme, chloroplastic/amyloplastic	major CHO metabolism
PGSC0003DMG400002493	CUST_9507_PI426222305	0.938433	0.956419	0.959188	0.954643	0.957786	0.957023	PGSC0003DMT400006378	Nucleosome assembly protein 1 4	DNA
PGSC0003DMG400002497	CUST_9363_PI426222305	0.837525	0.820684	0.847337	0.845518	0.841764	0.844028	PGSC0003DMT400006390	ATP binding protein	Protein
PGSC0003DMG400002498	CUST_9588_PI426222305	0.908335	0.960975	0.89676	0.89545	0.900368	0.899238	PGSC0003DMT400006393	WD-repeat protein	Development
PGSC0003DMG400002500	CUST_9636_PI426222305	0.886836	0.870833	0.916357	0.917481	0.914949	0.909965	PGSC0003DMT400006402	Conserved gene of unknown function	Not assigned/Unknown
PGSC0003DMG400002505	CUST_9564_PI426222305	0.932389	0.954331	0.94709	0.943879	0.953781	0.951632	PGSC0003DMT400006411	Conserved gene of unknown function	RNA
PGSC0003DMG400002509	CUST_9544_PI426222305	0.893564	0.826847	0.853692	0.856431	0.862616	0.857002	PGSC0003DMT400006425	40S ribosomal protein S15a-2	Protein
PGSC0003DMG400002521	CUST_9481_PI426222305	0.843799	0.901215	0.889443	0.885246	0.889459	0.889546	PGSC0003DMT400006466	DNA repair protein	DNA
PGSC0003DMG400002521	CUST_9245_PI426222305	0.836068	0.891979	0.881296	0.876356	0.882121	0.882294	PGSC0003DMT400006464	DNA repair protein	DNA
PGSC0003DMG400002521	CUST_9380_PI426222305	0.840642	0.898017	0.882765	0.877919	0.88199	0.882351	PGSC0003DMT400006465	DNA repair protein	DNA
PGSC0003DMG400002521	CUST_9622_PI426222305	0.837911	0.885525	0.890887	0.886777	0.890396	0.890158	PGSC0003DMT400006467	DNA repair protein	Not assigned/Unknown
PGSC0003DMG400002525	CUST_9220_PI426222305	0.843119	0.847	0.914862	0.92149	0.908419	0.906985	PGSC0003DMT400006474	Hexokinase 7	major CHO metabolism
PGSC0003DMG400002527	CUST_9629_PI426222305	0.84742	0.939829	0.829651	0.82027	0.831908	0.830752	PGSC0003DMT400006483	DNA repair/transcription protein met18/mms19	Not assigned/Unknown
PGSC0003DMG400002527	CUST_9606_PI426222305	0.851437	0.899322	0.88757	0.884995	0.876141	0.875558	PGSC0003DMT400006484	Gene of unknown function	Not assigned/Unknown
PGSC0003DMG400002535	CUST_9459_PI426222305	0.94351	0.969245	0.932941	0.927245	0.937291	0.938023	PGSC0003DMT400006497	UPF0497 membrane protein 14	Not assigned/Unknown
PGSC0003DMG400002546	CUST_9596_PI426222305	0.901492	0.90087	0.855128	0.845123	0.845317	0.847604	PGSC0003DMT400006530	Pollen-specific kinase partner protein	signalling
PGSC0003DMG400002546	CUST_9288_PI426222305	0.912824	0.952187	0.881753	0.874172	0.87208	0.872651	PGSC0003DMT400006531	Pollen-specific kinase partner protein	signalling
PGSC0003DMG400002560	CUST_9491_PI426222305	0.876961	0.861887	0.848696	0.842782	0.853642	0.85342	PGSC0003DMT400006582	Centromere protein C	Cell
PGSC0003DMG400002563	CUST_9314_PI426222305	0.828627	0.872045	0.858162	0.851209	0.864013	0.862093	PGSC0003DMT400006585	Cdc27B	Cell
PGSC0003DMG400002570	CUST_9573_PI426222305	0.953296	0.942663	0.941442	0.939248	0.937599	0.936189	PGSC0003DMT400006604	Conserved gene of unknown function	Not assigned/Unknown
PGSC0003DMG400002572	CUST_9251_PI426222305	0.847099	0.866511	0.826839	0.82293	0.82627	0.830168	PGSC0003DMT400006606	Conserved gene of unknown function	Not assigned/Unknown
PGSC0003DMG400002597	CUST_9530_PI426222305	0.869101	0.944439	0.862035	0.857222	0.860534	0.857979	PGSC0003DMT400006681	Ribosomal protein L28	Protein
PGSC0003DMG400002619	CUST_9287_PI426222305	0.892547	0.954582	0.816453	0.810238	0.826508	0.823873	PGSC0003DMT400006743	Endo-1,4-beta-D-glucanase	Cell Wall
PGSC0003DMG400002624	CUST_9259_PI426222305	0.846811	0.863078	0.846969	0.846041	0.850175	0.85239	PGSC0003DMT400006761	Low density lipoprotein B	Not assigned/Unknown
PGSC0003DMG400002634	CUST_9206_PI426222305	0.837575	0.862764	0.814588	0.804964	0.840837	0.843022	PGSC0003DMT400006794	Conserved gene of unknown function	Not assigned/Unknown
PGSC0003DMG400002673	CUST_5795_PI426222305	0.811174	0.81706	0.882955	0.889273	0.858961	0.857337	PGSC0003DMT400006891	Protein ELC	Not assigned/Unknown
PGSC0003DMG400002675	CUST_5864_PI426222305	0.890595	0.896842	0.897679	0.897915	0.890318	0.890498	PGSC0003DMT400006895	Fructose-bisphosphate aldolase	Photosynthesis
PGSC0003DMG400002675	CUST_5695_PI426222305	0.942288	0.943034	0.927717	0.925475	0.930134	0.929879	PGSC0003DMT400006894	Fructose-bisphosphate aldolase	Photosynthesis
PGSC0003DMG400002681	CUST_5857_PI426222305	0.844426	0.855282	0.866893	0.869172	0.866844	0.867942	PGSC0003DMT400006911	Gene of unknown function	Not assigned/Unknown
PGSC0003DMG400002681	CUST_5568_PI426222305	0.805638	0.831378	0.860788	0.86645	0.863811	0.86287	PGSC0003DMT400006913	OO_Ba0013J05-OO_Ba0033A15.20 protein	Not assigned/Unknown
PGSC0003DMG400002684	CUST_5789_PI426222305	0.95932	0.977635	0.939162	0.93191	0.944561	0.943614	PGSC0003DMT400006925	Histone deacetylase HDT1	RNA
PGSC0003DMG400002684	CUST_5630_PI426222305	0.929097	0.964521	0.913281	0.910449	0.908409	0.906685	PGSC0003DMT400006927	Histone deacetylase HDT1	RNA
PGSC0003DMG400002689	CUST_5552_PI426222305	0.855572	0.96411	0.822244	0.812308	0.835102	0.835903	PGSC0003DMT400006943	Receptor kinase	signalling
PGSC0003DMG400002691	CUST_5868_PI426222305	0.854718	0.872173	0.888805	0.893422	0.893044	0.888998	PGSC0003DMT400006946	ATPP2-A13	Cell
PGSC0003DMG400002710	CUST_5636_PI426222305	0.956454	0.970436	0.939339	0.933659	0.940235	0.940922	PGSC0003DMT400007016	Transcription factor	RNA
PGSC0003DMG400002710	CUST_5766_PI426222305	0.952904	0.973953	0.947258	0.941249	0.948546	0.949641	PGSC0003DMT400007015	Transcription factor	RNA
PGSC0003DMG400002716	CUST_5690_PI426222305	0.848534	0.91126	0.890883	0.890168	0.880028	0.883954	PGSC0003DMT400007029	Gamma-tubulin complex component	Cell
PGSC0003DMG400002719	CUST_5638_PI426222305	0.805531	0.906156	0.826534	0.821794	0.846143	0.849027	PGSC0003DMT400007038	Repressor of silencing 1	DNA
PGSC0003DMG400002720	CUST_5699_PI426222305	0.898088	0.927562	0.859994	0.849405	0.876708	0.873198	PGSC0003DMT400007042	Delta14-sterol reductase	hormone metabolism
PGSC0003DMG400002720	CUST_5786_PI426222305	0.88959	0.889519	0.894937	0.892485	0.897401	0.893304	PGSC0003DMT400007043	Delta14-sterol reductase	hormone metabolism
PGSC0003DMG400002720	CUST_5505_PI426222305	0.884757	0.879955	0.882745	0.879999	0.88534	0.881185	PGSC0003DMT400007044	Delta14-sterol reductase	hormone metabolism
PGSC0003DMG400002725	CUST_5850_PI426222305	0.895325	0.961837	0.8451	0.842109	0.847748	0.844742	PGSC0003DMT400007056	DNA binding protein	RNA
PGSC0003DMG400002725	CUST_5744_PI426222305	0.899556	0.955262	0.858765	0.85744	0.859689	0.856654	PGSC0003DMT400007055	DNA binding protein	RNA
PGSC0003DMG400002727	CUST_5596_PI426222305	0.849731	0.874515	0.895658	0.893804	0.875851	0.877004	PGSC0003DMT400007059	Homeodomain-like; Uridylate kinase	nucleotide metabolism
PGSC0003DMG400002728	CUST_5839_PI426222305	0.907773	0.866205	0.928071	0.92848	0.923444	0.921749	PGSC0003DMT400007060	Homeodomain	RNA
PGSC0003DMG400002758	CUST_12537_PI426222305	0.920685	0.941328	0.900606	0.889859	0.912787	0.910532	PGSC0003DMT400007129	Agenet domain-containing protein	Not assigned/Unknown
PGSC0003DMG400002761	CUST_12418_PI426222305	0.855024	0.864236	0.828639	0.815168	0.858341	0.857078	PGSC0003DMT400007134	Conserved gene of unknown function	Not assigned/Unknown
PGSC0003DMG400002765	CUST_12496_PI426222305	0.871192	0.932148	0.832958	0.82206	0.850253	0.849478	PGSC0003DMT400007150	Nucleolar protein nop56	RNA
PGSC0003DMG400002765	CUST_12387_PI426222305	0.868064	0.930077	0.83161	0.820938	0.847969	0.847373	PGSC0003DMT400007149	Nucleolar protein nop56	RNA
PGSC0003DMG400002765	CUST_12288_PI426222305	0.865263	0.92806	0.826772	0.815515	0.843897	0.842696	PGSC0003DMT400007148	Nucleolar protein nop56	RNA
PGSC0003DMG400002769	CUST_12311_PI426222305	0.933115	0.880636	0.969739	0.972193	0.960649	0.960726	PGSC0003DMT400007159	Knox	RNA
PGSC0003DMG400002769	CUST_12524_PI426222305	0.909618	0.915892	0.950081	0.951226	0.94115	0.940967	PGSC0003DMT400007160	Knox	RNA
PGSC0003DMG400002777	CUST_12389_PI426222305	0.881168	0.910513	0.853904	0.845401	0.884975	0.883958	PGSC0003DMT400007182	Dihydrolipoyl dehydrogenase	Unclassified
PGSC0003DMG400002781	CUST_12553_PI426222305	0.919659	0.944379	0.937299	0.930975	0.939409	0.937394	PGSC0003DMT400007188	Conserved gene of unknown function	Not assigned/Unknown
PGSC0003DMG400002837	CUST_11337_PI426222305	0.883114	0.819242	0.962317	0.96651	0.959459	0.956639	PGSC0003DMT400007384	Stage III sporulation protein AA	Protein
PGSC0003DMG400002842	CUST_11280_PI426222305	0.909184	0.913389	0.939344	0.936983	0.936841	0.939231	PGSC0003DMT400007394	Ubiquitin-protein ligase	Protein
PGSC0003DMG400002843	CUST_11245_PI426222305	0.879705	0.956501	0.831381	0.82263	0.831033	0.831687	PGSC0003DMT400007397	Conserved gene of unknown function	Not assigned/Unknown
PGSC0003DMG400002853	CUST_11304_PI426222305	0.833328	0.816996	0.807272	0.801612	0.843167	0.842019	PGSC0003DMT400007417	Conserved gene of unknown function	Not assigned/Unknown
PGSC0003DMG400002895	CUST_13211_PI426222305	0.928011	1	0.896948	0.888918	0.904154	0.904642	PGSC0003DMT400007506	Sucrose synthase	major CHO metabolism
PGSC0003DMG400002898	CUST_13074_PI426222305	0.86693	0.940574	0.8192	0.80915	0.823655	0.82331	PGSC0003DMT400007510	Conserved gene of unknown function	misc
PGSC0003DMG400002927	CUST_13199_PI426222305	0.912469	0.917195	0.922269	0.919568	0.939441	0.93934	PGSC0003DMT400007585	Beta-ketoacyl-ACP synthase II-1	Lipid Metabolism
PGSC0003DMG400002927	CUST_13106_PI426222305	0.928615	0.91457	0.91823	0.914065	0.937771	0.937865	PGSC0003DMT400007584	Plastid 3-keto-acyl-ACP synthase II-A	Lipid Metabolism
PGSC0003DMG400002933	CUST_13218_PI426222305	0.92223	0.928105	0.933501	0.932923	0.938338	0.93956	PGSC0003DMT400007600	Conserved gene of unknown function	Cell
PGSC0003DMG400002944	CUST_4186_PI426222305	0.879043	0.963475	0.825404	0.81604	0.846652	0.847175	PGSC0003DMT400007616	Plastidic phosphate translocator1	Not assigned/Unknown
PGSC0003DMG400002951	CUST_4183_PI426222305	0.800952	0.840837	0.823677	0.827358	0.829749	0.825758	PGSC0003DMT400007643	Pentatricopeptide repeat-containing protein	Unclassified
PGSC0003DMG400002953	CUST_4188_PI426222305	0.921019	0.965715	0.877588	0.866737	0.88716	0.886384	PGSC0003DMT400007650	Thioredoxin fold	Redox
PGSC0003DMG400002992	CUST_4366_PI426222305	0.856667	0.930146	0.886463	0.885065	0.880326	0.881806	PGSC0003DMT400007735	Translation elongation factor	Protein
PGSC0003DMG400002998	CUST_4260_PI426222305	0.852248	0.852835	0.865262	0.857192	0.872232	0.869122	PGSC0003DMT400007759	Conserved gene of unknown function	Not assigned/Unknown
PGSC0003DMG400003047	CUST_36138_PI426222305	0.925152	0.929939	0.959071	0.959843	0.956193	0.953176	PGSC0003DMT400007879	GRAS family transcription factor	RNA
PGSC0003DMG400003047	CUST_36145_PI426222305	0.91961	0.938641	0.95566	0.955319	0.958592	0.956614	PGSC0003DMT400007878	DELLA protein RGL1	RNA
PGSC0003DMG400003050	CUST_36127_PI426222305	0.933751	0.914747	0.930617	0.925728	0.929853	0.932351	PGSC0003DMT400007890	KOM	Protein
PGSC0003DMG400003050	CUST_36047_PI426222305	0.931384	0.955243	0.909863	0.899044	0.919265	0.921568	PGSC0003DMT400007889	KOM	Protein
PGSC0003DMG400003070	CUST_30566_PI426222305	0.85606	0.891529	0.826508	0.82247	0.833684	0.831479	PGSC0003DMT400007933	Gene of unknown function	Not assigned/Unknown
PGSC0003DMG400003075	CUST_30573_PI426222305	0.844299	0.922464	0.822124	0.811855	0.828099	0.82608	PGSC0003DMT400007951	Plasma membrane associated protein	Transport
PGSC0003DMG400003106	CUST_41370_PI426222305	0.873754	0.92155	0.878539	0.874729	0.865112	0.866871	PGSC0003DMT400008036	ATP binding protein	Protein
PGSC0003DMG400003173	CUST_36596_PI426222305	0.910307	0.912224	0.92927	0.92575	0.945111	0.94606	PGSC0003DMT400008226	Cation-chloride co-transporter	Unclassified
PGSC0003DMG400003174	CUST_36593_PI426222305	0.869641	0.826268	0.902519	0.894487	0.924076	0.923101	PGSC0003DMT400008228	Protein AFR	Protein
PGSC0003DMG400003180	CUST_10346_PI426222305	0.828628	0.833376	0.876234	0.883622	0.858893	0.856974	PGSC0003DMT400008244	Conserved gene of unknown function	Not assigned/Unknown
PGSC0003DMG400003181	CUST_10367_PI426222305	0.914473	0.926852	0.905008	0.903233	0.914931	0.91654	PGSC0003DMT400008245	Beta-glucosidase 08	misc
PGSC0003DMG400003186	CUST_10415_PI426222305	0.819448	0.895397	0.829969	0.813061	0.846647	0.849126	PGSC0003DMT400008260	Gene of unknown function	Not assigned/Unknown
PGSC0003DMG400003218	CUST_17556_PI426222305	0.833942	0.857468	0.835686	0.836859	0.822477	0.816567	PGSC0003DMT400008350	Pre-mRNA splicing factor	RNA
PGSC0003DMG400003218	CUST_17475_PI426222305	0.842366	0.858912	0.84111	0.842358	0.827867	0.822307	PGSC0003DMT400008349	Pre-mRNA splicing factor	RNA
PGSC0003DMG400003246	CUST_13410_PI426222305	0.860072	0.808031	0.876417	0.882597	0.86475	0.863462	PGSC0003DMT400008407	Heat shock 70 kDa protein	stress
PGSC0003DMG400003248	CUST_13382_PI426222305	0.863317	0.853006	0.866733	0.853204	0.888609	0.886136	PGSC0003DMT400008411	SF21D2 splice variant protein	Not assigned/Unknown
PGSC0003DMG400003248	CUST_13388_PI426222305	0.933746	0.901417	0.959558	0.954511	0.9742	0.973795	PGSC0003DMT400008412	Ndr family protein	Transport
PGSC0003DMG400003293	CUST_17207_PI426222305	0.827726	0.820823	0.825527	0.819664	0.846677	0.848313	PGSC0003DMT400008510	Protein regulator of cytokinesis	Cell
PGSC0003DMG400003344	CUST_49125_PI426222305	0.914579	0.8907	0.939474	0.93301	0.956727	0.956037	PGSC0003DMT400008631	Dual-specific kinase DSK1	signalling
PGSC0003DMG400003398	CUST_9685_PI426222305	0.871256	0.940836	0.87699	0.864241	0.890371	0.889718	PGSC0003DMT400008752	Transcription factor style2.1	RNA
PGSC0003DMG400003404	CUST_51931_PI426222305	0.807822	0.838032	0.857637	0.853098	0.874895	0.877917	PGSC0003DMT400008761	RING finger protein	Protein
PGSC0003DMG400003404	CUST_51929_PI426222305	0.823732	0.841373	0.882057	0.882616	0.894536	0.897056	PGSC0003DMT400008764	RING finger protein	Protein
PGSC0003DMG400003417	CUST_45904_PI426222305	0.891364	0.859405	0.86258	0.860838	0.889225	0.886708	PGSC0003DMT400008792	Conserved gene of unknown function	Not assigned/Unknown
PGSC0003DMG400003423	CUST_20993_PI426222305	0.913651	0.95093	0.926922	0.925561	0.923311	0.920399	PGSC0003DMT400008816	Conserved gene of unknown function	RNA
PGSC0003DMG400003423	CUST_21068_PI426222305	0.877681	0.871643	0.921448	0.92647	0.90334	0.901745	PGSC0003DMT400008814	Conserved gene of unknown function	RNA
PGSC0003DMG400003423	CUST_21043_PI426222305	0.915057	0.951229	0.926969	0.925663	0.922392	0.919763	PGSC0003DMT400008817	Conserved gene of unknown function	RNA
PGSC0003DMG400003423	CUST_21005_PI426222305	0.915677	0.956172	0.927455	0.925437	0.924199	0.921637	PGSC0003DMT400008815	Conserved gene of unknown function	RNA
PGSC0003DMG400003447	CUST_1918_PI426222305	0.880585	0.899678	0.848117	0.851339	0.839709	0.836838	PGSC0003DMT400008877	Conserved gene of unknown function	Not assigned/Unknown
PGSC0003DMG400003447	CUST_1885_PI426222305	0.898679	0.930839	0.897731	0.899794	0.889339	0.887638	PGSC0003DMT400008876	Conserved gene of unknown function	Not assigned/Unknown
PGSC0003DMG400003467	CUST_47658_PI426222305	0.882938	0.899153	0.825759	0.821831	0.828386	0.830406	PGSC0003DMT400008912	60S ribosomal protein L7A	Protein
PGSC0003DMG400003495	CUST_52738_PI426222305	0.961202	0.939002	0.928263	0.921904	0.931715	0.930589	PGSC0003DMT400008970	Alpha-1,4 glucan phosphorylase L-1 isozyme, chloroplastic/amyloplastic	major CHO metabolism
PGSC0003DMG400003534	CUST_5126_PI426222305	0.894077	0.946355	0.896097	0.893571	0.894148	0.892712	PGSC0003DMT400009091	Folate carrier protein	Transport
PGSC0003DMG400003534	CUST_5457_PI426222305	0.893405	0.948658	0.891345	0.888863	0.891031	0.889223	PGSC0003DMT400009092	Folate carrier protein	Transport
PGSC0003DMG400003536	CUST_5352_PI426222305	0.934271	0.884669	0.943287	0.936447	0.942021	0.9419	PGSC0003DMT400009094	3-epi-6-deoxocathasterone 23-monooxygenase	misc
PGSC0003DMG400003536	CUST_5396_PI426222305	0.914606	0.836032	0.916256	0.908712	0.923619	0.923539	PGSC0003DMT400009095	3-epi-6-deoxocathasterone 23-monooxygenase	misc
PGSC0003DMG400003537	CUST_5210_PI426222305	0.870292	0.950065	0.827372	0.816366	0.836207	0.836811	PGSC0003DMT400009096	Beta-galactosidase	misc
PGSC0003DMG400003568	CUST_5433_PI426222305	0.864991	0.894541	0.836706	0.836645	0.827802	0.828243	PGSC0003DMT400009195	Cellular nucleic acid binding protein	stress
PGSC0003DMG400003569	CUST_4959_PI426222305	0.918767	0.814926	0.937943	0.938188	0.951664	0.948148	PGSC0003DMT400009196	Thaumatin protein	stress
PGSC0003DMG400003581	CUST_5255_PI426222305	0.849499	0.85983	0.805602	0.80389	0.801547	0.803526	PGSC0003DMT400009224	Conserved gene of unknown function	Not assigned/Unknown
PGSC0003DMG400003581	CUST_5368_PI426222305	0.863795	0.902447	0.858371	0.857164	0.859098	0.85919	PGSC0003DMT400009225	Conserved gene of unknown function	Not assigned/Unknown
PGSC0003DMG400003591	CUST_5057_PI426222305	0.887124	0.931517	0.869126	0.860926	0.896674	0.897714	PGSC0003DMT400009250	DNA-directed RNA polymerase	Lipid Metabolism
PGSC0003DMG400003596	CUST_4977_PI426222305	0.869056	0.900341	0.899882	0.889589	0.914594	0.913119	PGSC0003DMT400009268	AP-3 complex subunit sigma	Cell
PGSC0003DMG400003596	CUST_5098_PI426222305	0.854555	0.898679	0.882227	0.872182	0.899196	0.897491	PGSC0003DMT400009266	AP-3 complex subunit sigma-1	Cell
PGSC0003DMG400003612	CUST_4952_PI426222305	0.854006	0.904454	0.824562	0.810242	0.827046	0.829857	PGSC0003DMT400009303	Glycosyltransferase	misc
PGSC0003DMG400003634	CUST_5072_PI426222305	0.844317	0.84105	0.827271	0.81608	0.841038	0.84751	PGSC0003DMT400009347	Methionine sulfoxide reductase	Protein
PGSC0003DMG400003649	CUST_4931_PI426222305	0.848455	0.90809	0.853992	0.849026	0.848589	0.849298	PGSC0003DMT400009390	Farnesylated protein (ATFP6)	metal handling
PGSC0003DMG400003649	CUST_4964_PI426222305	0.832361	0.907669	0.853194	0.846722	0.843777	0.847218	PGSC0003DMT400009388	Farnesylated protein (ATFP6)	metal handling
PGSC0003DMG400003654	CUST_5008_PI426222305	0.899996	0.909977	0.896757	0.893629	0.886477	0.885376	PGSC0003DMT400009403	Peroxidase	misc
PGSC0003DMG400003654	CUST_5114_PI426222305	0.906274	0.909172	0.901498	0.898315	0.891126	0.890224	PGSC0003DMT400009402	Peroxidase	misc
PGSC0003DMG400003654	CUST_4981_PI426222305	0.917641	0.928665	0.903001	0.898459	0.895341	0.894028	PGSC0003DMT400009400	Peroxidase	misc
PGSC0003DMG400003656	CUST_4967_PI426222305	0.850843	0.952609	0.808993	0.803158	0.816569	0.814543	PGSC0003DMT400009411	Aspartic proteinase nepenthesin-2	Protein
PGSC0003DMG400003686	CUST_7639_PI426222305	0.873012	0.965428	0.85743	0.852538	0.862926	0.862774	PGSC0003DMT400009457	Oxidoreductase	secondary metabolism
PGSC0003DMG400003711	CUST_7734_PI426222305	0.837861	0.883954	0.842199	0.827691	0.860345	0.860428	PGSC0003DMT400009515	Salt-tolerance protein	Not assigned/Unknown
PGSC0003DMG400003711	CUST_7888_PI426222305	0.833638	0.879042	0.827039	0.812087	0.846344	0.846512	PGSC0003DMT400009513	COL domain class transcription factor	RNA
PGSC0003DMG400003711	CUST_7676_PI426222305	0.830687	0.886338	0.832523	0.817967	0.851075	0.851311	PGSC0003DMT400009514	COL domain class transcription factor	RNA
PGSC0003DMG400003721	CUST_7511_PI426222305	0.878397	0.915351	0.893381	0.891917	0.899594	0.898756	PGSC0003DMT400009543	Protein RCC2	Not assigned/Unknown
PGSC0003DMG400003722	CUST_7621_PI426222305	0.862178	0.906967	0.86316	0.864465	0.850469	0.849051	PGSC0003DMT400009545	Iqd32 (IQ-domain 32); calmodulin binding	signalling
PGSC0003DMG400003724	CUST_7460_PI426222305	0.864871	0.902205	0.846663	0.836214	0.867754	0.868782	PGSC0003DMT400009548	Myosin heavy chain, striated muscle	Cell
PGSC0003DMG400003733	CUST_7798_PI426222305	0.884119	0.962048	0.854935	0.848878	0.862301	0.861353	PGSC0003DMT400009574	Agglutinin isoform	misc
PGSC0003DMG400003741	CUST_7721_PI426222305	0.909878	0.976227	0.913461	0.907045	0.915121	0.914046	PGSC0003DMT400009591	Ornithine carbamoyltransferase, chloroplastic	AA metabolism
PGSC0003DMG400003742	CUST_7637_PI426222305	0.896056	0.869624	0.901668	0.892511	0.901164	0.900642	PGSC0003DMT400009592	Cytochrome P450	misc
PGSC0003DMG400003747	CUST_7745_PI426222305	0.905093	0.947296	0.90733	0.900301	0.910369	0.913211	PGSC0003DMT400009605	Taxadien-5-alpha-ol O-acetyltransferase	secondary metabolism
PGSC0003DMG400003761	CUST_7474_PI426222305	0.882761	0.899581	0.841317	0.831726	0.83284	0.837157	PGSC0003DMT400009635	DNA-binding protein	RNA
PGSC0003DMG400003762	CUST_7754_PI426222305	0.817802	0.876303	0.857185	0.862609	0.841401	0.843494	PGSC0003DMT400009636	Coatomer alpha subunit	Cell
PGSC0003DMG400003764	CUST_7817_PI426222305	0.855367	0.92705	0.858223	0.851244	0.880648	0.882366	PGSC0003DMT400009639	Tetratricopeptide repeat protein, tpr	signalling
PGSC0003DMG400003770	CUST_7810_PI426222305	0.87144	0.841343	0.873708	0.861284	0.891459	0.892735	PGSC0003DMT400009658	Conserved gene of unknown function	Not assigned/Unknown
PGSC0003DMG400003770	CUST_7707_PI426222305	0.868788	0.842669	0.878275	0.865795	0.895385	0.896837	PGSC0003DMT400009659	Conserved gene of unknown function	Not assigned/Unknown
PGSC0003DMG400003770	CUST_7722_PI426222305	0.871519	0.838904	0.887296	0.876359	0.90398	0.905435	PGSC0003DMT400009657	Conserved gene of unknown function	Not assigned/Unknown
PGSC0003DMG400003773	CUST_7489_PI426222305	0.892325	0.914519	0.897519	0.889707	0.907652	0.908678	PGSC0003DMT400009665	SAUR family protein	hormone metabolism
PGSC0003DMG400003778	CUST_7710_PI426222305	0.82824	0.819839	0.835403	0.831878	0.851534	0.845827	PGSC0003DMT400009680	E2F4,5	RNA
PGSC0003DMG400003789	CUST_34750_PI426222305	0.911984	0.940285	0.909906	0.903698	0.91575	0.916071	PGSC0003DMT400009695	Fragment	Not assigned/Unknown
PGSC0003DMG400003807	CUST_34727_PI426222305	0.925417	0.956061	0.906823	0.897686	0.918741	0.917923	PGSC0003DMT400009731	Rrp4	DNA
PGSC0003DMG400003817	CUST_34798_PI426222305	0.871898	0.893794	0.937346	0.935836	0.940988	0.942731	PGSC0003DMT400009753	LINE-type retrotransposon LIb DNA, complete sequence, Insertion at the S14 site	Not assigned/Unknown
PGSC0003DMG400003859	CUST_28501_PI426222305	0.851458	0.91577	0.855953	0.846436	0.872355	0.871265	PGSC0003DMT400009841	ATP-dependent RNA helicase	RNA
PGSC0003DMG400003866	CUST_28494_PI426222305	0.941784	0.966736	0.929455	0.921745	0.935747	0.93727	PGSC0003DMT400009860	Xyloglucan endotransglucosylase/hydrolase 12	Cell Wall
PGSC0003DMG400003871	CUST_28530_PI426222305	0.875773	0.88519	0.85259	0.846386	0.859109	0.860791	PGSC0003DMT400009869	Pectate lyase	Cell Wall
PGSC0003DMG400003873	CUST_28523_PI426222305	0.902622	0.840545	0.941997	0.947819	0.93612	0.932303	PGSC0003DMT400009872	Ankyrin repeat-containing protein	Cell
PGSC0003DMG400003874	CUST_28521_PI426222305	0.83553	0.936713	0.81091	0.802671	0.821221	0.820744	PGSC0003DMT400009873	Splicing factor 3A subunit	Not assigned/Unknown
PGSC0003DMG400003883	CUST_28553_PI426222305	0.871443	0.887711	0.913506	0.915914	0.914759	0.915043	PGSC0003DMT400009910	Tbp-associated factor taf	Not assigned/Unknown
PGSC0003DMG400003897	CUST_28488_PI426222305	0.863263	0.962319	0.845202	0.837772	0.848293	0.846819	PGSC0003DMT400009950	PGPD14	Protein
PGSC0003DMG400003897	CUST_28489_PI426222305	0.85686	0.960499	0.842764	0.835225	0.846858	0.84529	PGSC0003DMT400009949	PGPD14	Protein
PGSC0003DMG400003898	CUST_28610_PI426222305	0.939666	0.926399	0.954636	0.94825	0.94836	0.947585	PGSC0003DMT400009952	RAB1X	signalling
PGSC0003DMG400003902	CUST_28586_PI426222305	0.903696	0.944784	0.927574	0.925331	0.922041	0.921331	PGSC0003DMT400009968	DNA binding protein	RNA
PGSC0003DMG400003902	CUST_28480_PI426222305	0.904805	0.941029	0.928035	0.925668	0.922059	0.921315	PGSC0003DMT400009967	DNA binding protein	RNA
PGSC0003DMG400003902	CUST_28593_PI426222305	0.902594	0.934393	0.931911	0.930205	0.925078	0.924057	PGSC0003DMT400009971	DNA binding protein	RNA
PGSC0003DMG400003902	CUST_28590_PI426222305	0.894499	0.939627	0.919314	0.916289	0.91591	0.914981	PGSC0003DMT400009969	DNA binding protein	RNA
PGSC0003DMG400003902	CUST_28517_PI426222305	0.89871	0.939879	0.923727	0.921476	0.91874	0.917743	PGSC0003DMT400009970	DNA binding protein	RNA
PGSC0003DMG400003902	CUST_28579_PI426222305	0.901388	0.936589	0.925925	0.924013	0.920793	0.91965	PGSC0003DMT400009966	DNA binding protein	RNA
PGSC0003DMG400003931	CUST_44291_PI426222305	0.840649	0.83619	0.879189	0.880439	0.855989	0.85349	PGSC0003DMT400010027	Conserved gene of unknown function	Not assigned/Unknown
PGSC0003DMG400003941	CUST_44280_PI426222305	0.905856	0.899926	0.937928	0.939646	0.927772	0.924456	PGSC0003DMT400010063	ADP-sugar diphosphatase	nucleotide metabolism
PGSC0003DMG400003972	CUST_23298_PI426222305	0.886319	0.904786	0.917668	0.91133	0.911551	0.910388	PGSC0003DMT400010135	DNA binding protein	RNA
PGSC0003DMG400003977	CUST_23280_PI426222305	0.863721	0.915329	0.832374	0.817971	0.851054	0.848962	PGSC0003DMT400010149	Conserved gene of unknown function	Not assigned/Unknown
PGSC0003DMG400004004	CUST_3735_PI426222305	0.807324	0.833594	0.811878	0.813018	0.820409	0.816485	PGSC0003DMT400010226	RNA binding protein	RNA
PGSC0003DMG400004009	CUST_3542_PI426222305	0.863918	0.871163	0.933231	0.928907	0.940368	0.937883	PGSC0003DMT400010243	Phospholipase C	signalling
PGSC0003DMG400004016	CUST_3597_PI426222305	0.903903	0.933509	0.867128	0.853982	0.879586	0.881759	PGSC0003DMT400010273	Conserved gene of unknown function	Lipid Metabolism
PGSC0003DMG400004017	CUST_3706_PI426222305	0.880209	0.939016	0.837648	0.823401	0.850603	0.851481	PGSC0003DMT400010275	Triacylglycerol lipase	Lipid Metabolism
PGSC0003DMG400004017	CUST_3484_PI426222305	0.884028	0.944846	0.843744	0.829827	0.857488	0.858393	PGSC0003DMT400010274	Conserved gene of unknown function	Lipid Metabolism
PGSC0003DMG400004021	CUST_3502_PI426222305	0.846498	0.919907	0.859088	0.856116	0.86249	0.859626	PGSC0003DMT400010291	Phenylalanyl-tRNA synthetase beta chain	Protein
PGSC0003DMG400004058	CUST_28719_PI426222305	0.931968	0.803696	0.941623	0.943951	0.94171	0.941594	PGSC0003DMT400010388	Serine/threonine protein kinase	Protein
PGSC0003DMG400004058	CUST_28704_PI426222305	0.91381	0.809274	0.949127	0.95266	0.950951	0.950708	PGSC0003DMT400010389	Serine/threonine protein kinase	Protein
PGSC0003DMG400004074	CUST_28790_PI426222305	0.875879	0.851905	0.939121	0.943148	0.923716	0.922426	PGSC0003DMT400010431	Conserved gene of unknown function	Not assigned/Unknown
PGSC0003DMG400004074	CUST_28841_PI426222305	0.871378	0.861993	0.936971	0.940734	0.921787	0.920449	PGSC0003DMT400010429	Nod factor	Not assigned/Unknown
PGSC0003DMG400004086	CUST_12140_PI426222305	0.878644	0.97293	0.867792	0.85992	0.875823	0.876225	PGSC0003DMT400010461	Heat shock	stress
PGSC0003DMG400004127	CUST_31021_PI426222305	0.890455	0.815892	0.901481	0.907403	0.895029	0.891935	PGSC0003DMT400010567	NHL repeat-containing protein	Not assigned/Unknown
PGSC0003DMG400004127	CUST_30943_PI426222305	0.901364	0.832347	0.908136	0.912815	0.898703	0.895858	PGSC0003DMT400010568	NHL repeat-containing protein	Not assigned/Unknown
PGSC0003DMG400004127	CUST_31008_PI426222305	0.891416	0.815088	0.912898	0.919206	0.904085	0.900901	PGSC0003DMT400010566	NHL repeat-containing protein	Not assigned/Unknown
PGSC0003DMG400004127	CUST_30973_PI426222305	0.947162	0.901821	0.946506	0.946619	0.941236	0.939072	PGSC0003DMT400010564	Conserved gene of unknown function	Not assigned/Unknown
PGSC0003DMG400004137	CUST_4790_PI426222305	0.829119	0.850122	0.858741	0.855387	0.858529	0.858141	PGSC0003DMT400010594	Leucine-rich repeat resistance protein	Not assigned/Unknown
PGSC0003DMG400004162	CUST_11386_PI426222305	0.851073	0.807539	0.888259	0.896989	0.872424	0.868568	PGSC0003DMT400010656	Hydrolase, hydrolyzing O-glycosyl compounds	Cell Wall
PGSC0003DMG400004162	CUST_11367_PI426222305	0.845785	0.800972	0.885479	0.894453	0.86964	0.865676	PGSC0003DMT400010654	Hydrolase, hydrolyzing O-glycosyl compounds	Cell Wall
PGSC0003DMG400004162	CUST_11426_PI426222305	0.8592	0.818313	0.893462	0.901889	0.878047	0.874297	PGSC0003DMT400010657	Hydrolase, hydrolyzing O-glycosyl compounds	Cell Wall
PGSC0003DMG400004162	CUST_11447_PI426222305	0.854226	0.813339	0.892053	0.900945	0.876012	0.871962	PGSC0003DMT400010655	Hydrolase, hydrolyzing O-glycosyl compounds	Cell Wall
PGSC0003DMG400004247	CUST_20132_PI426222305	0.847608	0.864328	0.829321	0.823192	0.850325	0.847571	PGSC0003DMT400010853	SET domain-containing protein	RNA
PGSC0003DMG400004247	CUST_20116_PI426222305	0.840004	0.850877	0.822883	0.814522	0.85041	0.847574	PGSC0003DMT400010852	SET domain-containing protein	RNA
PGSC0003DMG400004247	CUST_20140_PI426222305	0.845387	0.875393	0.825747	0.817951	0.851845	0.848712	PGSC0003DMT400010851	SET domain-containing protein	RNA
PGSC0003DMG400004247	CUST_20144_PI426222305	0.867238	0.872351	0.862486	0.858993	0.882359	0.879273	PGSC0003DMT400010850	SET domain-containing protein	RNA
PGSC0003DMG400004272	CUST_50408_PI426222305	0.880229	0.874945	0.929655	0.92908	0.93024	0.928325	PGSC0003DMT400010907	Alpha-tubulin	Cell
PGSC0003DMG400004272	CUST_50414_PI426222305	0.835619	0.863946	0.838296	0.834581	0.854029	0.85303	PGSC0003DMT400010906	Tubulin alpha chain	Cell
PGSC0003DMG400004273	CUST_50419_PI426222305	0.813063	0.877621	0.824488	0.823086	0.821013	0.819966	PGSC0003DMT400010908	Serine/arginine-rich protein	RNA
PGSC0003DMG400004277	CUST_50413_PI426222305	0.826745	0.879736	0.879984	0.884167	0.874492	0.876271	PGSC0003DMT400010922	Dead box ATP-dependent RNA helicase	Not assigned/Unknown
PGSC0003DMG400004277	CUST_50409_PI426222305	0.817524	0.879992	0.868861	0.872512	0.862344	0.864117	PGSC0003DMT400010920	Dead box ATP-dependent RNA helicase	RNA
PGSC0003DMG400004278	CUST_50417_PI426222305	0.893016	0.953078	0.894843	0.884202	0.906696	0.905266	PGSC0003DMT400010924	Conserved gene of unknown function	Not assigned/Unknown
PGSC0003DMG400004295	CUST_24465_PI426222305	0.902748	0.954967	0.876081	0.863654	0.891945	0.890412	PGSC0003DMT400010966	NBS-LRR protein	stress
PGSC0003DMG400004298	CUST_24307_PI426222305	0.844457	0.804307	0.862052	0.859145	0.86487	0.866496	PGSC0003DMT400010976	Fasciclin-like arabinogalactan protein 19	Cell Wall
PGSC0003DMG400004298	CUST_24420_PI426222305	0.876958	0.92936	0.818619	0.804766	0.846866	0.848297	PGSC0003DMT400010975	Fasciclin-like arabinogalactan protein 11	Cell Wall
PGSC0003DMG400004310	CUST_37902_PI426222305	0.911037	0.92848	0.924201	0.919805	0.916091	0.91334	PGSC0003DMT400011002	Exosome complex exonuclease RRP46	RNA
PGSC0003DMG400004324	CUST_36666_PI426222305	0.92202	0.889514	0.957873	0.958908	0.942815	0.941533	PGSC0003DMT400011045	Protein-tyrosine phosphatase mitochondrial 1, mitochondrial	Not assigned/Unknown
PGSC0003DMG400004324	CUST_36657_PI426222305	0.912794	0.899717	0.953131	0.954106	0.938128	0.937057	PGSC0003DMT400011044	Protein-tyrosine phosphatase mitochondrial 1, mitochondrial	Not assigned/Unknown
PGSC0003DMG400004324	CUST_36676_PI426222305	0.908787	0.885824	0.946511	0.948248	0.929715	0.928291	PGSC0003DMT400011042	Protein-tyrosine phosphatase mitochondrial 1, mitochondrial	Not assigned/Unknown
PGSC0003DMG400004325	CUST_36644_PI426222305	0.898224	0.951431	0.841554	0.831289	0.863615	0.864683	PGSC0003DMT400011046	Gene of unknown function	Cell Wall
PGSC0003DMG400004369	CUST_39978_PI426222305	0.930008	0.946785	0.902124	0.892778	0.904871	0.903042	PGSC0003DMT400011163	Multidomain cyclophilin type peptidyl-prolyl cis-trans isomerase	Cell
PGSC0003DMG400004411	CUST_15653_PI426222305	0.875618	0.8945	0.86593	0.867597	0.866999	0.867176	PGSC0003DMT400011266	Brix domain-containing protein	Protein
PGSC0003DMG400004418	CUST_15613_PI426222305	0.863641	0.919762	0.82261	0.806244	0.832457	0.833412	PGSC0003DMT400011285	Conserved gene of unknown function	Development
PGSC0003DMG400004456	CUST_50196_PI426222305	0.881321	0.814054	0.935988	0.93557	0.921787	0.922699	PGSC0003DMT400011375	Protein dimerization	RNA
PGSC0003DMG400004456	CUST_50200_PI426222305	0.898403	0.842844	0.944044	0.942362	0.930404	0.931564	PGSC0003DMT400011373	Protein dimerization	RNA
PGSC0003DMG400004498	CUST_16169_PI426222305	0.893978	0.902111	0.831616	0.816869	0.839108	0.838441	PGSC0003DMT400011462	Xaa-Pro aminopeptidase 2	Protein
PGSC0003DMG400004503	CUST_4798_PI426222305	0.895832	0.868852	0.937789	0.932843	0.942301	0.940366	PGSC0003DMT400011472	Membrane steroid-binding protein 2	Redox
PGSC0003DMG400004514	CUST_20138_PI426222305	0.881768	0.862792	0.934694	0.937778	0.931686	0.932774	PGSC0003DMT400011490	Acetylglucosaminyltransferase	misc
PGSC0003DMG400004519	CUST_43746_PI426222305	0.901311	0.939889	0.887662	0.880659	0.893779	0.891363	PGSC0003DMT400011501	Steroid binding protein	Redox
PGSC0003DMG400004523	CUST_51026_PI426222305	0.876515	0.905136	0.848157	0.832644	0.856863	0.859683	PGSC0003DMT400011506	NBS-coding resistance gene analog	stress
PGSC0003DMG400004531	CUST_19854_PI426222305	0.87563	0.942517	0.853296	0.852319	0.864971	0.863919	PGSC0003DMT400011521	Endomembrane protein emp70	DNA
PGSC0003DMG400004547	CUST_42357_PI426222305	0.890502	0.960664	0.870348	0.856994	0.881626	0.882638	PGSC0003DMT400011562	Proteinase inhibitor type-2 P303.51	Not assigned/Unknown
PGSC0003DMG400004572	CUST_20866_PI426222305	0.940303	0.955586	0.907793	0.897098	0.916069	0.917104	PGSC0003DMT400011625	Adenosylhomocysteinase	Not assigned/Unknown
PGSC0003DMG400004572	CUST_20743_PI426222305	0.953348	0.944657	0.939138	0.933727	0.941554	0.941385	PGSC0003DMT400011624	Adenosylhomocysteinase	Not assigned/Unknown
PGSC0003DMG400004583	CUST_20843_PI426222305	0.868006	0.869675	0.862949	0.856867	0.861921	0.856485	PGSC0003DMT400011662	Mov34-1	Protein
PGSC0003DMG400004583	CUST_20725_PI426222305	0.876131	0.891262	0.865018	0.860213	0.864758	0.859019	PGSC0003DMT400011661	Mov34-1	Protein
PGSC0003DMG400004602	CUST_20682_PI426222305	0.927388	0.885779	0.915861	0.91783	0.920366	0.917084	PGSC0003DMT400011730	Novel plant snare	Cell
PGSC0003DMG400004616	CUST_20728_PI426222305	0.880667	0.836754	0.935159	0.934385	0.917315	0.917116	PGSC0003DMT400011760	Invertase inhibitor	misc
PGSC0003DMG400004621	CUST_20852_PI426222305	0.813662	0.827083	0.846388	0.849228	0.821982	0.820446	PGSC0003DMT400011773	Conserved gene of unknown function	Not assigned/Unknown
PGSC0003DMG400004631	CUST_20752_PI426222305	0.891715	0.927414	0.86703	0.858261	0.881991	0.882225	PGSC0003DMT400011793	Conserved gene of unknown function	Not assigned/Unknown
PGSC0003DMG400004644	CUST_20647_PI426222305	0.819511	0.811976	0.838393	0.829247	0.871973	0.871267	PGSC0003DMT400011821	Binding protein	Cell
PGSC0003DMG400004661	CUST_20932_PI426222305	0.847689	0.896551	0.839723	0.828806	0.859992	0.862562	PGSC0003DMT400011870	Rapid alkalinization factor 1	signalling
PGSC0003DMG400004663	CUST_20946_PI426222305	0.822713	0.835801	0.814434	0.808719	0.830836	0.825823	PGSC0003DMT400011873	Conserved gene of unknown function	Not assigned/Unknown
PGSC0003DMG400004668	CUST_20927_PI426222305	0.949138	0.931745	0.967133	0.963717	0.963075	0.962528	PGSC0003DMT400011892	O-glucosyltransferase 2	misc
PGSC0003DMG400004669	CUST_20803_PI426222305	0.843641	0.905332	0.83443	0.820944	0.831982	0.831967	PGSC0003DMT400011895	O-glucosyltransferase 3	misc
PGSC0003DMG400004709	CUST_20850_PI426222305	0.92151	0.819601	0.908213	0.910432	0.907977	0.903849	PGSC0003DMT400011999	F-box family protein	Protein
PGSC0003DMG400004735	CUST_30194_PI426222305	0.85558	0.866474	0.831204	0.818664	0.841056	0.844863	PGSC0003DMT400012073	Conserved gene of unknown function	misc
PGSC0003DMG400004742	CUST_30209_PI426222305	0.856885	0.828015	0.858026	0.851522	0.86679	0.869706	PGSC0003DMT400012084	Exostosin family protein	misc
PGSC0003DMG400004747	CUST_30245_PI426222305	0.839819	0.852688	0.810864	0.803804	0.834651	0.837194	PGSC0003DMT400012093	Extensin	misc
PGSC0003DMG400004750	CUST_30171_PI426222305	0.870684	0.896572	0.830574	0.815452	0.857073	0.855149	PGSC0003DMT400012096	Conserved gene of unknown function	Not assigned/Unknown
PGSC0003DMG400004763	CUST_30198_PI426222305	0.866642	0.835618	0.84337	0.836479	0.847694	0.850639	PGSC0003DMT400012154	Zinc finger protein	RNA
PGSC0003DMG400004765	CUST_30127_PI426222305	0.864567	0.827555	0.807829	0.806125	0.807209	0.802579	PGSC0003DMT400012156	Conserved gene of unknown function	hormone metabolism
PGSC0003DMG400004765	CUST_30234_PI426222305	0.94436	0.873548	0.885311	0.884456	0.88661	0.881321	PGSC0003DMT400012157	Conserved gene of unknown function	hormone metabolism
PGSC0003DMG400004767	CUST_30205_PI426222305	0.883101	0.823822	0.911751	0.918601	0.905721	0.904642	PGSC0003DMT400012161	Conserved gene of unknown function	Not assigned/Unknown
PGSC0003DMG400004782	CUST_30281_PI426222305	0.883028	0.974919	0.851636	0.839227	0.871775	0.871919	PGSC0003DMT400012206	Protease inhibitor/seed storage/lipid transfer protein family protein	Not assigned/Unknown
PGSC0003DMG400004848	CUST_33840_PI426222305	0.883834	0.879752	0.898455	0.901687	0.886006	0.881476	PGSC0003DMT400012369	Heterogeneous nuclear ribonucleoprotein A1	RNA
PGSC0003DMG400004869	CUST_33873_PI426222305	0.918146	0.888747	0.937273	0.941692	0.933652	0.932977	PGSC0003DMT400012441	Conserved gene of unknown function	Not assigned/Unknown
PGSC0003DMG400004869	CUST_33953_PI426222305	0.915729	0.951933	0.921635	0.91871	0.927079	0.927026	PGSC0003DMT400012442	Conserved gene of unknown function	Not assigned/Unknown
PGSC0003DMG400004872	CUST_33853_PI426222305	0.917561	0.960593	0.900959	0.892026	0.909495	0.909996	PGSC0003DMT400012477	Myo-inositol oxygenase	minor CHO metabolism
PGSC0003DMG400004881	CUST_33950_PI426222305	0.89712	0.909084	0.86186	0.855116	0.879516	0.877959	PGSC0003DMT400012502	Beta-galactosidase	misc
PGSC0003DMG400004881	CUST_33918_PI426222305	0.885841	0.938614	0.842495	0.833138	0.862737	0.862045	PGSC0003DMT400012499	Beta-galactosidase	misc
PGSC0003DMG400004886	CUST_33960_PI426222305	0.847938	0.930258	0.826235	0.825652	0.824108	0.822911	PGSC0003DMT400012522	Threonine synthase, chloroplastic	AA metabolism
PGSC0003DMG400004890	CUST_33819_PI426222305	0.852564	0.82108	0.820016	0.807971	0.837941	0.839992	PGSC0003DMT400012536	Conserved gene of unknown function	Not assigned/Unknown
PGSC0003DMG400004896	CUST_33851_PI426222305	0.830324	0.841891	0.872375	0.873461	0.848883	0.848418	PGSC0003DMT400012545	Erect panical 2	Development
PGSC0003DMG400004915	CUST_32320_PI426222305	0.874207	0.88513	0.879266	0.867167	0.87742	0.876714	PGSC0003DMT400012572	CW7	Not assigned/Unknown
PGSC0003DMG400004915	CUST_32342_PI426222305	0.85429	0.829158	0.887733	0.886602	0.892563	0.887813	PGSC0003DMT400012574	Cw7 protein	Not assigned/Unknown
PGSC0003DMG400004915	CUST_32317_PI426222305	0.868233	0.809741	0.91218	0.911787	0.913707	0.909365	PGSC0003DMT400012573	Cw7 protein	Not assigned/Unknown
PGSC0003DMG400004921	CUST_32241_PI426222305	0.907001	0.938245	0.882018	0.872013	0.894968	0.895986	PGSC0003DMT400012589	ANT	RNA
PGSC0003DMG400004953	CUST_32318_PI426222305	0.948877	0.964357	0.944355	0.941592	0.941068	0.940623	PGSC0003DMT400012711	Homeotic protein knotted-1	RNA
PGSC0003DMG400004953	CUST_32290_PI426222305	0.944646	0.960022	0.948057	0.943102	0.946302	0.946986	PGSC0003DMT400012712	Homeotic protein knotted-1	RNA
PGSC0003DMG400004957	CUST_32258_PI426222305	0.931808	0.900243	0.939588	0.939537	0.953213	0.953358	PGSC0003DMT400012719	Conserved gene of unknown function	Not assigned/Unknown
PGSC0003DMG400004957	CUST_32274_PI426222305	0.92753	0.892293	0.913306	0.908904	0.932943	0.934097	PGSC0003DMT400012720	Conserved gene of unknown function	Not assigned/Unknown
PGSC0003DMG400004971	CUST_32356_PI426222305	0.886731	0.886434	0.87707	0.870298	0.898724	0.898516	PGSC0003DMT400012751	Gene of unknown function	Not assigned/Unknown
PGSC0003DMG400004980	CUST_39302_PI426222305	0.855053	0.871158	0.878525	0.876811	0.889739	0.888166	PGSC0003DMT400012780	Major intrinsic protein 1	Transport
PGSC0003DMG400004998	CUST_39270_PI426222305	0.925175	0.890949	0.954052	0.955262	0.945257	0.943506	PGSC0003DMT400012840	2-oxoisovalerate dehydrogenase	Unclassified
PGSC0003DMG400004999	CUST_39260_PI426222305	0.857638	0.880985	0.879892	0.880826	0.860641	0.861141	PGSC0003DMT400012843	Soluble inorganic pyrophosphatase	nucleotide metabolism
PGSC0003DMG400005011	CUST_39325_PI426222305	0.835711	0.83381	0.91366	0.918024	0.895233	0.895725	PGSC0003DMT400012873	Crooked neck protein	Cell
PGSC0003DMG400005021	CUST_39327_PI426222305	0.807917	0.910403	0.80958	0.804925	0.834064	0.833323	PGSC0003DMT400012898	Glucan endo-1,3-beta-glucosidase	misc
PGSC0003DMG400005073	CUST_8997_PI426222305	0.907313	0.96781	0.859331	0.849598	0.879036	0.877936	PGSC0003DMT400013020	Signal transducer	Development
PGSC0003DMG400005081	CUST_9141_PI426222305	0.848782	0.884797	0.871971	0.87631	0.85411	0.852121	PGSC0003DMT400013036	Nuclear acid binding protein	RNA
PGSC0003DMG400005091	CUST_5940_PI426222305	0.845044	0.936712	0.833458	0.828312	0.831327	0.829472	PGSC0003DMT400013052	40S ribosomal protein S2	Protein
PGSC0003DMG400005144	CUST_7545_PI426222305	0.810171	0.906908	0.842087	0.835158	0.856232	0.857992	PGSC0003DMT400013169	Uncharacterized membrane protein	Not assigned/Unknown
PGSC0003DMG400005151	CUST_7759_PI426222305	0.837391	0.844327	0.85434	0.851711	0.834176	0.832794	PGSC0003DMT400013185	Conserved gene of unknown function	Not assigned/Unknown
PGSC0003DMG400005151	CUST_7869_PI426222305	0.830897	0.831037	0.855838	0.85467	0.835753	0.833828	PGSC0003DMT400013188	Conserved gene of unknown function	Not assigned/Unknown
PGSC0003DMG400005188	CUST_32011_PI426222305	0.849152	0.900757	0.832929	0.816426	0.839594	0.839269	PGSC0003DMT400013294	T-complex protein 11	Not assigned/Unknown
PGSC0003DMG400005192	CUST_19489_PI426222305	0.855395	0.945078	0.832086	0.822749	0.832312	0.830621	PGSC0003DMT400013305	40S ribosomal protein S11	Protein
PGSC0003DMG400005199	CUST_19622_PI426222305	0.874066	0.979552	0.852708	0.843073	0.860974	0.861037	PGSC0003DMT400013321	40S ribosomal protein S27a	Protein
PGSC0003DMG400005211	CUST_19470_PI426222305	0.897996	0.820245	0.880316	0.889169	0.87457	0.870893	PGSC0003DMT400013361	Methyltransferase	Not assigned/Unknown
PGSC0003DMG400005211	CUST_19485_PI426222305	0.890483	0.823993	0.874356	0.882525	0.867824	0.86427	PGSC0003DMT400013363	Methyltransferase	Not assigned/Unknown
PGSC0003DMG400005248	CUST_35140_PI426222305	0.887489	0.901729	0.944514	0.940833	0.940834	0.940564	PGSC0003DMT400013448	Pentatricopeptide repeat-containing protein	DNA
PGSC0003DMG400005254	CUST_35123_PI426222305	0.825551	0.862209	0.891018	0.891746	0.906434	0.905646	PGSC0003DMT400013469	Nodulation receptor kinase	signalling
PGSC0003DMG400005256	CUST_35128_PI426222305	0.870525	0.926662	0.891869	0.889702	0.882365	0.880004	PGSC0003DMT400013473	ATP synthase subunit delta', mitochondrial	Mitochondrial electron transport
PGSC0003DMG400005260	CUST_35171_PI426222305	0.837728	0.806	0.898371	0.903097	0.895583	0.895462	PGSC0003DMT400013484	Proline-rich family protein	RNA
PGSC0003DMG400005261	CUST_35186_PI426222305	0.890111	0.887832	0.903543	0.891873	0.910148	0.911662	PGSC0003DMT400013486	Cytochrome P450	misc
PGSC0003DMG400005261	CUST_35157_PI426222305	0.878183	0.872722	0.898086	0.887714	0.913146	0.913009	PGSC0003DMT400013485	Cytochrome P450	misc
PGSC0003DMG400005269	CUST_32932_PI426222305	1	0.928011	0.959793	0.95636	0.963681	0.96307	PGSC0003DMT400013500	Glucose-6-phosphate/phosphate translocator 2	Transport
PGSC0003DMG400005273	CUST_32931_PI426222305	0.890618	0.94338	0.859715	0.848584	0.881021	0.882174	PGSC0003DMT400013505	Peroxidase	misc
PGSC0003DMG400005315	CUST_27587_PI426222305	0.823541	0.817388	0.842635	0.847663	0.828025	0.827168	PGSC0003DMT400013597	Conserved gene of unknown function	Not assigned/Unknown
PGSC0003DMG400005324	CUST_25060_PI426222305	0.932303	0.923161	0.910047	0.911209	0.901441	0.899117	PGSC0003DMT400013622	Ribosomal protein L9 family protein	Protein
PGSC0003DMG400005329	CUST_49573_PI426222305	0.869624	0.832005	0.92468	0.930249	0.901391	0.902076	PGSC0003DMT400013632	WRKY transcription factor	RNA
PGSC0003DMG400005331	CUST_49588_PI426222305	0.879396	0.934172	0.849369	0.843264	0.868188	0.865578	PGSC0003DMT400013637	WD-repeat protein	Not assigned/Unknown
PGSC0003DMG400005331	CUST_49564_PI426222305	0.879778	0.926199	0.86082	0.85515	0.880393	0.877839	PGSC0003DMT400013638	WD-repeat protein	Not assigned/Unknown
PGSC0003DMG400005331	CUST_49566_PI426222305	0.888237	0.925147	0.855712	0.846512	0.869149	0.86925	PGSC0003DMT400013636	WD-repeat protein	Not assigned/Unknown
PGSC0003DMG400005333	CUST_49590_PI426222305	0.866135	0.965284	0.835901	0.826025	0.836444	0.83624	PGSC0003DMT400013648	Nucleic acid binding protein	Not assigned/Unknown
PGSC0003DMG400005365	CUST_48363_PI426222305	0.868341	0.894935	0.844363	0.839791	0.848349	0.846167	PGSC0003DMT400013717	Formin 1	Cell
PGSC0003DMG400005375	CUST_5939_PI426222305	0.882518	0.964542	0.847781	0.844825	0.859564	0.857119	PGSC0003DMT400013740	Oxidoreductase	secondary metabolism
PGSC0003DMG400005385	CUST_27237_PI426222305	0.845371	0.821643	0.894258	0.898638	0.882833	0.880963	PGSC0003DMT400013757	40S ribosomal protein S7	Protein
PGSC0003DMG400005406	CUST_17347_PI426222305	0.866414	0.854207	0.857478	0.85086	0.877886	0.874002	PGSC0003DMT400013826	Peptidyl-prolyl cis-trans isomerase	Cell
PGSC0003DMG400005442	CUST_49786_PI426222305	0.852687	0.823452	0.932729	0.936263	0.936776	0.934889	PGSC0003DMT400013905	Uncharacterized GPI-anchored protein	Not assigned/Unknown
PGSC0003DMG400005453	CUST_27586_PI426222305	0.857641	0.955537	0.809876	0.804696	0.822781	0.819972	PGSC0003DMT400013929	Signal transducer	signalling
PGSC0003DMG400005471	CUST_50923_PI426222305	0.824522	0.9114	0.830966	0.823419	0.839475	0.838	PGSC0003DMT400013966	6-phosphogluconolactonase	OPP
PGSC0003DMG400005489	CUST_24706_PI426222305	0.859958	0.940188	0.871547	0.863683	0.878407	0.87737	PGSC0003DMT400013995	Eukaryotic translation initiation factor 2 family protein / eIF-2 family protein	Protein
PGSC0003DMG400005514	CUST_45005_PI426222305	0.850184	0.898696	0.833853	0.82201	0.858213	0.856981	PGSC0003DMT400014064	Glycine-rich protein	Not assigned/Unknown
PGSC0003DMG400005514	CUST_45001_PI426222305	0.841376	0.893886	0.825764	0.813622	0.850871	0.849248	PGSC0003DMT400014065	Glycine-rich protein	Not assigned/Unknown
PGSC0003DMG400005545	CUST_20651_PI426222305	0.813963	0.908613	0.810431	0.806895	0.802315	0.800706	PGSC0003DMT400014133	GAL83	Protein
PGSC0003DMG400005594	CUST_52717_PI426222305	0.886782	0.932634	0.835013	0.820581	0.850014	0.851197	PGSC0003DMT400014261	Ubiquitin carrier protein	Protein
PGSC0003DMG400005602	CUST_52676_PI426222305	0.946642	0.966912	0.95484	0.950758	0.9549	0.955742	PGSC0003DMT400014284	Glucose-6-phosphate/phosphate translocator 1, chloroplast	Transport
PGSC0003DMG400005638	CUST_6509_PI426222305	0.874751	0.824919	0.880154	0.867132	0.875496	0.880335	PGSC0003DMT400014372	F-box/kelch-repeat protein	Not assigned/Unknown
PGSC0003DMG400005639	CUST_6678_PI426222305	0.856529	0.801544	0.908496	0.906025	0.883445	0.883316	PGSC0003DMT400014373	F-box/kelch-repeat protein	Not assigned/Unknown
PGSC0003DMG400005645	CUST_6751_PI426222305	0.856601	0.833104	0.891599	0.887423	0.889053	0.887275	PGSC0003DMT400014391	Gene of unknown function	Not assigned/Unknown
PGSC0003DMG400005659	CUST_6570_PI426222305	0.887615	0.937177	0.873944	0.865493	0.872388	0.869262	PGSC0003DMT400014424	Pre-mRNA-splicing factor SPF27 homolog	Not assigned/Unknown
PGSC0003DMG400005665	CUST_6582_PI426222305	0.913137	0.937374	0.902141	0.904198	0.899234	0.897869	PGSC0003DMT400014441	T-complex protein 1 subunit delta	Protein
PGSC0003DMG400005667	CUST_6738_PI426222305	0.86477	0.891982	0.876604	0.868865	0.880365	0.879482	PGSC0003DMT400014443	UDP-N-acetylglucosamine--N-acetylmuramyl-(Pentapeptide) pyrophosphoryl-undecaprenol N-acetylglucosamine transferase	misc
PGSC0003DMG400005672	CUST_6649_PI426222305	0.885164	0.971667	0.859414	0.854145	0.874152	0.872048	PGSC0003DMT400014467	Nuclear localized protein 1	Not assigned/Unknown
PGSC0003DMG400005672	CUST_6753_PI426222305	0.838374	0.903538	0.83634	0.838352	0.832902	0.82915	PGSC0003DMT400014469	Nuclear localized protein 1	Not assigned/Unknown
PGSC0003DMG400005677	CUST_6755_PI426222305	0.875586	0.873814	0.899375	0.899862	0.888535	0.885303	PGSC0003DMT400014493	Geranylgeranyl transferase type II beta subunit	Protein
PGSC0003DMG400005687	CUST_6711_PI426222305	0.910514	0.92803	0.927889	0.921287	0.928816	0.926453	PGSC0003DMT400014523	Conserved gene of unknown function	Not assigned/Unknown
PGSC0003DMG400005691	CUST_6550_PI426222305	0.87598	0.932935	0.894522	0.891469	0.891989	0.890555	PGSC0003DMT400014540	WD-repeat protein	Not assigned/Unknown
PGSC0003DMG400005719	CUST_6625_PI426222305	0.912965	0.978512	0.879602	0.869701	0.880854	0.88069	PGSC0003DMT400014629	Gene of unknown function	Not assigned/Unknown
PGSC0003DMG400005719	CUST_6341_PI426222305	0.914019	0.950776	0.909005	0.901238	0.908813	0.908187	PGSC0003DMT400014630	Conserved gene of unknown function	RNA
PGSC0003DMG400005723	CUST_6402_PI426222305	0.870008	0.877542	0.847757	0.8355	0.869613	0.869778	PGSC0003DMT400014650	Anamorsin homolog	Not assigned/Unknown
PGSC0003DMG400005723	CUST_6654_PI426222305	0.857988	0.878685	0.827497	0.813613	0.848885	0.847845	PGSC0003DMT400014651	Anamorsin homolog	Not assigned/Unknown
PGSC0003DMG400005732	CUST_6420_PI426222305	0.923515	0.864555	0.96838	0.972074	0.962022	0.959773	PGSC0003DMT400014687	Muconate cycloisomerase	misc
PGSC0003DMG400005743	CUST_6593_PI426222305	0.826297	0.857224	0.816368	0.800829	0.835443	0.83557	PGSC0003DMT400014739	Golgin-84	Cell
PGSC0003DMG400005743	CUST_6800_PI426222305	0.850985	0.91153	0.870422	0.861042	0.886729	0.887939	PGSC0003DMT400014736	Prefoldin	Cell
PGSC0003DMG400005750	CUST_6413_PI426222305	0.858217	0.899798	0.841921	0.834429	0.841983	0.84156	PGSC0003DMT400014752	PIN1-like auxin transport protein	hormone metabolism
PGSC0003DMG400005754	CUST_6741_PI426222305	0.86194	0.89391	0.832761	0.826991	0.852389	0.847962	PGSC0003DMT400014761	Aldose-1-epimerase	minor CHO metabolism
PGSC0003DMG400005773	CUST_25175_PI426222305	0.81651	0.863575	0.816862	0.801831	0.827706	0.826171	PGSC0003DMT400014791	Map3k delta-1 protein kinase	Protein
PGSC0003DMG400005794	CUST_25215_PI426222305	0.819466	0.896334	0.814898	0.80031	0.815705	0.817049	PGSC0003DMT400014832	Auxin response factor 9	RNA
PGSC0003DMG400005826	CUST_25149_PI426222305	0.892287	0.943224	0.861358	0.846762	0.872622	0.871886	PGSC0003DMT400014933	Conserved gene of unknown function	Not assigned/Unknown
PGSC0003DMG400005847	CUST_25091_PI426222305	0.944673	0.92853	0.91913	0.919869	0.921521	0.919946	PGSC0003DMT400014982	Kinesin light chain	Cell
PGSC0003DMG400005851	CUST_25227_PI426222305	0.857019	0.871165	0.901217	0.906162	0.907105	0.906495	PGSC0003DMT400014995	2,4-dihydroxyhept-2-ene-1,7-dioic acid aldolase	hormone metabolism
PGSC0003DMG400005853	CUST_25222_PI426222305	0.862815	0.95321	0.861151	0.850538	0.865844	0.865795	PGSC0003DMT400015003	F-box family protein	Not assigned/Unknown
PGSC0003DMG400005886	CUST_40077_PI426222305	0.916179	0.858802	0.940192	0.944472	0.937599	0.935864	PGSC0003DMT400015066	Neoxanthin synthase, chloroplastic	secondary metabolism
PGSC0003DMG400005889	CUST_40128_PI426222305	0.816963	0.882682	0.838475	0.831627	0.832592	0.831732	PGSC0003DMT400015074	MRNA-decapping enzyme	RNA
PGSC0003DMG400005897	CUST_40117_PI426222305	0.892454	0.856659	0.928087	0.93143	0.914654	0.913348	PGSC0003DMT400015088	Harpin-induced protein 1 containing protein	Development
PGSC0003DMG400005910	CUST_40127_PI426222305	0.879561	0.911836	0.893442	0.887161	0.886188	0.885821	PGSC0003DMT400015112	Cellular nucleic acid binding protein	RNA
PGSC0003DMG400005917	CUST_40051_PI426222305	0.8241	0.892851	0.849209	0.843297	0.87392	0.871538	PGSC0003DMT400015153	Nucleotide binding protein	RNA
PGSC0003DMG400005943	CUST_40058_PI426222305	0.900017	0.95886	0.8929	0.889073	0.884488	0.884438	PGSC0003DMT400015232	Hydrolase, hydrolyzing O-glycosyl compounds	Cell Wall
PGSC0003DMG400005943	CUST_40119_PI426222305	0.893456	0.933639	0.87393	0.87055	0.865018	0.863985	PGSC0003DMT400015231	Beta-D-glucan exohydrolase	Cell Wall
PGSC0003DMG400005943	CUST_40136_PI426222305	0.903574	0.938977	0.886077	0.88278	0.877569	0.876416	PGSC0003DMT400015233	Hydrolase, hydrolyzing O-glycosyl compounds	Cell Wall
PGSC0003DMG400005944	CUST_40068_PI426222305	0.896726	0.953628	0.869003	0.863217	0.877012	0.875828	PGSC0003DMT400015234	Glycosyl hydrolase family 17 protein	misc
PGSC0003DMG400005963	CUST_38810_PI426222305	0.895808	0.874529	0.957106	0.953481	0.958911	0.958463	PGSC0003DMT400015286	Auxin-induced protein 5NG4	Development
PGSC0003DMG400006020	CUST_23635_PI426222305	0.861907	0.837564	0.872672	0.874644	0.880286	0.880224	PGSC0003DMT400015424	Cyclin A1	Cell
PGSC0003DMG400006044	CUST_23611_PI426222305	0.896827	0.928657	0.840977	0.832221	0.853751	0.854664	PGSC0003DMT400015480	RING-H2 finger protein ATL1L	Protein
PGSC0003DMG400006104	CUST_41774_PI426222305	0.879645	0.939217	0.813333	0.802313	0.819921	0.822789	PGSC0003DMT400015638	MAR-binding protein	RNA
PGSC0003DMG400006153	CUST_42948_PI426222305	0.85095	0.922684	0.855824	0.85464	0.849802	0.850061	PGSC0003DMT400015747	Conserved gene of unknown function	Not assigned/Unknown
PGSC0003DMG400006153	CUST_42968_PI426222305	0.836673	0.900609	0.853002	0.854415	0.843095	0.842676	PGSC0003DMT400015750	Conserved gene of unknown function	RNA
PGSC0003DMG400006153	CUST_42974_PI426222305	0.821714	0.894161	0.833362	0.833464	0.825822	0.826453	PGSC0003DMT400015748	Conserved gene of unknown function	RNA
PGSC0003DMG400006160	CUST_42953_PI426222305	0.885387	0.93807	0.856625	0.846472	0.872412	0.873855	PGSC0003DMT400015763	Fasciclin-like arabinogalactan protein 2	Cell Wall
PGSC0003DMG400006162	CUST_42980_PI426222305	0.908507	0.98609	0.873565	0.862892	0.881268	0.881511	PGSC0003DMT400015766	Metallocarboxypeptidase inhibitor	Not assigned/Unknown
PGSC0003DMG400006162	CUST_42938_PI426222305	0.924365	0.981842	0.9039	0.894118	0.91138	0.911763	PGSC0003DMT400015767	Metallocarboxypeptidase inhibitor	Not assigned/Unknown
PGSC0003DMG400006171	CUST_36760_PI426222305	0.935741	0.847735	0.880166	0.877323	0.89262	0.887606	PGSC0003DMT400015787	Nucleosome/chromatin assembly factor group	Development
PGSC0003DMG400006171	CUST_36727_PI426222305	0.915911	0.934111	0.89511	0.897594	0.896829	0.893217	PGSC0003DMT400015786	Retinoblastoma binding protein 7 isoform 11	Development
PGSC0003DMG400006198	CUST_36842_PI426222305	0.827246	0.939136	0.83626	0.829242	0.837945	0.836285	PGSC0003DMT400015864	Cucumisin	Protein
PGSC0003DMG400006200	CUST_36806_PI426222305	0.930945	0.836756	0.904003	0.904884	0.906493	0.90589	PGSC0003DMT400015869	Peptidyl-prolyl cis-trans isomerase	Cell
PGSC0003DMG400006202	CUST_36800_PI426222305	0.887003	0.897883	0.930784	0.933189	0.925949	0.923033	PGSC0003DMT400015872	Thaumatin	stress
PGSC0003DMG400006210	CUST_31916_PI426222305	0.931901	0.967823	0.940252	0.937585	0.936676	0.935913	PGSC0003DMT400015891	LRR	Not assigned/Unknown
PGSC0003DMG400006219	CUST_31884_PI426222305	0.843061	0.800131	0.886691	0.89659	0.866956	0.864852	PGSC0003DMT400015910	Conserved gene of unknown function	Not assigned/Unknown
PGSC0003DMG400006259	CUST_42278_PI426222305	0.85335	0.870703	0.930813	0.935571	0.921331	0.919314	PGSC0003DMT400016002	Importin	Transport
PGSC0003DMG400006293	CUST_33062_PI426222305	0.867628	0.84235	0.929701	0.928687	0.934444	0.933428	PGSC0003DMT400016099	F-box/kelch-repeat protein	Protein
PGSC0003DMG400006318	CUST_36450_PI426222305	0.888581	0.906591	0.850748	0.836685	0.8616	0.860436	PGSC0003DMT400016166	Conserved gene of unknown function	Not assigned/Unknown
PGSC0003DMG400006318	CUST_36381_PI426222305	0.902637	0.911668	0.860019	0.847607	0.869315	0.868269	PGSC0003DMT400016169	Gene of unknown function	Not assigned/Unknown
PGSC0003DMG400006330	CUST_36452_PI426222305	0.872681	0.904626	0.87335	0.865252	0.862093	0.864982	PGSC0003DMT400016194	Transcription factor	RNA
PGSC0003DMG400006330	CUST_36387_PI426222305	0.900846	0.918972	0.902704	0.896027	0.894312	0.895702	PGSC0003DMT400016195	Conserved gene of unknown function	RNA
PGSC0003DMG400006350	CUST_16373_PI426222305	0.862806	0.942335	0.87521	0.86671	0.880359	0.879728	PGSC0003DMT400016254	Pumilio	Not assigned/Unknown
PGSC0003DMG400006350	CUST_16263_PI426222305	0.853095	0.930657	0.868388	0.860028	0.873588	0.872828	PGSC0003DMT400016255	Pumilio	Not assigned/Unknown
PGSC0003DMG400006357	CUST_16287_PI426222305	0.891382	0.942727	0.854711	0.846906	0.869895	0.868946	PGSC0003DMT400016270	DVL11	Not assigned/Unknown
PGSC0003DMG400006391	CUST_46472_PI426222305	0.834177	0.835586	0.844426	0.847772	0.823762	0.823279	PGSC0003DMT400016354	Phosphoenolpyruvate carboxykinase	Gluconeogenesis
PGSC0003DMG400006391	CUST_46485_PI426222305	0.841409	0.852986	0.825094	0.825096	0.806523	0.807791	PGSC0003DMT400016353	Phosphoenolpyruvate carboxykinase	Gluconeogenesis
PGSC0003DMG400006403	CUST_46433_PI426222305	0.910323	0.898866	0.939548	0.940231	0.923943	0.922005	PGSC0003DMT400016383	Gene of unknown function	Not assigned/Unknown
PGSC0003DMG400006429	CUST_34646_PI426222305	0.887178	0.898164	0.89214	0.886545	0.913122	0.910872	PGSC0003DMT400016456	Tyrosine specific protein phosphatase family protein	Protein
PGSC0003DMG400006429	CUST_34687_PI426222305	0.871589	0.918161	0.865485	0.857138	0.890737	0.888969	PGSC0003DMT400016458	Tyrosine specific protein phosphatase family protein	Protein
PGSC0003DMG400006432	CUST_34698_PI426222305	0.928828	0.939584	0.948768	0.945928	0.95713	0.957866	PGSC0003DMT400016463	Xyloglucan galactosyltransferase KATAMARI1	misc
PGSC0003DMG400006441	CUST_43988_PI426222305	0.901097	0.973198	0.892096	0.883084	0.905032	0.903057	PGSC0003DMT400016492	Histone H2AXb	DNA
PGSC0003DMG400006441	CUST_44034_PI426222305	0.899711	0.969652	0.899677	0.890292	0.912847	0.91122	PGSC0003DMT400016493	Histone H2A	DNA
PGSC0003DMG400006478	CUST_9806_PI426222305	0.844834	0.917187	0.849044	0.83995	0.851002	0.848053	PGSC0003DMT400016576	GTP-binding nuclear protein Ran1	signalling
PGSC0003DMG400006491	CUST_50557_PI426222305	0.861504	0.952954	0.813801	0.800025	0.832906	0.830798	PGSC0003DMT400016607	Ribosomal protein L28	Protein
PGSC0003DMG400006543	CUST_50084_PI426222305	0.924321	0.923291	0.937128	0.930038	0.953438	0.954084	PGSC0003DMT400016741	Thaumatin	stress
PGSC0003DMG400006543	CUST_50095_PI426222305	0.84169	0.908483	0.871896	0.860799	0.891792	0.893356	PGSC0003DMT400016742	Conserved gene of unknown function	stress
PGSC0003DMG400006547	CUST_50094_PI426222305	0.936856	0.924685	0.870109	0.857067	0.88928	0.891319	PGSC0003DMT400016753	Conserved gene of unknown function	Not assigned/Unknown
PGSC0003DMG400006548	CUST_50093_PI426222305	0.831635	0.858148	0.84672	0.835639	0.876116	0.877088	PGSC0003DMT400016755	KOM	Protein
PGSC0003DMG400006576	CUST_49386_PI426222305	0.83552	0.842953	0.84931	0.835875	0.872934	0.87337	PGSC0003DMT400016809	Tospovirus resistance protein B	stress
PGSC0003DMG400006580	CUST_49381_PI426222305	0.812017	0.82795	0.881604	0.883426	0.876545	0.875865	PGSC0003DMT400016827	Tospovirus resistance protein B	Not assigned/Unknown
PGSC0003DMG400006590	CUST_49485_PI426222305	0.972002	0.955314	0.910569	0.905651	0.919327	0.917551	PGSC0003DMT400016844	Pyruvate kinase	Glycolysis
PGSC0003DMG400006605	CUST_51293_PI426222305	0.840555	0.83623	0.832122	0.821991	0.83639	0.833237	PGSC0003DMT400016886	RNA 3' terminal phosphate cyclase	RNA
PGSC0003DMG400006621	CUST_1672_PI426222305	0.915931	0.912849	0.927267	0.927044	0.925678	0.925081	PGSC0003DMT400016939	PI-phospholipase C PLC5	signalling
PGSC0003DMG400006621	CUST_1697_PI426222305	0.882664	0.807373	0.888214	0.893325	0.880826	0.876941	PGSC0003DMT400016940	PI-phospholipase C PLC5	signalling
PGSC0003DMG400006633	CUST_43594_PI426222305	0.907043	0.874585	0.832881	0.831774	0.821248	0.82197	PGSC0003DMT400016976	Conserved gene of unknown function	Not assigned/Unknown
PGSC0003DMG400006636	CUST_13351_PI426222305	0.847964	0.810478	0.86908	0.868474	0.886487	0.885966	PGSC0003DMT400016986	Sugar transporter	Not assigned/Unknown
PGSC0003DMG400006636	CUST_13333_PI426222305	0.921254	0.911772	0.942726	0.942006	0.949347	0.947368	PGSC0003DMT400016988	Sugar transporter	Transport
PGSC0003DMG400006660	CUST_51786_PI426222305	0.92989	0.946549	0.94305	0.941012	0.94094	0.941421	PGSC0003DMT400017056	Cellulose synthase catalytic subunit	Cell Wall
PGSC0003DMG400006662	CUST_51793_PI426222305	0.855033	0.922334	0.846273	0.832124	0.840902	0.841508	PGSC0003DMT400017059	Ci21A protein	Not assigned/Unknown
PGSC0003DMG400006662	CUST_51787_PI426222305	0.881544	0.942357	0.879286	0.867764	0.872505	0.872816	PGSC0003DMT400017060	Fruit-ripening protein	Not assigned/Unknown
PGSC0003DMG400006662	CUST_51789_PI426222305	0.865752	0.944555	0.84502	0.830983	0.847214	0.846837	PGSC0003DMT400017058	Fruit-ripening protein	Not assigned/Unknown
PGSC0003DMG400006663	CUST_51792_PI426222305	0.874718	0.934032	0.868236	0.855544	0.863578	0.863941	PGSC0003DMT400017061	ASR3	Not assigned/Unknown
PGSC0003DMG400006726	CUST_33994_PI426222305	0.804888	0.837371	0.833701	0.841221	0.823265	0.821754	PGSC0003DMT400017256	Storage protein	Not assigned/Unknown
PGSC0003DMG400006765	CUST_13644_PI426222305	0.852773	0.915634	0.833314	0.819811	0.850534	0.856533	PGSC0003DMT400017391	Glycerol-3-phosphate dehydrogenase	Lipid Metabolism
PGSC0003DMG400006765	CUST_13445_PI426222305	0.84711	0.914568	0.824059	0.810681	0.839945	0.845835	PGSC0003DMT400017392	Glycerol-3-phosphate dehydrogenase	Lipid Metabolism
PGSC0003DMG400006784	CUST_13588_PI426222305	0.875307	0.939667	0.890571	0.881682	0.900816	0.90052	PGSC0003DMT400017460	WD-repeat protein	Not assigned/Unknown
PGSC0003DMG400006784	CUST_13535_PI426222305	0.885407	0.944761	0.897634	0.887576	0.911249	0.91067	PGSC0003DMT400017459	WD-repeat protein	Not assigned/Unknown
PGSC0003DMG400006799	CUST_13443_PI426222305	0.824532	0.837094	0.872931	0.876338	0.885036	0.887756	PGSC0003DMT400017535	Cellulose synthase	Cell Wall
PGSC0003DMG400006816	CUST_13564_PI426222305	0.931863	0.955704	0.930933	0.92598	0.935698	0.939087	PGSC0003DMT400017573	ATP binding protein	Protein
PGSC0003DMG400006822	CUST_13464_PI426222305	0.914273	0.950777	0.884996	0.87698	0.889138	0.889512	PGSC0003DMT400017587	Geranylgeranyl hydrogenase	secondary metabolism
PGSC0003DMG400006825	CUST_13441_PI426222305	0.824205	0.827481	0.886653	0.894033	0.869179	0.866272	PGSC0003DMT400017591	F-box family protein	Protein
PGSC0003DMG400006825	CUST_13459_PI426222305	0.936608	0.9691	0.943738	0.938746	0.944586	0.943074	PGSC0003DMT400017590	F-box family protein	Protein
PGSC0003DMG400006829	CUST_13611_PI426222305	0.949077	0.965295	0.951399	0.949611	0.957718	0.956515	PGSC0003DMT400017609	TCP domain class transcription factor	Protein
PGSC0003DMG400006861	CUST_13616_PI426222305	0.832635	0.879732	0.839788	0.831789	0.85757	0.860251	PGSC0003DMT400017688	Conserved gene of unknown function	Cell
PGSC0003DMG400006890	CUST_13491_PI426222305	0.936387	0.946856	0.90661	0.896681	0.915369	0.91864	PGSC0003DMT400017744	Conserved gene of unknown function	Not assigned/Unknown
PGSC0003DMG400006899	CUST_33293_PI426222305	0.889064	0.836934	0.914696	0.914096	0.902685	0.901356	PGSC0003DMT400017761	Type 2 proly 4-hydroxylase	misc
PGSC0003DMG400006911	CUST_33245_PI426222305	0.867297	0.881386	0.93575	0.939191	0.923437	0.922657	PGSC0003DMT400017799	DNA-repair protein UVH3	DNA
PGSC0003DMG400006924	CUST_33391_PI426222305	0.889632	0.950909	0.85169	0.841861	0.87162	0.872869	PGSC0003DMT400017829	Lipase	Lipid Metabolism
PGSC0003DMG400006933	CUST_33335_PI426222305	0.940997	0.867023	0.957179	0.957637	0.956619	0.955139	PGSC0003DMT400017851	SET protein, phospatase 2A inhibitor	DNA
PGSC0003DMG400006952	CUST_33296_PI426222305	0.875492	0.934145	0.854516	0.843145	0.850249	0.852308	PGSC0003DMT400017899	Clasp	Not assigned/Unknown
PGSC0003DMG400006959	CUST_33290_PI426222305	0.889607	0.962398	0.855935	0.842384	0.875062	0.87483	PGSC0003DMT400017920	GPI transamidase component family protein / Gaa1-like family protein	Protein
PGSC0003DMG400006964	CUST_33357_PI426222305	0.930747	0.860648	0.924599	0.921948	0.928399	0.923984	PGSC0003DMT400017932	Conserved gene of unknown function	Not assigned/Unknown
PGSC0003DMG400006977	CUST_33322_PI426222305	0.849889	0.854369	0.901465	0.901405	0.886892	0.88605	PGSC0003DMT400017965	B2 protein	Unclassified
PGSC0003DMG400007016	CUST_13753_PI426222305	0.83755	0.880719	0.832179	0.818154	0.824532	0.825193	PGSC0003DMT400018059	Cinnamoyl-CoA reductase	secondary metabolism
PGSC0003DMG400007022	CUST_13732_PI426222305	0.850735	0.901763	0.853695	0.848149	0.866657	0.869923	PGSC0003DMT400018071	Spindle and kinetochore-associated protein 1 homolog	Not assigned/Unknown
PGSC0003DMG400007056	CUST_18050_PI426222305	0.87888	0.951031	0.833167	0.821448	0.857546	0.856721	PGSC0003DMT400018181	Chalcone isomerase	secondary metabolism
PGSC0003DMG400007057	CUST_18082_PI426222305	0.859808	0.816749	0.828049	0.830738	0.838161	0.835005	PGSC0003DMT400018185	Ribokinase	minor CHO metabolism
PGSC0003DMG400007090	CUST_17914_PI426222305	0.900597	0.948894	0.886842	0.878228	0.879339	0.878179	PGSC0003DMT400018269	Receptor protein kinase	Protein
PGSC0003DMG400007092	CUST_17924_PI426222305	0.894438	0.929671	0.883616	0.870619	0.892655	0.89354	PGSC0003DMT400018274	Gene of unknown function	Not assigned/Unknown
PGSC0003DMG400007100	CUST_18096_PI426222305	0.860959	0.891023	0.866172	0.857066	0.879144	0.873131	PGSC0003DMT400018291	Conserved gene of unknown function	Not assigned/Unknown
PGSC0003DMG400007116	CUST_17080_PI426222305	0.866525	0.935501	0.840782	0.829538	0.84879	0.847073	PGSC0003DMT400018326	Oxidoreductase	Lipid Metabolism
PGSC0003DMG400007124	CUST_17058_PI426222305	0.896107	0.927231	0.905179	0.904411	0.899698	0.900156	PGSC0003DMT400018343	Conserved gene of unknown function	Not assigned/Unknown
PGSC0003DMG400007134	CUST_17015_PI426222305	0.938466	0.911369	0.925412	0.921252	0.942685	0.941424	PGSC0003DMT400018375	Tonoplast intrinsic protein	Transport
PGSC0003DMG400007145	CUST_17029_PI426222305	0.872444	0.902573	0.858153	0.844816	0.8602	0.860146	PGSC0003DMT400018404	Multidrug resistance pump	Transport
PGSC0003DMG400007145	CUST_17030_PI426222305	0.851272	0.899833	0.847697	0.834352	0.846849	0.84689	PGSC0003DMT400018405	Multidrug resistance pump	Transport
PGSC0003DMG400007161	CUST_17128_PI426222305	0.895998	0.890622	0.87046	0.862506	0.868677	0.866056	PGSC0003DMT400018459	T-complex protein 1 beta subunit (TCP-1-beta)	Protein
PGSC0003DMG400007189	CUST_46155_PI426222305	0.816811	0.858969	0.842374	0.840308	0.82006	0.820047	PGSC0003DMT400018522	Proteasome subunit alpha type	Protein
PGSC0003DMG400007198	CUST_46141_PI426222305	0.898746	0.968308	0.847846	0.842609	0.856233	0.856668	PGSC0003DMT400018550	RING zinc finger protein	Protein
PGSC0003DMG400007210	CUST_46090_PI426222305	0.898167	0.968302	0.847348	0.834118	0.865177	0.865124	PGSC0003DMT400018580	Conserved gene of unknown function	Not assigned/Unknown
PGSC0003DMG400007243	CUST_30510_PI426222305	0.935557	0.921007	0.964055	0.956885	0.963452	0.963986	PGSC0003DMT400018697	Protein kinase-coding resistance protein	signalling
PGSC0003DMG400007253	CUST_30633_PI426222305	0.916019	0.928011	0.936779	0.930957	0.930143	0.931056	PGSC0003DMT400018720	Serine-threonine protein kinase, plant-type	Not assigned/Unknown
PGSC0003DMG400007279	CUST_30886_PI426222305	0.862296	0.909075	0.820828	0.809326	0.838948	0.837288	PGSC0003DMT400018777	Binding protein	Not assigned/Unknown
PGSC0003DMG400007282	CUST_30848_PI426222305	0.880337	0.879971	0.885215	0.880803	0.888091	0.884685	PGSC0003DMT400018786	Conserved gene of unknown function	Not assigned/Unknown
PGSC0003DMG400007291	CUST_30885_PI426222305	0.847753	0.93911	0.82885	0.822757	0.844325	0.846075	PGSC0003DMT400018808	Kinesin heavy chain	Cell
PGSC0003DMG400007291	CUST_30857_PI426222305	0.856457	0.941734	0.82822	0.82223	0.844493	0.845454	PGSC0003DMT400018807	Kinesin heavy chain	Cell
PGSC0003DMG400007306	CUST_30877_PI426222305	0.855123	0.828244	0.885789	0.893338	0.868782	0.867263	PGSC0003DMT400018846	Polygalacturonase	Cell Wall
PGSC0003DMG400007315	CUST_43072_PI426222305	0.892631	0.943775	0.911587	0.909572	0.907641	0.906933	PGSC0003DMT400018868	H/ACA ribonucleoprotein complex subunit 4	DNA
PGSC0003DMG400007354	CUST_41029_PI426222305	0.880224	0.868767	0.887539	0.889322	0.872106	0.869522	PGSC0003DMT400018982	Heterogeneous nuclear ribonucleoprotein	RNA
PGSC0003DMG400007365	CUST_41003_PI426222305	0.849767	0.860437	0.847801	0.83681	0.849777	0.85418	PGSC0003DMT400019013	Conserved gene of unknown function	Not assigned/Unknown
PGSC0003DMG400007416	CUST_18692_PI426222305	0.918312	0.948939	0.834029	0.824522	0.846013	0.846093	PGSC0003DMT400019169	Gene of unknown function	Not assigned/Unknown
PGSC0003DMG400007499	CUST_47867_PI426222305	0.836238	0.893422	0.81074	0.802462	0.822003	0.823211	PGSC0003DMT400019385	Conserved gene of unknown function	Not assigned/Unknown
PGSC0003DMG400007506	CUST_47898_PI426222305	0.897357	0.817112	0.908593	0.914064	0.898058	0.899789	PGSC0003DMT400019415	Zinc finger protein	RNA
PGSC0003DMG400007514	CUST_32978_PI426222305	0.861164	0.925154	0.847814	0.842794	0.837034	0.83479	PGSC0003DMT400019437	Peroxisomal (S)-2-hydroxy-acid oxidase 2	Photosynthesis
PGSC0003DMG400007515	CUST_19160_PI426222305	0.927388	0.933037	0.922824	0.919785	0.925883	0.923015	PGSC0003DMT400019439	Aminoalcoholphosphotransferase	misc
PGSC0003DMG400007517	CUST_19432_PI426222305	0.833095	0.847956	0.916098	0.911153	0.902843	0.904492	PGSC0003DMT400019447	Leucine-rich repeat receptor-like kinase	Protein
PGSC0003DMG400007517	CUST_19313_PI426222305	0.843546	0.839862	0.924725	0.921216	0.908377	0.910098	PGSC0003DMT400019448	Leucine-rich repeat receptor-like kinase	Protein
PGSC0003DMG400007517	CUST_19207_PI426222305	0.834455	0.855031	0.910888	0.90587	0.895436	0.897641	PGSC0003DMT400019446	Leucine-rich repeat receptor-like kinase	Protein
PGSC0003DMG400007517	CUST_19235_PI426222305	0.846813	0.847093	0.925724	0.921666	0.909874	0.91142	PGSC0003DMT400019445	Leucine-rich repeat receptor-like kinase	signalling
PGSC0003DMG400007517	CUST_19352_PI426222305	0.831011	0.859263	0.906927	0.901593	0.891993	0.893858	PGSC0003DMT400019444	Leucine-rich repeat receptor-like kinase	signalling
PGSC0003DMG400007517	CUST_19425_PI426222305	0.839068	0.85396	0.922999	0.919179	0.907386	0.908959	PGSC0003DMT400019449	Leucine-rich repeat receptor-like kinase	signalling
PGSC0003DMG400007577	CUST_37262_PI426222305	0.918908	0.952317	0.933836	0.925235	0.939542	0.941068	PGSC0003DMT400019607	Cytoplasmic dynein light chain	Cell
PGSC0003DMG400007606	CUST_50764_PI426222305	0.851503	0.808487	0.889961	0.887084	0.871039	0.872524	PGSC0003DMT400019683	Disease resistance protein	stress
PGSC0003DMG400007646	CUST_49082_PI426222305	0.915468	0.894396	0.89356	0.892807	0.892965	0.889674	PGSC0003DMT400019782	Eukaryotic initiation factor 4A-3	Unclassified
PGSC0003DMG400007647	CUST_49081_PI426222305	0.882305	0.904601	0.924903	0.926974	0.910087	0.908678	PGSC0003DMT400019785	MAPKKK7	signalling
PGSC0003DMG400007656	CUST_45384_PI426222305	0.897514	0.880897	0.864653	0.863813	0.880114	0.880322	PGSC0003DMT400019809	Apyrase	nucleotide metabolism
PGSC0003DMG400007683	CUST_39461_PI426222305	0.895123	0.819265	0.840639	0.838213	0.836227	0.836788	PGSC0003DMT400019863	Sulfate/bicarbonate/oxalate exchanger and transporter sat-1	Transport
PGSC0003DMG400007687	CUST_39471_PI426222305	0.872746	0.941871	0.846002	0.841171	0.837236	0.836743	PGSC0003DMT400019872	Centromere protein	Protein
PGSC0003DMG400007711	CUST_46906_PI426222305	0.849672	0.865995	0.82898	0.83113	0.814341	0.812134	PGSC0003DMT400019928	Conserved gene of unknown function	Not assigned/Unknown
PGSC0003DMG400007718	CUST_30764_PI426222305	0.90517	0.949661	0.91383	0.90371	0.91534	0.914835	PGSC0003DMT400019943	Enzyme of the cupin superfamily	Not assigned/Unknown
PGSC0003DMG400007734	CUST_48718_PI426222305	0.93399	0.931558	0.941276	0.9425	0.935292	0.932966	PGSC0003DMT400019988	Conserved gene of unknown function	Not assigned/Unknown
PGSC0003DMG400007782	CUST_52661_PI426222305	0.912641	0.865169	0.926327	0.92415	0.926118	0.922499	PGSC0003DMT400020094	Alpha-1,4 glucan phosphorylase L-1 isozyme, chloroplastic/amyloplastic	major CHO metabolism
PGSC0003DMG400007801	CUST_21230_PI426222305	0.854469	0.88813	0.820948	0.809654	0.838988	0.841042	PGSC0003DMT400020180	Anthocyanin acyltransferase	secondary metabolism
PGSC0003DMG400007821	CUST_21283_PI426222305	0.919619	0.939294	0.922721	0.919697	0.939489	0.940748	PGSC0003DMT400020230	Endosomal P24A protein	DNA
PGSC0003DMG400007847	CUST_21148_PI426222305	0.908411	0.808796	0.941048	0.939427	0.927835	0.931011	PGSC0003DMT400020296	Conserved gene of unknown function	RNA
PGSC0003DMG400007848	CUST_21202_PI426222305	0.89954	0.95077	0.891143	0.883327	0.905841	0.905641	PGSC0003DMT400020297	Phospholipase D	Lipid Metabolism
PGSC0003DMG400007859	CUST_21135_PI426222305	0.825842	0.921176	0.81429	0.801752	0.831906	0.829382	PGSC0003DMT400020325	Ketol-acid reductoisomerase	AA metabolism
PGSC0003DMG400007861	CUST_21303_PI426222305	0.867124	0.846582	0.866432	0.85722	0.880121	0.87962	PGSC0003DMT400020332	Secretory carrier membrane protein	Transport
PGSC0003DMG400007868	CUST_21130_PI426222305	0.830282	0.829459	0.815772	0.800732	0.841255	0.840595	PGSC0003DMT400020344	Ribosomal-protein-alanine acetyltransferase	RNA
PGSC0003DMG400007896	CUST_21128_PI426222305	0.908261	0.928851	0.92177	0.919465	0.909727	0.908794	PGSC0003DMT400020439	Glycosyltransferase QUASIMODO1	misc
PGSC0003DMG400007896	CUST_21263_PI426222305	0.905998	0.929175	0.923252	0.920704	0.910456	0.909119	PGSC0003DMT400020438	Glycosyltransferase QUASIMODO1	misc
PGSC0003DMG400007896	CUST_21228_PI426222305	0.91637	0.943684	0.928324	0.924936	0.917532	0.91642	PGSC0003DMT400020437	Glycosyltransferase QUASIMODO1	misc
PGSC0003DMG400007900	CUST_21146_PI426222305	0.946249	0.878253	0.944692	0.936252	0.956486	0.957999	PGSC0003DMT400020446	Reticulon B21	Not assigned/Unknown
PGSC0003DMG400007900	CUST_21210_PI426222305	0.943038	0.892815	0.941673	0.931973	0.953053	0.954643	PGSC0003DMT400020445	Conserved gene of unknown function	Not assigned/Unknown
PGSC0003DMG400007902	CUST_21082_PI426222305	0.86303	0.922404	0.83115	0.825358	0.840804	0.839416	PGSC0003DMT400020455	DNA-3-methyladenine glycosylase	DNA
PGSC0003DMG400007902	CUST_21267_PI426222305	0.889626	0.96042	0.850297	0.840847	0.866033	0.865428	PGSC0003DMT400020454	DNA-3-methyladenine glycosylase	Not assigned/Unknown
PGSC0003DMG400007907	CUST_21133_PI426222305	0.893142	0.947964	0.906408	0.895359	0.905794	0.907545	PGSC0003DMT400020465	Eukaryotic initiation factor iso-4F subunit p82-34	Protein
PGSC0003DMG400007907	CUST_21253_PI426222305	0.898073	0.950437	0.901588	0.890264	0.900744	0.903033	PGSC0003DMT400020464	Eukaryotic translation initiation factor 4F / eIF-4F, putative	Protein
PGSC0003DMG400007911	CUST_21225_PI426222305	0.880866	0.834176	0.898433	0.897588	0.911115	0.91147	PGSC0003DMT400020471	Vacuolar ATPase subunit H protein	Transport
PGSC0003DMG400007913	CUST_21105_PI426222305	0.905126	0.909802	0.91832	0.912176	0.924909	0.925333	PGSC0003DMT400020475	Inorganic pyrophosphatase	Transport
PGSC0003DMG400007918	CUST_21221_PI426222305	0.881069	0.81529	0.938129	0.932159	0.9415	0.943036	PGSC0003DMT400020485	Gene of unknown function	Not assigned/Unknown
PGSC0003DMG400007948	CUST_29113_PI426222305	0.905194	0.95218	0.853054	0.848324	0.867658	0.865718	PGSC0003DMT400020521	ATP binding protein	signalling
PGSC0003DMG400007948	CUST_29102_PI426222305	0.897793	0.956052	0.861249	0.858778	0.870622	0.869358	PGSC0003DMT400020520	ATP binding protein	signalling
PGSC0003DMG400007960	CUST_29078_PI426222305	0.912196	0.943671	0.895464	0.890199	0.903368	0.904191	PGSC0003DMT400020549	Conserved gene of unknown function	Development
PGSC0003DMG400007962	CUST_29090_PI426222305	0.895511	0.901776	0.888419	0.884826	0.883955	0.884547	PGSC0003DMT400020554	HSF domain class transcription factor	Unclassified
PGSC0003DMG400007963	CUST_28987_PI426222305	0.84595	0.918617	0.820362	0.808873	0.838939	0.838366	PGSC0003DMT400020556	WD-repeat protein	signalling
PGSC0003DMG400007967	CUST_29130_PI426222305	0.86967	0.86447	0.855827	0.856848	0.854771	0.850441	PGSC0003DMT400020563	Cold-induced protein	Not assigned/Unknown
PGSC0003DMG400007994	CUST_29015_PI426222305	0.893486	0.923547	0.844975	0.838976	0.847602	0.850095	PGSC0003DMT400020635	Tuber-specific and sucrose-responsive element binding factor	RNA
PGSC0003DMG400008023	CUST_29021_PI426222305	0.817098	0.839801	0.904119	0.90363	0.892855	0.891416	PGSC0003DMT400020704	Conserved gene of unknown function	Not assigned/Unknown
PGSC0003DMG400008023	CUST_29069_PI426222305	0.837083	0.852483	0.911716	0.910834	0.899288	0.897787	PGSC0003DMT400020703	Conserved gene of unknown function	Not assigned/Unknown
PGSC0003DMG400008023	CUST_29003_PI426222305	0.81289	0.834338	0.895907	0.895036	0.882774	0.881091	PGSC0003DMT400020705	Conserved gene of unknown function	Not assigned/Unknown
PGSC0003DMG400008056	CUST_4646_PI426222305	0.860708	0.95234	0.834318	0.820218	0.844475	0.843385	PGSC0003DMT400020822	Gene of unknown function	Not assigned/Unknown
PGSC0003DMG400008057	CUST_4626_PI426222305	0.918678	0.954303	0.904569	0.895634	0.897794	0.897381	PGSC0003DMT400020825	Bel1 homeotic protein	RNA
PGSC0003DMG400008057	CUST_4409_PI426222305	0.917654	0.92943	0.932153	0.928163	0.920782	0.92161	PGSC0003DMT400020824	Bel1 homeotic protein	RNA
PGSC0003DMG400008059	CUST_4450_PI426222305	0.948609	0.96315	0.959181	0.956242	0.955892	0.955662	PGSC0003DMT400020827	Conserved gene of unknown function	RNA
PGSC0003DMG400008063	CUST_4654_PI426222305	0.876823	0.926399	0.839805	0.830531	0.866038	0.867538	PGSC0003DMT400020833	Arabinogalactan protein 2	Cell Wall
PGSC0003DMG400008067	CUST_4374_PI426222305	0.923873	0.899896	0.900042	0.894327	0.917006	0.913887	PGSC0003DMT400020843	Proteasome subunit beta type	Protein
PGSC0003DMG400008069	CUST_4358_PI426222305	0.879427	0.919321	0.856564	0.847434	0.874028	0.87244	PGSC0003DMT400020847	Conserved gene of unknown function	Not assigned/Unknown
PGSC0003DMG400008103	CUST_4416_PI426222305	0.848566	0.827545	0.899544	0.899955	0.88269	0.879224	PGSC0003DMT400020928	Ruv DNA-helicase	Development
PGSC0003DMG400008103	CUST_4542_PI426222305	0.95635	0.921106	0.928154	0.92469	0.941974	0.939341	PGSC0003DMT400020927	DNA helicase	Development
PGSC0003DMG400008110	CUST_4326_PI426222305	0.917796	0.939874	0.882981	0.869575	0.899902	0.89962	PGSC0003DMT400020945	Nucleic acid binding protein	RNA
PGSC0003DMG400008111	CUST_4648_PI426222305	0.87327	0.861601	0.884424	0.889921	0.875083	0.869781	PGSC0003DMT400020948	Syntaxin-71	Cell
PGSC0003DMG400008119	CUST_4370_PI426222305	0.891755	0.904392	0.853856	0.843927	0.853944	0.849504	PGSC0003DMT400020972	ABC transporter family protein	Transport
PGSC0003DMG400008133	CUST_22940_PI426222305	0.870967	0.81462	0.857823	0.857285	0.866419	0.864391	PGSC0003DMT400020998	FAD-dependent oxidoreductase	Not assigned/Unknown
PGSC0003DMG400008142	CUST_23026_PI426222305	0.904499	0.968772	0.894438	0.885045	0.910067	0.909624	PGSC0003DMT400021030	Sorting and assembly machinery (Sam50) protein	Protein
PGSC0003DMG400008146	CUST_23034_PI426222305	0.906809	0.897636	0.946494	0.94588	0.943634	0.94286	PGSC0003DMT400021049	Leucine-rich repeat receptor kinase	signalling
PGSC0003DMG400008158	CUST_22857_PI426222305	0.838919	0.945422	0.812154	0.803951	0.815588	0.813462	PGSC0003DMT400021073	Inosine-5'-monophosphate dehydrogenase	nucleotide metabolism
PGSC0003DMG400008193	CUST_23800_PI426222305	0.969195	0.915643	0.939112	0.934635	0.95129	0.949976	PGSC0003DMT400021160	Ran binding protein-1	signalling
PGSC0003DMG400008196	CUST_23773_PI426222305	0.882121	0.916247	0.821713	0.804616	0.839001	0.837972	PGSC0003DMT400021166	Eukaryotic initiation factor 4A-14	Unclassified
PGSC0003DMG400008208	CUST_23829_PI426222305	0.864134	0.88152	0.855958	0.849276	0.861133	0.856028	PGSC0003DMT400021199	Williams-beuren syndrome critical region protein	DNA
PGSC0003DMG400008216	CUST_23801_PI426222305	0.910411	0.888554	0.913096	0.913367	0.916727	0.914561	PGSC0003DMT400021218	Histidine-rich glycoprotein	Not assigned/Unknown
PGSC0003DMG400008296	CUST_47382_PI426222305	0.851347	0.895104	0.815799	0.811177	0.834544	0.83604	PGSC0003DMT400021384	LRR receptor-like serine/threonine-protein kinase FLS2	signalling
PGSC0003DMG400008303	CUST_47348_PI426222305	0.805618	0.849549	0.855781	0.850604	0.873473	0.870381	PGSC0003DMT400021395	Triacylglycerol lipase	Lipid Metabolism
PGSC0003DMG400008308	CUST_47377_PI426222305	0.86048	0.919369	0.84034	0.832292	0.85956	0.862136	PGSC0003DMT400021420	DNA replication licensing factor MCM3	DNA
PGSC0003DMG400008318	CUST_47365_PI426222305	0.861343	0.928122	0.871812	0.857395	0.872012	0.873036	PGSC0003DMT400021436	Gene of unknown function	Not assigned/Unknown
PGSC0003DMG400008320	CUST_47344_PI426222305	0.862492	0.881983	0.877818	0.867414	0.873149	0.873065	PGSC0003DMT400021440	Conserved gene of unknown function	Not assigned/Unknown
PGSC0003DMG400008363	CUST_41581_PI426222305	0.909337	0.921509	0.85202	0.84535	0.847489	0.847221	PGSC0003DMT400021570	2,4-dienoyl-CoA reductase	misc
PGSC0003DMG400008366	CUST_41567_PI426222305	0.857512	0.959232	0.848605	0.841575	0.86391	0.865387	PGSC0003DMT400021579	H/ACA ribonucleoprotein complex subunit	RNA
PGSC0003DMG400008373	CUST_41507_PI426222305	0.877895	0.963529	0.861353	0.854064	0.865353	0.87039	PGSC0003DMT400021593	DP1	RNA
PGSC0003DMG400008373	CUST_41528_PI426222305	0.88958	0.968032	0.87628	0.871297	0.876566	0.880558	PGSC0003DMT400021592	DP1	RNA
PGSC0003DMG400008413	CUST_10120_PI426222305	0.877504	0.913722	0.835655	0.827129	0.844949	0.844793	PGSC0003DMT400021687	Endo-1,4-beta-D-glucanase	Unclassified
PGSC0003DMG400008431	CUST_43156_PI426222305	0.927006	0.951066	0.918516	0.910549	0.925654	0.925711	PGSC0003DMT400021726	Protein arginine n-methyltransferase 1	misc
PGSC0003DMG400008440	CUST_48066_PI426222305	0.947487	0.94715	0.959628	0.954901	0.959555	0.959299	PGSC0003DMT400021744	Snf1-kinase beta subunit, plants	Protein
PGSC0003DMG400008440	CUST_48047_PI426222305	0.94081	0.953008	0.957397	0.951556	0.958208	0.958444	PGSC0003DMT400021743	AKIN beta2	Protein
PGSC0003DMG400008440	CUST_48042_PI426222305	0.950585	0.971085	0.945509	0.940606	0.950838	0.949253	PGSC0003DMT400021745	Snf1-kinase beta subunit, plants	Protein
PGSC0003DMG400008441	CUST_48043_PI426222305	0.970985	0.95914	0.969863	0.96391	0.974129	0.973036	PGSC0003DMT400021747	Proline-rich protein	Not assigned/Unknown
PGSC0003DMG400008441	CUST_48052_PI426222305	0.974593	0.954978	0.971214	0.965092	0.975552	0.974309	PGSC0003DMT400021746	Proline-rich protein	Not assigned/Unknown
PGSC0003DMG400008444	CUST_48032_PI426222305	0.925427	0.950945	0.919108	0.90919	0.930356	0.931024	PGSC0003DMT400021751	Induced stolon tip protein	Not assigned/Unknown
PGSC0003DMG400008444	CUST_48064_PI426222305	0.936301	0.955708	0.92687	0.916432	0.94244	0.94293	PGSC0003DMT400021750	Induced stolon tip protein	Not assigned/Unknown
PGSC0003DMG400008487	CUST_49035_PI426222305	0.895175	0.86215	0.905267	0.896298	0.894281	0.896013	PGSC0003DMT400021869	Major latex	stress
PGSC0003DMG400008491	CUST_49025_PI426222305	0.916319	0.952182	0.911182	0.903078	0.929781	0.931232	PGSC0003DMT400021881	ATP binding protein	Not assigned/Unknown
PGSC0003DMG400008491	CUST_48998_PI426222305	0.919806	0.95399	0.909925	0.901607	0.928485	0.930039	PGSC0003DMT400021880	ATP binding protein	Not assigned/Unknown
PGSC0003DMG400008519	CUST_36160_PI426222305	0.8333	0.83086	0.875283	0.874644	0.865448	0.859884	PGSC0003DMT400021969	Inactive purple acid phosphatase 28	misc
PGSC0003DMG400008549	CUST_38365_PI426222305	0.927869	0.971296	0.899246	0.890311	0.913674	0.914012	PGSC0003DMT400022049	Sulfate/bicarbonate/oxalate exchanger and transporter sat-1	Transport
PGSC0003DMG400008576	CUST_30773_PI426222305	0.924512	0.899071	0.952812	0.950311	0.965306	0.963259	PGSC0003DMT400022109	Multidrug resistance protein ABC transporter family	Transport
PGSC0003DMG400008576	CUST_30719_PI426222305	0.862631	0.919824	0.833772	0.81862	0.861155	0.861496	PGSC0003DMT400022110	Multidrug resistance protein ABC transporter family	Transport
PGSC0003DMG400008586	CUST_30738_PI426222305	0.852146	0.832578	0.870276	0.863357	0.881704	0.881626	PGSC0003DMT400022133	Auxin-responsive protein IAA13	RNA
PGSC0003DMG400008589	CUST_50690_PI426222305	0.885285	0.907102	0.922	0.925608	0.922282	0.921743	PGSC0003DMT400022137	RNA helicase	Unclassified
PGSC0003DMG400008644	CUST_49687_PI426222305	0.841509	0.870587	0.866436	0.868647	0.85465	0.850993	PGSC0003DMT400022278	Programmed cell death protein	Not assigned/Unknown
PGSC0003DMG400008688	CUST_25601_PI426222305	0.941392	0.971819	0.943182	0.939458	0.94712	0.947127	PGSC0003DMT400022405	Transporter	Transport
PGSC0003DMG400008691	CUST_25533_PI426222305	0.897279	0.935968	0.932755	0.929238	0.936528	0.938704	PGSC0003DMT400022422	Conserved gene of unknown function	Not assigned/Unknown
PGSC0003DMG400008698	CUST_39578_PI426222305	0.905346	0.847889	0.899799	0.903545	0.890147	0.888085	PGSC0003DMT400022442	Heat shock protein hsp70	stress
PGSC0003DMG400008699	CUST_39572_PI426222305	0.885171	0.928253	0.844267	0.83235	0.854652	0.856649	PGSC0003DMT400022445	Conserved gene of unknown function	Not assigned/Unknown
PGSC0003DMG400008749	CUST_42427_PI426222305	0.967004	0.876372	0.989111	0.989221	0.983845	0.983777	PGSC0003DMT400022567	Patatin-05	Development
PGSC0003DMG400008754	CUST_42382_PI426222305	0.875507	0.930326	0.87235	0.864468	0.867065	0.869	PGSC0003DMT400022579	Ly200 protein	Protein
PGSC0003DMG400008773	CUST_18138_PI426222305	0.823905	0.869796	0.856836	0.862673	0.839008	0.83776	PGSC0003DMT400022632	Pentatricopeptide repeat-containing protein, mitochondrial	RNA
PGSC0003DMG400008850	CUST_5645_PI426222305	0.841139	0.912668	0.842949	0.838853	0.833298	0.83291	PGSC0003DMT400022813	Short-chain dehydrogenase	misc
PGSC0003DMG400008853	CUST_5546_PI426222305	0.849308	0.901001	0.870036	0.873222	0.853857	0.852923	PGSC0003DMT400022824	Small GTP-binding protein	signalling
PGSC0003DMG400008853	CUST_5681_PI426222305	0.865404	0.923271	0.890755	0.886765	0.885254	0.883174	PGSC0003DMT400022822	Small GTP-binding protein	signalling
PGSC0003DMG400008857	CUST_5686_PI426222305	0.886497	0.901448	0.925184	0.922947	0.921531	0.917864	PGSC0003DMT400022844	Conserved gene of unknown function	RNA
PGSC0003DMG400008860	CUST_5776_PI426222305	0.891463	0.858037	0.915498	0.919743	0.91004	0.909439	PGSC0003DMT400022853	Peptidyl-prolyl cis-trans isomerase	Cell
PGSC0003DMG400008862	CUST_5716_PI426222305	0.874307	0.880052	0.918325	0.91809	0.919391	0.920321	PGSC0003DMT400022860	Sorting nexin 3	Protein
PGSC0003DMG400008862	CUST_5832_PI426222305	0.882664	0.8907	0.924017	0.922788	0.927813	0.92855	PGSC0003DMT400022861	Sorting nexin 3	Protein
PGSC0003DMG400008865	CUST_5656_PI426222305	0.82598	0.857074	0.823188	0.82818	0.803787	0.800716	PGSC0003DMT400022864	Ribosomal protein S14	Protein
PGSC0003DMG400008900	CUST_5664_PI426222305	0.892595	0.957709	0.86419	0.857508	0.869939	0.868557	PGSC0003DMT400022986	Zeamatin	stress
PGSC0003DMG400008913	CUST_5519_PI426222305	0.841888	0.909158	0.837609	0.83055	0.85297	0.851964	PGSC0003DMT400023029	Ring zinc finger protein	Cell
PGSC0003DMG400008933	CUST_5626_PI426222305	0.886058	0.870033	0.952295	0.954916	0.941035	0.939446	PGSC0003DMT400023072	DNA binding protein	Not assigned/Unknown
PGSC0003DMG400008961	CUST_5683_PI426222305	0.856222	0.94172	0.824754	0.811206	0.844448	0.847133	PGSC0003DMT400023142	Carboxylic ester hydrolase	misc
PGSC0003DMG400008961	CUST_5778_PI426222305	0.853102	0.940177	0.828162	0.814894	0.848065	0.850718	PGSC0003DMT400023143	Carboxylic ester hydrolase	misc
PGSC0003DMG400008969	CUST_5824_PI426222305	0.8605	0.930511	0.839255	0.825767	0.854016	0.854085	PGSC0003DMT400023174	Gene of unknown function	Not assigned/Unknown
PGSC0003DMG400008982	CUST_19536_PI426222305	0.921126	0.958333	0.889381	0.882832	0.897291	0.895844	PGSC0003DMT400023190	Basic 7S globulin 2 small subunit	Protein
PGSC0003DMG400008999	CUST_19481_PI426222305	0.883914	0.925305	0.853878	0.844566	0.869058	0.865274	PGSC0003DMT400023240	Conserved gene of unknown function	Not assigned/Unknown
PGSC0003DMG400009003	CUST_19616_PI426222305	0.894383	0.899264	0.88403	0.880798	0.889266	0.885852	PGSC0003DMT400023247	Conserved gene of unknown function	Not assigned/Unknown
PGSC0003DMG400009011	CUST_19548_PI426222305	0.885529	0.885755	0.840239	0.827227	0.847088	0.850033	PGSC0003DMT400023263	Conserved gene of unknown function	Not assigned/Unknown
PGSC0003DMG400009016	CUST_19605_PI426222305	0.879348	0.873158	0.865217	0.855376	0.87231	0.870378	PGSC0003DMT400023279	Pentatricopeptide repeat-containing protein	RNA
PGSC0003DMG400009019	CUST_19555_PI426222305	0.824338	0.913913	0.825346	0.819771	0.820852	0.818295	PGSC0003DMT400023283	ATP-dependent RNA helicase	RNA
PGSC0003DMG400009024	CUST_19627_PI426222305	0.944358	0.90204	0.964755	0.964553	0.961132	0.957756	PGSC0003DMT400023297	Carbohydrate kinase family	minor CHO metabolism
PGSC0003DMG400009051	CUST_19522_PI426222305	0.928741	0.884055	0.928688	0.925204	0.931129	0.932331	PGSC0003DMT400023368	WRKY transcription factor 4	RNA
PGSC0003DMG400009062	CUST_22284_PI426222305	0.848477	0.834537	0.82955	0.829356	0.813699	0.810565	PGSC0003DMT400023401	Beta-glucanase	Not assigned/Unknown
PGSC0003DMG400009081	CUST_22249_PI426222305	0.840672	0.829653	0.826274	0.813071	0.845919	0.850386	PGSC0003DMT400023455	Pectin methylesterase 1	Cell Wall
PGSC0003DMG400009087	CUST_22318_PI426222305	0.808328	0.828893	0.848665	0.856341	0.847601	0.844544	PGSC0003DMT400023469	Conserved gene of unknown function	RNA
PGSC0003DMG400009092	CUST_22150_PI426222305	0.918029	0.902656	0.876698	0.865495	0.90408	0.903482	PGSC0003DMT400023482	ADP-ribosylation factor	Protein
PGSC0003DMG400009112	CUST_22173_PI426222305	0.920595	0.950637	0.923374	0.918131	0.913039	0.913562	PGSC0003DMT400023517	Protein phosphatase 2C 8	Protein
PGSC0003DMG400009112	CUST_22265_PI426222305	0.905308	0.922763	0.920889	0.917745	0.90725	0.907658	PGSC0003DMT400023516	Protein phosphatase 2C 8	Protein
PGSC0003DMG400009122	CUST_22213_PI426222305	0.933232	0.901689	0.953466	0.951513	0.963788	0.961758	PGSC0003DMT400023552	Conserved gene of unknown function	Not assigned/Unknown
PGSC0003DMG400009123	CUST_22304_PI426222305	0.920139	0.933868	0.882971	0.881312	0.877045	0.874517	PGSC0003DMT400023553	Salt tolerance protein 5	Cell
PGSC0003DMG400009131	CUST_22288_PI426222305	0.841388	0.875093	0.853508	0.853354	0.851718	0.848847	PGSC0003DMT400023584	Gene of unknown function	Not assigned/Unknown
PGSC0003DMG400009141	CUST_9443_PI426222305	0.929436	0.955439	0.922897	0.92358	0.927025	0.924917	PGSC0003DMT400023608	Subtilisin serine protease	Protein
PGSC0003DMG400009153	CUST_9545_PI426222305	0.917395	0.91696	0.896945	0.888004	0.919524	0.920111	PGSC0003DMT400023652	Conserved gene of unknown function	Not assigned/Unknown
PGSC0003DMG400009163	CUST_9486_PI426222305	0.872621	0.881741	0.929112	0.922442	0.911366	0.912998	PGSC0003DMT400023686	Conserved gene of unknown function	Not assigned/Unknown
PGSC0003DMG400009164	CUST_9355_PI426222305	0.884698	0.925887	0.867831	0.857675	0.88128	0.880889	PGSC0003DMT400023687	Conserved gene of unknown function	Not assigned/Unknown
PGSC0003DMG400009191	CUST_9328_PI426222305	0.874962	0.932627	0.877348	0.869485	0.889205	0.887088	PGSC0003DMT400023760	Membrane associated ring finger 1,8	Protein
PGSC0003DMG400009210	CUST_23638_PI426222305	0.850732	0.842059	0.873789	0.878355	0.883943	0.879985	PGSC0003DMT400023797	Polyadenylate-binding protein	RNA
PGSC0003DMG400009215	CUST_23626_PI426222305	0.899878	0.918894	0.946366	0.93906	0.95165	0.949616	PGSC0003DMT400023814	MTERF family protein	RNA
PGSC0003DMG400009244	CUST_23647_PI426222305	0.860314	0.851026	0.873764	0.859538	0.896148	0.898144	PGSC0003DMT400023914	Gibberellin-regulated protein 1	hormone metabolism
PGSC0003DMG400009246	CUST_23520_PI426222305	0.82977	0.841093	0.867458	0.866718	0.879385	0.87613	PGSC0003DMT400023920	8-oxoguanine DNA glycosylase	DNA
PGSC0003DMG400009290	CUST_24885_PI426222305	0.841131	0.937878	0.814341	0.80459	0.836529	0.833881	PGSC0003DMT400024011	Extensin-3	stress
PGSC0003DMG400009304	CUST_24832_PI426222305	0.886295	0.834879	0.886633	0.885068	0.875137	0.877282	PGSC0003DMT400024052	Calcium-dependent protein kinase substrate protein	RNA
PGSC0003DMG400009337	CUST_287_PI426222305	0.835939	0.873088	0.906088	0.896558	0.903233	0.904845	PGSC0003DMT400024156	Map3k delta-1 protein kinase	Protein
PGSC0003DMG400009337	CUST_468_PI426222305	0.865323	0.880396	0.933138	0.927734	0.926138	0.925315	PGSC0003DMT400024154	Map3k delta-1 protein kinase	Protein
PGSC0003DMG400009337	CUST_523_PI426222305	0.845439	0.883115	0.911964	0.902871	0.908589	0.910107	PGSC0003DMT400024155	Map3k delta-1 protein kinase	Protein
PGSC0003DMG400009349	CUST_414_PI426222305	0.836067	0.822487	0.834419	0.822824	0.828636	0.830035	PGSC0003DMT400024194	Mads box protein	RNA
PGSC0003DMG400009349	CUST_251_PI426222305	0.93219	0.9021	0.942726	0.940871	0.930875	0.931535	PGSC0003DMT400024190	Mads box protein	RNA
PGSC0003DMG400009352	CUST_319_PI426222305	0.805111	0.800187	0.825705	0.828097	0.807855	0.803581	PGSC0003DMT400024201	Something about silencing protein sas10	RNA
PGSC0003DMG400009356	CUST_306_PI426222305	0.893344	0.922673	0.865333	0.855555	0.871771	0.868288	PGSC0003DMT400024214	DsRNA-binding protein	RNA
PGSC0003DMG400009384	CUST_18941_PI426222305	0.894848	0.955051	0.889939	0.88034	0.885737	0.888421	PGSC0003DMT400024276	Conserved gene of unknown function	Not assigned/Unknown
PGSC0003DMG400009394	CUST_18939_PI426222305	0.866955	0.937289	0.834343	0.823885	0.863288	0.863438	PGSC0003DMT400024300	Conserved gene of unknown function	Not assigned/Unknown
PGSC0003DMG400009407	CUST_46661_PI426222305	0.906844	0.865635	0.955671	0.954884	0.936203	0.938102	PGSC0003DMT400024331	Dead box ATP-dependent RNA helicase	RNA
PGSC0003DMG400009426	CUST_46657_PI426222305	0.862772	0.869306	0.930151	0.928777	0.925338	0.924125	PGSC0003DMT400024378	Conserved gene of unknown function	Not assigned/Unknown
PGSC0003DMG400009427	CUST_46709_PI426222305	0.874999	0.931283	0.811196	0.802773	0.828249	0.826599	PGSC0003DMT400024385	Gibberellin 3-beta-dioxygenase	hormone metabolism
PGSC0003DMG400009428	CUST_46704_PI426222305	0.873787	0.895522	0.880173	0.882596	0.894131	0.892945	PGSC0003DMT400024388	Kinesin heavy chain	Cell
PGSC0003DMG400009432	CUST_46701_PI426222305	0.874825	0.883471	0.896201	0.898205	0.89188	0.88875	PGSC0003DMT400024401	Cholinephosphate cytidylyltransferase	Not assigned/Unknown
PGSC0003DMG400009453	CUST_31739_PI426222305	0.93701	0.994234	0.900756	0.892128	0.908588	0.909125	PGSC0003DMT400024438	Transcription factor	RNA
PGSC0003DMG400009465	CUST_27399_PI426222305	0.89523	0.938415	0.885442	0.88017	0.895821	0.894097	PGSC0003DMT400024478	Aspartic proteinase nepenthesin-1	Protein
PGSC0003DMG400009478	CUST_27532_PI426222305	0.825426	0.931241	0.839212	0.834298	0.846553	0.849503	PGSC0003DMT400024512	F-box protein	Protein
PGSC0003DMG400009511	CUST_42333_PI426222305	0.89571	0.969045	0.868619	0.858226	0.876498	0.876298	PGSC0003DMT400024598	Aspartic protease inhibitor 8	Not assigned/Unknown
PGSC0003DMG400009512	CUST_42362_PI426222305	0.938336	0.97724	0.928752	0.918977	0.932777	0.93364	PGSC0003DMT400024599	Kunitz-type proteinase inhibitor	Not assigned/Unknown
PGSC0003DMG400009532	CUST_33183_PI426222305	0.835259	0.855294	0.828066	0.81168	0.83083	0.830652	PGSC0003DMT400024635	F-box family protein	Not assigned/Unknown
PGSC0003DMG400009536	CUST_33219_PI426222305	0.899726	0.94102	0.846418	0.831204	0.863603	0.865588	PGSC0003DMT400024646	Transferase, transferring glycosyl groups	Cell Wall
PGSC0003DMG400009556	CUST_12165_PI426222305	0.847872	0.828696	0.904374	0.907107	0.884662	0.883496	PGSC0003DMT400024713	Replication factor A 1, rfa1	Not assigned/Unknown
PGSC0003DMG400009556	CUST_12172_PI426222305	0.840665	0.817228	0.896891	0.900843	0.877039	0.876848	PGSC0003DMT400024712	Gene of unknown function	Not assigned/Unknown
PGSC0003DMG400009574	CUST_42318_PI426222305	0.833863	0.854633	0.832975	0.825145	0.813702	0.815675	PGSC0003DMT400024766	Endo-1,4-beta-xylanase C	Unclassified
PGSC0003DMG400009634	CUST_50655_PI426222305	0.860646	0.918185	0.835458	0.823876	0.837878	0.8396	PGSC0003DMT400024931	Bacterial spot disease resistance protein 4	Not assigned/Unknown
PGSC0003DMG400009672	CUST_39568_PI426222305	0.881644	0.873985	0.892164	0.891611	0.901443	0.900724	PGSC0003DMT400025043	Pom14 protein	Protein
PGSC0003DMG400009682	CUST_48967_PI426222305	0.884129	0.878403	0.846353	0.831374	0.871245	0.870234	PGSC0003DMT400025067	PPR1 protein	RNA
PGSC0003DMG400009707	CUST_30590_PI426222305	0.880625	0.903821	0.877789	0.867633	0.884806	0.883607	PGSC0003DMT400025123	Purine transporter	Transport
PGSC0003DMG400009728	CUST_51494_PI426222305	0.826048	0.901118	0.823016	0.808974	0.829938	0.831372	PGSC0003DMT400025172	Nudix hydrolase 17, mitochondrial	nucleotide metabolism
PGSC0003DMG400009729	CUST_51499_PI426222305	0.870568	0.952495	0.886109	0.883983	0.900661	0.898689	PGSC0003DMT400025174	SET domain containing protein	Not assigned/Unknown
PGSC0003DMG400009729	CUST_51497_PI426222305	0.84385	0.919259	0.868893	0.868735	0.884487	0.882346	PGSC0003DMT400025175	SET domain-containing protein	RNA
PGSC0003DMG400009729	CUST_51508_PI426222305	0.863853	0.937605	0.877752	0.875507	0.894975	0.892813	PGSC0003DMT400025176	SET domain containing protein	RNA
PGSC0003DMG400009753	CUST_3455_PI426222305	0.913991	0.897476	0.910273	0.902963	0.923723	0.920176	PGSC0003DMT400025244	Endomembrane protein emp70	DNA
PGSC0003DMG400009753	CUST_3723_PI426222305	0.8451	0.807725	0.83126	0.822528	0.842072	0.837902	PGSC0003DMT400025245	Endomembrane protein emp70	Not assigned/Unknown
PGSC0003DMG400009763	CUST_39088_PI426222305	0.859384	0.92469	0.826468	0.813494	0.84336	0.841635	PGSC0003DMT400025276	Gene of unknown function	Not assigned/Unknown
PGSC0003DMG400009793	CUST_30930_PI426222305	0.908949	0.964113	0.921024	0.918289	0.921977	0.920455	PGSC0003DMT400025371	Conserved gene of unknown function	Cell
PGSC0003DMG400009843	CUST_52626_PI426222305	0.848072	0.91482	0.818797	0.806776	0.828355	0.829749	PGSC0003DMT400025493	Receptor kinase	signalling
PGSC0003DMG400009844	CUST_52629_PI426222305	0.85343	0.88969	0.834124	0.826874	0.83726	0.835149	PGSC0003DMT400025496	Ubiquitin carrier protein	Protein
PGSC0003DMG400009847	CUST_52400_PI426222305	0.895303	0.906481	0.90815	0.899979	0.898857	0.897582	PGSC0003DMT400025501	Gene of unknown function	Not assigned/Unknown
PGSC0003DMG400009861	CUST_7407_PI426222305	0.897503	0.882738	0.927455	0.931294	0.917101	0.91718	PGSC0003DMT400025527	Plastidic hexokinase	major CHO metabolism
PGSC0003DMG400009861	CUST_7420_PI426222305	0.894301	0.887625	0.927245	0.9308	0.917677	0.917262	PGSC0003DMT400025528	Plastidic hexokinase	major CHO metabolism
PGSC0003DMG400009865	CUST_7860_PI426222305	0.903859	0.866885	0.881266	0.87915	0.886983	0.884044	PGSC0003DMT400025537	Conserved gene of unknown function	Not assigned/Unknown
PGSC0003DMG400009873	CUST_7778_PI426222305	0.930398	0.940657	0.925564	0.924691	0.922779	0.922012	PGSC0003DMT400025551	Dead box ATP-dependent RNA helicase	DNA
PGSC0003DMG400009885	CUST_7832_PI426222305	0.87592	0.878458	0.879569	0.88227	0.856065	0.855107	PGSC0003DMT400025586	Pentatricopeptide repeat-containing protein	Unclassified
PGSC0003DMG400009885	CUST_7770_PI426222305	0.871728	0.900072	0.871401	0.871831	0.848309	0.848829	PGSC0003DMT400025585	Pentatricopeptide repeat-containing protein	Development
PGSC0003DMG400009888	CUST_7870_PI426222305	0.912978	0.954166	0.908395	0.899898	0.919034	0.91864	PGSC0003DMT400025593	Mechanosensitive ion channel domain-containing protein	signalling
PGSC0003DMG400009905	CUST_7741_PI426222305	0.828429	0.848552	0.854519	0.858634	0.845718	0.841786	PGSC0003DMT400025649	Conserved gene of unknown function	Not assigned/Unknown
PGSC0003DMG400009915	CUST_7862_PI426222305	0.874793	0.916976	0.825213	0.818321	0.835283	0.839375	PGSC0003DMT400025679	Zinc finger protein	RNA
PGSC0003DMG400009915	CUST_7667_PI426222305	0.85866	0.938643	0.822745	0.816511	0.838605	0.836856	PGSC0003DMT400025680	Zinc finger protein	RNA
PGSC0003DMG400009924	CUST_7635_PI426222305	0.813499	0.922524	0.814517	0.804049	0.838138	0.842637	PGSC0003DMT400025701	3-hydroxy-3-methylglutaryl coenzyme A reductase	secondary metabolism
PGSC0003DMG400009926	CUST_7846_PI426222305	0.954935	0.915253	0.963685	0.965234	0.960756	0.959886	PGSC0003DMT400025705	DNA binding protein	RNA
PGSC0003DMG400009926	CUST_7769_PI426222305	0.947001	0.935774	0.971871	0.971006	0.972805	0.971124	PGSC0003DMT400025703	DNA binding protein	RNA
PGSC0003DMG400009926	CUST_7788_PI426222305	0.932343	0.909563	0.948353	0.948656	0.948113	0.946497	PGSC0003DMT400025704	DNA binding protein	RNA
PGSC0003DMG400009927	CUST_7556_PI426222305	0.926977	0.968764	0.924822	0.915467	0.931509	0.932348	PGSC0003DMT400025707	Auxin:hydrogen symporter	Not assigned/Unknown
PGSC0003DMG400009927	CUST_7496_PI426222305	0.901062	0.963013	0.909624	0.900159	0.913174	0.913359	PGSC0003DMT400025711	Auxin:hydrogen symporter	Transport
PGSC0003DMG400009930	CUST_7411_PI426222305	0.938934	0.945335	0.896013	0.892362	0.913716	0.912042	PGSC0003DMT400025719	Conserved gene of unknown function	Not assigned/Unknown
PGSC0003DMG400009930	CUST_7617_PI426222305	0.915609	0.922526	0.868345	0.864248	0.889311	0.887496	PGSC0003DMT400025718	Conserved gene of unknown function	Not assigned/Unknown
PGSC0003DMG400009933	CUST_7403_PI426222305	0.861106	0.94571	0.841415	0.831746	0.851505	0.850151	PGSC0003DMT400025725	Electron transporter	Not assigned/Unknown
PGSC0003DMG400009933	CUST_7894_PI426222305	0.815845	0.878301	0.875055	0.867335	0.880979	0.881304	PGSC0003DMT400025728	Electron transporter	Redox
PGSC0003DMG400009933	CUST_7821_PI426222305	0.824716	0.883643	0.883337	0.876395	0.888835	0.888615	PGSC0003DMT400025727	Electron transporter	Redox
PGSC0003DMG400009934	CUST_7668_PI426222305	0.909	0.950496	0.891322	0.884635	0.908336	0.90744	PGSC0003DMT400025729	Conserved gene of unknown function	Not assigned/Unknown
PGSC0003DMG400009938	CUST_7514_PI426222305	0.844594	0.922107	0.870864	0.86961	0.868794	0.870247	PGSC0003DMT400025739	Beta-tubulin	Cell
PGSC0003DMG400009939	CUST_7783_PI426222305	0.890526	0.915045	0.931684	0.933567	0.93923	0.937967	PGSC0003DMT400025741	Protein BRE	Not assigned/Unknown
PGSC0003DMG400009949	CUST_7781_PI426222305	0.895974	0.893074	0.93782	0.93792	0.925106	0.922295	PGSC0003DMT400025770	Conserved gene of unknown function	Not assigned/Unknown
PGSC0003DMG400009976	CUST_7462_PI426222305	0.869088	0.95313	0.864129	0.854616	0.874793	0.877783	PGSC0003DMT400025828	Transducin family protein	Not assigned/Unknown
PGSC0003DMG400009976	CUST_7813_PI426222305	0.872073	0.960817	0.856249	0.844771	0.868662	0.871573	PGSC0003DMT400025829	Transducin family protein	Not assigned/Unknown
PGSC0003DMG400009976	CUST_7597_PI426222305	0.866443	0.955865	0.861814	0.852063	0.871213	0.87427	PGSC0003DMT400025826	Transducin family protein	Not assigned/Unknown
PGSC0003DMG400009976	CUST_7531_PI426222305	0.874426	0.958531	0.87069	0.861443	0.880261	0.883195	PGSC0003DMT400025827	Transducin family protein	Not assigned/Unknown
PGSC0003DMG400009978	CUST_7467_PI426222305	0.830061	0.824962	0.900538	0.906378	0.880267	0.881238	PGSC0003DMT400025838	Ribosome biogenesis protein tsr1	Not assigned/Unknown
PGSC0003DMG400009979	CUST_7475_PI426222305	0.953856	0.970431	0.936004	0.930423	0.948698	0.948581	PGSC0003DMT400025840	Carboxypeptidase B2	Protein
PGSC0003DMG400009979	CUST_7694_PI426222305	0.954659	0.975354	0.934741	0.928696	0.946247	0.946616	PGSC0003DMT400025841	Carboxypeptidase B2	Protein
PGSC0003DMG400009981	CUST_7612_PI426222305	0.96307	0.904642	0.997056	0.995304	0.999796	1	PGSC0003DMT400025845	1,4-alpha-glucan-branching enzyme	major CHO metabolism
PGSC0003DMG400009981	CUST_7418_PI426222305	0.963681	0.904154	0.99701	0.995448	1	0.999796	PGSC0003DMT400025846	1,4-alpha-glucan branching enzyme	major CHO metabolism
PGSC0003DMG400009981	CUST_7752_PI426222305	0.956899	0.890507	0.998495	0.999609	0.995124	0.995004	PGSC0003DMT400025844	1,4-alpha-glucan branching enzyme	Not assigned/Unknown
PGSC0003DMG400009981	CUST_7544_PI426222305	0.960421	0.898108	0.999882	0.999517	0.997187	0.997246	PGSC0003DMT400025848	1,4-alpha-glucan branching enzyme	Not assigned/Unknown
PGSC0003DMG400010001	CUST_7776_PI426222305	0.84283	0.844837	0.835626	0.840648	0.836113	0.834469	PGSC0003DMT400025905	Transcription factor	RNA
PGSC0003DMG400010002	CUST_7548_PI426222305	0.913003	0.842238	0.962179	0.964338	0.966239	0.964902	PGSC0003DMT400025908	Kinetochore protein nuf2	Not assigned/Unknown
PGSC0003DMG400010007	CUST_7686_PI426222305	0.955231	0.978034	0.962165	0.95693	0.965441	0.965237	PGSC0003DMT400025918	Pyrophosphate--fructose 6-phosphate 1-phosphotransferase subunit alpha	Not assigned/Unknown
PGSC0003DMG400010007	CUST_7633_PI426222305	0.955185	0.978336	0.962183	0.956773	0.965256	0.96509	PGSC0003DMT400025917	Pyrophosphate--fructose 6-phosphate 1-phosphotransferase subunit alpha	Not assigned/Unknown
PGSC0003DMG400010007	CUST_7749_PI426222305	0.955083	0.976336	0.962388	0.957401	0.965746	0.965343	PGSC0003DMT400025919	Pyrophosphate--fructose 6-phosphate 1-phosphotransferase subunit alpha	Not assigned/Unknown
PGSC0003DMG400010008	CUST_7557_PI426222305	0.844315	0.855697	0.863321	0.865643	0.846152	0.845019	PGSC0003DMT400025921	BZIP transcription factor protein	RNA
PGSC0003DMG400010009	CUST_7793_PI426222305	0.878978	0.915353	0.871802	0.866261	0.87882	0.88037	PGSC0003DMT400025922	Bubr1	Protein
PGSC0003DMG400010038	CUST_1180_PI426222305	0.91653	0.846137	0.933163	0.937438	0.918768	0.920826	PGSC0003DMT400026013	Conserved gene of unknown function	Not assigned/Unknown
PGSC0003DMG400010043	CUST_946_PI426222305	0.910373	0.851259	0.923798	0.925026	0.935049	0.931903	PGSC0003DMT400026033	Conserved gene of unknown function	Not assigned/Unknown
PGSC0003DMG400010046	CUST_740_PI426222305	0.867533	0.916452	0.876221	0.872027	0.867016	0.862665	PGSC0003DMT400026038	Proteasome maturation factor UMP1 family protein	Protein
PGSC0003DMG400010055	CUST_1205_PI426222305	0.951346	0.923274	0.977567	0.975884	0.978933	0.97685	PGSC0003DMT400026060	Receptor protein kinase	Unclassified
PGSC0003DMG400010055	CUST_823_PI426222305	0.952118	0.925949	0.974411	0.972203	0.976198	0.974062	PGSC0003DMT400026061	BRASSINOSTEROID INSENSITIVE 1-associated receptor kinase 1	Unclassified
PGSC0003DMG400010055	CUST_931_PI426222305	0.955164	0.925119	0.974925	0.972678	0.977633	0.975301	PGSC0003DMT400026062	Receptor protein kinase	Unclassified
PGSC0003DMG400010066	CUST_1266_PI426222305	0.865037	0.885902	0.886057	0.887046	0.892706	0.888621	PGSC0003DMT400026095	50S ribosomal protein L25	Unclassified
PGSC0003DMG400010074	CUST_884_PI426222305	0.847916	0.894938	0.857165	0.859073	0.860172	0.860568	PGSC0003DMT400026136	Hydroxyproline-rich glycoprotein family protein	Protein
PGSC0003DMG400010100	CUST_1437_PI426222305	0.869428	0.909712	0.848639	0.844573	0.835963	0.833564	PGSC0003DMT400026209	Conserved gene of unknown function	Not assigned/Unknown
PGSC0003DMG400010100	CUST_1186_PI426222305	0.882148	0.916148	0.857389	0.852915	0.845784	0.843306	PGSC0003DMT400026207	Conserved gene of unknown function	Not assigned/Unknown
PGSC0003DMG400010100	CUST_1476_PI426222305	0.882641	0.913058	0.854201	0.849517	0.84368	0.840851	PGSC0003DMT400026206	Conserved gene of unknown function	Not assigned/Unknown
PGSC0003DMG400010100	CUST_942_PI426222305	0.878388	0.911511	0.857869	0.854212	0.845079	0.842577	PGSC0003DMT400026208	Conserved gene of unknown function	Not assigned/Unknown
PGSC0003DMG400010117	CUST_27135_PI426222305	0.835222	0.928051	0.845509	0.841242	0.859216	0.85838	PGSC0003DMT400026231	Gene of unknown function	secondary metabolism
PGSC0003DMG400010117	CUST_27059_PI426222305	0.843565	0.938587	0.850039	0.843523	0.866232	0.865573	PGSC0003DMT400026230	Gene of unknown function	secondary metabolism
PGSC0003DMG400010128	CUST_27145_PI426222305	0.928694	0.972751	0.925405	0.916156	0.931544	0.932011	PGSC0003DMT400026257	Serine protease inhibitor 7	Not assigned/Unknown
PGSC0003DMG400010134	CUST_27054_PI426222305	0.929117	0.975353	0.927857	0.918159	0.932061	0.931944	PGSC0003DMT400026265	Cysteine protease inhibitor 1	Not assigned/Unknown
PGSC0003DMG400010137	CUST_27120_PI426222305	0.871197	0.970314	0.840698	0.828909	0.849783	0.849593	PGSC0003DMT400026272	Cysteine protease inhibitor 1	Not assigned/Unknown
PGSC0003DMG400010139	CUST_27109_PI426222305	0.903345	0.972945	0.885088	0.873759	0.892953	0.89333	PGSC0003DMT400026276	Cysteine protease inhibitor 1	Not assigned/Unknown
PGSC0003DMG400010143	CUST_27129_PI426222305	0.887406	0.972039	0.879833	0.869216	0.886504	0.886681	PGSC0003DMT400026285	Cysteine protease inhibitor 1	Not assigned/Unknown
PGSC0003DMG400010145	CUST_27060_PI426222305	0.927239	0.977425	0.925732	0.916106	0.930008	0.930579	PGSC0003DMT400026288	Cysteine protease inhibitor 9	Not assigned/Unknown
PGSC0003DMG400010146	CUST_27174_PI426222305	0.903506	0.972607	0.886998	0.876095	0.894126	0.894127	PGSC0003DMT400026289	Kunitz-type tuber invertase inhibitor	Not assigned/Unknown
PGSC0003DMG400010147	CUST_27151_PI426222305	0.913761	0.96817	0.895589	0.883429	0.898675	0.898969	PGSC0003DMT400026290	Kunitz-type enzyme inhibitor S9C11	Not assigned/Unknown
PGSC0003DMG400010152	CUST_27180_PI426222305	0.882776	0.96968	0.841732	0.832117	0.860029	0.85934	PGSC0003DMT400026304	Oligosaccharyltransferase subunit STT3	stress
PGSC0003DMG400010158	CUST_27131_PI426222305	0.8875	0.944846	0.886188	0.880951	0.895373	0.893339	PGSC0003DMT400026317	Kinase interacting protein	Protein
PGSC0003DMG400010168	CUST_27156_PI426222305	0.920837	0.975541	0.901903	0.896909	0.902519	0.903385	PGSC0003DMT400026358	UDP-N-acetylmuramate-alanine ligase	Not assigned/Unknown
PGSC0003DMG400010168	CUST_27176_PI426222305	0.936158	0.928753	0.947932	0.945635	0.948145	0.947284	PGSC0003DMT400026361	UDP-N-acetylmuramate-alanine ligase	Not assigned/Unknown
PGSC0003DMG400010170	CUST_27106_PI426222305	0.866258	0.918735	0.832216	0.814625	0.843736	0.845551	PGSC0003DMT400026364	Miraculin	Not assigned/Unknown
PGSC0003DMG400010198	CUST_41917_PI426222305	0.947329	0.956252	0.94628	0.940303	0.943952	0.944354	PGSC0003DMT400026433	Conserved gene of unknown function	signalling
PGSC0003DMG400010293	CUST_23180_PI426222305	0.852176	0.874418	0.827098	0.820215	0.841593	0.841978	PGSC0003DMT400026643	Nucleolar RNA-binding Nop10p	RNA
PGSC0003DMG400010295	CUST_23201_PI426222305	0.847724	0.887622	0.881241	0.871331	0.893625	0.89374	PGSC0003DMT400026645	VHS domain-containing protein	Cell
PGSC0003DMG400010299	CUST_23165_PI426222305	0.907145	0.943956	0.907957	0.905208	0.91079	0.908037	PGSC0003DMT400026653	Conserved gene of unknown function	Not assigned/Unknown
PGSC0003DMG400010299	CUST_23219_PI426222305	0.890096	0.855239	0.942975	0.947266	0.938539	0.936773	PGSC0003DMT400026654	Conserved gene of unknown function	Not assigned/Unknown
PGSC0003DMG400010306	CUST_23241_PI426222305	0.855234	0.823001	0.9157	0.912007	0.922293	0.919608	PGSC0003DMT400026670	Adrenodoxin	misc
PGSC0003DMG400010328	CUST_23133_PI426222305	0.849107	0.833854	0.927005	0.929991	0.918016	0.915191	PGSC0003DMT400026735	Ubiquitin-protein ligase	Protein
PGSC0003DMG400010361	CUST_42613_PI426222305	0.926989	0.914885	0.942832	0.941536	0.935268	0.935067	PGSC0003DMT400026847	Conserved gene of unknown function	Not assigned/Unknown
PGSC0003DMG400010364	CUST_42621_PI426222305	0.870398	0.827267	0.949446	0.953949	0.940147	0.94114	PGSC0003DMT400026858	Conserved gene of unknown function	signalling
PGSC0003DMG400010387	CUST_16093_PI426222305	0.847483	0.821338	0.920971	0.921057	0.918149	0.918973	PGSC0003DMT400026935	Glycine-rich protein	Not assigned/Unknown
PGSC0003DMG400010388	CUST_16254_PI426222305	0.900047	0.925233	0.879802	0.872949	0.891153	0.89195	PGSC0003DMT400026936	DNA binding protein	RNA
PGSC0003DMG400010404	CUST_16256_PI426222305	0.918346	0.933939	0.947645	0.941781	0.958643	0.958441	PGSC0003DMT400026976	Conserved gene of unknown function	Mitochondrial electron transport
PGSC0003DMG400010436	CUST_46625_PI426222305	0.808629	0.81126	0.87214	0.88127	0.8618	0.859605	PGSC0003DMT400027057	Ctp synthase	nucleotide metabolism
PGSC0003DMG400010443	CUST_46634_PI426222305	0.853981	0.948977	0.81996	0.815006	0.835779	0.833592	PGSC0003DMT400027074	Conserved gene of unknown function	Cell
PGSC0003DMG400010444	CUST_46618_PI426222305	0.836916	0.92783	0.834315	0.828409	0.852438	0.851217	PGSC0003DMT400027077	Conserved gene of unknown function	Cell
PGSC0003DMG400010448	CUST_46646_PI426222305	0.934769	0.939048	0.951811	0.946997	0.940559	0.94216	PGSC0003DMT400027086	UDP-N-acetylglucosamine pyrophosphorylase	misc
PGSC0003DMG400010468	CUST_2034_PI426222305	0.905014	0.974649	0.889581	0.884104	0.897432	0.896839	PGSC0003DMT400027141	Calmodulin binding protein	signalling
PGSC0003DMG400010468	CUST_2254_PI426222305	0.92671	0.972849	0.918264	0.912708	0.925238	0.924406	PGSC0003DMT400027143	Calmodulin binding protein	signalling
PGSC0003DMG400010468	CUST_2566_PI426222305	0.889168	0.914769	0.864993	0.852661	0.881374	0.880419	PGSC0003DMT400027139	Calmodulin binding protein	signalling
PGSC0003DMG400010468	CUST_2175_PI426222305	0.910511	0.950396	0.901366	0.896245	0.908713	0.907871	PGSC0003DMT400027142	Calmodulin binding protein	signalling
PGSC0003DMG400010474	CUST_2264_PI426222305	0.818878	0.837455	0.823564	0.829975	0.806792	0.804214	PGSC0003DMT400027153	Zinc finger family protein	Protein
PGSC0003DMG400010493	CUST_47584_PI426222305	0.902774	0.850765	0.877966	0.871306	0.876014	0.876476	PGSC0003DMT400027204	Nucleic acid binding protein	RNA
PGSC0003DMG400010493	CUST_47565_PI426222305	0.893744	0.832289	0.870236	0.866424	0.866539	0.867297	PGSC0003DMT400027205	Nucleic acid binding protein	RNA
PGSC0003DMG400010493	CUST_47561_PI426222305	0.938533	0.868665	0.906564	0.901301	0.905572	0.905381	PGSC0003DMT400027206	Nucleic acid binding protein	RNA
PGSC0003DMG400010523	CUST_21832_PI426222305	0.807025	0.804415	0.891951	0.893025	0.892023	0.89241	PGSC0003DMT400027288	Serine-threonine protein kinase, plant-type	signalling
PGSC0003DMG400010542	CUST_45036_PI426222305	0.925237	0.872346	0.959356	0.957445	0.958712	0.959161	PGSC0003DMT400027337	177 protein	signalling
PGSC0003DMG400010562	CUST_45024_PI426222305	0.910582	0.937659	0.925493	0.919148	0.928297	0.927422	PGSC0003DMT400027391	Conserved gene of unknown function	Transport
PGSC0003DMG400010563	CUST_45054_PI426222305	0.890493	0.891814	0.892903	0.887573	0.891189	0.890742	PGSC0003DMT400027392	Sugar transporter	Transport
PGSC0003DMG400010572	CUST_4686_PI426222305	0.91546	0.921306	0.884351	0.874042	0.91317	0.91336	PGSC0003DMT400027410	RNA-binding region-containing protein	RNA
PGSC0003DMG400010575	CUST_4750_PI426222305	0.832791	0.817625	0.884189	0.893049	0.874826	0.87127	PGSC0003DMT400027420	Conserved gene of unknown function	Not assigned/Unknown
PGSC0003DMG400010622	CUST_32353_PI426222305	0.927184	0.962039	0.940625	0.93903	0.938087	0.937949	PGSC0003DMT400027553	Conserved gene of unknown function	Not assigned/Unknown
PGSC0003DMG400010666	CUST_8479_PI426222305	0.878986	0.904848	0.872946	0.86958	0.872198	0.872059	PGSC0003DMT400027666	Flavonol synthase/flavanone 3-hydroxylase	hormone metabolism
PGSC0003DMG400010666	CUST_8561_PI426222305	0.886506	0.911839	0.87741	0.873904	0.877872	0.877591	PGSC0003DMT400027667	Flavonol synthase/flavanone 3-hydroxylase	hormone metabolism
PGSC0003DMG400010684	CUST_23946_PI426222305	0.805675	0.8259	0.842262	0.846012	0.851634	0.847163	PGSC0003DMT400027732	Conserved gene of unknown function	Not assigned/Unknown
PGSC0003DMG400010705	CUST_49197_PI426222305	0.867398	0.842909	0.924871	0.926956	0.901879	0.901294	PGSC0003DMT400027810	Ubiquitin-protein ligase	Protein
PGSC0003DMG400010741	CUST_6923_PI426222305	0.881677	0.879046	0.848743	0.833702	0.850594	0.85201	PGSC0003DMT400027905	Uro-adherence factor A	Development
PGSC0003DMG400010751	CUST_35311_PI426222305	0.806871	0.877463	0.856925	0.854012	0.850684	0.847281	PGSC0003DMT400027933	Conserved gene of unknown function	Not assigned/Unknown
PGSC0003DMG400010767	CUST_16327_PI426222305	0.805849	0.815101	0.818306	0.812291	0.802803	0.800892	PGSC0003DMT400027951	Monothiol glutaredoxin-S2	Redox
PGSC0003DMG400010769	CUST_16322_PI426222305	0.821946	0.828208	0.844076	0.833786	0.830168	0.830119	PGSC0003DMT400027953	Glutaredoxin	Redox
PGSC0003DMG400010772	CUST_6927_PI426222305	0.872884	0.934479	0.887525	0.884717	0.905528	0.905494	PGSC0003DMT400027956	Conserved gene of unknown function	Cell
PGSC0003DMG400010785	CUST_13943_PI426222305	0.842097	0.91892	0.865012	0.861216	0.874368	0.874223	PGSC0003DMT400027980	Conserved gene of unknown function	RNA
PGSC0003DMG400010801	CUST_38559_PI426222305	0.924167	0.955452	0.864313	0.851339	0.878349	0.879864	PGSC0003DMT400028010	Conserved gene of unknown function	Not assigned/Unknown
PGSC0003DMG400010836	CUST_48836_PI426222305	0.859146	0.901713	0.914468	0.914564	0.898993	0.898826	PGSC0003DMT400028097	Lupus la ribonucleoprotein	RNA
PGSC0003DMG400010855	CUST_51336_PI426222305	0.869594	0.878885	0.847271	0.833498	0.867488	0.87067	PGSC0003DMT400028137	Protein phosphatase inhibitor 2 containing protein	Not assigned/Unknown
PGSC0003DMG400010897	CUST_48121_PI426222305	0.935428	0.940749	0.967654	0.962107	0.971344	0.971027	PGSC0003DMT400028274	Myosin XI	Cell
PGSC0003DMG400010900	CUST_25057_PI426222305	0.926361	0.872298	0.971483	0.970342	0.973402	0.972914	PGSC0003DMT400028287	Acetyl-CoA C-acetyltransferase protein	secondary metabolism
PGSC0003DMG400010997	CUST_2064_PI426222305	0.887266	0.974645	0.826936	0.820027	0.843079	0.84311	PGSC0003DMT400028566	Tyramine N-feruloyltransferase 4/11	misc
PGSC0003DMG400011000	CUST_2225_PI426222305	0.844737	0.868294	0.922803	0.92099	0.925414	0.923647	PGSC0003DMT400028570	Putative sulfate transporter	Not assigned/Unknown
PGSC0003DMG400011018	CUST_2222_PI426222305	0.907762	0.8966	0.931924	0.935311	0.922614	0.921731	PGSC0003DMT400028628	UPF0503 protein, chloroplastic	Not assigned/Unknown
PGSC0003DMG400011044	CUST_1984_PI426222305	0.869755	0.834739	0.87858	0.884895	0.867816	0.864643	PGSC0003DMT400028689	Enolase	Glycolysis
PGSC0003DMG400011047	CUST_2368_PI426222305	0.84712	0.952863	0.816845	0.809239	0.829987	0.830173	PGSC0003DMT400028707	60S ribosomal protein L4/L1	Protein
PGSC0003DMG400011054	CUST_2316_PI426222305	0.944344	0.965381	0.940692	0.93555	0.94048	0.941428	PGSC0003DMT400028720	An Arabidopsis thialiana chromosome BAC genomic sequence	Not assigned/Unknown
PGSC0003DMG400011057	CUST_2213_PI426222305	0.947344	0.958149	0.905898	0.903754	0.907006	0.905869	PGSC0003DMT400028724	Chloroplast lumen common family protein	Not assigned/Unknown
PGSC0003DMG400011066	CUST_2417_PI426222305	0.895521	0.933886	0.868926	0.863202	0.878709	0.875937	PGSC0003DMT400028755	Zinc finger protein	RNA
PGSC0003DMG400011066	CUST_2044_PI426222305	0.85824	0.913206	0.86842	0.867861	0.859357	0.858333	PGSC0003DMT400028754	Zinc finger protein	RNA
PGSC0003DMG400011105	CUST_2407_PI426222305	0.935085	0.946343	0.912507	0.908384	0.910158	0.907733	PGSC0003DMT400028839	D-alanine-D-alanine ligase	Not assigned/Unknown
PGSC0003DMG400011118	CUST_2554_PI426222305	0.940962	0.968513	0.942344	0.936425	0.953452	0.952796	PGSC0003DMT400028896	F-box family protein	Cell
PGSC0003DMG400011118	CUST_2285_PI426222305	0.951812	0.969984	0.937058	0.930883	0.951539	0.950587	PGSC0003DMT400028899	ATPP2-A13	Cell
PGSC0003DMG400011136	CUST_10357_PI426222305	0.858715	0.919386	0.824814	0.809775	0.836482	0.834487	PGSC0003DMT400028924	Ubiquitin carboxyl-terminal hydrolase	Protein
PGSC0003DMG400011212	CUST_10252_PI426222305	0.883401	0.926211	0.868703	0.861172	0.886783	0.883734	PGSC0003DMT400029161	WD-40 repeat protein family	Development
PGSC0003DMG400011212	CUST_10297_PI426222305	0.901179	0.931912	0.879757	0.871774	0.900557	0.89733	PGSC0003DMT400029162	WD-40 repeat protein family	Development
PGSC0003DMG400011230	CUST_10366_PI426222305	0.919815	0.909036	0.892226	0.881208	0.906896	0.909008	PGSC0003DMT400029198	Glycine-rich protein	Not assigned/Unknown
PGSC0003DMG400011232	CUST_10311_PI426222305	0.816848	0.875173	0.825434	0.808868	0.825287	0.82626	PGSC0003DMT400029200	Gene of unknown function	Not assigned/Unknown
PGSC0003DMG400011234	CUST_25740_PI426222305	0.923466	0.908671	0.934768	0.925096	0.947161	0.950233	PGSC0003DMT400029205	Voltage-gated clc-type chloride channel	Transport
PGSC0003DMG400011234	CUST_25560_PI426222305	0.912664	0.861231	0.949696	0.946353	0.96143	0.961955	PGSC0003DMT400029202	Voltage-gated clc-type chloride channel	Transport
PGSC0003DMG400011234	CUST_25505_PI426222305	0.918928	0.913407	0.926896	0.917163	0.940018	0.943344	PGSC0003DMT400029203	Voltage-gated clc-type chloride channel	Transport
PGSC0003DMG400011234	CUST_25514_PI426222305	0.922365	0.914341	0.92716	0.917153	0.940144	0.943793	PGSC0003DMT400029204	Voltage-gated clc-type chloride channel	Transport
PGSC0003DMG400011240	CUST_25537_PI426222305	0.855213	0.933334	0.831577	0.825666	0.836026	0.833524	PGSC0003DMT400029230	Arginine/serine-rich protein	RNA
PGSC0003DMG400011241	CUST_25567_PI426222305	0.843902	0.902783	0.834783	0.82871	0.852682	0.855513	PGSC0003DMT400029232	Conserved gene of unknown function	Not assigned/Unknown
PGSC0003DMG400011246	CUST_25623_PI426222305	0.865684	0.813286	0.87334	0.874759	0.870313	0.868485	PGSC0003DMT400029242	Glyceraldehyde-3-phosphate dehydrogenase	Glycolysis
PGSC0003DMG400011258	CUST_25502_PI426222305	0.81604	0.807167	0.884231	0.888361	0.897578	0.893281	PGSC0003DMT400029297	Cdp-diacylglycerol--glycerol-3-phosphate 3-phosphatidyltransferase	Lipid Metabolism
PGSC0003DMG400011267	CUST_25710_PI426222305	0.926043	0.963236	0.934274	0.92975	0.92946	0.928171	PGSC0003DMT400029320	Conserved gene of unknown function	Not assigned/Unknown
PGSC0003DMG400011272	CUST_25736_PI426222305	0.919861	0.929564	0.944186	0.937731	0.960014	0.961543	PGSC0003DMT400029337	Signalosome subunit	Unclassified
PGSC0003DMG400011272	CUST_25540_PI426222305	0.922099	0.920705	0.959059	0.954161	0.972529	0.973739	PGSC0003DMT400029338	Signalosome subunit	signalling
PGSC0003DMG400011273	CUST_25739_PI426222305	0.916752	0.928326	0.926785	0.921263	0.935981	0.935231	PGSC0003DMT400029341	Protein phosphatase 2C 33	Protein
PGSC0003DMG400011273	CUST_25586_PI426222305	0.919378	0.924497	0.936626	0.932032	0.945255	0.944146	PGSC0003DMT400029342	Protein phosphatase 2C 33	Protein
PGSC0003DMG400011273	CUST_25640_PI426222305	0.919162	0.920915	0.924014	0.918144	0.933967	0.93282	PGSC0003DMT400029340	Phosphatase 2C family protein	Protein
PGSC0003DMG400011273	CUST_25596_PI426222305	0.911489	0.91876	0.91534	0.909494	0.925144	0.923301	PGSC0003DMT400029339	Protein phosphatase 2C 18	Protein
PGSC0003DMG400011286	CUST_25498_PI426222305	0.922477	0.876383	0.944364	0.940937	0.946684	0.948222	PGSC0003DMT400029368	Conserved gene of unknown function	Not assigned/Unknown
PGSC0003DMG400011286	CUST_25708_PI426222305	0.934541	0.9035	0.937754	0.930455	0.946935	0.948213	PGSC0003DMT400029369	Conserved gene of unknown function	Not assigned/Unknown
PGSC0003DMG400011290	CUST_25525_PI426222305	0.887794	0.896876	0.920048	0.923036	0.903396	0.901307	PGSC0003DMT400029379	Nuclear acid binding protein	RNA
PGSC0003DMG400011290	CUST_25613_PI426222305	0.875081	0.881055	0.91638	0.920722	0.899453	0.897244	PGSC0003DMT400029378	Nuclear acid binding protein	RNA
PGSC0003DMG400011307	CUST_8518_PI426222305	0.862502	0.896277	0.865371	0.856541	0.860925	0.865157	PGSC0003DMT400029412	Gene of unknown function	Not assigned/Unknown
PGSC0003DMG400011315	CUST_8511_PI426222305	0.902885	0.91215	0.883344	0.873997	0.902302	0.900104	PGSC0003DMT400029432	Eukaryotic translation initiation factor 2 gamma subunit	Protein
PGSC0003DMG400011316	CUST_8482_PI426222305	0.87069	0.941222	0.858253	0.855193	0.86615	0.861465	PGSC0003DMT400029433	MADS-box protein	RNA
PGSC0003DMG400011322	CUST_8584_PI426222305	0.886731	0.891945	0.885872	0.878085	0.907088	0.908173	PGSC0003DMT400029444	Conserved gene of unknown function	Not assigned/Unknown
PGSC0003DMG400011322	CUST_8450_PI426222305	0.918232	0.925809	0.917171	0.911966	0.924072	0.924529	PGSC0003DMT400029445	Conserved gene of unknown function	Not assigned/Unknown
PGSC0003DMG400011337	CUST_8447_PI426222305	0.878466	0.836828	0.876189	0.869611	0.878879	0.880491	PGSC0003DMT400029483	Nucleotide binding protein	Protein
PGSC0003DMG400011359	CUST_37296_PI426222305	0.956583	0.93784	0.921644	0.91436	0.919546	0.921059	PGSC0003DMT400029527	Phototropic-responsive NPH3 family protein	signalling
PGSC0003DMG400011370	CUST_37319_PI426222305	0.841242	0.876107	0.859813	0.860566	0.837049	0.834435	PGSC0003DMT400029571	Rubber elongation factor	secondary metabolism
PGSC0003DMG400011375	CUST_37294_PI426222305	0.891108	0.899394	0.902342	0.895498	0.909772	0.906824	PGSC0003DMT400029584	Conserved gene of unknown function	Not assigned/Unknown
PGSC0003DMG400011376	CUST_37387_PI426222305	0.828121	0.81696	0.87363	0.865734	0.872793	0.871177	PGSC0003DMT400029586	Complex 1 family protein	Not assigned/Unknown
PGSC0003DMG400011397	CUST_37390_PI426222305	0.919037	0.883222	0.911134	0.912615	0.918978	0.916278	PGSC0003DMT400029643	WD-repeat protein	RNA
PGSC0003DMG400011402	CUST_37283_PI426222305	0.827105	0.846509	0.851655	0.846962	0.839263	0.837954	PGSC0003DMT400029667	Pre mRNA splicing factor sf2	Not assigned/Unknown
PGSC0003DMG400011415	CUST_41527_PI426222305	0.882152	0.881245	0.942736	0.944643	0.932467	0.931788	PGSC0003DMT400029685	Conserved gene of unknown function	Not assigned/Unknown
PGSC0003DMG400011416	CUST_41554_PI426222305	0.934492	0.852104	0.931722	0.93106	0.937243	0.934952	PGSC0003DMT400029686	Phosducin	Not assigned/Unknown
PGSC0003DMG400011431	CUST_41587_PI426222305	0.860301	0.933052	0.853166	0.845954	0.867095	0.868167	PGSC0003DMT400029745	Anthranilate phosphoribosyltransferase	AA metabolism
PGSC0003DMG400011433	CUST_41504_PI426222305	0.847383	0.951152	0.830228	0.821478	0.835906	0.837557	PGSC0003DMT400029748	Squamosa promoter binding protein-homologue 5	Not assigned/Unknown
PGSC0003DMG400011433	CUST_41578_PI426222305	0.857859	0.936585	0.83722	0.832198	0.837134	0.837304	PGSC0003DMT400029750	Promoter-binding protein SPL9	RNA
PGSC0003DMG400011493	CUST_40492_PI426222305	0.800608	0.863102	0.854217	0.846106	0.861216	0.860688	PGSC0003DMT400029923	TAFII21	RNA
PGSC0003DMG400011500	CUST_40521_PI426222305	0.856407	0.871113	0.906526	0.908828	0.885519	0.884869	PGSC0003DMT400029952	CDC5	Not assigned/Unknown
PGSC0003DMG400011500	CUST_40491_PI426222305	0.839723	0.84727	0.902975	0.907077	0.880932	0.87988	PGSC0003DMT400029953	CDC5	RNA
PGSC0003DMG400011513	CUST_37132_PI426222305	0.842845	0.90856	0.828477	0.826186	0.841997	0.840851	PGSC0003DMT400029999	Glucose regulated repressor protein	Protein
PGSC0003DMG400011544	CUST_8364_PI426222305	0.866728	0.842181	0.873206	0.870092	0.867288	0.86304	PGSC0003DMT400030159	WD-repeat protein	Not assigned/Unknown
PGSC0003DMG400011549	CUST_8139_PI426222305	0.811504	0.837089	0.848278	0.839982	0.842778	0.8432	PGSC0003DMT400030169	Small hydrophobic protein	Not assigned/Unknown
PGSC0003DMG400011554	CUST_8182_PI426222305	0.825556	0.864796	0.839268	0.83976	0.832044	0.826624	PGSC0003DMT400030189	Ubiquitin-protein ligase	Not assigned/Unknown
PGSC0003DMG400011568	CUST_5146_PI426222305	0.823667	0.81841	0.856392	0.84796	0.872316	0.871636	PGSC0003DMT400030238	Triacylglycerol lipase	Lipid Metabolism
PGSC0003DMG400011585	CUST_5295_PI426222305	0.902302	0.857898	0.906197	0.908289	0.897551	0.897291	PGSC0003DMT400030287	Conserved gene of unknown function	Not assigned/Unknown
PGSC0003DMG400011618	CUST_39355_PI426222305	0.909826	0.881587	0.869325	0.866872	0.869962	0.868257	PGSC0003DMT400030364	Patellin-6	Transport
PGSC0003DMG400011618	CUST_39362_PI426222305	0.852108	0.831766	0.826696	0.823904	0.818785	0.818282	PGSC0003DMT400030365	Patellin-6	Transport
PGSC0003DMG400011621	CUST_39373_PI426222305	0.89142	0.875447	0.831498	0.81901	0.859759	0.858612	PGSC0003DMT400030372	Conserved gene of unknown function	Cell
PGSC0003DMG400011645	CUST_47133_PI426222305	0.955347	0.921041	0.892131	0.884125	0.904621	0.9033	PGSC0003DMT400030413	RNA binding protein	Protein
PGSC0003DMG400011646	CUST_47118_PI426222305	0.9243	0.900808	0.927155	0.92332	0.917751	0.916918	PGSC0003DMT400030414	GTP-binding	Protein
PGSC0003DMG400011703	CUST_47604_PI426222305	0.879471	0.825664	0.939199	0.944642	0.924272	0.922098	PGSC0003DMT400030571	Ku70-binding family protein	Not assigned/Unknown
PGSC0003DMG400011730	CUST_34047_PI426222305	0.910297	0.900592	0.913558	0.906	0.932595	0.936522	PGSC0003DMT400030630	Conserved gene of unknown function	Not assigned/Unknown
PGSC0003DMG400011730	CUST_34011_PI426222305	0.899209	0.901029	0.902615	0.893897	0.922255	0.926519	PGSC0003DMT400030628	Conserved gene of unknown function	Not assigned/Unknown
PGSC0003DMG400011753	CUST_34178_PI426222305	0.853702	0.875509	0.905069	0.904265	0.909275	0.909177	PGSC0003DMT400030679	Uro-adherence factor A	Cell
PGSC0003DMG400011797	CUST_43638_PI426222305	0.878537	0.895652	0.860115	0.84583	0.865646	0.864866	PGSC0003DMT400030793	GTP binding protein	Not assigned/Unknown
PGSC0003DMG400011809	CUST_44553_PI426222305	0.899863	0.874216	0.944515	0.937624	0.950704	0.951348	PGSC0003DMT400030827	Disease resistance protein BS2	Not assigned/Unknown
PGSC0003DMG400011812	CUST_44558_PI426222305	0.910643	0.918277	0.951781	0.945824	0.937821	0.940149	PGSC0003DMT400030831	Conserved gene of unknown function	Not assigned/Unknown
PGSC0003DMG400011824	CUST_32374_PI426222305	0.904765	0.954125	0.892707	0.891693	0.889383	0.888096	PGSC0003DMT400030860	5'-nucleotidase surE	misc
PGSC0003DMG400011833	CUST_10460_PI426222305	0.915404	0.927963	0.926688	0.914774	0.932089	0.934802	PGSC0003DMT400030886	Receptor protein kinase CLAVATA1	signalling
PGSC0003DMG400011840	CUST_10293_PI426222305	0.886262	0.939137	0.845549	0.838556	0.855963	0.854547	PGSC0003DMT400030914	60S ribosomal protein L39-3	Protein
PGSC0003DMG400011874	CUST_51067_PI426222305	0.885415	0.86692	0.898074	0.899201	0.897038	0.894254	PGSC0003DMT400030993	Growth regulator	hormone metabolism
PGSC0003DMG400011898	CUST_49369_PI426222305	0.847709	0.87327	0.900207	0.897356	0.898887	0.898845	PGSC0003DMT400031060	Tospovirus resistance protein B	stress
PGSC0003DMG400011901	CUST_49399_PI426222305	0.904421	0.859089	0.902352	0.898704	0.896039	0.892062	PGSC0003DMT400031069	Conserved gene of unknown function	Not assigned/Unknown
PGSC0003DMG400011903	CUST_49379_PI426222305	0.881923	0.841211	0.844744	0.837563	0.876364	0.877543	PGSC0003DMT400031071	Nt-Rab11e protein	signalling
PGSC0003DMG400011920	CUST_50442_PI426222305	0.911496	0.930268	0.867504	0.854885	0.879672	0.881723	PGSC0003DMT400031116	SNKR2GH5 protein	stress
PGSC0003DMG400011923	CUST_50440_PI426222305	0.892728	0.967552	0.847457	0.837495	0.860214	0.860628	PGSC0003DMT400031130	Mevalonate disphosphate decarboxylase	secondary metabolism
PGSC0003DMG400011936	CUST_31810_PI426222305	0.879697	0.894519	0.886478	0.875488	0.894715	0.892355	PGSC0003DMT400031168	Conserved gene of unknown function	Not assigned/Unknown
PGSC0003DMG400011973	CUST_26859_PI426222305	0.938884	0.955561	0.920845	0.917053	0.918237	0.918893	PGSC0003DMT400031243	Glucosyltransferase homolog	misc
PGSC0003DMG400011980	CUST_6854_PI426222305	0.810116	0.844917	0.814448	0.80053	0.833634	0.834938	PGSC0003DMT400031260	Two-component sensor histidine kinase bacteria	RNA
PGSC0003DMG400011993	CUST_4737_PI426222305	0.86971	0.935928	0.867884	0.86492	0.86978	0.868209	PGSC0003DMT400031292	F-box family protein	Cell
PGSC0003DMG400012021	CUST_45091_PI426222305	0.85559	0.956608	0.834657	0.823581	0.839938	0.842673	PGSC0003DMT400031364	Armadillo/beta-catenin repeat family protein	Not assigned/Unknown
PGSC0003DMG400012034	CUST_221_PI426222305	0.907716	0.955801	0.875404	0.87116	0.889841	0.890808	PGSC0003DMT400031392	Conserved gene of unknown function	Protein
PGSC0003DMG400012054	CUST_50429_PI426222305	0.914555	0.874632	0.94039	0.94228	0.937761	0.935281	PGSC0003DMT400031437	Gene of unknown function	Not assigned/Unknown
PGSC0003DMG400012063	CUST_2626_PI426222305	0.860073	0.845922	0.889242	0.890827	0.871792	0.869455	PGSC0003DMT400031458	Conserved gene of unknown function	Not assigned/Unknown
PGSC0003DMG400012063	CUST_2746_PI426222305	0.868954	0.841838	0.890768	0.891792	0.872881	0.870586	PGSC0003DMT400031456	Conserved gene of unknown function	Not assigned/Unknown
PGSC0003DMG400012063	CUST_2679_PI426222305	0.863285	0.845278	0.884436	0.884856	0.866975	0.865248	PGSC0003DMT400031457	Conserved gene of unknown function	Not assigned/Unknown
PGSC0003DMG400012099	CUST_48774_PI426222305	0.855683	0.891355	0.869263	0.864689	0.874172	0.870279	PGSC0003DMT400031540	WD domain containing protein	RNA
PGSC0003DMG400012131	CUST_10774_PI426222305	0.889424	0.917436	0.914402	0.90755	0.923649	0.924454	PGSC0003DMT400031631	Kinesin light chain	Cell
PGSC0003DMG400012175	CUST_10588_PI426222305	0.859622	0.93732	0.839032	0.829764	0.845701	0.847867	PGSC0003DMT400031739	Conserved gene of unknown function	Not assigned/Unknown
PGSC0003DMG400012182	CUST_10807_PI426222305	0.828439	0.935642	0.851475	0.845199	0.854794	0.857773	PGSC0003DMT400031756	Transducin family protein	Development
PGSC0003DMG400012182	CUST_10568_PI426222305	0.832023	0.951694	0.844475	0.83701	0.849072	0.851744	PGSC0003DMT400031760	Transducin family protein	Development
PGSC0003DMG400012194	CUST_10478_PI426222305	0.85281	0.895765	0.893205	0.895377	0.877344	0.876343	PGSC0003DMT400031784	AP-2 complex subunit beta-1	Cell
PGSC0003DMG400012213	CUST_10517_PI426222305	0.838745	0.866292	0.892445	0.894552	0.8808	0.87863	PGSC0003DMT400031836	Class VII unconventional myosin	Not assigned/Unknown
PGSC0003DMG400012215	CUST_10503_PI426222305	0.879576	0.866541	0.873734	0.875246	0.869269	0.867257	PGSC0003DMT400031843	DNA binding protein	RNA
PGSC0003DMG400012215	CUST_10644_PI426222305	0.895417	0.931704	0.865066	0.859415	0.864667	0.865926	PGSC0003DMT400031844	DNA binding protein	RNA
PGSC0003DMG400012221	CUST_10864_PI426222305	0.851172	0.944505	0.851904	0.842117	0.859761	0.862334	PGSC0003DMT400031862	ATP binding protein	Protein
PGSC0003DMG400012221	CUST_10599_PI426222305	0.854383	0.944514	0.847856	0.837255	0.856939	0.859371	PGSC0003DMT400031861	ATP binding protein	Protein
PGSC0003DMG400012229	CUST_10673_PI426222305	0.884297	0.917533	0.85238	0.842915	0.865994	0.865267	PGSC0003DMT400031886	Conserved gene of unknown function	Not assigned/Unknown
PGSC0003DMG400012259	CUST_10515_PI426222305	0.890346	0.933313	0.919905	0.919457	0.914849	0.913339	PGSC0003DMT400031956	26S proteasome regulatory particle non-ATPase subunit 12	Protein
PGSC0003DMG400012261	CUST_10706_PI426222305	0.885286	0.939563	0.899228	0.892595	0.914382	0.914707	PGSC0003DMT400031964	Auxin response factor 9	RNA
PGSC0003DMG400012264	CUST_10551_PI426222305	0.896258	0.864801	0.931679	0.933378	0.929226	0.926986	PGSC0003DMT400031971	RNA polymerase II transcriptional coactivator KELP	RNA
PGSC0003DMG400012273	CUST_10716_PI426222305	0.882984	0.901318	0.891924	0.891475	0.903793	0.901301	PGSC0003DMT400031993	Triacylglycerol lipase	Lipid Metabolism
PGSC0003DMG400012273	CUST_10860_PI426222305	0.885126	0.901467	0.895092	0.893654	0.908017	0.906421	PGSC0003DMT400031992	Triacylglycerol lipase	Lipid Metabolism
PGSC0003DMG400012285	CUST_10711_PI426222305	0.848519	0.924137	0.877833	0.875265	0.882101	0.884465	PGSC0003DMT400032022	Ubiquitin-protein ligase	Protein
PGSC0003DMG400012299	CUST_10745_PI426222305	0.872352	0.811275	0.893612	0.892987	0.904286	0.905989	PGSC0003DMT400032050	Conserved gene of unknown function	Development
PGSC0003DMG400012300	CUST_10509_PI426222305	0.963357	0.92488	0.974266	0.973629	0.966193	0.96699	PGSC0003DMT400032052	UBX domain-containing protein	Protein
PGSC0003DMG400012306	CUST_10844_PI426222305	0.875866	0.888969	0.906636	0.902684	0.887232	0.886628	PGSC0003DMT400032059	Ubiquitin carrier protein	Protein
PGSC0003DMG400012309	CUST_10616_PI426222305	0.811295	0.821633	0.851238	0.861851	0.840036	0.838372	PGSC0003DMT400032069	Beta 1,3-glycosyltransferase I	Protein
PGSC0003DMG400012309	CUST_10804_PI426222305	0.822903	0.826721	0.864758	0.87459	0.853451	0.852275	PGSC0003DMT400032067	Beta 1,3-glycosyltransferase I	Protein
PGSC0003DMG400012320	CUST_10639_PI426222305	0.900449	0.900377	0.912343	0.910536	0.91197	0.913488	PGSC0003DMT400032094	Pin2-interacting protein x1	Not assigned/Unknown
PGSC0003DMG400012330	CUST_10838_PI426222305	0.846502	0.868342	0.833615	0.833316	0.85067	0.84993	PGSC0003DMT400032124	Conserved gene of unknown function	RNA
PGSC0003DMG400012388	CUST_17938_PI426222305	0.910966	0.908858	0.853708	0.840862	0.869762	0.869888	PGSC0003DMT400032247	Glycosyltransferase	Protein
PGSC0003DMG400012388	CUST_18024_PI426222305	0.878448	0.895862	0.852462	0.838155	0.872388	0.873462	PGSC0003DMT400032246	Glycosyltransferase	Protein
PGSC0003DMG400012409	CUST_18081_PI426222305	0.884039	0.918542	0.895272	0.885835	0.905698	0.902488	PGSC0003DMT400032309	3-hydroxyacyl-CoA dehyrogenase	Biodegradation of Xenobiotics
PGSC0003DMG400012437	CUST_18123_PI426222305	0.832697	0.925328	0.834565	0.834153	0.831161	0.828948	PGSC0003DMT400032383	Ring finger protein	Not assigned/Unknown
PGSC0003DMG400012445	CUST_17884_PI426222305	0.849031	0.90724	0.840108	0.824763	0.842123	0.843788	PGSC0003DMT400032400	Proton pump interactor 1	Transport
PGSC0003DMG400012450	CUST_17979_PI426222305	0.942336	0.9471	0.957104	0.951896	0.964558	0.962369	PGSC0003DMT400032413	ATP binding protein	RNA
PGSC0003DMG400012450	CUST_17912_PI426222305	0.895782	0.902728	0.948465	0.945266	0.942228	0.939755	PGSC0003DMT400032412	ATP binding protein	RNA
PGSC0003DMG400012457	CUST_17939_PI426222305	0.864474	0.885403	0.885731	0.876665	0.899311	0.898698	PGSC0003DMT400032432	Fiber protein Fb34	Not assigned/Unknown
PGSC0003DMG400012487	CUST_35515_PI426222305	0.911545	0.87968	0.858946	0.85016	0.878545	0.880494	PGSC0003DMT400032511	Conserved gene of unknown function	Not assigned/Unknown
PGSC0003DMG400012512	CUST_35527_PI426222305	0.874296	0.948302	0.859627	0.844757	0.871183	0.873852	PGSC0003DMT400032575	DNA binding protein	RNA
PGSC0003DMG400012522	CUST_35437_PI426222305	0.843224	0.932869	0.826463	0.823067	0.828132	0.826555	PGSC0003DMT400032619	3-hydroxy-3-methylglutaryl coenzyme A synthase	secondary metabolism
PGSC0003DMG400012555	CUST_24055_PI426222305	0.811645	0.904272	0.817436	0.813422	0.837622	0.8337	PGSC0003DMT400032699	Tobamovirus multiplication 1 homolog 2	stress
PGSC0003DMG400012564	CUST_23989_PI426222305	0.844074	0.847239	0.823239	0.815743	0.855283	0.856254	PGSC0003DMT400032718	DH putative beta-hydroxyacyl-ACP dehydratase	Lipid Metabolism
PGSC0003DMG400012568	CUST_23973_PI426222305	0.827505	0.814918	0.904713	0.905529	0.897908	0.895762	PGSC0003DMT400032729	F-box family protein	Protein
PGSC0003DMG400012568	CUST_23902_PI426222305	0.830563	0.849591	0.890613	0.887138	0.87563	0.87417	PGSC0003DMT400032733	F-box family protein	Protein
PGSC0003DMG400012573	CUST_24050_PI426222305	0.917502	0.901883	0.963218	0.962536	0.954556	0.953832	PGSC0003DMT400032743	LMBR1 integral membrane protein	Not assigned/Unknown
PGSC0003DMG400012598	CUST_1497_PI426222305	0.815741	0.8284	0.882363	0.882961	0.875549	0.875616	PGSC0003DMT400032803	DNA binding protein	RNA
PGSC0003DMG400012600	CUST_1259_PI426222305	0.87332	0.925635	0.839542	0.83031	0.859482	0.861265	PGSC0003DMT400032809	Conserved gene of unknown function	Not assigned/Unknown
PGSC0003DMG400012601	CUST_893_PI426222305	0.876244	0.882594	0.872757	0.87767	0.877318	0.876236	PGSC0003DMT400032811	RNA binding protein	RNA
PGSC0003DMG400012603	CUST_782_PI426222305	0.811884	0.881575	0.864385	0.861131	0.872647	0.872827	PGSC0003DMT400032814	Stpk1 protein kinase	Protein
PGSC0003DMG400012629	CUST_850_PI426222305	0.963755	0.937123	0.959909	0.95405	0.966037	0.966504	PGSC0003DMT400032877	LOB domain-containing protein	RNA
PGSC0003DMG400012654	CUST_43396_PI426222305	0.822969	0.887886	0.857799	0.857353	0.843217	0.840118	PGSC0003DMT400032939	RAD23 protein	DNA
PGSC0003DMG400012657	CUST_43388_PI426222305	0.861837	0.801267	0.926544	0.924972	0.921421	0.922831	PGSC0003DMT400032949	Ubiquitin carrier protein	Protein
PGSC0003DMG400012663	CUST_43404_PI426222305	0.821182	0.81989	0.872659	0.880326	0.872502	0.866938	PGSC0003DMT400032970	Adenylosuccinate synthetase, chloroplastic	nucleotide metabolism
PGSC0003DMG400012671	CUST_43394_PI426222305	0.859978	0.952362	0.864873	0.859668	0.871375	0.869191	PGSC0003DMT400032994	ALG6, ALG8 glycosyltransferase family protein	misc
PGSC0003DMG400012675	CUST_43416_PI426222305	0.879779	0.813129	0.911017	0.921182	0.892632	0.889937	PGSC0003DMT400033011	TCP domain class transcription factor	Protein
PGSC0003DMG400012709	CUST_34152_PI426222305	0.93631	0.965814	0.944996	0.937726	0.950506	0.949993	PGSC0003DMT400033102	Nucleoporin interacting component; Protein prenyltransferase	Protein
PGSC0003DMG400012742	CUST_3496_PI426222305	0.94408	0.978823	0.902732	0.894839	0.910703	0.910539	PGSC0003DMT400033180	GNS1/SUR4 membrane protein	Lipid Metabolism
PGSC0003DMG400012749	CUST_2965_PI426222305	0.891915	0.953524	0.837859	0.829961	0.847556	0.850479	PGSC0003DMT400033202	Fasciclin-like arabinogalactan protein 13	Cell Wall
PGSC0003DMG400012764	CUST_2987_PI426222305	0.93941	0.836241	0.918203	0.923768	0.914321	0.912158	PGSC0003DMT400033237	Structural constituent of ribosome	Not assigned/Unknown
PGSC0003DMG400012764	CUST_3049_PI426222305	0.953198	0.860796	0.923557	0.926737	0.926037	0.923896	PGSC0003DMT400033238	Mo25 family protein	Not assigned/Unknown
PGSC0003DMG400012776	CUST_3105_PI426222305	0.930429	0.932654	0.910609	0.907616	0.91508	0.911823	PGSC0003DMT400033264	Nucleotide binding protein	Development
PGSC0003DMG400012791	CUST_28875_PI426222305	0.82467	0.870598	0.820364	0.806124	0.842716	0.842478	PGSC0003DMT400033307	Conserved gene of unknown function	hormone metabolism
PGSC0003DMG400012796	CUST_28870_PI426222305	0.829241	0.850328	0.881453	0.874209	0.895565	0.89499	PGSC0003DMT400033315	DNA repair protein	RNA
PGSC0003DMG400012823	CUST_9066_PI426222305	0.90729	0.951852	0.920376	0.915859	0.924253	0.926454	PGSC0003DMT400033380	Conserved gene of unknown function	Development
PGSC0003DMG400012841	CUST_29822_PI426222305	0.954914	0.95597	0.955043	0.949872	0.969254	0.96933	PGSC0003DMT400033420	Conserved gene of unknown function	Not assigned/Unknown
PGSC0003DMG400012878	CUST_20376_PI426222305	0.92043	0.904575	0.900892	0.896785	0.914233	0.915595	PGSC0003DMT400033524	Patatin T5	Development
PGSC0003DMG400012885	CUST_20268_PI426222305	0.858009	0.839324	0.869887	0.86131	0.870911	0.869075	PGSC0003DMT400033555	Conserved gene of unknown function	Not assigned/Unknown
PGSC0003DMG400012887	CUST_20271_PI426222305	0.920592	0.938569	0.904213	0.897842	0.908128	0.909795	PGSC0003DMT400033559	Cyclin-dependent protein kinase	Cell
PGSC0003DMG400012903	CUST_520_PI426222305	0.824733	0.813174	0.823653	0.832777	0.813436	0.809224	PGSC0003DMT400033597	Kinase family protein	Protein
PGSC0003DMG400012926	CUST_43878_PI426222305	0.924913	0.948985	0.921202	0.914875	0.916996	0.916941	PGSC0003DMT400033657	Protein kinase	signalling
PGSC0003DMG400012989	CUST_49798_PI426222305	0.829494	0.876538	0.838305	0.823197	0.846222	0.845845	PGSC0003DMT400033804	Aspartyl protease family protein	Protein
PGSC0003DMG400013008	CUST_8740_PI426222305	0.834858	0.820669	0.869868	0.877717	0.857159	0.853723	PGSC0003DMT400033854	Rad7	Protein
PGSC0003DMG400013116	CUST_46332_PI426222305	0.897826	0.842978	0.930547	0.930127	0.917005	0.918923	PGSC0003DMT400034146	Tom	Cell
PGSC0003DMG400013143	CUST_51635_PI426222305	0.924689	0.885096	0.953651	0.950623	0.955041	0.951594	PGSC0003DMT400034192	Ripening induced protein	Not assigned/Unknown
PGSC0003DMG400013154	CUST_15527_PI426222305	0.831167	0.881839	0.839871	0.835932	0.836617	0.834171	PGSC0003DMT400034220	WD-40 repeat protein	Development
PGSC0003DMG400013184	CUST_51801_PI426222305	0.889341	0.883154	0.893926	0.890579	0.911436	0.913271	PGSC0003DMT400034293	Zinc finger protein	Protein
PGSC0003DMG400013184	CUST_51796_PI426222305	0.905356	0.945395	0.914355	0.904918	0.924017	0.925187	PGSC0003DMT400034292	Zinc finger protein	Protein
PGSC0003DMG400013184	CUST_51798_PI426222305	0.870832	0.895289	0.859034	0.853749	0.876261	0.879247	PGSC0003DMT400034294	Zinc finger protein	RNA
PGSC0003DMG400013187	CUST_41946_PI426222305	0.875914	0.952666	0.859933	0.85165	0.860873	0.859346	PGSC0003DMT400034299	Hexokinase 6	major CHO metabolism
PGSC0003DMG400013237	CUST_25412_PI426222305	0.825569	0.852946	0.854017	0.84621	0.870087	0.870302	PGSC0003DMT400034430	Pentatricopeptide repeat-containing protein	Unclassified
PGSC0003DMG400013269	CUST_25259_PI426222305	0.850853	0.903081	0.841725	0.833393	0.845616	0.84334	PGSC0003DMT400034522	Glycinamide ribonucleotide transformylase	nucleotide metabolism
PGSC0003DMG400013273	CUST_25360_PI426222305	0.847852	0.844445	0.837461	0.831033	0.864888	0.860455	PGSC0003DMT400034531	Fumarylacetoacetate hydrolase	AA metabolism
PGSC0003DMG400013275	CUST_25403_PI426222305	0.876192	0.876807	0.86618	0.865833	0.86424	0.85988	PGSC0003DMT400034535	Hydrolase, hydrolyzing O-glycosyl compounds	Cell Wall
PGSC0003DMG400013292	CUST_25296_PI426222305	0.849638	0.812366	0.845265	0.838017	0.868889	0.868969	PGSC0003DMT400034583	Hydrolase, hydrolyzing O-glycosyl compounds	misc
PGSC0003DMG400013300	CUST_25246_PI426222305	0.932498	0.956894	0.935199	0.928995	0.930085	0.928999	PGSC0003DMT400034607	Transcription factor	RNA
PGSC0003DMG400013300	CUST_25334_PI426222305	0.88677	0.864001	0.919166	0.921128	0.897941	0.896835	PGSC0003DMT400034608	Transcription factor	RNA
PGSC0003DMG400013309	CUST_25279_PI426222305	0.917786	0.963059	0.865284	0.852414	0.87173	0.871065	PGSC0003DMT400034638	NADH-ubiquinone oxidoreductase 75 kDa subunit, mitochondrial	Mitochondrial electron transport
PGSC0003DMG400013313	CUST_25330_PI426222305	0.86507	0.928336	0.853006	0.844616	0.850176	0.852299	PGSC0003DMT400034650	Cdk10/11	Protein
PGSC0003DMG400013313	CUST_25410_PI426222305	0.86648	0.934525	0.853755	0.844615	0.852158	0.854778	PGSC0003DMT400034649	Cdk10/11	Protein
PGSC0003DMG400013327	CUST_25444_PI426222305	0.8721	0.913255	0.867108	0.857645	0.887871	0.890126	PGSC0003DMT400034672	Glycosyltransferase	misc
PGSC0003DMG400013357	CUST_25250_PI426222305	0.900115	0.900991	0.814697	0.80966	0.826006	0.824685	PGSC0003DMT400034765	Binding protein	Unclassified
PGSC0003DMG400013365	CUST_25421_PI426222305	0.901766	0.909788	0.872034	0.873522	0.87567	0.872823	PGSC0003DMT400034786	RNA (Guanine-9-) methyltransferase domain containing	Not assigned/Unknown
PGSC0003DMG400013379	CUST_31313_PI426222305	0.906037	0.951828	0.896256	0.884224	0.903176	0.903075	PGSC0003DMT400034810	Adenylate kinase family	nucleotide metabolism
PGSC0003DMG400013379	CUST_31348_PI426222305	0.930341	0.921075	0.909817	0.900999	0.906749	0.91012	PGSC0003DMT400034809	Adenylate kinase family	nucleotide metabolism
PGSC0003DMG400013381	CUST_31304_PI426222305	0.862575	0.895981	0.840885	0.835893	0.854981	0.857946	PGSC0003DMT400034815	CXE carboxylesterase	Biodegradation of Xenobiotics
PGSC0003DMG400013408	CUST_31343_PI426222305	0.864452	0.877199	0.876408	0.880453	0.87225	0.869102	PGSC0003DMT400034889	DUF26 domain-containing protein 2	signalling
PGSC0003DMG400013408	CUST_31319_PI426222305	0.921273	0.909227	0.925537	0.924137	0.931442	0.93091	PGSC0003DMT400034885	DUF26 domain-containing protein 2	signalling
PGSC0003DMG400013433	CUST_31316_PI426222305	0.95285	0.905476	0.982191	0.977592	0.983695	0.983525	PGSC0003DMT400034952	Conserved gene of unknown function	stress
PGSC0003DMG400013434	CUST_31259_PI426222305	0.923651	0.930308	0.915104	0.906099	0.927915	0.929478	PGSC0003DMT400034954	Non-specific lipid-transfer protein	misc
PGSC0003DMG400013444	CUST_31240_PI426222305	0.803266	0.808516	0.819308	0.826665	0.810103	0.809073	PGSC0003DMT400034976	Acylamino-acid-releasing enzyme	Protein
PGSC0003DMG400013444	CUST_31312_PI426222305	0.813786	0.850303	0.822522	0.827689	0.813443	0.813527	PGSC0003DMT400034975	Acylamino acid-releasing enzyme	Protein
PGSC0003DMG400013450	CUST_31366_PI426222305	0.854421	0.817115	0.851395	0.846316	0.850937	0.851876	PGSC0003DMT400034984	AP2/ERF domain-containing transcription factor	Unclassified
PGSC0003DMG400013473	CUST_31695_PI426222305	0.866407	0.890527	0.889705	0.883604	0.877262	0.879234	PGSC0003DMT400035033	Conserved gene of unknown function	Not assigned/Unknown
PGSC0003DMG400013475	CUST_31658_PI426222305	0.858815	0.849124	0.843113	0.831287	0.847665	0.846364	PGSC0003DMT400035035	Sentrin/sumo-specific protease, senp8	Protein
PGSC0003DMG400013484	CUST_31703_PI426222305	0.876133	0.85285	0.870922	0.861049	0.889502	0.89112	PGSC0003DMT400035062	Pyroglutamyl-peptidase I	Protein
PGSC0003DMG400013490	CUST_31665_PI426222305	0.862944	0.841269	0.913236	0.919093	0.901411	0.900183	PGSC0003DMT400035089	Prf	stress
PGSC0003DMG400013492	CUST_31683_PI426222305	0.938795	0.916215	0.896303	0.889126	0.907842	0.90778	PGSC0003DMT400035093	Lustrin A	Cell
PGSC0003DMG400013492	CUST_31625_PI426222305	0.909541	0.954441	0.843338	0.830904	0.861018	0.862061	PGSC0003DMT400035092	Lustrin A	Cell
PGSC0003DMG400013492	CUST_31635_PI426222305	0.929593	0.921834	0.884357	0.87659	0.89709	0.895939	PGSC0003DMT400035094	Conserved gene of unknown function	Cell
PGSC0003DMG400013496	CUST_31642_PI426222305	0.872131	0.891759	0.882642	0.883609	0.859143	0.860439	PGSC0003DMT400035100	Gene of unknown function	Not assigned/Unknown
PGSC0003DMG400013514	CUST_31611_PI426222305	0.85311	0.881513	0.825003	0.819911	0.829776	0.830168	PGSC0003DMT400035158	ADP-ribosylation factor	Protein
PGSC0003DMG400013521	CUST_31660_PI426222305	0.848689	0.835096	0.902272	0.908749	0.890415	0.889243	PGSC0003DMT400035181	Gene of unknown function	Not assigned/Unknown
PGSC0003DMG400013523	CUST_31637_PI426222305	0.952899	0.958014	0.896944	0.890443	0.903169	0.899929	PGSC0003DMT400035186	Endo-1,4-beta-glucanase	Cell Wall
PGSC0003DMG400013536	CUST_26797_PI426222305	0.913267	0.882697	0.943329	0.943213	0.935016	0.931504	PGSC0003DMT400035203	Conserved gene of unknown function	Not assigned/Unknown
PGSC0003DMG400013549	CUST_26842_PI426222305	0.9362	0.936603	0.945194	0.939042	0.956716	0.955948	PGSC0003DMT400035267	SAUR family protein	hormone metabolism
PGSC0003DMG400013572	CUST_26818_PI426222305	0.840129	0.876124	0.873948	0.876067	0.864003	0.859096	PGSC0003DMT400035324	Eukaryotic translation initiation factor 3 subunit	Protein
PGSC0003DMG400013585	CUST_26804_PI426222305	0.860034	0.932091	0.846216	0.830458	0.86391	0.865285	PGSC0003DMT400035351	Gene of unknown function	Not assigned/Unknown
PGSC0003DMG400013627	CUST_44244_PI426222305	0.838566	0.865371	0.867321	0.871415	0.862803	0.862509	PGSC0003DMT400035453	Tir-nbs-lrr resistance protein	stress
PGSC0003DMG400013632	CUST_44209_PI426222305	0.965008	0.910186	0.991131	0.990637	0.986379	0.985184	PGSC0003DMT400035462	Conserved gene of unknown function	Not assigned/Unknown
PGSC0003DMG400013634	CUST_44233_PI426222305	0.830774	0.928925	0.82122	0.808839	0.840043	0.841139	PGSC0003DMT400035466	Ctp synthase	nucleotide metabolism
PGSC0003DMG400013637	CUST_44223_PI426222305	0.862034	0.805871	0.853721	0.843499	0.845652	0.846459	PGSC0003DMT400035476	Conserved gene of unknown function	Not assigned/Unknown
PGSC0003DMG400013657	CUST_44195_PI426222305	0.923695	0.920393	0.955651	0.955918	0.947472	0.945749	PGSC0003DMT400035525	Conserved gene of unknown function	Not assigned/Unknown
PGSC0003DMG400013659	CUST_44231_PI426222305	0.952427	0.935381	0.947714	0.947083	0.943058	0.941213	PGSC0003DMT400035529	Purine transporter	Transport
PGSC0003DMG400013670	CUST_44236_PI426222305	0.876391	0.882961	0.918986	0.909927	0.933649	0.933953	PGSC0003DMT400035554	Gene of unknown function	Not assigned/Unknown
PGSC0003DMG400013676	CUST_39151_PI426222305	0.923349	0.912298	0.896634	0.8945	0.891536	0.890349	PGSC0003DMT400035570	CLB1	signalling
PGSC0003DMG400013700	CUST_39149_PI426222305	0.881079	0.951823	0.853921	0.840754	0.864807	0.864222	PGSC0003DMT400035619	Gene of unknown function	Not assigned/Unknown
PGSC0003DMG400013744	CUST_24415_PI426222305	0.858087	0.856622	0.85363	0.857538	0.855119	0.854247	PGSC0003DMT400035731	Ethylene-responsive element binding factor	hormone metabolism
PGSC0003DMG400013760	CUST_10061_PI426222305	0.848422	0.821071	0.869716	0.862844	0.876393	0.872373	PGSC0003DMT400035760	Gene of unknown function	Not assigned/Unknown
PGSC0003DMG400013767	CUST_10019_PI426222305	0.865407	0.890935	0.928602	0.927347	0.923103	0.924616	PGSC0003DMT400035773	RNase H family protein	Not assigned/Unknown
PGSC0003DMG400013771	CUST_3409_PI426222305	0.848023	0.851511	0.832518	0.815076	0.851706	0.850757	PGSC0003DMT400035777	Protein RDM1	Not assigned/Unknown
PGSC0003DMG400013853	CUST_48597_PI426222305	0.851857	0.881733	0.877192	0.873932	0.863673	0.8617	PGSC0003DMT400035975	Conserved gene of unknown function	Not assigned/Unknown
PGSC0003DMG400013965	CUST_48716_PI426222305	0.906027	0.944439	0.881034	0.87086	0.878305	0.878576	PGSC0003DMT400036281	Transcription factor R2R3-MYB	Not assigned/Unknown
PGSC0003DMG400013965	CUST_48714_PI426222305	0.870882	0.869483	0.825506	0.811833	0.823962	0.825411	PGSC0003DMT400036283	Transcription factor R2R3-MYB	RNA
PGSC0003DMG400013966	CUST_48711_PI426222305	0.910115	0.904765	0.91114	0.900945	0.908953	0.909661	PGSC0003DMT400036284	MYB transcription factor	Not assigned/Unknown
PGSC0003DMG400014104	CUST_42397_PI426222305	0.911061	0.8186	0.958468	0.965999	0.945359	0.942973	PGSC0003DMT400036586	Patatin-2-Kuras 4	Development
PGSC0003DMG400014119	CUST_6763_PI426222305	0.855433	0.877451	0.857713	0.849077	0.874702	0.873156	PGSC0003DMT400036613	SFT2 domain containing 2	Not assigned/Unknown
PGSC0003DMG400014124	CUST_6533_PI426222305	0.88167	0.956664	0.877194	0.868952	0.879417	0.881958	PGSC0003DMT400036628	Zinc finger protein	RNA
PGSC0003DMG400014125	CUST_6522_PI426222305	0.823476	0.829344	0.805229	0.804359	0.810505	0.811939	PGSC0003DMT400036630	Conserved gene of unknown function	hormone metabolism
PGSC0003DMG400014145	CUST_6412_PI426222305	0.843176	0.931473	0.884723	0.879129	0.894469	0.894248	PGSC0003DMT400036669	VQ motif-containing protein	Not assigned/Unknown
PGSC0003DMG400014146	CUST_6577_PI426222305	0.836376	0.815318	0.860965	0.864914	0.846372	0.841978	PGSC0003DMT400036672	Formamidopyrimidine-DNA glycosylase	DNA
PGSC0003DMG400014146	CUST_6758_PI426222305	0.859664	0.865661	0.893634	0.893139	0.883664	0.88048	PGSC0003DMT400036673	Formamidopyrimidine-DNA glycosylase	DNA
PGSC0003DMG400014146	CUST_6693_PI426222305	0.823747	0.814696	0.860177	0.864322	0.840743	0.839569	PGSC0003DMT400036674	Formamidopyrimidine-DNA glycosylase	DNA
PGSC0003DMG400014146	CUST_6808_PI426222305	0.871623	0.844646	0.896356	0.89771	0.890311	0.885253	PGSC0003DMT400036671	Formamidopyrimidine-DNA glycosylase	DNA
PGSC0003DMG400014148	CUST_6444_PI426222305	0.865071	0.945928	0.905328	0.899174	0.912962	0.912387	PGSC0003DMT400036683	Conserved gene of unknown function	Not assigned/Unknown
PGSC0003DMG400014151	CUST_6465_PI426222305	0.937925	0.909882	0.947007	0.940192	0.962172	0.959751	PGSC0003DMT400036694	GAG1At protein	Not assigned/Unknown
PGSC0003DMG400014154	CUST_6367_PI426222305	0.852962	0.826523	0.92643	0.931195	0.925297	0.926076	PGSC0003DMT400036700	Conserved gene of unknown function	Not assigned/Unknown
PGSC0003DMG400014180	CUST_6576_PI426222305	0.801081	0.807829	0.880291	0.887267	0.852801	0.85137	PGSC0003DMT400036771	AAA-type ATPase family protein	signalling
PGSC0003DMG400014185	CUST_6604_PI426222305	0.923125	0.86207	0.936625	0.936433	0.948817	0.945248	PGSC0003DMT400036782	Conserved gene of unknown function	Not assigned/Unknown
PGSC0003DMG400014185	CUST_6588_PI426222305	0.910669	0.892911	0.909454	0.901986	0.927657	0.925925	PGSC0003DMT400036779	Conserved gene of unknown function	Not assigned/Unknown
PGSC0003DMG400014191	CUST_6620_PI426222305	0.88588	0.861848	0.906949	0.912346	0.890242	0.888201	PGSC0003DMT400036807	60S ribosomal protein L7	Protein
PGSC0003DMG400014195	CUST_6388_PI426222305	0.88613	0.953962	0.872158	0.864374	0.886064	0.882974	PGSC0003DMT400036816	Nucleoporin	Protein
PGSC0003DMG400014204	CUST_6713_PI426222305	0.880085	0.963497	0.850412	0.840565	0.8655	0.864362	PGSC0003DMT400036837	Transcription factor TSRF1	hormone metabolism
PGSC0003DMG400014209	CUST_6601_PI426222305	0.891244	0.902809	0.863334	0.856137	0.874269	0.876275	PGSC0003DMT400036849	Pentatricopeptide repeat-containing protein	Unclassified
PGSC0003DMG400014215	CUST_6500_PI426222305	0.880259	0.924891	0.864332	0.859015	0.872167	0.873601	PGSC0003DMT400036861	Tubby protein	RNA
PGSC0003DMG400014216	CUST_6645_PI426222305	0.851284	0.913208	0.861154	0.846362	0.87687	0.878715	PGSC0003DMT400036865	Polygalacturonase	Cell Wall
PGSC0003DMG400014216	CUST_6585_PI426222305	0.83904	0.900518	0.847192	0.831808	0.863659	0.864866	PGSC0003DMT400036864	Polygalacturonase	Cell Wall
PGSC0003DMG400014216	CUST_6484_PI426222305	0.839338	0.911195	0.850135	0.834835	0.865865	0.867104	PGSC0003DMT400036866	Polygalacturonase	Cell Wall
PGSC0003DMG400014266	CUST_26439_PI426222305	0.834608	0.878286	0.872181	0.867473	0.851132	0.851294	PGSC0003DMT400037013	Splicing factor	RNA
PGSC0003DMG400014277	CUST_26372_PI426222305	0.811784	0.881383	0.84723	0.835148	0.857266	0.855856	PGSC0003DMT400037051	Hydrolase	nucleotide metabolism
PGSC0003DMG400014287	CUST_26363_PI426222305	0.823358	0.806434	0.913954	0.922575	0.90063	0.898139	PGSC0003DMT400037073	Structural maintenance of chromosomes 6 smc6	Cell
PGSC0003DMG400014296	CUST_26398_PI426222305	0.977937	0.95668	0.955336	0.951804	0.963166	0.961594	PGSC0003DMT400037094	Tubulin beta-1 chain	Cell
PGSC0003DMG400014312	CUST_26408_PI426222305	0.964966	0.922397	0.944292	0.944854	0.950467	0.950437	PGSC0003DMT400037124	BCL-2-associated athanogene 3	stress
PGSC0003DMG400014312	CUST_26412_PI426222305	0.974163	0.931778	0.952932	0.952684	0.959591	0.959533	PGSC0003DMT400037123	Conserved gene of unknown function	stress
PGSC0003DMG400014314	CUST_26416_PI426222305	0.949525	0.910931	0.935249	0.933416	0.940794	0.936455	PGSC0003DMT400037129	F-box family protein	Protein
PGSC0003DMG400014314	CUST_26414_PI426222305	0.94242	0.913362	0.928522	0.926955	0.933826	0.929412	PGSC0003DMT400037130	F-box family protein	Protein
PGSC0003DMG400014314	CUST_26378_PI426222305	0.945622	0.910822	0.940826	0.939988	0.945102	0.940761	PGSC0003DMT400037128	F-box family protein	Protein
PGSC0003DMG400014380	CUST_25666_PI426222305	0.911734	0.952943	0.908142	0.899355	0.919386	0.918055	PGSC0003DMT400037272	Heterogeneous nuclear ribonucleoprotein 27C	RNA
PGSC0003DMG400014381	CUST_25614_PI426222305	0.887799	0.970846	0.859458	0.850673	0.868642	0.867273	PGSC0003DMT400037273	40S ribosomal protein S8	Protein
PGSC0003DMG400014404	CUST_25659_PI426222305	0.804233	0.908636	0.8112	0.803535	0.802015	0.804433	PGSC0003DMT400037330	Conserved gene of unknown function	Not assigned/Unknown
PGSC0003DMG400014408	CUST_25628_PI426222305	0.902813	0.87211	0.900816	0.897817	0.92507	0.925328	PGSC0003DMT400037341	Fasciclin-like arabinogalactan protein 10	Cell Wall
PGSC0003DMG400014420	CUST_25661_PI426222305	0.885883	0.822648	0.881361	0.873237	0.907869	0.90552	PGSC0003DMT400037378	Ribonuclease III	RNA
PGSC0003DMG400014426	CUST_25714_PI426222305	0.830263	0.922911	0.819634	0.805665	0.828909	0.82712	PGSC0003DMT400037393	Protein F28D9.1, partially confirmed by transcript evidence	Not assigned/Unknown
PGSC0003DMG400014443	CUST_15451_PI426222305	0.839704	0.831893	0.870252	0.873353	0.873754	0.874407	PGSC0003DMT400037427	Protein FRIGIDA	Development
PGSC0003DMG400014444	CUST_15483_PI426222305	0.824091	0.821585	0.911441	0.919699	0.900522	0.898328	PGSC0003DMT400037428	Conserved gene of unknown function	Unclassified
PGSC0003DMG400014467	CUST_15430_PI426222305	0.899016	0.891993	0.922365	0.925907	0.912635	0.912793	PGSC0003DMT400037492	Inositol polyphosphate multikinase	minor CHO metabolism
PGSC0003DMG400014485	CUST_32204_PI426222305	0.878026	0.958393	0.849215	0.843779	0.845754	0.84322	PGSC0003DMT400037555	Conserved gene of unknown function	Not assigned/Unknown
PGSC0003DMG400014490	CUST_32198_PI426222305	0.857765	0.858612	0.895623	0.891699	0.914907	0.915993	PGSC0003DMT400037564	Aminoacyl-tRNA synthetase	Protein
PGSC0003DMG400014497	CUST_32171_PI426222305	0.846542	0.937164	0.833175	0.824523	0.846394	0.845598	PGSC0003DMT400037585	AP-2 complex subunit beta-1	Cell
PGSC0003DMG400014497	CUST_32216_PI426222305	0.885061	0.913003	0.939772	0.939409	0.937934	0.938157	PGSC0003DMT400037589	AP-2 complex subunit beta-1	Cell
PGSC0003DMG400014498	CUST_32154_PI426222305	0.910514	0.924954	0.938696	0.934518	0.947353	0.945335	PGSC0003DMT400037590	Ribosomal protein L27	Protein
PGSC0003DMG400014503	CUST_32147_PI426222305	0.864985	0.881784	0.914257	0.914604	0.912887	0.915162	PGSC0003DMT400037606	Syntaxin	Cell
PGSC0003DMG400014507	CUST_32161_PI426222305	0.920833	0.941562	0.921223	0.920861	0.919075	0.91833	PGSC0003DMT400037619	BZIP protein	RNA
PGSC0003DMG400014537	CUST_21605_PI426222305	0.865847	0.941202	0.891811	0.885618	0.894243	0.892759	PGSC0003DMT400037689	Conserved gene of unknown function	Not assigned/Unknown
PGSC0003DMG400014537	CUST_21652_PI426222305	0.867959	0.892137	0.884222	0.878584	0.877234	0.873642	PGSC0003DMT400037688	DNA binding protein	RNA
PGSC0003DMG400014543	CUST_11180_PI426222305	0.8716	0.947112	0.835619	0.828829	0.840248	0.838264	PGSC0003DMT400037701	Lysophospholipase isolog	Lipid Metabolism
PGSC0003DMG400014546	CUST_11046_PI426222305	0.888951	0.901087	0.89914	0.898437	0.89419	0.89188	PGSC0003DMT400037709	Fiber protein Fb34	Not assigned/Unknown
PGSC0003DMG400014561	CUST_11158_PI426222305	0.941564	0.965652	0.952428	0.94423	0.957623	0.957601	PGSC0003DMT400037747	Isopentenyltransferase	Not assigned/Unknown
PGSC0003DMG400014562	CUST_11194_PI426222305	0.913673	0.938204	0.938484	0.938573	0.939589	0.938403	PGSC0003DMT400037748	Gene of unknown function	Not assigned/Unknown
PGSC0003DMG400014563	CUST_11281_PI426222305	0.881564	0.952097	0.873963	0.868646	0.872537	0.869963	PGSC0003DMT400037749	Isopentenyltransferase	hormone metabolism
PGSC0003DMG400014565	CUST_11081_PI426222305	0.88261	0.950201	0.911628	0.904371	0.910173	0.909411	PGSC0003DMT400037752	EMB1789	Not assigned/Unknown
PGSC0003DMG400014565	CUST_11171_PI426222305	0.897869	0.933765	0.934132	0.931272	0.925897	0.924028	PGSC0003DMT400037753	Zinc finger CCCH domain-containing protein 65	RNA
PGSC0003DMG400014574	CUST_11175_PI426222305	0.852574	0.82707	0.857246	0.855332	0.851652	0.854403	PGSC0003DMT400037771	Zinc finger protein	RNA
PGSC0003DMG400014604	CUST_38923_PI426222305	0.854374	0.831055	0.9288	0.924442	0.942505	0.940851	PGSC0003DMT400037857	Calmodulin-binding heat-shock protein	Not assigned/Unknown
PGSC0003DMG400014604	CUST_38897_PI426222305	0.846605	0.82258	0.930278	0.935134	0.921707	0.920899	PGSC0003DMT400037856	Calmodulin-binding heat-shock protein	Not assigned/Unknown
PGSC0003DMG400014604	CUST_38918_PI426222305	0.908553	0.876007	0.941202	0.936076	0.962153	0.961689	PGSC0003DMT400037858	Calmodulin-binding heat-shock protein	signalling
PGSC0003DMG400014604	CUST_38898_PI426222305	0.923562	0.887042	0.954236	0.949752	0.972531	0.972202	PGSC0003DMT400037859	Calmodulin-binding heat-shock protein	signalling
PGSC0003DMG400014616	CUST_30795_PI426222305	0.914684	0.935648	0.883094	0.872842	0.890606	0.893098	PGSC0003DMT400037885	Conserved gene of unknown function	Not assigned/Unknown
PGSC0003DMG400014624	CUST_30824_PI426222305	0.904575	0.927842	0.908713	0.909915	0.914523	0.911149	PGSC0003DMT400037909	Elongation factor Tu	Protein
PGSC0003DMG400014624	CUST_30814_PI426222305	0.850686	0.84884	0.881996	0.888881	0.879745	0.876199	PGSC0003DMT400037908	Elongation factor Tu	Protein
PGSC0003DMG400014626	CUST_30890_PI426222305	0.878565	0.936358	0.843925	0.834106	0.866561	0.867534	PGSC0003DMT400037916	Conserved gene of unknown function	Not assigned/Unknown
PGSC0003DMG400014626	CUST_30878_PI426222305	0.890536	0.930042	0.841118	0.830541	0.865513	0.866618	PGSC0003DMT400037917	Conserved gene of unknown function	Not assigned/Unknown
PGSC0003DMG400014630	CUST_30802_PI426222305	0.818768	0.816689	0.865978	0.872157	0.846467	0.845689	PGSC0003DMT400037927	Conserved gene of unknown function	Not assigned/Unknown
PGSC0003DMG400014656	CUST_45487_PI426222305	0.928358	0.959312	0.905004	0.899973	0.909083	0.909413	PGSC0003DMT400037994	Glutathione S-transferase/peroxidase	misc
PGSC0003DMG400014673	CUST_45499_PI426222305	0.899125	0.923811	0.880454	0.874472	0.885986	0.884934	PGSC0003DMT400038055	Dimethylaniline monooxygenase	misc
PGSC0003DMG400014693	CUST_46029_PI426222305	0.903307	0.951394	0.903818	0.894559	0.905467	0.906003	PGSC0003DMT400038105	Set domain protein	RNA
PGSC0003DMG400014693	CUST_46008_PI426222305	0.908176	0.95214	0.905556	0.895929	0.909043	0.909308	PGSC0003DMT400038102	Set domain protein	RNA
PGSC0003DMG400014765	CUST_46756_PI426222305	0.923456	0.902188	0.955971	0.957174	0.956926	0.953674	PGSC0003DMT400038272	Lipid binding protein	Not assigned/Unknown
PGSC0003DMG400014784	CUST_46780_PI426222305	0.865622	0.868097	0.896117	0.898889	0.883528	0.879465	PGSC0003DMT400038310	Zinc finger protein	RNA
PGSC0003DMG400014784	CUST_46765_PI426222305	0.876401	0.896389	0.889792	0.890505	0.877569	0.874123	PGSC0003DMT400038311	Zinc finger protein	RNA
PGSC0003DMG400014784	CUST_46781_PI426222305	0.866741	0.890981	0.884033	0.883278	0.872719	0.869275	PGSC0003DMT400038313	Zinc finger protein	RNA
PGSC0003DMG400014798	CUST_24880_PI426222305	0.893209	0.934652	0.886358	0.872984	0.903473	0.904669	PGSC0003DMT400038355	Conserved gene of unknown function	Not assigned/Unknown
PGSC0003DMG400014810	CUST_24801_PI426222305	0.819283	0.80094	0.814812	0.805519	0.834377	0.832759	PGSC0003DMT400038380	Conserved hypothetical protein	Not assigned/Unknown
PGSC0003DMG400014826	CUST_35329_PI426222305	0.826311	0.874589	0.828762	0.818225	0.831365	0.829751	PGSC0003DMT400038421	Salt tolerance protein 3	RNA
PGSC0003DMG400014829	CUST_35321_PI426222305	0.882447	0.951271	0.84058	0.836838	0.847323	0.846921	PGSC0003DMT400038429	Ubiquitin-protein ligase	Protein
PGSC0003DMG400014838	CUST_10066_PI426222305	0.848387	0.898036	0.887809	0.88232	0.887533	0.887187	PGSC0003DMT400038444	Pentatricopeptide repeat-containing protein	Unclassified
PGSC0003DMG400014858	CUST_33146_PI426222305	0.91654	0.930691	0.889333	0.879565	0.898388	0.901239	PGSC0003DMT400038492	BZIP transcription factor bZIP16	RNA
PGSC0003DMG400014858	CUST_33231_PI426222305	0.886143	0.892636	0.828608	0.812276	0.856495	0.857569	PGSC0003DMT400038493	BZIP transcription factor bZIP16	RNA
PGSC0003DMG400014859	CUST_33118_PI426222305	0.95874	0.9281	0.919886	0.913974	0.927115	0.924371	PGSC0003DMT400038495	Mitochondrial import inner membrane translocase subunit TIM16	Not assigned/Unknown
PGSC0003DMG400014862	CUST_9793_PI426222305	0.92697	0.966682	0.901432	0.895786	0.912842	0.911109	PGSC0003DMT400038500	Subtilisin-like protease	Protein
PGSC0003DMG400014869	CUST_9819_PI426222305	0.869838	0.849602	0.900228	0.903418	0.910082	0.908594	PGSC0003DMT400038519	Formin 6	Cell
PGSC0003DMG400014906	CUST_5022_PI426222305	0.840184	0.838829	0.912637	0.917679	0.900534	0.897359	PGSC0003DMT400038586	Conserved gene of unknown function	Not assigned/Unknown
PGSC0003DMG400014907	CUST_5414_PI426222305	0.832288	0.889961	0.833752	0.82928	0.829693	0.82689	PGSC0003DMT400038588	Transcription factor IIB	RNA
PGSC0003DMG400014989	CUST_30120_PI426222305	0.851798	0.822068	0.920984	0.928693	0.910712	0.908079	PGSC0003DMT400038785	Importin alpha 2	Protein
PGSC0003DMG400015000	CUST_34839_PI426222305	0.885395	0.927889	0.908445	0.903613	0.923172	0.923633	PGSC0003DMT400038815	Endonuclease	DNA
PGSC0003DMG400015053	CUST_40650_PI426222305	0.91293	0.903584	0.951126	0.950887	0.944809	0.943055	PGSC0003DMT400038922	GTP binding protein	Development
PGSC0003DMG400015053	CUST_40677_PI426222305	0.888104	0.895477	0.932132	0.931484	0.927997	0.926022	PGSC0003DMT400038924	GTP binding protein	Development
PGSC0003DMG400015053	CUST_40658_PI426222305	0.912097	0.918965	0.938953	0.935744	0.936646	0.935351	PGSC0003DMT400038923	GTP binding protein	Development
PGSC0003DMG400015076	CUST_23140_PI426222305	0.880127	0.846897	0.946006	0.950346	0.933053	0.931967	PGSC0003DMT400038986	WRKY transcription factor	RNA
PGSC0003DMG400015096	CUST_10964_PI426222305	0.869543	0.839539	0.869206	0.872129	0.859805	0.856584	PGSC0003DMT400039048	Conserved gene of unknown function	Not assigned/Unknown
PGSC0003DMG400015100	CUST_32653_PI426222305	0.916185	0.872465	0.952077	0.950934	0.949693	0.950717	PGSC0003DMT400039054	9-cis-epoxy-carotenoid dioxygenase 2	hormone metabolism
PGSC0003DMG400015115	CUST_24166_PI426222305	0.932626	0.929563	0.907158	0.90626	0.922663	0.918921	PGSC0003DMT400039090	N-carbamoyl-L-amino acid hydrolase	Protein
PGSC0003DMG400015129	CUST_52107_PI426222305	0.957917	0.951043	0.974592	0.970633	0.975785	0.97507	PGSC0003DMT400039129	Defensin protein	Not assigned/Unknown
PGSC0003DMG400015129	CUST_52109_PI426222305	0.923962	0.959919	0.870725	0.860939	0.873102	0.871953	PGSC0003DMT400039128	Defensin protein	Not assigned/Unknown
PGSC0003DMG400015130	CUST_52106_PI426222305	0.921721	0.963008	0.858458	0.847929	0.863738	0.862561	PGSC0003DMT400039131	Defensin P322	stress
PGSC0003DMG400015130	CUST_52108_PI426222305	0.925142	0.964137	0.864406	0.854437	0.86875	0.867539	PGSC0003DMT400039130	Defensin P322	stress
PGSC0003DMG400015142	CUST_51803_PI426222305	0.84151	0.850387	0.839568	0.830523	0.860593	0.860553	PGSC0003DMT400039163	Myosin heavy chain, striated muscle	Not assigned/Unknown
PGSC0003DMG400015142	CUST_51802_PI426222305	0.878358	0.878189	0.874202	0.86582	0.894586	0.894851	PGSC0003DMT400039167	Myosin heavy chain, striated muscle	Not assigned/Unknown
PGSC0003DMG400015156	CUST_22532_PI426222305	0.905138	0.969034	0.893843	0.890815	0.898738	0.897995	PGSC0003DMT400039197	Conserved gene of unknown function	Not assigned/Unknown
PGSC0003DMG400015167	CUST_22438_PI426222305	0.828549	0.825786	0.902038	0.909287	0.8872	0.885462	PGSC0003DMT400039227	Zinc finger protein	RNA
PGSC0003DMG400015167	CUST_22368_PI426222305	0.800414	0.824691	0.891154	0.897102	0.875945	0.874221	PGSC0003DMT400039226	Zinc finger protein	RNA
PGSC0003DMG400015180	CUST_22531_PI426222305	0.88661	0.858761	0.919229	0.922543	0.916551	0.915425	PGSC0003DMT400039263	Gamma tubulin	Cell
PGSC0003DMG400015180	CUST_22475_PI426222305	0.896643	0.876548	0.918978	0.920735	0.919797	0.91855	PGSC0003DMT400039262	Gamma tubulin	Cell
PGSC0003DMG400015182	CUST_22365_PI426222305	0.869718	0.93472	0.851137	0.836134	0.858964	0.859981	PGSC0003DMT400039269	Deoxycytidylate deaminase	nucleotide metabolism
PGSC0003DMG400015191	CUST_22481_PI426222305	0.895801	0.837667	0.939204	0.938217	0.942446	0.942564	PGSC0003DMT400039282	Conserved gene of unknown function	RNA
PGSC0003DMG400015216	CUST_22389_PI426222305	0.926529	0.95059	0.920185	0.911702	0.93065	0.929594	PGSC0003DMT400039343	CDT1a protein	DNA
PGSC0003DMG400015222	CUST_22415_PI426222305	0.848292	0.887291	0.880913	0.881201	0.883965	0.884613	PGSC0003DMT400039359	Transposase	Not assigned/Unknown
PGSC0003DMG400015225	CUST_22510_PI426222305	0.832529	0.855575	0.861182	0.863957	0.855126	0.853152	PGSC0003DMT400039369	Transposase	Not assigned/Unknown
PGSC0003DMG400015238	CUST_22404_PI426222305	0.801182	0.815511	0.843332	0.850127	0.819958	0.817539	PGSC0003DMT400039402	Kelch repeat protein	Not assigned/Unknown
PGSC0003DMG400015245	CUST_22440_PI426222305	0.840676	0.855163	0.814927	0.815783	0.808466	0.804261	PGSC0003DMT400039421	Ribosomal protein PETRP	Protein
PGSC0003DMG400015246	CUST_22394_PI426222305	0.944104	0.935103	0.982331	0.978032	0.986627	0.986829	PGSC0003DMT400039423	Protein tyrosine phosphatase	major CHO metabolism
PGSC0003DMG400015249	CUST_22456_PI426222305	0.93219	0.910586	0.95851	0.962616	0.958854	0.957188	PGSC0003DMT400039437	3-oxoacyl-(Acyl-carrier protein) reductase	misc
PGSC0003DMG400015265	CUST_22463_PI426222305	0.900142	0.975923	0.849621	0.839563	0.863364	0.863509	PGSC0003DMT400039489	Phospholipase C 4	Lipid Metabolism
PGSC0003DMG400015265	CUST_22527_PI426222305	0.885143	0.965542	0.854132	0.844129	0.866009	0.866037	PGSC0003DMT400039488	Phospholipase C 4	Lipid Metabolism
PGSC0003DMG400015271	CUST_22428_PI426222305	0.885539	0.953249	0.880297	0.87697	0.882214	0.878501	PGSC0003DMT400039497	P40	Protein
PGSC0003DMG400015275	CUST_22473_PI426222305	0.830356	0.859032	0.82033	0.805047	0.831405	0.833552	PGSC0003DMT400039507	Aquaporin, MIP family, TIP subfamily	Transport
PGSC0003DMG400015276	CUST_22342_PI426222305	0.864887	0.858394	0.82362	0.813018	0.827607	0.82858	PGSC0003DMT400039508	Serine-threonine protein kinase, plant-type	signalling
PGSC0003DMG400015324	CUST_36261_PI426222305	0.857523	0.9183	0.882606	0.883064	0.890055	0.887486	PGSC0003DMT400039618	Protein kinase	Protein
PGSC0003DMG400015326	CUST_36328_PI426222305	0.862123	0.805855	0.855966	0.863953	0.841458	0.835869	PGSC0003DMT400039623	Pentatricopeptide repeat-containing protein	hormone metabolism
PGSC0003DMG400015331	CUST_36247_PI426222305	0.918356	0.962818	0.911663	0.908855	0.911092	0.910364	PGSC0003DMT400039644	Sodium/calcium exchanger family protein	signalling
PGSC0003DMG400015331	CUST_36218_PI426222305	0.891983	0.933011	0.892116	0.891096	0.877833	0.877626	PGSC0003DMT400039642	Sodium/calcium exchanger family protein	signalling
PGSC0003DMG400015365	CUST_36264_PI426222305	0.901197	0.970179	0.85034	0.838267	0.861972	0.862901	PGSC0003DMT400039763	Conserved gene of unknown function	Not assigned/Unknown
PGSC0003DMG400015371	CUST_36246_PI426222305	0.803779	0.863606	0.828004	0.827372	0.831781	0.830905	PGSC0003DMT400039776	Chloroplast protein HCF243	Not assigned/Unknown
PGSC0003DMG400015386	CUST_36268_PI426222305	0.957488	0.967105	0.953347	0.94786	0.953034	0.953148	PGSC0003DMT400039811	Conserved gene of unknown function	signalling
PGSC0003DMG400015406	CUST_7993_PI426222305	0.905489	0.956249	0.857997	0.844018	0.879587	0.879633	PGSC0003DMT400039842	Polyadenylate-binding protein	RNA
PGSC0003DMG400015453	CUST_8172_PI426222305	0.931595	0.825802	0.916873	0.921424	0.924706	0.923018	PGSC0003DMT400039950	Conserved gene of unknown function	hormone metabolism
PGSC0003DMG400015467	CUST_16083_PI426222305	0.857617	0.838359	0.890818	0.897955	0.87634	0.87498	PGSC0003DMT400039992	Pentatricopeptide repeat-containing protein, mitochondrial	RNA
PGSC0003DMG400015477	CUST_16184_PI426222305	0.892495	0.930253	0.887996	0.882865	0.901804	0.903142	PGSC0003DMT400040011	ISWI chromatin remodeling complex ATPase ISW1	RNA
PGSC0003DMG400015501	CUST_16163_PI426222305	0.912265	0.924197	0.949473	0.948019	0.95673	0.956364	PGSC0003DMT400040071	Signal recognition particle 68 kDa protein	Protein
PGSC0003DMG400015502	CUST_16192_PI426222305	0.853574	0.912354	0.84947	0.838367	0.870858	0.87184	PGSC0003DMT400040074	GATA transcription factor	RNA
PGSC0003DMG400015528	CUST_43824_PI426222305	0.802584	0.876291	0.84472	0.842081	0.824315	0.824923	PGSC0003DMT400040136	Gene of unknown function	Not assigned/Unknown
PGSC0003DMG400015535	CUST_43774_PI426222305	0.902596	0.949074	0.874721	0.870259	0.889239	0.885919	PGSC0003DMT400040145	Methyl-CpG binding	RNA
PGSC0003DMG400015539	CUST_43761_PI426222305	0.882933	0.825988	0.94969	0.953477	0.938756	0.937587	PGSC0003DMT400040163	Nutrient reservoir	Development
PGSC0003DMG400015563	CUST_43762_PI426222305	0.93846	0.948733	0.964667	0.963076	0.963039	0.962678	PGSC0003DMT400040212	Adenosine 3'-phospho 5'-phosphosulfate transporter	Transport
PGSC0003DMG400015577	CUST_30966_PI426222305	0.907378	0.899607	0.937566	0.935936	0.941882	0.940155	PGSC0003DMT400040244	RNase H domain-containing protein	RNA
PGSC0003DMG400015577	CUST_30980_PI426222305	0.927437	0.942944	0.928033	0.923159	0.93251	0.93183	PGSC0003DMT400040242	RNase H domain-containing protein	RNA
PGSC0003DMG400015611	CUST_31026_PI426222305	0.92009	0.95036	0.875148	0.862885	0.88675	0.887621	PGSC0003DMT400040327	C2H2L domain class transcription factor	Not assigned/Unknown
PGSC0003DMG400015625	CUST_13843_PI426222305	0.808944	0.848771	0.805858	0.814583	0.809687	0.805558	PGSC0003DMT400040358	Conserved gene of unknown function	Not assigned/Unknown
PGSC0003DMG400015625	CUST_13870_PI426222305	0.84336	0.878563	0.824724	0.830294	0.827345	0.823719	PGSC0003DMT400040359	Conserved gene of unknown function	Not assigned/Unknown
PGSC0003DMG400015645	CUST_1573_PI426222305	0.882698	0.836476	0.916284	0.917423	0.90658	0.904673	PGSC0003DMT400040409	GDP-mannose pyrophosphorylase	Cell Wall
PGSC0003DMG400015645	CUST_1655_PI426222305	0.876003	0.83904	0.893325	0.892696	0.887236	0.884937	PGSC0003DMT400040411	GDP-mannose pyrophosphorylase	Cell Wall
PGSC0003DMG400015653	CUST_1570_PI426222305	0.921453	0.927905	0.930276	0.920119	0.930566	0.931844	PGSC0003DMT400040429	RNA-dependent RNA polymerase family protein	RNA
PGSC0003DMG400015653	CUST_1685_PI426222305	0.929444	0.906257	0.963167	0.958965	0.953778	0.954483	PGSC0003DMT400040432	Rna-dependent RNA polymerase	RNA
PGSC0003DMG400015653	CUST_1660_PI426222305	0.929297	0.920074	0.958514	0.954225	0.949906	0.950995	PGSC0003DMT400040433	RNA-dependent RNA polymerase family protein	RNA
PGSC0003DMG400015664	CUST_46056_PI426222305	0.875362	0.95708	0.830078	0.818465	0.850072	0.849329	PGSC0003DMT400040456	DUF26 domain-containing protein 1	signalling
PGSC0003DMG400015664	CUST_46037_PI426222305	0.859474	0.92819	0.815221	0.804249	0.835124	0.834957	PGSC0003DMT400040455	DUF26 domain-containing protein 1	signalling
PGSC0003DMG400015666	CUST_46076_PI426222305	0.838215	0.815806	0.833373	0.836608	0.830091	0.830672	PGSC0003DMT400040460	Leucine-rich repeat transmembrane protein	Not assigned/Unknown
PGSC0003DMG400015666	CUST_46065_PI426222305	0.855338	0.839506	0.83678	0.837707	0.839781	0.840416	PGSC0003DMT400040459	ATP binding protein	signalling
PGSC0003DMG400015690	CUST_46067_PI426222305	0.84653	0.949832	0.843572	0.834752	0.839707	0.840894	PGSC0003DMT400040586	Gene of unknown function	Not assigned/Unknown
PGSC0003DMG400015737	CUST_37557_PI426222305	0.832148	0.870357	0.857994	0.84761	0.868427	0.867259	PGSC0003DMT400040696	Leucine-rich repeat resistance protein	Not assigned/Unknown
PGSC0003DMG400015745	CUST_46308_PI426222305	0.829726	0.834013	0.81071	0.805266	0.835351	0.837361	PGSC0003DMT400040717	Serine hydroxymethyltransferase	Unclassified
PGSC0003DMG400015749	CUST_46302_PI426222305	0.836563	0.806575	0.874317	0.877079	0.861823	0.863813	PGSC0003DMT400040724	DUF246 domain-containing protein	hormone metabolism
PGSC0003DMG400015749	CUST_46301_PI426222305	0.841339	0.809095	0.881159	0.883798	0.869317	0.871533	PGSC0003DMT400040728	DUF246 domain-containing protein	hormone metabolism
PGSC0003DMG400015764	CUST_46329_PI426222305	0.926654	0.945569	0.912513	0.903953	0.916489	0.914826	PGSC0003DMT400040769	Sugar transporter	Unclassified
PGSC0003DMG400015765	CUST_46297_PI426222305	0.926525	0.950087	0.911366	0.904463	0.916746	0.91534	PGSC0003DMT400040770	Sugar transporter	Unclassified
PGSC0003DMG400015771	CUST_3510_PI426222305	0.945914	0.933442	0.877904	0.870487	0.88516	0.883057	PGSC0003DMT400040787	Conserved gene of unknown function	RNA
PGSC0003DMG400015771	CUST_3754_PI426222305	0.944463	0.898797	0.878164	0.873475	0.889558	0.885495	PGSC0003DMT400040786	Conserved gene of unknown function	RNA
PGSC0003DMG400015774	CUST_3615_PI426222305	0.942034	0.935335	0.893675	0.890702	0.891541	0.890271	PGSC0003DMT400040793	Conserved gene of unknown function	Not assigned/Unknown
PGSC0003DMG400015775	CUST_3750_PI426222305	0.887117	0.886939	0.934464	0.93712	0.925635	0.925882	PGSC0003DMT400040794	Ribosomal protein L25	Protein
PGSC0003DMG400015793	CUST_27161_PI426222305	0.889243	0.862188	0.907555	0.900843	0.928099	0.927535	PGSC0003DMT400040848	Short-chain dehydrogenase	misc
PGSC0003DMG400015800	CUST_27055_PI426222305	0.85224	0.865896	0.889353	0.886943	0.880026	0.875945	PGSC0003DMT400040866	Ubiquitin-protein ligase	Protein
PGSC0003DMG400015800	CUST_27184_PI426222305	0.854056	0.859937	0.899227	0.899218	0.888291	0.884199	PGSC0003DMT400040867	Ubiquitin-protein ligase	Protein
PGSC0003DMG400015829	CUST_27219_PI426222305	0.930478	0.958571	0.950637	0.946684	0.947435	0.946219	PGSC0003DMT400040923	LeArcA1 protein	signalling
PGSC0003DMG400015832	CUST_27192_PI426222305	0.825507	0.904828	0.815751	0.816718	0.821087	0.818012	PGSC0003DMT400040929	Ring finger containing protein	Not assigned/Unknown
PGSC0003DMG400015849	CUST_46532_PI426222305	0.935329	0.957699	0.932314	0.930247	0.940902	0.940266	PGSC0003DMT400040966	Conserved gene of unknown function	Not assigned/Unknown
PGSC0003DMG400015862	CUST_4044_PI426222305	0.868006	0.919712	0.830323	0.8164	0.844217	0.844519	PGSC0003DMT400041005	EMB2734	Protein
PGSC0003DMG400015948	CUST_3442_PI426222305	0.862804	0.859284	0.87446	0.866248	0.897773	0.898222	PGSC0003DMT400041206	Conserved gene of unknown function	Not assigned/Unknown
PGSC0003DMG400016008	CUST_47164_PI426222305	0.896274	0.823762	0.906922	0.908668	0.915571	0.913438	PGSC0003DMT400041333	Glycosyltransferase	misc
PGSC0003DMG400016013	CUST_37169_PI426222305	0.879252	0.877054	0.864457	0.86254	0.857211	0.856502	PGSC0003DMT400041344	Cytochrome P450	misc
PGSC0003DMG400016014	CUST_37163_PI426222305	0.929949	0.960083	0.917079	0.908413	0.923629	0.923977	PGSC0003DMT400041346	Mevalonate diphosphate decarboxylase	secondary metabolism
PGSC0003DMG400016016	CUST_37172_PI426222305	0.838749	0.801986	0.872308	0.874075	0.852513	0.852237	PGSC0003DMT400041352	Chorismate synthase 2, chloroplastic	AA metabolism
PGSC0003DMG400016017	CUST_37141_PI426222305	0.912317	0.947408	0.86709	0.86304	0.863782	0.86399	PGSC0003DMT400041353	Fasciclin-like domain-containing protein	Not assigned/Unknown
PGSC0003DMG400016101	CUST_2686_PI426222305	0.854212	0.821667	0.882689	0.881185	0.902555	0.904203	PGSC0003DMT400041540	Cytosolic factor	Transport
PGSC0003DMG400016125	CUST_26281_PI426222305	0.806698	0.81872	0.846842	0.85434	0.834097	0.832629	PGSC0003DMT400041601	UDP-glucosyltransferase	misc
PGSC0003DMG400016127	CUST_26130_PI426222305	0.845124	0.886806	0.911177	0.912044	0.900114	0.900438	PGSC0003DMT400041605	Binding protein	Not assigned/Unknown
PGSC0003DMG400016142	CUST_26147_PI426222305	0.853098	0.935168	0.876039	0.869322	0.884098	0.883883	PGSC0003DMT400041637	Cyclin D2.1 protein	Cell
PGSC0003DMG400016144	CUST_26099_PI426222305	0.942509	0.980877	0.907127	0.897018	0.909958	0.910647	PGSC0003DMT400041643	Conserved gene of unknown function	Not assigned/Unknown
PGSC0003DMG400016157	CUST_26195_PI426222305	0.821808	0.805505	0.8296	0.826693	0.813806	0.809827	PGSC0003DMT400041674	Proliferating-cell nucleolar antigen	Not assigned/Unknown
PGSC0003DMG400016195	CUST_26269_PI426222305	0.867006	0.857428	0.882435	0.874532	0.893907	0.894209	PGSC0003DMT400041757	UDP-glycosyltransferase 91D1	misc
PGSC0003DMG400016196	CUST_26206_PI426222305	0.820132	0.851885	0.852458	0.858582	0.832373	0.829797	PGSC0003DMT400041758	AP2 domain-containing transcription factor	RNA
PGSC0003DMG400016198	CUST_26261_PI426222305	0.860975	0.939497	0.845385	0.839835	0.855881	0.852905	PGSC0003DMT400041762	Purine permease	Transport
PGSC0003DMG400016201	CUST_26125_PI426222305	0.847813	0.905038	0.817568	0.807392	0.841452	0.845419	PGSC0003DMT400041770	Auxin growth promotor protein	hormone metabolism
PGSC0003DMG400016206	CUST_26267_PI426222305	0.933335	0.918574	0.9584	0.959394	0.960563	0.960211	PGSC0003DMT400041779	Conserved gene of unknown function	Not assigned/Unknown
PGSC0003DMG400016222	CUST_26160_PI426222305	0.864268	0.879926	0.874543	0.880336	0.880164	0.879111	PGSC0003DMT400041811	PHB1	Cell
PGSC0003DMG400016224	CUST_26167_PI426222305	0.838871	0.835652	0.892337	0.89851	0.88096	0.879258	PGSC0003DMT400041813	NtRab11D	signalling
PGSC0003DMG400016238	CUST_26119_PI426222305	0.932189	0.9396	0.954777	0.951012	0.958502	0.956469	PGSC0003DMT400041847	DEGP10	Protein
PGSC0003DMG400016242	CUST_26260_PI426222305	0.873217	0.847209	0.897452	0.905662	0.883664	0.880499	PGSC0003DMT400041856	Acetolactate synthase	AA metabolism
PGSC0003DMG400016247	CUST_26249_PI426222305	0.838467	0.842776	0.835705	0.828897	0.857086	0.858658	PGSC0003DMT400041874	Acyl-[acyl-carrier-protein] desaturase, chloroplastic	Lipid Metabolism
PGSC0003DMG400016248	CUST_26175_PI426222305	0.867804	0.87932	0.863647	0.864572	0.856632	0.857678	PGSC0003DMT400041875	Chromatin assembly factor 1, subunit A	DNA
PGSC0003DMG400016253	CUST_26262_PI426222305	0.812149	0.832064	0.839379	0.823258	0.851639	0.850679	PGSC0003DMT400041886	Phospholipase A1	Lipid Metabolism
PGSC0003DMG400016270	CUST_21983_PI426222305	0.918925	0.872242	0.936141	0.933998	0.924564	0.925307	PGSC0003DMT400041944	Heat stress transcription factor A-6b	Unclassified
PGSC0003DMG400016278	CUST_21986_PI426222305	0.886189	0.854831	0.883163	0.884921	0.890997	0.887263	PGSC0003DMT400041968	Alpha-mannosidase I MNS4	misc
PGSC0003DMG400016281	CUST_21992_PI426222305	0.862713	0.909429	0.891081	0.885469	0.890412	0.892779	PGSC0003DMT400041978	Nonsense-mediated mRNA decay protein	Not assigned/Unknown
PGSC0003DMG400016291	CUST_21978_PI426222305	0.827774	0.828285	0.84435	0.847545	0.831941	0.828649	PGSC0003DMT400042004	Phosphoenolpyruvate carboxylase kinase 2	Protein
PGSC0003DMG400016291	CUST_22078_PI426222305	0.807862	0.802881	0.817127	0.819971	0.803997	0.800612	PGSC0003DMT400042003	Phosphoenolpyruvate carboxylase kinase 2	Protein
PGSC0003DMG400016304	CUST_21975_PI426222305	0.91134	0.894179	0.903934	0.900916	0.902893	0.900562	PGSC0003DMT400042035	DNA-directed RNA polymerase I 49 kDa polypeptide	RNA
PGSC0003DMG400016321	CUST_21996_PI426222305	0.928995	0.92689	0.957794	0.957656	0.960389	0.959739	PGSC0003DMT400042083	Conserved gene of unknown function	Unclassified
PGSC0003DMG400016321	CUST_22114_PI426222305	0.924229	0.950681	0.952926	0.947341	0.962029	0.962583	PGSC0003DMT400042085	Conserved gene of unknown function	Unclassified
PGSC0003DMG400016321	CUST_22071_PI426222305	0.941956	0.948808	0.955826	0.951158	0.967886	0.967441	PGSC0003DMT400042084	Conserved gene of unknown function	Unclassified
PGSC0003DMG400016358	CUST_18217_PI426222305	0.947547	0.915721	0.936997	0.933363	0.938214	0.935286	PGSC0003DMT400042160	26S proteasome regulatory particle non-ATPase subunit 8	Protein
PGSC0003DMG400016367	CUST_18218_PI426222305	0.892088	0.960341	0.868215	0.8564	0.883482	0.882569	PGSC0003DMT400042183	Ribosomal protein S27	Protein
PGSC0003DMG400016397	CUST_18321_PI426222305	0.890663	0.954985	0.859257	0.847529	0.881354	0.880867	PGSC0003DMT400042247	Prefoldin subunit 5	RNA
PGSC0003DMG400016402	CUST_18301_PI426222305	0.916798	0.878313	0.871173	0.868041	0.892701	0.889071	PGSC0003DMT400042256	Obtusifoliol 14alpha-demethylase	misc
PGSC0003DMG400016418	CUST_18211_PI426222305	0.864697	0.895541	0.894199	0.888222	0.912429	0.912601	PGSC0003DMT400042343	E2F4,5	Not assigned/Unknown
PGSC0003DMG400016418	CUST_18249_PI426222305	0.902554	0.913876	0.930114	0.926654	0.940771	0.940746	PGSC0003DMT400042345	Transcription factor E2F	RNA
PGSC0003DMG400016437	CUST_18509_PI426222305	0.878119	0.900242	0.868838	0.855238	0.895046	0.896256	PGSC0003DMT400042389	Conserved gene of unknown function	Not assigned/Unknown
PGSC0003DMG400016443	CUST_18629_PI426222305	0.861814	0.931683	0.815087	0.812598	0.818794	0.813994	PGSC0003DMT400042402	Gene of unknown function	Not assigned/Unknown
PGSC0003DMG400016452	CUST_18518_PI426222305	0.90325	0.972346	0.870933	0.85878	0.885431	0.886536	PGSC0003DMT400042427	Conserved gene of unknown function	Not assigned/Unknown
PGSC0003DMG400016458	CUST_18597_PI426222305	0.853387	0.916816	0.833014	0.829866	0.84238	0.837551	PGSC0003DMT400042439	Multi antimicrobial extrusion family protein	Transport
PGSC0003DMG400016467	CUST_18538_PI426222305	0.896322	0.961887	0.880557	0.870736	0.893588	0.893676	PGSC0003DMT400042470	Conserved gene of unknown function	Not assigned/Unknown
PGSC0003DMG400016485	CUST_18605_PI426222305	0.886791	0.899187	0.921755	0.925325	0.910658	0.908393	PGSC0003DMT400042505	RNA Binding Protein 45	RNA
PGSC0003DMG400016485	CUST_18561_PI426222305	0.8877	0.881723	0.920133	0.925607	0.90673	0.904302	PGSC0003DMT400042504	Nuclear acid binding protein	RNA
PGSC0003DMG400016521	CUST_31477_PI426222305	0.909805	0.939864	0.935071	0.929428	0.949096	0.948546	PGSC0003DMT400042600	Hexokinase	major CHO metabolism
PGSC0003DMG400016530	CUST_31504_PI426222305	0.926371	0.962769	0.913792	0.904176	0.923075	0.924859	PGSC0003DMT400042617	Sugar transporter	Transport
PGSC0003DMG400016530	CUST_31557_PI426222305	0.928906	0.962472	0.919925	0.911315	0.928882	0.930736	PGSC0003DMT400042621	Sugar transporter	Transport
PGSC0003DMG400016530	CUST_31425_PI426222305	0.926982	0.950807	0.927156	0.918893	0.934817	0.936643	PGSC0003DMT400042618	Sugar transporter	Transport
PGSC0003DMG400016530	CUST_31440_PI426222305	0.931514	0.967169	0.920702	0.911476	0.927985	0.929852	PGSC0003DMT400042620	Sugar transporter	Transport
PGSC0003DMG400016533	CUST_31537_PI426222305	0.82418	0.915181	0.818633	0.820815	0.818906	0.818083	PGSC0003DMT400042632	Pollen-specific kinase partner protein	signalling
PGSC0003DMG400016539	CUST_31552_PI426222305	0.810135	0.828839	0.886262	0.883796	0.871909	0.872919	PGSC0003DMT400042649	Protein-tyrosine phosphatase mitochondrial 1, mitochondrial	Not assigned/Unknown
PGSC0003DMG400016544	CUST_31417_PI426222305	0.938328	0.969656	0.91688	0.905704	0.92265	0.923082	PGSC0003DMT400042655	2-oxoglutarate-dependent dioxygenase	hormone metabolism
PGSC0003DMG400016589	CUST_43198_PI426222305	0.942262	0.912832	0.960119	0.959259	0.965997	0.96453	PGSC0003DMT400042739	4-alpha-glucanotransferase	major CHO metabolism
PGSC0003DMG400016589	CUST_43191_PI426222305	0.947352	0.927593	0.961582	0.961474	0.962962	0.961569	PGSC0003DMT400042740	4-alpha-glucanotransferase, chloroplastic/amyloplastic	major CHO metabolism
PGSC0003DMG400016589	CUST_43195_PI426222305	0.946252	0.924614	0.963322	0.963086	0.964434	0.962927	PGSC0003DMT400042741	4-alpha-glucanotransferase, chloroplastic/amyloplastic	major CHO metabolism
PGSC0003DMG400016600	CUST_35964_PI426222305	0.877941	0.865112	0.936951	0.928559	0.943319	0.942581	PGSC0003DMT400042754	Tospovirus resistance protein E	stress
PGSC0003DMG400016606	CUST_36035_PI426222305	0.890467	0.91194	0.938031	0.940663	0.932028	0.928866	PGSC0003DMT400042788	Conserved gene of unknown function	RNA
PGSC0003DMG400016641	CUST_35929_PI426222305	0.870569	0.914186	0.861753	0.849793	0.870177	0.870954	PGSC0003DMT400042918	ATP binding protein	RNA
PGSC0003DMG400016647	CUST_35896_PI426222305	0.851318	0.902333	0.828367	0.815885	0.856237	0.85385	PGSC0003DMT400042937	Superoxide dismutase [Mn], mitochondrial	Redox
PGSC0003DMG400016711	CUST_18542_PI426222305	0.811911	0.904524	0.86883	0.865973	0.865313	0.863802	PGSC0003DMT400043083	Homeobox protein knotted-1-like LET6	RNA
PGSC0003DMG400016717	CUST_18537_PI426222305	0.945393	0.971366	0.912747	0.904818	0.92169	0.922295	PGSC0003DMT400043094	Ran GTPase binding protein	Cell
PGSC0003DMG400016717	CUST_18437_PI426222305	0.940788	0.953717	0.906724	0.899837	0.914462	0.914077	PGSC0003DMT400043093	Ran GTPase binding protein	Cell
PGSC0003DMG400016726	CUST_18620_PI426222305	0.908908	0.920426	0.937661	0.937564	0.922078	0.92106	PGSC0003DMT400043111	Pyrophosphate--fructose 6-phosphate 1-phosphotransferase subunit beta	Not assigned/Unknown
PGSC0003DMG400016735	CUST_12284_PI426222305	0.860048	0.87204	0.840217	0.83841	0.845772	0.84515	PGSC0003DMT400043130	Eukaryotic translation initiation factor 3 subunit 4	Protein
PGSC0003DMG400016744	CUST_12230_PI426222305	0.889221	0.923897	0.890583	0.887731	0.88008	0.879953	PGSC0003DMT400043154	Short chain alcohol dehydrogenase	misc
PGSC0003DMG400016744	CUST_12242_PI426222305	0.868831	0.949073	0.843091	0.836306	0.838591	0.837888	PGSC0003DMT400043152	Short chain alcohol dehydrogenase	misc
PGSC0003DMG400016795	CUST_48860_PI426222305	0.863831	0.858904	0.826216	0.809882	0.839886	0.841712	PGSC0003DMT400043258	ADP-ribosylation factor	Protein
PGSC0003DMG400016813	CUST_27821_PI426222305	0.804747	0.866084	0.853935	0.854377	0.86107	0.865725	PGSC0003DMT400043312	Chaperone binding protein	Not assigned/Unknown
PGSC0003DMG400016844	CUST_48534_PI426222305	0.879202	0.91354	0.872113	0.867535	0.876247	0.88064	PGSC0003DMT400043397	RNA binding protein	RNA
PGSC0003DMG400016844	CUST_48520_PI426222305	0.868908	0.904874	0.874631	0.869639	0.878248	0.88329	PGSC0003DMT400043395	RNA binding protein	RNA
PGSC0003DMG400016886	CUST_49119_PI426222305	0.900348	0.861195	0.90699	0.905232	0.930763	0.929473	PGSC0003DMT400043490	Plastidial lipoyltransferase 2	Co-factor and vitamine metabolism
PGSC0003DMG400016886	CUST_49132_PI426222305	0.894716	0.86721	0.882461	0.875803	0.91163	0.90994	PGSC0003DMT400043491	Lipoate-protein ligase B	Co-factor and vitamine metabolism
PGSC0003DMG400016907	CUST_46376_PI426222305	0.887819	0.93183	0.835237	0.820575	0.850424	0.849093	PGSC0003DMT400043543	Bcr-associated protein, bap	Not assigned/Unknown
PGSC0003DMG400016909	CUST_46375_PI426222305	0.890039	0.927257	0.9307	0.93267	0.928981	0.928357	PGSC0003DMT400043545	Phosphatidylinositol transporter	Transport
PGSC0003DMG400016919	CUST_45613_PI426222305	0.802261	0.878987	0.842635	0.840998	0.838043	0.841735	PGSC0003DMT400043570	Glu-rich protein	Protein
PGSC0003DMG400016919	CUST_45622_PI426222305	0.80969	0.878111	0.841369	0.837948	0.83233	0.83699	PGSC0003DMT400043571	Glu-rich protein	Protein
PGSC0003DMG400016963	CUST_38306_PI426222305	0.880818	0.95496	0.868177	0.85934	0.881512	0.878833	PGSC0003DMT400043684	F-actin-capping protein subunit beta	Cell
PGSC0003DMG400017041	CUST_7976_PI426222305	0.899354	0.899365	0.937229	0.933288	0.952026	0.949632	PGSC0003DMT400043911	Gene of unknown function	Not assigned/Unknown
PGSC0003DMG400017041	CUST_7963_PI426222305	0.904912	0.872415	0.959579	0.964716	0.952471	0.950517	PGSC0003DMT400043910	AF-4 domain containing protein	Not assigned/Unknown
PGSC0003DMG400017042	CUST_7909_PI426222305	0.902892	0.865134	0.957873	0.963222	0.952713	0.950787	PGSC0003DMT400043913	Conserved gene of unknown function	Not assigned/Unknown
PGSC0003DMG400017052	CUST_3287_PI426222305	0.840749	0.836072	0.89571	0.898544	0.884252	0.879986	PGSC0003DMT400043938	Arginine/serine-rich splicing factor	RNA
PGSC0003DMG400017088	CUST_52201_PI426222305	0.891452	0.897525	0.852842	0.851474	0.834806	0.832751	PGSC0003DMT400044033	Gene of unknown function	Protein
PGSC0003DMG400017091	CUST_51118_PI426222305	0.923483	0.854851	0.935776	0.942171	0.918936	0.917581	PGSC0003DMT400044055	Patatin-01	Development
PGSC0003DMG400017101	CUST_50293_PI426222305	0.90245	0.897801	0.907593	0.903424	0.906807	0.902098	PGSC0003DMT400044074	Ubiquitin ligase protein FANCL	Not assigned/Unknown
PGSC0003DMG400017128	CUST_26330_PI426222305	0.836816	0.841872	0.87643	0.874684	0.87384	0.873438	PGSC0003DMT400044129	Leucine-rich repeat resistance protein	Not assigned/Unknown
PGSC0003DMG400017130	CUST_51748_PI426222305	0.855906	0.923454	0.822169	0.808294	0.83894	0.837027	PGSC0003DMT400044134	Conserved gene of unknown function	Not assigned/Unknown
PGSC0003DMG400017144	CUST_28199_PI426222305	0.90744	0.923972	0.922794	0.922037	0.904266	0.903346	PGSC0003DMT400044163	Succinic semialdehyde dehydrogenase	TCA
PGSC0003DMG400017144	CUST_28329_PI426222305	0.906939	0.928037	0.924844	0.923601	0.907462	0.906376	PGSC0003DMT400044162	Succinic semialdehyde dehydrogenase	TCA
PGSC0003DMG400017154	CUST_28230_PI426222305	0.870895	0.895088	0.812349	0.801858	0.825687	0.823555	PGSC0003DMT400044190	Conserved gene of unknown function	Not assigned/Unknown
PGSC0003DMG400017168	CUST_28299_PI426222305	0.882361	0.934308	0.848476	0.835869	0.86044	0.863129	PGSC0003DMT400044213	Conserved gene of unknown function	signalling
PGSC0003DMG400017170	CUST_28284_PI426222305	0.822973	0.840572	0.83562	0.843888	0.826627	0.823589	PGSC0003DMT400044217	Malate dehydrogenase	TCA
PGSC0003DMG400017192	CUST_28242_PI426222305	0.841892	0.883058	0.859434	0.851253	0.84624	0.846179	PGSC0003DMT400044267	MATH domain containing protein	Not assigned/Unknown
PGSC0003DMG400017196	CUST_28369_PI426222305	0.84092	0.896994	0.866689	0.868423	0.853368	0.851634	PGSC0003DMT400044280	Pre-mRNA-splicing factor	RNA
PGSC0003DMG400017207	CUST_28203_PI426222305	0.886726	0.898029	0.933329	0.931422	0.925806	0.922646	PGSC0003DMT400044315	Translation initiation factor 2B beta subunit	Protein
PGSC0003DMG400017207	CUST_28327_PI426222305	0.889415	0.887002	0.939391	0.938406	0.929518	0.926601	PGSC0003DMT400044316	Translation initiation factor 2B beta subunit	Protein
PGSC0003DMG400017211	CUST_28305_PI426222305	0.846718	0.826055	0.832516	0.815638	0.834172	0.835319	PGSC0003DMT400044324	Disulfide oxidoreductase	Not assigned/Unknown
PGSC0003DMG400017211	CUST_28318_PI426222305	0.843754	0.813746	0.827656	0.811086	0.829642	0.830556	PGSC0003DMT400044325	Disulfide oxidoreductase	Not assigned/Unknown
PGSC0003DMG400017212	CUST_28398_PI426222305	0.839634	0.801332	0.845706	0.847643	0.853582	0.855416	PGSC0003DMT400044328	Peroxisomal membrane protein	Not assigned/Unknown
PGSC0003DMG400017212	CUST_28297_PI426222305	0.885877	0.868405	0.894927	0.891845	0.91376	0.915524	PGSC0003DMT400044327	Peroxisomal membrane protein	Not assigned/Unknown
PGSC0003DMG400017252	CUST_28354_PI426222305	0.96065	0.952403	0.960563	0.955495	0.963416	0.963735	PGSC0003DMT400044451	DNA binding protein	RNA
PGSC0003DMG400017253	CUST_28370_PI426222305	0.924431	0.971672	0.881586	0.871727	0.889115	0.889328	PGSC0003DMT400044452	Bet1-like snare 1-1	Protein
PGSC0003DMG400017256	CUST_28201_PI426222305	0.844407	0.8969	0.896078	0.892958	0.910297	0.908258	PGSC0003DMT400044457	Conserved gene of unknown function	RNA
PGSC0003DMG400017261	CUST_28376_PI426222305	0.922905	0.951611	0.897765	0.885551	0.911477	0.911519	PGSC0003DMT400044486	Gene of unknown function	Not assigned/Unknown
PGSC0003DMG400017263	CUST_28209_PI426222305	0.859065	0.92542	0.820818	0.808059	0.834296	0.833828	PGSC0003DMT400044488	Gene of unknown function	Not assigned/Unknown
PGSC0003DMG400017344	CUST_18935_PI426222305	0.844833	0.849001	0.818241	0.808276	0.833512	0.834911	PGSC0003DMT400044708	Conserved gene of unknown function	Not assigned/Unknown
PGSC0003DMG400017350	CUST_18964_PI426222305	0.922129	0.991919	0.882275	0.87277	0.894815	0.894464	PGSC0003DMT400044723	ATP binding protein	Protein
PGSC0003DMG400017376	CUST_34276_PI426222305	0.890909	0.971175	0.853182	0.843819	0.864065	0.863381	PGSC0003DMT400044769	Fasciclin-like arabinogalactan protein 19	Cell Wall
PGSC0003DMG400017408	CUST_34226_PI426222305	0.847524	0.851768	0.866719	0.867998	0.866109	0.863911	PGSC0003DMT400044860	Long-chain acyl-CoA synthetase	Lipid Metabolism
PGSC0003DMG400017491	CUST_3858_PI426222305	0.89901	0.916056	0.885554	0.883624	0.883905	0.885048	PGSC0003DMT400045106	Plant ubiquilin	Protein
PGSC0003DMG400017494	CUST_3770_PI426222305	0.937572	0.877096	0.938197	0.936878	0.93802	0.938851	PGSC0003DMT400045115	Bcr-associated protein, bap	Not assigned/Unknown
PGSC0003DMG400017507	CUST_24918_PI426222305	0.86373	0.892756	0.853588	0.851758	0.858652	0.854582	PGSC0003DMT400045133	GPI-anchored wall transfer protein	Unclassified
PGSC0003DMG400017523	CUST_24926_PI426222305	0.883759	0.858631	0.941438	0.942058	0.934866	0.931078	PGSC0003DMT400045174	Conserved gene of unknown function	Not assigned/Unknown
PGSC0003DMG400017552	CUST_44719_PI426222305	0.918939	0.901871	0.908601	0.89624	0.917087	0.919773	PGSC0003DMT400045238	Caffeic acid O-methyltransferase II	misc
PGSC0003DMG400017558	CUST_44694_PI426222305	0.896601	0.9054	0.932312	0.932344	0.93923	0.937161	PGSC0003DMT400045253	Universal stress protein family protein	stress
PGSC0003DMG400017569	CUST_44724_PI426222305	0.828821	0.844237	0.829046	0.829221	0.824308	0.825494	PGSC0003DMT400045299	Protein disulfide-isomerase	Redox
PGSC0003DMG400017629	CUST_33479_PI426222305	0.937065	0.912334	0.958473	0.959265	0.951921	0.950706	PGSC0003DMT400045444	Calmodulin binding protein	signalling
PGSC0003DMG400017636	CUST_33572_PI426222305	0.861715	0.819556	0.89954	0.904504	0.876882	0.87456	PGSC0003DMT400045464	AMP deaminase	nucleotide metabolism
PGSC0003DMG400017649	CUST_32503_PI426222305	0.902322	0.915326	0.895599	0.891267	0.88571	0.883858	PGSC0003DMT400045498	Pentatricopeptide repeat-containing protein	Unclassified
PGSC0003DMG400017655	CUST_32519_PI426222305	0.966932	0.965103	0.950887	0.943197	0.960299	0.960038	PGSC0003DMT400045509	Phototropic-responsive NPH3 family protein	signalling
PGSC0003DMG400017655	CUST_32497_PI426222305	0.953196	0.955354	0.940341	0.932518	0.949362	0.948645	PGSC0003DMT400045508	Phototropic-responsive NPH3 family protein	signalling
PGSC0003DMG400017696	CUST_7080_PI426222305	0.880814	0.925801	0.889324	0.881752	0.890289	0.887431	PGSC0003DMT400045626	RNA-binding protein RZ-1	RNA
PGSC0003DMG400017721	CUST_27433_PI426222305	0.898786	0.832266	0.944426	0.945849	0.934535	0.932699	PGSC0003DMT400045699	APUM7 (Arabidopsis Pumilio 7); RNA binding / binding	Not assigned/Unknown
PGSC0003DMG400017722	CUST_27493_PI426222305	0.849472	0.882503	0.80932	0.803765	0.820855	0.822307	PGSC0003DMT400045702	Conserved gene of unknown function	Not assigned/Unknown
PGSC0003DMG400017722	CUST_27430_PI426222305	0.854766	0.88671	0.816045	0.810425	0.827224	0.828991	PGSC0003DMT400045703	Conserved gene of unknown function	Not assigned/Unknown
PGSC0003DMG400017722	CUST_27508_PI426222305	0.890435	0.943269	0.838969	0.831078	0.853972	0.85488	PGSC0003DMT400045704	Conserved gene of unknown function	Not assigned/Unknown
PGSC0003DMG400017724	CUST_27412_PI426222305	0.919348	0.939378	0.907635	0.903711	0.899737	0.9003	PGSC0003DMT400045709	Conserved gene of unknown function	Not assigned/Unknown
PGSC0003DMG400017735	CUST_43036_PI426222305	0.836632	0.82363	0.821896	0.809619	0.826613	0.824338	PGSC0003DMT400045736	GTP-binding protein erg	signalling
PGSC0003DMG400017742	CUST_43089_PI426222305	0.81648	0.848222	0.845917	0.845074	0.858643	0.856805	PGSC0003DMT400045756	NC domain-containing protein	Not assigned/Unknown
PGSC0003DMG400017744	CUST_43041_PI426222305	0.890231	0.857798	0.845276	0.833201	0.856831	0.853435	PGSC0003DMT400045759	Peroxidase 31	Not assigned/Unknown
PGSC0003DMG400017760	CUST_38357_PI426222305	0.834745	0.883673	0.827132	0.814079	0.83373	0.833944	PGSC0003DMT400045805	MADS-box protein 15	Not assigned/Unknown
PGSC0003DMG400017760	CUST_38352_PI426222305	0.921129	0.876037	0.938274	0.934846	0.946996	0.94584	PGSC0003DMT400045803	MADS-box protein 15	RNA
PGSC0003DMG400017760	CUST_38332_PI426222305	0.922188	0.877439	0.931327	0.927137	0.943185	0.941329	PGSC0003DMT400045801	MADS-box protein 15	RNA
PGSC0003DMG400017776	CUST_50333_PI426222305	0.893547	0.908272	0.853798	0.839641	0.854636	0.857995	PGSC0003DMT400045834	Homeobox protein	RNA
PGSC0003DMG400017797	CUST_35873_PI426222305	0.933051	0.970873	0.912581	0.90516	0.930552	0.931138	PGSC0003DMT400045877	Hydrolase, hydrolyzing O-glycosyl compounds	misc
PGSC0003DMG400017822	CUST_3631_PI426222305	0.863623	0.868414	0.920858	0.927024	0.915361	0.915732	PGSC0003DMT400045948	Ptm1	Not assigned/Unknown
PGSC0003DMG400017832	CUST_35692_PI426222305	0.857884	0.886495	0.859795	0.844978	0.866472	0.870756	PGSC0003DMT400045962	Kinesin	Cell
PGSC0003DMG400017832	CUST_35686_PI426222305	0.854314	0.898656	0.839482	0.823684	0.848134	0.853284	PGSC0003DMT400045963	Kinesin	Cell
PGSC0003DMG400017928	CUST_35935_PI426222305	0.884532	0.899923	0.870767	0.862776	0.860151	0.859497	PGSC0003DMT400046191	Cysteine proteinase inhibitor B	Not assigned/Unknown
PGSC0003DMG400017929	CUST_30840_PI426222305	0.843167	0.947484	0.817977	0.80957	0.818566	0.815985	PGSC0003DMT400046193	Pectinesterase	Cell Wall
PGSC0003DMG400017933	CUST_30827_PI426222305	0.895936	0.973148	0.877931	0.872193	0.890619	0.888263	PGSC0003DMT400046201	Ribosomal protein L19	Protein
PGSC0003DMG400017954	CUST_13480_PI426222305	0.834636	0.888431	0.828749	0.814773	0.855457	0.85647	PGSC0003DMT400046252	Tubulin-specific chaperone A (Tubulin-folding cofactor A)	Protein
PGSC0003DMG400017984	CUST_46399_PI426222305	0.903243	0.898248	0.910397	0.908621	0.9193	0.913864	PGSC0003DMT400046331	Ribosomal protein L24	Protein
PGSC0003DMG400017998	CUST_51730_PI426222305	0.908346	0.857575	0.928168	0.928805	0.909211	0.908398	PGSC0003DMT400046369	F-box family protein	Protein
PGSC0003DMG400018003	CUST_8750_PI426222305	0.876492	0.839215	0.87415	0.861854	0.884777	0.884306	PGSC0003DMT400046377	Pre-mRNA cleavage factor im, 25kD subunit	Not assigned/Unknown
PGSC0003DMG400018009	CUST_51744_PI426222305	0.854563	0.929607	0.899899	0.894994	0.898068	0.897696	PGSC0003DMT400046403	Gene of unknown function	Not assigned/Unknown
PGSC0003DMG400018009	CUST_51745_PI426222305	0.881302	0.956771	0.902461	0.894802	0.901565	0.901019	PGSC0003DMT400046404	Pentatricopeptide repeat-containing protein	Protein
PGSC0003DMG400018009	CUST_51741_PI426222305	0.853001	0.946878	0.87432	0.866794	0.874142	0.874547	PGSC0003DMT400046405	Pentatricopeptide repeat-containing protein	Protein
PGSC0003DMG400018010	CUST_51746_PI426222305	0.853396	0.930164	0.862395	0.864185	0.85771	0.858938	PGSC0003DMT400046406	Poly(RC)-binding protein	RNA
PGSC0003DMG400018042	CUST_52130_PI426222305	0.861379	0.875491	0.889594	0.885518	0.910297	0.911961	PGSC0003DMT400046483	Bzip-like transcription factor	RNA
PGSC0003DMG400018071	CUST_50929_PI426222305	0.878156	0.814264	0.870541	0.875756	0.864142	0.859771	PGSC0003DMT400046546	Ribosomal protein L33	Protein
PGSC0003DMG400018079	CUST_11855_PI426222305	0.858888	0.855054	0.892979	0.892173	0.883583	0.879912	PGSC0003DMT400046565	Nuclear ribonuclease Z	RNA
PGSC0003DMG400018080	CUST_11697_PI426222305	0.891944	0.954428	0.880381	0.874277	0.872591	0.87415	PGSC0003DMT400046566	Conserved gene of unknown function	AA metabolism
PGSC0003DMG400018089	CUST_11708_PI426222305	0.878565	0.894936	0.933979	0.935101	0.920847	0.91981	PGSC0003DMT400046595	Chromosome structural maintenance protein	Protein
PGSC0003DMG400018089	CUST_11777_PI426222305	0.890112	0.905874	0.930118	0.930055	0.916527	0.915149	PGSC0003DMT400046596	Chromosome structural maintenance protein	Protein
PGSC0003DMG400018096	CUST_11806_PI426222305	0.836522	0.820459	0.860929	0.866594	0.835836	0.83394	PGSC0003DMT400046606	U3 small nucleolar ribonucleoprotein protein mpp10	Not assigned/Unknown
PGSC0003DMG400018096	CUST_11809_PI426222305	0.840719	0.828269	0.86224	0.867159	0.838985	0.837358	PGSC0003DMT400046605	Mpp10 protein	Not assigned/Unknown
PGSC0003DMG400018104	CUST_11778_PI426222305	0.866198	0.825992	0.925675	0.924778	0.912083	0.909432	PGSC0003DMT400046624	Cell division cycle protein 48	Unclassified
PGSC0003DMG400018108	CUST_11712_PI426222305	0.893219	0.873731	0.841123	0.826897	0.861328	0.86447	PGSC0003DMT400046635	FKBP12-interacting protein of 37 kDa	Cell
PGSC0003DMG400018110	CUST_11733_PI426222305	0.901424	0.879871	0.917227	0.918376	0.911085	0.91053	PGSC0003DMT400046637	Alliin lyase	secondary metabolism
PGSC0003DMG400018119	CUST_11847_PI426222305	0.875497	0.894526	0.905742	0.906261	0.894641	0.893004	PGSC0003DMT400046664	TRANSPARENT TESTA 12 protein	Transport
PGSC0003DMG400018128	CUST_11684_PI426222305	0.925101	0.983963	0.905872	0.897594	0.915882	0.916932	PGSC0003DMT400046694	Protein phosphatase 2c	Not assigned/Unknown
PGSC0003DMG400018145	CUST_11752_PI426222305	0.875339	0.90903	0.917177	0.910549	0.929746	0.933856	PGSC0003DMT400046729	Enzyme inhibitor	misc
PGSC0003DMG400018180	CUST_11707_PI426222305	0.863819	0.97708	0.825616	0.816738	0.834666	0.833684	PGSC0003DMT400046820	Ribosomal protein L27a	Protein
PGSC0003DMG400018231	CUST_35722_PI426222305	0.947478	0.966495	0.926005	0.924346	0.933776	0.932153	PGSC0003DMT400046942	MAP kinase-activating protein	Not assigned/Unknown
PGSC0003DMG400018258	CUST_35813_PI426222305	0.802478	0.815657	0.830443	0.838705	0.827721	0.823361	PGSC0003DMT400047010	Conserved gene of unknown function	Mitochondrial electron transport
PGSC0003DMG400018271	CUST_35801_PI426222305	0.878877	0.927759	0.851668	0.846335	0.857683	0.857384	PGSC0003DMT400047049	Calmodulin binding protein	stress
PGSC0003DMG400018278	CUST_35814_PI426222305	0.912882	0.859747	0.914564	0.913566	0.935867	0.93519	PGSC0003DMT400047073	Endonuclease	DNA
PGSC0003DMG400018280	CUST_35744_PI426222305	0.80867	0.864834	0.875942	0.870147	0.878152	0.879079	PGSC0003DMT400047079	Helix-loop-helix DNA-binding	RNA
PGSC0003DMG400018287	CUST_35736_PI426222305	0.819337	0.816918	0.890704	0.889361	0.892874	0.889582	PGSC0003DMT400047128	Pentatricopeptide repeat-containing protein	hormone metabolism
PGSC0003DMG400018289	CUST_35818_PI426222305	0.93415	0.912669	0.947657	0.945032	0.956669	0.958699	PGSC0003DMT400047134	Hydrolase, hydrolyzing O-glycosyl compounds	misc
PGSC0003DMG400018363	CUST_32684_PI426222305	0.903876	0.889297	0.964958	0.962844	0.967193	0.969253	PGSC0003DMT400047287	Acetylglucosaminyltransferase	misc
PGSC0003DMG400018374	CUST_32760_PI426222305	0.911813	0.948321	0.91398	0.911469	0.910482	0.911971	PGSC0003DMT400047310	Structural molecule	Cell
PGSC0003DMG400018377	CUST_32779_PI426222305	0.954018	0.937085	0.931586	0.922682	0.935604	0.935834	PGSC0003DMT400047315	Wound induced protein	stress
PGSC0003DMG400018378	CUST_32716_PI426222305	0.848389	0.824256	0.84535	0.840709	0.832254	0.833059	PGSC0003DMT400047316	Conserved gene of unknown function	stress
PGSC0003DMG400018389	CUST_32723_PI426222305	0.923936	0.919971	0.93922	0.931055	0.947107	0.946834	PGSC0003DMT400047332	Conserved gene of unknown function	DNA
PGSC0003DMG400018394	CUST_32702_PI426222305	0.825547	0.908956	0.812394	0.800741	0.82509	0.824792	PGSC0003DMT400047337	Gene of unknown function	Not assigned/Unknown
PGSC0003DMG400018395	CUST_32751_PI426222305	0.921168	0.896493	0.90123	0.891256	0.905355	0.907288	PGSC0003DMT400047338	Conserved gene of unknown function	Not assigned/Unknown
PGSC0003DMG400018397	CUST_32676_PI426222305	0.957479	0.911827	0.960012	0.960705	0.953541	0.9517	PGSC0003DMT400047340	Wound induced protein	stress
PGSC0003DMG400018398	CUST_32761_PI426222305	0.926824	0.895232	0.91694	0.909271	0.91744	0.918739	PGSC0003DMT400047341	Conserved gene of unknown function	stress
PGSC0003DMG400018399	CUST_32717_PI426222305	0.932537	0.955354	0.886355	0.874917	0.891866	0.893091	PGSC0003DMT400047342	Conserved gene of unknown function	stress
PGSC0003DMG400018400	CUST_32709_PI426222305	0.933868	0.950044	0.907422	0.898981	0.910616	0.910373	PGSC0003DMT400047343	Conserved gene of unknown function	stress
PGSC0003DMG400018414	CUST_29671_PI426222305	0.816327	0.820172	0.886955	0.88628	0.898198	0.898701	PGSC0003DMT400047385	Zinc finger protein	Protein
PGSC0003DMG400018462	CUST_39855_PI426222305	0.910052	0.942283	0.921385	0.920266	0.928346	0.927251	PGSC0003DMT400047502	Disease resistance protein	stress
PGSC0003DMG400018464	CUST_39894_PI426222305	0.826041	0.858469	0.866037	0.871031	0.863959	0.861693	PGSC0003DMT400047511	Disease resistance protein	stress
PGSC0003DMG400018464	CUST_39864_PI426222305	0.827213	0.877945	0.861967	0.865309	0.858801	0.856657	PGSC0003DMT400047510	Disease resistance protein	stress
PGSC0003DMG400018465	CUST_39834_PI426222305	0.900768	0.917247	0.933698	0.925171	0.93565	0.935984	PGSC0003DMT400047515	Methyltransferase PMT20	stress
PGSC0003DMG400018490	CUST_39826_PI426222305	0.871752	0.906328	0.937851	0.93928	0.932819	0.933783	PGSC0003DMT400047579	NBS-LRR type disease resistance protein	stress
PGSC0003DMG400018492	CUST_39900_PI426222305	0.920383	0.876937	0.972092	0.97128	0.965496	0.96434	PGSC0003DMT400047585	Cell division control 20	Development
PGSC0003DMG400018493	CUST_39879_PI426222305	0.820728	0.805	0.835103	0.836617	0.851316	0.853507	PGSC0003DMT400047586	Cytosine-specific methyltransferase	RNA
PGSC0003DMG400018496	CUST_39857_PI426222305	0.896627	0.931061	0.923976	0.917713	0.919091	0.92131	PGSC0003DMT400047592	Gene of unknown function	Protein
PGSC0003DMG400018515	CUST_22258_PI426222305	0.909958	0.946734	0.897024	0.8875	0.911604	0.91508	PGSC0003DMT400047639	Conserved gene of unknown function	Not assigned/Unknown
PGSC0003DMG400018515	CUST_22231_PI426222305	0.909867	0.952809	0.899786	0.892248	0.912246	0.914964	PGSC0003DMT400047640	Conserved gene of unknown function	Not assigned/Unknown
PGSC0003DMG400018518	CUST_22312_PI426222305	0.874125	0.828674	0.891414	0.885184	0.884944	0.882968	PGSC0003DMT400047648	Fad NAD binding oxidoreductases	Not assigned/Unknown
PGSC0003DMG400018527	CUST_22238_PI426222305	0.866427	0.931892	0.894604	0.890844	0.898712	0.899894	PGSC0003DMT400047665	Nucleic acid binding protein	RNA
PGSC0003DMG400018565	CUST_4388_PI426222305	0.801771	0.89231	0.843962	0.838315	0.826087	0.826467	PGSC0003DMT400047760	Alcohol dehydrogenase	misc
PGSC0003DMG400018580	CUST_4304_PI426222305	0.920586	0.953609	0.897265	0.885078	0.89818	0.899898	PGSC0003DMT400047801	Casein kinase I	Protein
PGSC0003DMG400018580	CUST_4541_PI426222305	0.872212	0.953951	0.863976	0.85154	0.864414	0.866685	PGSC0003DMT400047803	Casein kinase I	Protein
PGSC0003DMG400018611	CUST_34036_PI426222305	0.887591	0.815991	0.936405	0.936382	0.9298	0.93215	PGSC0003DMT400047881	Glycosyl transferase family 17 protein	misc
PGSC0003DMG400018641	CUST_45887_PI426222305	0.919014	0.938548	0.909123	0.906722	0.908785	0.909856	PGSC0003DMT400047969	S-adenosyl-methionine-sterol-C-methyltransferase	hormone metabolism
PGSC0003DMG400018653	CUST_45940_PI426222305	0.837127	0.912316	0.859819	0.857598	0.860497	0.857524	PGSC0003DMT400048008	Pentatricopeptide repeat-containing protein	Not assigned/Unknown
PGSC0003DMG400018659	CUST_45902_PI426222305	0.860673	0.801188	0.927064	0.933758	0.913248	0.911393	PGSC0003DMT400048023	Dimethylaniline monooxygenase	misc
PGSC0003DMG400018700	CUST_4441_PI426222305	0.848464	0.885407	0.849471	0.83833	0.846605	0.848042	PGSC0003DMT400048130	Anthranilate N-benzoyltransferase protein	secondary metabolism
PGSC0003DMG400018700	CUST_4556_PI426222305	0.846028	0.841865	0.842958	0.835811	0.835053	0.836273	PGSC0003DMT400048131	Anthranilate N-benzoyltransferase protein	secondary metabolism
PGSC0003DMG400018703	CUST_4268_PI426222305	0.910887	0.928657	0.914678	0.908897	0.91317	0.911705	PGSC0003DMT400048135	Glycosyl hydrolases family 17 protein	Not assigned/Unknown
PGSC0003DMG400018704	CUST_4558_PI426222305	0.886178	0.969989	0.832522	0.820283	0.853932	0.853854	PGSC0003DMT400048137	Glycosyl hydrolases family 17 protein	misc
PGSC0003DMG400018715	CUST_4453_PI426222305	0.920283	0.981873	0.910774	0.90003	0.918569	0.9203	PGSC0003DMT400048186	Ribosomal protein L7/L12 C-terminal domain containing protein	Protein
PGSC0003DMG400018717	CUST_4601_PI426222305	0.870108	0.882297	0.869906	0.868457	0.870959	0.870204	PGSC0003DMT400048190	Hsp20/alpha crystallin family protein	stress
PGSC0003DMG400018755	CUST_48728_PI426222305	0.900766	0.93924	0.870331	0.863344	0.886617	0.884934	PGSC0003DMT400048269	Organic anion transporter	Transport
PGSC0003DMG400018856	CUST_35298_PI426222305	0.949913	0.952287	0.914884	0.90627	0.928763	0.930174	PGSC0003DMT400048541	Elicitor-inducible protein EIG-J7	Not assigned/Unknown
PGSC0003DMG400018886	CUST_41712_PI426222305	0.956306	0.903351	0.945828	0.940756	0.945688	0.945774	PGSC0003DMT400048612	Zinc finger protein	RNA
PGSC0003DMG400018888	CUST_41706_PI426222305	0.894469	0.937393	0.926542	0.922971	0.924745	0.923713	PGSC0003DMT400048615	Conserved gene of unknown function	Not assigned/Unknown
PGSC0003DMG400018992	CUST_40798_PI426222305	0.841135	0.826015	0.876936	0.882266	0.877586	0.876455	PGSC0003DMT400048875	Mitogen activated protein kinase kinase kinase 3, mapkkk3, mekk3	Protein
PGSC0003DMG400019007	CUST_4812_PI426222305	0.814444	0.848695	0.888496	0.886615	0.876486	0.876066	PGSC0003DMT400048920	Zinc binding dehydrogenase	Not assigned/Unknown
PGSC0003DMG400019032	CUST_8714_PI426222305	0.893296	0.871627	0.913349	0.908663	0.906789	0.904039	PGSC0003DMT400048982	Conserved gene of unknown function	Not assigned/Unknown
PGSC0003DMG400019091	CUST_27243_PI426222305	0.879388	0.859168	0.933463	0.926567	0.928501	0.928421	PGSC0003DMT400049123	Beta-mannosidase	misc
PGSC0003DMG400019142	CUST_20051_PI426222305	0.904399	0.842234	0.945413	0.948096	0.92918	0.92874	PGSC0003DMT400049236	Bel1 homeotic protein	Not assigned/Unknown
PGSC0003DMG400019142	CUST_19984_PI426222305	0.903862	0.838363	0.931908	0.935077	0.91542	0.915612	PGSC0003DMT400049235	Bel1 homeotic protein	RNA
PGSC0003DMG400019144	CUST_19980_PI426222305	0.821871	0.823816	0.864422	0.862977	0.858549	0.856776	PGSC0003DMT400049241	UPF0497 membrane protein	Not assigned/Unknown
PGSC0003DMG400019163	CUST_20003_PI426222305	0.90134	0.865599	0.928753	0.933468	0.92067	0.920227	PGSC0003DMT400049308	Dihydroxy-acid dehydratase	Not assigned/Unknown
PGSC0003DMG400019180	CUST_20027_PI426222305	0.945508	0.967709	0.940823	0.932117	0.95084	0.951785	PGSC0003DMT400049371	Isoamyl acetate-hydrolyzing esterase	misc
PGSC0003DMG400019180	CUST_19943_PI426222305	0.912331	0.976611	0.880399	0.869593	0.895208	0.895973	PGSC0003DMT400049370	Isoamyl acetate-hydrolyzing esterase	misc
PGSC0003DMG400019200	CUST_20067_PI426222305	0.828761	0.925197	0.841076	0.839473	0.83555	0.834188	PGSC0003DMT400049420	GRAS family transcription factor	RNA
PGSC0003DMG400019245	CUST_37648_PI426222305	0.897146	0.853924	0.920223	0.912598	0.928857	0.931386	PGSC0003DMT400049546	Conserved gene of unknown function	Not assigned/Unknown
PGSC0003DMG400019253	CUST_37581_PI426222305	0.864969	0.903492	0.865374	0.863183	0.86032	0.861782	PGSC0003DMT400049562	S-adenosylmethionine-dependent methyltransferase	Not assigned/Unknown
PGSC0003DMG400019271	CUST_37638_PI426222305	0.82118	0.855912	0.822361	0.817328	0.815578	0.811257	PGSC0003DMT400049607	RNA binding protein	RNA
PGSC0003DMG400019272	CUST_37654_PI426222305	0.85928	0.95016	0.841228	0.835041	0.842192	0.841336	PGSC0003DMT400049608	60S ribosomal protein L8	Protein
PGSC0003DMG400019277	CUST_37598_PI426222305	0.879617	0.889683	0.842673	0.838909	0.852349	0.852841	PGSC0003DMT400049626	Conserved gene of unknown function	Photosynthesis
PGSC0003DMG400019288	CUST_37644_PI426222305	0.900115	0.881115	0.86228	0.853131	0.867974	0.863919	PGSC0003DMT400049654	DUF300 family protein	Not assigned/Unknown
PGSC0003DMG400019300	CUST_20279_PI426222305	0.826393	0.857855	0.804725	0.804306	0.808921	0.808933	PGSC0003DMT400049672	F-box/leucine rich repeat protein	Protein
PGSC0003DMG400019303	CUST_20317_PI426222305	0.920334	0.896861	0.895292	0.890842	0.898063	0.893687	PGSC0003DMT400049678	NADH-ubiquinone oxidoreductase 24 kDa subunit, mitochondrial	Mitochondrial electron transport
PGSC0003DMG400019308	CUST_20346_PI426222305	0.878146	0.854577	0.874787	0.868292	0.901316	0.89951	PGSC0003DMT400049690	2-methyl-6-phytylbenzoquinone methyltranferase	secondary metabolism
PGSC0003DMG400019328	CUST_20299_PI426222305	0.884809	0.858516	0.938667	0.939164	0.931499	0.928772	PGSC0003DMT400049753	LEA protein	Development
PGSC0003DMG400019337	CUST_20315_PI426222305	0.907952	0.979186	0.872977	0.863032	0.876208	0.87539	PGSC0003DMT400049773	Conserved gene of unknown function	Not assigned/Unknown
PGSC0003DMG400019348	CUST_20273_PI426222305	0.827879	0.804507	0.833413	0.832658	0.82698	0.824535	PGSC0003DMT400049811	Ice binding protein	Not assigned/Unknown
PGSC0003DMG400019371	CUST_3931_PI426222305	0.893569	0.86629	0.893158	0.900771	0.89755	0.894401	PGSC0003DMT400049857	Permease I	Transport
PGSC0003DMG400019371	CUST_3965_PI426222305	0.884552	0.862929	0.89462	0.901861	0.901406	0.898637	PGSC0003DMT400049856	Permease I	Transport
PGSC0003DMG400019401	CUST_35088_PI426222305	0.834193	0.917276	0.817574	0.809551	0.83814	0.837346	PGSC0003DMT400049920	Aldose 1-epimerase	minor CHO metabolism
PGSC0003DMG400019409	CUST_35078_PI426222305	0.847143	0.838259	0.924763	0.930069	0.908256	0.905485	PGSC0003DMT400049942	Gene of unknown function	Not assigned/Unknown
PGSC0003DMG400019409	CUST_35105_PI426222305	0.848827	0.845418	0.919876	0.925857	0.903517	0.900824	PGSC0003DMT400049939	Chromatin remodeling complex subunit	RNA
PGSC0003DMG400019409	CUST_35111_PI426222305	0.846688	0.828907	0.92838	0.934499	0.910078	0.90777	PGSC0003DMT400049940	Chromatin remodeling complex subunit	RNA
PGSC0003DMG400019410	CUST_35072_PI426222305	0.931455	0.966434	0.916851	0.905602	0.924018	0.923692	PGSC0003DMT400049946	Heavy metal-associated domain containing protein	DNA
PGSC0003DMG400019410	CUST_35080_PI426222305	0.918381	0.933344	0.89423	0.888866	0.891591	0.887848	PGSC0003DMT400049945	Heavy metal-associated domain containing protein	Not assigned/Unknown
PGSC0003DMG400019460	CUST_17297_PI426222305	0.895797	0.909967	0.914792	0.914565	0.906839	0.904848	PGSC0003DMT400050113	Ankyrin	Cell
PGSC0003DMG400019467	CUST_40433_PI426222305	0.869949	0.869034	0.858003	0.856107	0.840147	0.841032	PGSC0003DMT400050131	Stress-associated protein 7	RNA
PGSC0003DMG400019504	CUST_45840_PI426222305	0.894302	0.874487	0.920998	0.921116	0.910251	0.907578	PGSC0003DMT400050223	Sand family protein	Not assigned/Unknown
PGSC0003DMG400019515	CUST_45791_PI426222305	0.970087	0.960061	0.944533	0.938341	0.945456	0.94494	PGSC0003DMT400050244	SET protein, phospatase 2A inhibitor	DNA
PGSC0003DMG400019531	CUST_45821_PI426222305	0.905193	0.943697	0.886395	0.883702	0.879345	0.875946	PGSC0003DMT400050280	EMB514	Not assigned/Unknown
PGSC0003DMG400019534	CUST_45803_PI426222305	0.927991	0.933401	0.90852	0.900048	0.910185	0.910656	PGSC0003DMT400050286	Transcription factor	RNA
PGSC0003DMG400019573	CUST_8764_PI426222305	0.875921	0.943817	0.899023	0.896453	0.900496	0.901732	PGSC0003DMT400050356	Conserved gene of unknown function	Not assigned/Unknown
PGSC0003DMG400019613	CUST_38448_PI426222305	0.809582	0.833999	0.8497	0.845086	0.866183	0.862747	PGSC0003DMT400050479	Polypyrimidine tract binding protein	RNA
PGSC0003DMG400019615	CUST_42138_PI426222305	0.924914	0.922718	0.945954	0.944949	0.950914	0.949386	PGSC0003DMT400050483	Transcription factor	Not assigned/Unknown
PGSC0003DMG400019620	CUST_42157_PI426222305	0.886341	0.927349	0.863794	0.851572	0.890436	0.888418	PGSC0003DMT400050490	UMP synthase	nucleotide metabolism
PGSC0003DMG400019641	CUST_19204_PI426222305	0.863319	0.838337	0.822574	0.817908	0.80726	0.806806	PGSC0003DMT400050546	Inositol or phosphatidylinositol kinase	Protein
PGSC0003DMG400019653	CUST_19363_PI426222305	0.867454	0.900915	0.876812	0.869815	0.890626	0.888202	PGSC0003DMT400050568	TATA binding protein associated factor 24kDa subunit	RNA
PGSC0003DMG400019659	CUST_19362_PI426222305	0.908727	0.954761	0.885266	0.882787	0.882794	0.88304	PGSC0003DMT400050585	Transcription factor bHLH49	RNA
PGSC0003DMG400019659	CUST_19311_PI426222305	0.892316	0.960489	0.869697	0.866692	0.86767	0.868929	PGSC0003DMT400050586	DNA binding protein	RNA
PGSC0003DMG400019698	CUST_32826_PI426222305	0.831614	0.901912	0.882984	0.882009	0.877865	0.876795	PGSC0003DMT400050728	BRI1 protein	signalling
PGSC0003DMG400019714	CUST_18499_PI426222305	0.848	0.921789	0.818538	0.813852	0.81811	0.817792	PGSC0003DMT400050756	Gamma-tubulin complex component	Cell
PGSC0003DMG400019729	CUST_18573_PI426222305	0.899996	0.838444	0.934296	0.941772	0.922174	0.919266	PGSC0003DMT400050792	Beta-catenin 1	Not assigned/Unknown
PGSC0003DMG400019729	CUST_18566_PI426222305	0.905241	0.831317	0.93813	0.945942	0.926113	0.922882	PGSC0003DMT400050793	Conserved gene of unknown function	Not assigned/Unknown
PGSC0003DMG400019735	CUST_21412_PI426222305	0.89558	0.879414	0.92954	0.923845	0.936231	0.935434	PGSC0003DMT400050811	Glucan endo-1,3-beta-glucosidase	misc
PGSC0003DMG400019735	CUST_21513_PI426222305	0.913296	0.898106	0.925689	0.918349	0.936491	0.935047	PGSC0003DMT400050812	Glucan endo-1,3-beta-glucosidase	misc
PGSC0003DMG400019737	CUST_21393_PI426222305	0.918796	0.911964	0.846924	0.836791	0.854359	0.852939	PGSC0003DMT400050818	Serine/threonine protein kinase	Protein
PGSC0003DMG400019767	CUST_31068_PI426222305	0.853706	0.923372	0.86482	0.859964	0.858981	0.857425	PGSC0003DMT400050893	Mitochondrial import inner membrane translocase subunit Tim17	Protein
PGSC0003DMG400019819	CUST_6773_PI426222305	0.874171	0.931986	0.87534	0.871796	0.889807	0.889711	PGSC0003DMT400051040	DNA-3-methyladenine glycosylase	DNA
PGSC0003DMG400019827	CUST_6535_PI426222305	0.816577	0.868811	0.841943	0.84241	0.833233	0.830838	PGSC0003DMT400051062	Nucleic acid binding protein	Not assigned/Unknown
PGSC0003DMG400019836	CUST_21593_PI426222305	0.848123	0.900366	0.826109	0.816794	0.835606	0.835149	PGSC0003DMT400051085	Pentatricopeptide repeat-containing protein	Unclassified
PGSC0003DMG400019856	CUST_45102_PI426222305	0.897353	0.89228	0.878608	0.874883	0.8751	0.870814	PGSC0003DMT400051120	Poly(A) polymerase	RNA
PGSC0003DMG400019869	CUST_21772_PI426222305	0.870207	0.870297	0.902759	0.894696	0.919766	0.921078	PGSC0003DMT400051159	Conserved gene of unknown function	Not assigned/Unknown
PGSC0003DMG400019871	CUST_21778_PI426222305	0.926861	0.943693	0.933007	0.928911	0.939742	0.937943	PGSC0003DMT400051164	Endonuclease/exonuclease/phosphatase family protein	DNA
PGSC0003DMG400019882	CUST_49441_PI426222305	0.894018	0.914475	0.886326	0.881572	0.912571	0.90943	PGSC0003DMT400051191	Glycosyltransferase	misc
PGSC0003DMG400019919	CUST_7186_PI426222305	0.82142	0.831591	0.846472	0.836139	0.87331	0.873748	PGSC0003DMT400051281	Membrane protein ycf1	Not assigned/Unknown
PGSC0003DMG400019963	CUST_49487_PI426222305	0.909688	0.832279	0.944783	0.950577	0.942916	0.942087	PGSC0003DMT400051397	Gene of unknown function	Not assigned/Unknown
PGSC0003DMG400019963	CUST_49482_PI426222305	0.966228	0.935219	0.952127	0.946474	0.963486	0.963846	PGSC0003DMT400051401	ATP binding protein	Protein
PGSC0003DMG400020065	CUST_25988_PI426222305	0.898151	0.93581	0.885589	0.876299	0.894889	0.896156	PGSC0003DMT400051668	Poly(RC)-binding protein	RNA
PGSC0003DMG400020073	CUST_25899_PI426222305	0.890915	0.90542	0.916133	0.909209	0.937576	0.937296	PGSC0003DMT400051690	Conserved gene of unknown function	Not assigned/Unknown
PGSC0003DMG400020074	CUST_25928_PI426222305	0.955357	0.968938	0.959528	0.957224	0.958894	0.957795	PGSC0003DMT400051693	Conserved gene of unknown function	signalling
PGSC0003DMG400020074	CUST_25863_PI426222305	0.950826	0.981153	0.945011	0.942327	0.946742	0.945717	PGSC0003DMT400051691	Conserved gene of unknown function	signalling
PGSC0003DMG400020075	CUST_25815_PI426222305	0.90818	0.848071	0.92042	0.921979	0.914363	0.909594	PGSC0003DMT400051695	Casein kinase	Protein
PGSC0003DMG400020078	CUST_25845_PI426222305	0.857497	0.829307	0.911609	0.917199	0.908025	0.904015	PGSC0003DMT400051712	DUF26 domain-containing protein 2	signalling
PGSC0003DMG400020093	CUST_25941_PI426222305	0.905554	0.942721	0.891439	0.88203	0.895013	0.895044	PGSC0003DMT400051772	STY-L protein	Development
PGSC0003DMG400020108	CUST_25903_PI426222305	0.841304	0.92894	0.828691	0.823922	0.834974	0.83169	PGSC0003DMT400051810	40S ribosomal protein S8	Protein
PGSC0003DMG400020124	CUST_25770_PI426222305	0.833275	0.863302	0.818018	0.823967	0.80615	0.806086	PGSC0003DMT400051854	Conserved gene of unknown function	Not assigned/Unknown
PGSC0003DMG400020128	CUST_26010_PI426222305	0.935753	0.918893	0.925633	0.921792	0.93028	0.930196	PGSC0003DMT400051868	Patatin T5	Development
PGSC0003DMG400020140	CUST_25966_PI426222305	0.827998	0.938269	0.814262	0.806262	0.831134	0.833256	PGSC0003DMT400051898	F-box/leucine rich repeat protein	Protein
PGSC0003DMG400020152	CUST_25975_PI426222305	0.92447	0.953096	0.890287	0.887854	0.890097	0.886963	PGSC0003DMT400051924	Ras-GTPase-activating protein-binding protein	Protein
PGSC0003DMG400020152	CUST_25953_PI426222305	0.922094	0.939894	0.907962	0.908105	0.903862	0.90097	PGSC0003DMT400051923	Ras-GTPase-activating protein-binding protein	Protein
PGSC0003DMG400020162	CUST_25828_PI426222305	0.885234	0.819291	0.834119	0.819668	0.846088	0.844878	PGSC0003DMT400051949	Protein XRI1	Not assigned/Unknown
PGSC0003DMG400020166	CUST_25873_PI426222305	0.91066	0.941244	0.87884	0.868215	0.889829	0.887648	PGSC0003DMT400051955	RNA binding protein	Protein
PGSC0003DMG400020166	CUST_25799_PI426222305	0.902526	0.893012	0.917228	0.914394	0.916587	0.91278	PGSC0003DMT400051956	RNA binding protein	Protein
PGSC0003DMG400020166	CUST_26019_PI426222305	0.877225	0.832461	0.863981	0.861764	0.864975	0.857506	PGSC0003DMT400051957	RNA binding protein	Protein
PGSC0003DMG400020172	CUST_25880_PI426222305	0.870012	0.877868	0.847801	0.833512	0.855193	0.853274	PGSC0003DMT400051972	ATP binding protein	Not assigned/Unknown
PGSC0003DMG400020174	CUST_25745_PI426222305	0.904606	0.945122	0.873124	0.862186	0.880182	0.879045	PGSC0003DMT400051980	Transcription factor	RNA
PGSC0003DMG400020177	CUST_25866_PI426222305	0.928621	0.935527	0.954553	0.95011	0.959576	0.957747	PGSC0003DMT400051989	Conserved gene of unknown function	Not assigned/Unknown
PGSC0003DMG400020190	CUST_804_PI426222305	0.869222	0.873554	0.915906	0.916318	0.912089	0.912845	PGSC0003DMT400052018	Serine/threonine protein kinase	Protein
PGSC0003DMG400020198	CUST_834_PI426222305	0.908767	0.873956	0.8594	0.855328	0.856851	0.852937	PGSC0003DMT400052037	Translocon-associated protein beta family protein	Not assigned/Unknown
PGSC0003DMG400020231	CUST_738_PI426222305	0.898206	0.896946	0.868433	0.858773	0.87165	0.870514	PGSC0003DMT400052139	Acetyl-CoA synthetase	Lipid Metabolism
PGSC0003DMG400020241	CUST_731_PI426222305	0.901913	0.867026	0.892596	0.897365	0.896767	0.893324	PGSC0003DMT400052187	Zinc finger protein	RNA
PGSC0003DMG400020242	CUST_1469_PI426222305	0.907673	0.846243	0.943631	0.94442	0.933273	0.932413	PGSC0003DMT400052188	Receptor serine-threonine protein kinase	Protein
PGSC0003DMG400020242	CUST_1356_PI426222305	0.937429	0.942404	0.93099	0.92724	0.929553	0.927805	PGSC0003DMT400052189	Receptor serine-threonine protein kinase	Protein
PGSC0003DMG400020255	CUST_1055_PI426222305	0.840709	0.814572	0.889881	0.894832	0.885973	0.882829	PGSC0003DMT400052223	Mitochondrial import receptor subunit TOM20	Protein
PGSC0003DMG400020279	CUST_962_PI426222305	0.816025	0.869698	0.831659	0.823937	0.855427	0.858399	PGSC0003DMT400052263	Conserved gene of unknown function	Not assigned/Unknown
PGSC0003DMG400020316	CUST_42731_PI426222305	0.919492	0.963324	0.885725	0.87409	0.905366	0.904498	PGSC0003DMT400052337	Ribosomal RNA methyltransferase	RNA
PGSC0003DMG400020320	CUST_42723_PI426222305	0.897427	0.946985	0.92957	0.927609	0.935444	0.934311	PGSC0003DMT400052346	MYB transcription factor	RNA
PGSC0003DMG400020323	CUST_42690_PI426222305	0.884167	0.948231	0.844948	0.833033	0.866512	0.864509	PGSC0003DMT400052350	60S ribosomal protein L18a	Protein
PGSC0003DMG400020346	CUST_42650_PI426222305	0.924588	0.919314	0.957189	0.95855	0.947782	0.945785	PGSC0003DMT400052414	Pentatricopeptide repeat-containing protein	RNA
PGSC0003DMG400020347	CUST_42659_PI426222305	0.916071	0.929023	0.882286	0.879024	0.885819	0.885128	PGSC0003DMT400052416	Conserved gene of unknown function	Not assigned/Unknown
PGSC0003DMG400020351	CUST_42651_PI426222305	0.877628	0.837316	0.895763	0.888539	0.915165	0.914567	PGSC0003DMT400052428	3-beta-hydroxy-delta5-steroid dehydrogenase	Unclassified
PGSC0003DMG400020353	CUST_42677_PI426222305	0.925182	0.956603	0.905572	0.902255	0.90977	0.909548	PGSC0003DMT400052432	3-oxo-5-alpha-steroid 4-dehydrogenase	hormone metabolism
PGSC0003DMG400020359	CUST_42727_PI426222305	0.868396	0.933603	0.819183	0.81349	0.819382	0.818964	PGSC0003DMT400052453	Conserved gene of unknown function	Not assigned/Unknown
PGSC0003DMG400020360	CUST_42749_PI426222305	0.888571	0.831463	0.930449	0.933051	0.922097	0.921168	PGSC0003DMT400052458	Conserved gene of unknown function	Not assigned/Unknown
PGSC0003DMG400020360	CUST_42734_PI426222305	0.868043	0.865438	0.922763	0.916931	0.916505	0.916433	PGSC0003DMT400052454	Conserved gene of unknown function	Not assigned/Unknown
PGSC0003DMG400020383	CUST_26064_PI426222305	0.908002	0.922746	0.90067	0.89474	0.905156	0.903648	PGSC0003DMT400052535	Conserved gene of unknown function	Not assigned/Unknown
PGSC0003DMG400020387	CUST_26033_PI426222305	0.819903	0.879082	0.86969	0.867285	0.889608	0.886984	PGSC0003DMT400052542	Dopamine beta-monooxygenase	Not assigned/Unknown
PGSC0003DMG400020421	CUST_18958_PI426222305	0.91118	0.976539	0.87656	0.870264	0.881796	0.88013	PGSC0003DMT400052607	6b-interacting protein 1	RNA
PGSC0003DMG400020428	CUST_19016_PI426222305	0.909079	0.919971	0.909402	0.900001	0.927399	0.927097	PGSC0003DMT400052625	Adaptin ear-binding coat-associated protein	Not assigned/Unknown
PGSC0003DMG400020428	CUST_19101_PI426222305	0.930254	0.933332	0.899852	0.890069	0.917126	0.915617	PGSC0003DMT400052626	Adaptin ear-binding coat-associated protein	Not assigned/Unknown
PGSC0003DMG400020442	CUST_18988_PI426222305	0.943637	0.965037	0.93166	0.924073	0.937051	0.937785	PGSC0003DMT400052658	177 protein	signalling
PGSC0003DMG400020446	CUST_18889_PI426222305	0.874163	0.918136	0.848935	0.842715	0.851145	0.846898	PGSC0003DMT400052673	Ketol-acid reductoisomerase	AA metabolism
PGSC0003DMG400020455	CUST_26961_PI426222305	0.923013	0.926643	0.95209	0.948086	0.95805	0.959174	PGSC0003DMT400052697	Calcium-dependent protein kinase substrate protein	RNA
PGSC0003DMG400020455	CUST_27021_PI426222305	0.861462	0.807997	0.910581	0.91537	0.904555	0.90389	PGSC0003DMT400052695	Calcium-dependent protein kinase substrate protein	RNA
PGSC0003DMG400020455	CUST_26957_PI426222305	0.879531	0.936349	0.865932	0.855987	0.881343	0.880984	PGSC0003DMT400052696	Transcription factor	RNA
PGSC0003DMG400020478	CUST_27002_PI426222305	0.89316	0.956814	0.873955	0.868897	0.87678	0.875341	PGSC0003DMT400052767	ATP binding protein	RNA
PGSC0003DMG400020503	CUST_42436_PI426222305	0.868924	0.965431	0.852224	0.841313	0.862898	0.863984	PGSC0003DMT400052826	DNA binding protein	RNA
PGSC0003DMG400020517	CUST_42421_PI426222305	0.821181	0.838078	0.858679	0.850634	0.878048	0.878397	PGSC0003DMT400052880	Protein phosphatase 2c	Protein
PGSC0003DMG400020519	CUST_42385_PI426222305	0.825211	0.906133	0.836955	0.830993	0.846126	0.844876	PGSC0003DMT400052885	Synaptonemal complex protein	Protein
PGSC0003DMG400020543	CUST_11456_PI426222305	0.891246	0.919927	0.890152	0.885107	0.882863	0.8791	PGSC0003DMT400052941	Ran binding protein	signalling
PGSC0003DMG400020590	CUST_39775_PI426222305	0.88191	0.881408	0.899669	0.903788	0.904711	0.902177	PGSC0003DMT400053074	Werner syndrome ATP-dependent helicase	DNA
PGSC0003DMG400020590	CUST_39717_PI426222305	0.893404	0.894235	0.909748	0.913693	0.913225	0.910935	PGSC0003DMT400053073	Werner syndrome ATP-dependent helicase	DNA
PGSC0003DMG400020630	CUST_29252_PI426222305	0.898245	0.948091	0.858483	0.850241	0.870682	0.871348	PGSC0003DMT400053159	Allergen BRSn20	stress
PGSC0003DMG400020636	CUST_11404_PI426222305	0.847187	0.915353	0.834085	0.829282	0.852607	0.849565	PGSC0003DMT400053171	60S ribosomal protein L10	Protein
PGSC0003DMG400020643	CUST_11412_PI426222305	0.929825	0.88448	0.909327	0.903151	0.917554	0.917095	PGSC0003DMT400053184	PPR1 protein	Unclassified
PGSC0003DMG400020643	CUST_11473_PI426222305	0.862425	0.876113	0.8181	0.801818	0.846167	0.845915	PGSC0003DMT400053182	PPR1 protein	DNA
PGSC0003DMG400020644	CUST_11470_PI426222305	0.898703	0.90632	0.851139	0.837554	0.871562	0.871785	PGSC0003DMT400053185	PPR1 protein	Unclassified
PGSC0003DMG400020647	CUST_11431_PI426222305	0.905877	0.923206	0.919213	0.918417	0.913806	0.910809	PGSC0003DMT400053195	RNA binding protein	Protein
PGSC0003DMG400020648	CUST_11388_PI426222305	0.891217	0.834202	0.906373	0.903083	0.911604	0.91128	PGSC0003DMT400053199	B3 domain-containing protein	RNA
PGSC0003DMG400020652	CUST_11432_PI426222305	0.924901	0.949787	0.919632	0.910391	0.914465	0.914166	PGSC0003DMT400053208	Conserved gene of unknown function	Not assigned/Unknown
PGSC0003DMG400020654	CUST_11364_PI426222305	0.93519	0.823659	0.906175	0.906615	0.916445	0.915779	PGSC0003DMT400053210	Conserved gene of unknown function	Not assigned/Unknown
PGSC0003DMG400020657	CUST_11381_PI426222305	0.864163	0.952038	0.83862	0.834226	0.84346	0.843266	PGSC0003DMT400053219	Ribosomal protein L5	Protein
PGSC0003DMG400020665	CUST_46264_PI426222305	0.876023	0.919594	0.841715	0.836823	0.87055	0.869749	PGSC0003DMT400053242	Nucleic acid binding protein	RNA
PGSC0003DMG400020711	CUST_19708_PI426222305	0.81089	0.904031	0.843052	0.841081	0.835966	0.837563	PGSC0003DMT400053379	Auxin response factor 1	Not assigned/Unknown
PGSC0003DMG400020744	CUST_42844_PI426222305	0.846194	0.835828	0.874262	0.876744	0.868658	0.869586	PGSC0003DMT400053483	Receptor-kinase	signalling
PGSC0003DMG400020772	CUST_10004_PI426222305	0.856006	0.9556	0.844774	0.837827	0.846842	0.845722	PGSC0003DMT400053546	Elongation factor 1-alpha	Protein
PGSC0003DMG400020780	CUST_40883_PI426222305	0.857472	0.815867	0.882366	0.888388	0.860571	0.856472	PGSC0003DMT400053564	Brittle 1 protein	Transport
PGSC0003DMG400020786	CUST_40866_PI426222305	0.856999	0.857723	0.88525	0.880985	0.873103	0.871455	PGSC0003DMT400053578	Conserved gene of unknown function	Not assigned/Unknown
PGSC0003DMG400020806	CUST_43969_PI426222305	0.848285	0.953685	0.819638	0.807382	0.84193	0.844244	PGSC0003DMT400053633	Xyloglucan glycosyltransferase 6	Cell Wall
PGSC0003DMG400020807	CUST_43982_PI426222305	0.873158	0.894506	0.859456	0.854947	0.861788	0.862666	PGSC0003DMT400053639	Transcription factor	RNA
PGSC0003DMG400020887	CUST_42339_PI426222305	0.8701	0.891874	0.86803	0.866717	0.87136	0.870221	PGSC0003DMT400053842	Conserved gene of unknown function	Not assigned/Unknown
PGSC0003DMG400020900	CUST_51627_PI426222305	0.85159	0.850675	0.867788	0.868718	0.865452	0.863695	PGSC0003DMT400053864	UDP-glucose:glucosyltransferase	misc
PGSC0003DMG400020907	CUST_50373_PI426222305	0.829187	0.867719	0.851726	0.848038	0.855028	0.858589	PGSC0003DMT400053880	ATP binding protein	Protein
PGSC0003DMG400020936	CUST_40983_PI426222305	0.882715	0.916629	0.889925	0.886294	0.875003	0.874862	PGSC0003DMT400053962	Gene of unknown function	Not assigned/Unknown
PGSC0003DMG400020962	CUST_51450_PI426222305	0.863755	0.924103	0.861013	0.856933	0.870351	0.868062	PGSC0003DMT400054035	S-adenosylmethionine transporter	Transport
PGSC0003DMG400020962	CUST_51460_PI426222305	0.871306	0.934338	0.851329	0.845888	0.862552	0.86064	PGSC0003DMT400054032	S-adenosylmethionine transporter	Transport
PGSC0003DMG400020979	CUST_36396_PI426222305	0.845857	0.885202	0.841298	0.832586	0.85701	0.852038	PGSC0003DMT400054095	Gene of unknown function	Not assigned/Unknown
PGSC0003DMG400020989	CUST_4735_PI426222305	0.892299	0.872457	0.907621	0.91178	0.896037	0.893914	PGSC0003DMT400054119	Conserved gene of unknown function	Not assigned/Unknown
PGSC0003DMG400020990	CUST_4788_PI426222305	0.932262	0.909511	0.93706	0.937918	0.933373	0.932537	PGSC0003DMT400054122	Conserved gene of unknown function	Not assigned/Unknown
PGSC0003DMG400020999	CUST_25238_PI426222305	0.899987	0.915291	0.894249	0.880317	0.898426	0.900004	PGSC0003DMT400054145	Lipoxygenase	hormone metabolism
PGSC0003DMG400021002	CUST_49160_PI426222305	0.916831	0.973403	0.87136	0.860784	0.87978	0.878927	PGSC0003DMT400054152	Mago nashi 2	Not assigned/Unknown
PGSC0003DMG400021002	CUST_49153_PI426222305	0.879365	0.888465	0.896279	0.900403	0.885467	0.882155	PGSC0003DMT400054151	Mago nashi 2	Not assigned/Unknown
PGSC0003DMG400021031	CUST_51612_PI426222305	0.845064	0.906471	0.851294	0.844833	0.844153	0.842073	PGSC0003DMT400054216	Conserved gene of unknown function	Not assigned/Unknown
PGSC0003DMG400021041	CUST_51994_PI426222305	0.81417	0.806618	0.903622	0.911347	0.880518	0.87944	PGSC0003DMT400054245	AAA-type ATPase family protein	signalling
PGSC0003DMG400021099	CUST_24645_PI426222305	0.896726	0.938388	0.936686	0.931546	0.940441	0.93878	PGSC0003DMT400054357	Ubiquitin-protein ligase	Protein
PGSC0003DMG400021118	CUST_24475_PI426222305	0.886803	0.951175	0.84197	0.831366	0.850368	0.848588	PGSC0003DMT400054405	DNA binding protein	RNA
PGSC0003DMG400021132	CUST_24596_PI426222305	0.86631	0.880235	0.876184	0.869537	0.880035	0.876316	PGSC0003DMT400054444	Cation/calcium exchanger 4	Transport
PGSC0003DMG400021140	CUST_24533_PI426222305	0.913538	0.874756	0.946268	0.940704	0.939875	0.940293	PGSC0003DMT400054474	Conserved gene of unknown function	signalling
PGSC0003DMG400021160	CUST_24576_PI426222305	0.801109	0.820117	0.859649	0.864516	0.834215	0.830406	PGSC0003DMT400054518	RNA-binding protein homolog	RNA
PGSC0003DMG400021160	CUST_24492_PI426222305	0.804108	0.82526	0.861277	0.866852	0.835427	0.832035	PGSC0003DMT400054519	Lupus la ribonucleoprotein	RNA
PGSC0003DMG400021161	CUST_24478_PI426222305	0.976829	0.966099	0.944461	0.938763	0.951889	0.952026	PGSC0003DMT400054520	Conserved gene of unknown function	Not assigned/Unknown
PGSC0003DMG400021170	CUST_24611_PI426222305	0.888716	0.9643	0.856303	0.85375	0.856338	0.856563	PGSC0003DMT400054540	40S ribosomal protein S4	Protein
PGSC0003DMG400021170	CUST_24546_PI426222305	0.883512	0.966225	0.853069	0.850372	0.855433	0.85564	PGSC0003DMT400054542	40S ribosomal protein S4	Protein
PGSC0003DMG400021171	CUST_24639_PI426222305	0.820612	0.814437	0.850095	0.846175	0.857884	0.851246	PGSC0003DMT400054549	Protection of telomeres 1 protein	DNA
PGSC0003DMG400021174	CUST_24572_PI426222305	0.920325	0.947284	0.931716	0.930773	0.922346	0.92172	PGSC0003DMT400054558	Protein phosphatases pp1 regulatory subunit	Not assigned/Unknown
PGSC0003DMG400021177	CUST_24578_PI426222305	0.805298	0.830052	0.833201	0.833048	0.813333	0.812998	PGSC0003DMT400054570	Dead box ATP-dependent RNA helicase	DNA
PGSC0003DMG400021186	CUST_24593_PI426222305	0.846176	0.889502	0.863032	0.851401	0.881576	0.885533	PGSC0003DMT400054599	Kinase	Protein
PGSC0003DMG400021187	CUST_24500_PI426222305	0.906416	0.962037	0.909899	0.90213	0.909429	0.908269	PGSC0003DMT400054600	Ribosomal RNA assembly protein mis3	Not assigned/Unknown
PGSC0003DMG400021187	CUST_24550_PI426222305	0.896876	0.925076	0.925551	0.924856	0.911163	0.909646	PGSC0003DMT400054601	Ribosomal RNA assembly protein mis3	Not assigned/Unknown
PGSC0003DMG400021197	CUST_24574_PI426222305	0.869586	0.901495	0.836058	0.830887	0.845737	0.847037	PGSC0003DMT400054617	Vacuolar protein sorting-associated protein 2 homolog 2	RNA
PGSC0003DMG400021198	CUST_24627_PI426222305	0.863171	0.899639	0.847837	0.842224	0.865873	0.86659	PGSC0003DMT400054620	Subtilase family protein	Protein
PGSC0003DMG400021198	CUST_24661_PI426222305	0.874887	0.901617	0.854547	0.849175	0.874729	0.875142	PGSC0003DMT400054619	Subtilase family protein	Protein
PGSC0003DMG400021243	CUST_38101_PI426222305	0.886795	0.936616	0.882595	0.881803	0.887299	0.889593	PGSC0003DMT400054719	Golgi transport complex protein	Cell
PGSC0003DMG400021264	CUST_38098_PI426222305	0.85795	0.963263	0.846154	0.836832	0.857131	0.859969	PGSC0003DMT400054791	Phosphoenolpyruvate carboxylase	Not assigned/Unknown
PGSC0003DMG400021279	CUST_38182_PI426222305	0.904954	0.945541	0.873121	0.864129	0.885369	0.88683	PGSC0003DMT400054822	Leucine-rich repeat family protein	signalling
PGSC0003DMG400021283	CUST_38153_PI426222305	0.879612	0.851397	0.942351	0.943393	0.932908	0.929186	PGSC0003DMT400054828	Ribose-phosphate pyrophosphokinase	nucleotide metabolism
PGSC0003DMG400021301	CUST_38097_PI426222305	0.91996	0.97946	0.934372	0.927283	0.938446	0.938251	PGSC0003DMT400054899	Conserved gene of unknown function	signalling
PGSC0003DMG400021304	CUST_38140_PI426222305	0.881506	0.935346	0.856998	0.857277	0.866825	0.862928	PGSC0003DMT400054904	Small glutamine-rich tetratricopeptide repeat-containing protein A	Redox
PGSC0003DMG400021318	CUST_18381_PI426222305	0.860927	0.85609	0.893196	0.885686	0.890481	0.88875	PGSC0003DMT400054933	Conserved gene of unknown function	Not assigned/Unknown
PGSC0003DMG400021339	CUST_18255_PI426222305	0.816652	0.900589	0.815697	0.80226	0.823965	0.824719	PGSC0003DMT400054984	Conserved gene of unknown function	Not assigned/Unknown
PGSC0003DMG400021341	CUST_18298_PI426222305	0.832528	0.824929	0.847352	0.850067	0.815387	0.816601	PGSC0003DMT400054989	Sucrose-phosphatase 1	major CHO metabolism
PGSC0003DMG400021353	CUST_18352_PI426222305	0.890301	0.946728	0.872415	0.863784	0.884931	0.885606	PGSC0003DMT400055038	Serine/threonine-protein kinase PBS1	Protein
PGSC0003DMG400021354	CUST_18349_PI426222305	0.902624	0.909075	0.881667	0.872396	0.883376	0.883295	PGSC0003DMT400055040	NC domain-containing protein	Not assigned/Unknown
PGSC0003DMG400021354	CUST_18190_PI426222305	0.843393	0.849378	0.836517	0.833562	0.827037	0.828582	PGSC0003DMT400055039	NC domain-containing protein	Not assigned/Unknown
PGSC0003DMG400021362	CUST_18327_PI426222305	0.905288	0.957017	0.856821	0.847714	0.88398	0.88269	PGSC0003DMT400055055	Acyl-carrier-protein S-malonyltransferase/ transferase	Lipid Metabolism
PGSC0003DMG400021376	CUST_18206_PI426222305	0.875081	0.878817	0.889073	0.890211	0.871632	0.870874	PGSC0003DMT400055089	Exonuclease	DNA
PGSC0003DMG400021376	CUST_18383_PI426222305	0.86311	0.905626	0.911001	0.908892	0.894775	0.897095	PGSC0003DMT400055087	Exonuclease	Not assigned/Unknown
PGSC0003DMG400021385	CUST_598_PI426222305	0.860515	0.830874	0.88707	0.895947	0.873047	0.869989	PGSC0003DMT400055114	Nucleosome assembly protein 1 2	DNA
PGSC0003DMG400021385	CUST_681_PI426222305	0.909931	0.916414	0.913686	0.913544	0.919362	0.915888	PGSC0003DMT400055113	Nucleosome assembly protein 1 2	DNA
PGSC0003DMG400021394	CUST_678_PI426222305	0.916072	0.954609	0.881408	0.869677	0.895507	0.896245	PGSC0003DMT400055131	Kinase	signalling
PGSC0003DMG400021420	CUST_44113_PI426222305	0.911608	0.984794	0.885094	0.875032	0.889807	0.888713	PGSC0003DMT400055191	L24 ribosomal protein	Protein
PGSC0003DMG400021422	CUST_44093_PI426222305	0.90124	0.893977	0.886569	0.881625	0.890099	0.891548	PGSC0003DMT400055197	Transcription cofactor	Protein
PGSC0003DMG400021422	CUST_44143_PI426222305	0.900831	0.904302	0.862425	0.852462	0.87582	0.876418	PGSC0003DMT400055196	Transcription cofactor	Protein
PGSC0003DMG400021424	CUST_44089_PI426222305	0.876592	0.86099	0.917065	0.915522	0.903218	0.900837	PGSC0003DMT400055200	Conserved gene of unknown function	Not assigned/Unknown
PGSC0003DMG400021424	CUST_44106_PI426222305	0.909452	0.902966	0.91838	0.914506	0.91034	0.907415	PGSC0003DMT400055201	Conserved gene of unknown function	Not assigned/Unknown
PGSC0003DMG400021437	CUST_44097_PI426222305	0.920812	0.957797	0.905132	0.899563	0.902915	0.903271	PGSC0003DMT400055223	Gene of unknown function	misc
PGSC0003DMG400021446	CUST_44138_PI426222305	0.921957	0.919027	0.927354	0.925458	0.940915	0.938696	PGSC0003DMT400055241	Adenylyl-sulfate kinase, chloroplastic	S-assimilation
PGSC0003DMG400021446	CUST_44154_PI426222305	0.869335	0.93954	0.819583	0.813672	0.821763	0.820388	PGSC0003DMT400055242	Adenylyl-sulfate kinase, chloroplastic	S-assimilation
PGSC0003DMG400021550	CUST_28469_PI426222305	0.871029	0.962764	0.812703	0.802081	0.83162	0.831533	PGSC0003DMT400055490	Adenosine kinase isoform 1T	nucleotide metabolism
PGSC0003DMG400021563	CUST_28535_PI426222305	0.909962	0.89833	0.892036	0.883789	0.890791	0.893295	PGSC0003DMT400055528	Calcium lipid binding protein	signalling
PGSC0003DMG400021573	CUST_28569_PI426222305	0.83821	0.804716	0.871647	0.862427	0.873431	0.874303	PGSC0003DMT400055549	Conserved gene of unknown function	Not assigned/Unknown
PGSC0003DMG400021581	CUST_34436_PI426222305	0.865525	0.806087	0.894878	0.901065	0.889199	0.886534	PGSC0003DMT400055564	Conserved gene of unknown function	Not assigned/Unknown
PGSC0003DMG400021625	CUST_45773_PI426222305	0.875478	0.933524	0.868205	0.860729	0.860837	0.858282	PGSC0003DMT400055699	TGF-beta-inducible nuclear protein	Protein
PGSC0003DMG400021673	CUST_48464_PI426222305	0.915865	0.892313	0.931259	0.934698	0.923292	0.921614	PGSC0003DMT400055804	F-box family protein	Protein
PGSC0003DMG400021675	CUST_48446_PI426222305	0.84507	0.932601	0.821121	0.806518	0.833788	0.836282	PGSC0003DMT400055807	Conserved gene of unknown function	Not assigned/Unknown
PGSC0003DMG400021677	CUST_48450_PI426222305	0.906426	0.851766	0.893133	0.897254	0.890229	0.883682	PGSC0003DMT400055812	Pentatricopeptide repeat-containing protein	Development
PGSC0003DMG400021677	CUST_48451_PI426222305	0.896386	0.93184	0.893217	0.888005	0.88596	0.88378	PGSC0003DMT400055811	Pentatricopeptide repeat-containing protein	Not assigned/Unknown
PGSC0003DMG400021680	CUST_48447_PI426222305	0.950905	0.957617	0.944	0.94136	0.940554	0.939786	PGSC0003DMT400055818	ELMO domain-containing protein 2	Not assigned/Unknown
PGSC0003DMG400021691	CUST_41223_PI426222305	0.904008	0.93782	0.897752	0.888829	0.901535	0.902324	PGSC0003DMT400055847	Lipid binding protein	misc
PGSC0003DMG400021754	CUST_23762_PI426222305	0.853345	0.848811	0.902319	0.905941	0.901681	0.899101	PGSC0003DMT400056006	Gene of unknown function	Not assigned/Unknown
PGSC0003DMG400021807	CUST_44070_PI426222305	0.897247	0.924455	0.899302	0.896289	0.895432	0.896414	PGSC0003DMT400056132	Kinesin	Cell
PGSC0003DMG400021811	CUST_44066_PI426222305	0.870596	0.869024	0.856061	0.842681	0.877606	0.880376	PGSC0003DMT400056140	Gene of unknown function	Not assigned/Unknown
PGSC0003DMG400021820	CUST_49334_PI426222305	0.825848	0.884898	0.845945	0.844394	0.834011	0.837341	PGSC0003DMT400056161	Trehalose-6-phosphate synthase	minor CHO metabolism
PGSC0003DMG400021828	CUST_49352_PI426222305	0.829834	0.851541	0.82959	0.814928	0.832579	0.836654	PGSC0003DMT400056182	Carbohydrate transporter	Transport
PGSC0003DMG400021832	CUST_49348_PI426222305	0.871674	0.935121	0.869336	0.865717	0.875174	0.875511	PGSC0003DMT400056193	D-alanyl-d-alanine carboxypeptidase	Not assigned/Unknown
PGSC0003DMG400021854	CUST_48989_PI426222305	0.907271	0.855946	0.947785	0.946265	0.941337	0.942762	PGSC0003DMT400056250	O-methyltransferase 3	secondary metabolism
PGSC0003DMG400021883	CUST_48913_PI426222305	0.8798	0.846096	0.934607	0.938913	0.923304	0.923256	PGSC0003DMT400056325	Gene of unknown function	Not assigned/Unknown
PGSC0003DMG400021884	CUST_48907_PI426222305	0.892601	0.840169	0.958206	0.963199	0.949894	0.949272	PGSC0003DMT400056327	Conserved gene of unknown function	Not assigned/Unknown
PGSC0003DMG400021889	CUST_48899_PI426222305	0.945083	0.95482	0.948098	0.940747	0.947735	0.948788	PGSC0003DMT400056340	Conserved gene of unknown function	Not assigned/Unknown
PGSC0003DMG400021930	CUST_40643_PI426222305	0.912207	0.940743	0.950684	0.945278	0.953026	0.953908	PGSC0003DMT400056449	Villin headpiece; Gelsolin region	Cell
PGSC0003DMG400021960	CUST_45127_PI426222305	0.864895	0.840755	0.926731	0.927056	0.913982	0.915584	PGSC0003DMT400056509	Serine endopeptidase degp2	Protein
PGSC0003DMG400021990	CUST_42856_PI426222305	0.875322	0.873547	0.867384	0.866994	0.868951	0.865269	PGSC0003DMT400056561	Gene of unknown function	Not assigned/Unknown
PGSC0003DMG400022001	CUST_49522_PI426222305	0.879866	0.870885	0.916339	0.916541	0.900232	0.896966	PGSC0003DMT400056598	Conserved gene of unknown function	signalling
PGSC0003DMG400022001	CUST_49519_PI426222305	0.818962	0.904526	0.843931	0.844592	0.849799	0.845923	PGSC0003DMT400056595	Conserved gene of unknown function	signalling
PGSC0003DMG400022032	CUST_51667_PI426222305	0.893769	0.924317	0.92409	0.9201	0.920296	0.917633	PGSC0003DMT400056655	RNA binding protein	Not assigned/Unknown
PGSC0003DMG400022036	CUST_51673_PI426222305	0.89274	0.969988	0.855001	0.845062	0.868338	0.867777	PGSC0003DMT400056665	PPR1 protein	DNA
PGSC0003DMG400022037	CUST_45006_PI426222305	0.883711	0.875936	0.861149	0.853307	0.862393	0.863489	PGSC0003DMT400056666	Metal ion binding protein	metal handling
PGSC0003DMG400022044	CUST_34340_PI426222305	0.853497	0.923342	0.815169	0.80052	0.832634	0.830929	PGSC0003DMT400056686	Valacyclovir hydrolase	Not assigned/Unknown
PGSC0003DMG400022060	CUST_21771_PI426222305	0.876063	0.906812	0.829572	0.816498	0.846805	0.843559	PGSC0003DMT400056721	Hepatocellular carcinoma-associated antigen	Not assigned/Unknown
PGSC0003DMG400022061	CUST_21733_PI426222305	0.912072	0.93201	0.899323	0.887312	0.909371	0.909229	PGSC0003DMT400056722	Bcr-associated protein, bap	Not assigned/Unknown
PGSC0003DMG400022122	CUST_15042_PI426222305	0.833616	0.851099	0.911134	0.910056	0.902702	0.905724	PGSC0003DMT400056888	Heat shock protein 70 (HSP70)-interacting protein	Not assigned/Unknown
PGSC0003DMG400022130	CUST_15261_PI426222305	0.899862	0.932851	0.905197	0.895038	0.926488	0.926426	PGSC0003DMT400056909	Conserved gene of unknown function	Not assigned/Unknown
PGSC0003DMG400022137	CUST_15177_PI426222305	0.844177	0.890292	0.832469	0.828867	0.825402	0.832378	PGSC0003DMT400056927	Protein phosphatase-2c	Protein
PGSC0003DMG400022145	CUST_15233_PI426222305	0.905161	0.863862	0.923839	0.921635	0.925458	0.928638	PGSC0003DMT400056954	Prenylated rab acceptor family protein	signalling
PGSC0003DMG400022170	CUST_14980_PI426222305	0.835462	0.831286	0.83923	0.831654	0.837281	0.832151	PGSC0003DMT400057059	AtNMNAT (A. thaliana nicotinate/nicotinamide mononucleotide adenyltransferase)	Co-factor and vitamine metabolism
PGSC0003DMG400022176	CUST_15200_PI426222305	0.92769	0.961498	0.920248	0.916891	0.913192	0.912018	PGSC0003DMT400057073	Conserved gene of unknown function	Not assigned/Unknown
PGSC0003DMG400022186	CUST_15121_PI426222305	0.902568	0.962257	0.886863	0.874944	0.901976	0.900735	PGSC0003DMT400057110	Conserved gene of unknown function	Not assigned/Unknown
PGSC0003DMG400022211	CUST_14966_PI426222305	0.893419	0.830131	0.842659	0.84029	0.843817	0.838086	PGSC0003DMT400057174	Imidazole glycerol phosphate synthase subunit hisf	AA metabolism
PGSC0003DMG400022278	CUST_15285_PI426222305	0.874109	0.867268	0.936204	0.940867	0.923783	0.921475	PGSC0003DMT400057382	Histone deacetylase	RNA
PGSC0003DMG400022283	CUST_15265_PI426222305	0.868325	0.850716	0.918774	0.918342	0.912084	0.909849	PGSC0003DMT400057393	Cysteine synthase	AA metabolism
PGSC0003DMG400022295	CUST_15176_PI426222305	0.852637	0.865816	0.828088	0.821699	0.847937	0.849215	PGSC0003DMT400057419	Conserved gene of unknown function	Not assigned/Unknown
PGSC0003DMG400022299	CUST_15237_PI426222305	0.853009	0.935604	0.83083	0.825328	0.835997	0.836864	PGSC0003DMT400057426	Microtubule-associated protein MAP65-1a	Cell
PGSC0003DMG400022299	CUST_14987_PI426222305	0.871975	0.955009	0.835135	0.825543	0.85066	0.850552	PGSC0003DMT400057427	Microtubule-associated protein MAP65-1a	Cell
PGSC0003DMG400022321	CUST_14965_PI426222305	0.893768	0.892491	0.884842	0.881911	0.880209	0.876116	PGSC0003DMT400057489	Conserved gene of unknown function	Not assigned/Unknown
PGSC0003DMG400022346	CUST_15854_PI426222305	0.939875	0.972065	0.937236	0.92911	0.940942	0.94023	PGSC0003DMT400057532	Proliferating-cell nucleolar antigen p120	DNA
PGSC0003DMG400022346	CUST_15827_PI426222305	0.932607	0.964393	0.93036	0.921644	0.936136	0.935107	PGSC0003DMT400057531	Proliferating-cell nucleolar antigen p120	DNA
PGSC0003DMG400022353	CUST_15981_PI426222305	0.900094	0.951321	0.876814	0.869209	0.880668	0.878592	PGSC0003DMT400057561	DAG	Development
PGSC0003DMG400022359	CUST_15869_PI426222305	0.960998	0.913648	0.945955	0.938533	0.956594	0.95564	PGSC0003DMT400057581	Eukaryotic translation initiation factor 3 subunit	Protein
PGSC0003DMG400022361	CUST_16050_PI426222305	0.886942	0.83911	0.925166	0.931495	0.925968	0.92452	PGSC0003DMT400057583	Sphingosine kinase	Lipid Metabolism
PGSC0003DMG400022361	CUST_15836_PI426222305	0.895652	0.805266	0.926487	0.933048	0.927725	0.926293	PGSC0003DMT400057584	Sphingosine kinase	Lipid Metabolism
PGSC0003DMG400022381	CUST_15767_PI426222305	0.845187	0.894326	0.85493	0.850246	0.882307	0.882077	PGSC0003DMT400057639	Conserved gene of unknown function	Not assigned/Unknown
PGSC0003DMG400022418	CUST_15781_PI426222305	0.886163	0.918068	0.889647	0.886968	0.89177	0.889512	PGSC0003DMT400057743	NADPH quinone oxidoreductase	Unclassified
PGSC0003DMG400022418	CUST_15879_PI426222305	0.862359	0.896626	0.877764	0.875891	0.879854	0.877618	PGSC0003DMT400057744	NADPH quinone oxidoreductase	Unclassified
PGSC0003DMG400022420	CUST_15973_PI426222305	0.89397	0.91595	0.916107	0.913118	0.921222	0.918646	PGSC0003DMT400057752	Pak inhibitor skb15	Not assigned/Unknown
PGSC0003DMG400022425	CUST_15834_PI426222305	0.877332	0.915428	0.829572	0.817922	0.842101	0.845132	PGSC0003DMT400057768	Lrr receptor-linked protein kinase	Protein
PGSC0003DMG400022449	CUST_15800_PI426222305	0.895994	0.942995	0.89892	0.897145	0.901931	0.901098	PGSC0003DMT400057820	Conserved gene of unknown function	Not assigned/Unknown
PGSC0003DMG400022466	CUST_17210_PI426222305	0.933759	0.921429	0.923321	0.924511	0.930615	0.928744	PGSC0003DMT400057857	S-adenosylmethionine-dependent methyltransferase	Not assigned/Unknown
PGSC0003DMG400022488	CUST_17296_PI426222305	0.858842	0.908391	0.855989	0.841126	0.868644	0.870225	PGSC0003DMT400057906	Protein FRIGIDA	Cell Wall
PGSC0003DMG400022538	CUST_8937_PI426222305	0.896869	0.849282	0.955604	0.958256	0.947017	0.948046	PGSC0003DMT400058053	Conserved gene of unknown function	Not assigned/Unknown
PGSC0003DMG400022556	CUST_9050_PI426222305	0.884864	0.914033	0.903693	0.897554	0.922331	0.922591	PGSC0003DMT400058109	NTGP2	signalling
PGSC0003DMG400022651	CUST_8542_PI426222305	0.861675	0.924568	0.894641	0.891787	0.900294	0.901763	PGSC0003DMT400058323	Nucleic acid binding protein	Unclassified
PGSC0003DMG400022704	CUST_42893_PI426222305	0.85957	0.89453	0.90377	0.907353	0.896505	0.89481	PGSC0003DMT400058464	Conserved gene of unknown function	Protein
PGSC0003DMG400022707	CUST_42900_PI426222305	0.856166	0.942986	0.870747	0.869952	0.86365	0.861315	PGSC0003DMT400058471	AGO4-2	RNA
PGSC0003DMG400022718	CUST_42907_PI426222305	0.816287	0.838339	0.853976	0.858046	0.837727	0.833809	PGSC0003DMT400058501	Conserved gene of unknown function	Not assigned/Unknown
PGSC0003DMG400022718	CUST_42922_PI426222305	0.849871	0.881851	0.85268	0.847633	0.852694	0.848864	PGSC0003DMT400058500	Conserved gene of unknown function	Not assigned/Unknown
PGSC0003DMG400022792	CUST_44899_PI426222305	0.88183	0.963235	0.862161	0.853904	0.858408	0.859681	PGSC0003DMT400058672	Cytochrome B561	Redox
PGSC0003DMG400022792	CUST_44941_PI426222305	0.941813	0.880354	0.977559	0.97701	0.969802	0.97049	PGSC0003DMT400058673	Cytochrome B561	Redox
PGSC0003DMG400022793	CUST_44917_PI426222305	0.922886	0.96496	0.894957	0.886632	0.907747	0.908405	PGSC0003DMT400058674	Cytochrome	Redox
PGSC0003DMG400022795	CUST_44946_PI426222305	0.860478	0.906482	0.830194	0.820157	0.828437	0.824362	PGSC0003DMT400058676	Loganic acid methyltransferase	hormone metabolism
PGSC0003DMG400022796	CUST_44909_PI426222305	0.906725	0.9422	0.898151	0.900409	0.899333	0.897411	PGSC0003DMT400058680	Aspartate-semialdehyde dehydrogenase	AA metabolism
PGSC0003DMG400022820	CUST_39654_PI426222305	0.841773	0.918956	0.826144	0.816084	0.82258	0.82637	PGSC0003DMT400058744	GDSL esterase/lipase	misc
PGSC0003DMG400022820	CUST_39662_PI426222305	0.823621	0.911213	0.812132	0.802326	0.811969	0.814818	PGSC0003DMT400058742	GDSL esterase/lipase	misc
PGSC0003DMG400022827	CUST_39642_PI426222305	0.927937	0.961197	0.922206	0.915247	0.925227	0.926255	PGSC0003DMT400058757	Sphingolipid delta 4 desaturase DES-1	Lipid Metabolism
PGSC0003DMG400022866	CUST_32952_PI426222305	0.931574	0.92063	0.936049	0.933863	0.930883	0.929875	PGSC0003DMT400058855	E3 ubiquitin-protein ligase BAH1-like 1	Protein
PGSC0003DMG400022887	CUST_9498_PI426222305	0.881962	0.939997	0.849973	0.840691	0.857788	0.858279	PGSC0003DMT400058913	Ptm1	Not assigned/Unknown
PGSC0003DMG400022948	CUST_49278_PI426222305	0.866091	0.890337	0.879177	0.8763	0.876897	0.874123	PGSC0003DMT400059079	Gene of unknown function	Not assigned/Unknown
PGSC0003DMG400022951	CUST_49279_PI426222305	0.901015	0.899748	0.913339	0.905634	0.910788	0.907816	PGSC0003DMT400059088	Gene of unknown function	Not assigned/Unknown
PGSC0003DMG400022953	CUST_49282_PI426222305	0.949742	0.927941	0.932854	0.925148	0.937464	0.937584	PGSC0003DMT400059095	Pyruvate decarboxylase	Fermentation
PGSC0003DMG400022957	CUST_49287_PI426222305	0.874391	0.858976	0.818744	0.811833	0.828122	0.830055	PGSC0003DMT400059105	Myosin heavy chain, embryonic smooth muscle isoform	Protein
PGSC0003DMG400022965	CUST_49274_PI426222305	0.899819	0.921638	0.869091	0.863019	0.871105	0.871365	PGSC0003DMT400059119	Calmodulin binding protein	signalling
PGSC0003DMG400022965	CUST_49288_PI426222305	0.847345	0.918221	0.816894	0.807855	0.823181	0.824223	PGSC0003DMT400059120	Calmodulin binding protein	signalling
PGSC0003DMG400022986	CUST_42453_PI426222305	0.883725	0.875394	0.907075	0.903768	0.896518	0.898738	PGSC0003DMT400059176	Conserved gene of unknown function	Not assigned/Unknown
PGSC0003DMG400023013	CUST_46881_PI426222305	0.874826	0.948068	0.853754	0.841161	0.873559	0.872062	PGSC0003DMT400059239	Cytoplasmic ribosomal protein S13	Protein
PGSC0003DMG400023058	CUST_43484_PI426222305	0.889894	0.873717	0.845696	0.833869	0.856152	0.855846	PGSC0003DMT400059349	40S ribosomal protein S9	Protein
PGSC0003DMG400023059	CUST_43456_PI426222305	0.929309	0.881501	0.932245	0.927645	0.929279	0.925848	PGSC0003DMT400059351	Ribulose-phosphate 3-epimerase, cytoplasmic isoform	OPP
PGSC0003DMG400023063	CUST_43485_PI426222305	0.869205	0.85369	0.906449	0.908537	0.894004	0.893286	PGSC0003DMT400059363	Conserved gene of unknown function	Not assigned/Unknown
PGSC0003DMG400023097	CUST_41992_PI426222305	0.815039	0.834679	0.834868	0.823211	0.837121	0.840236	PGSC0003DMT400059447	Gene of unknown function	Not assigned/Unknown
PGSC0003DMG400023114	CUST_32079_PI426222305	0.855332	0.929864	0.859747	0.853619	0.859407	0.856307	PGSC0003DMT400059492	Ribosomal protein S26	Protein
PGSC0003DMG400023146	CUST_45446_PI426222305	0.905943	0.897135	0.951122	0.951493	0.93934	0.939676	PGSC0003DMT400059570	Arginine N-methyltransferase family protein	misc
PGSC0003DMG400023160	CUST_49236_PI426222305	0.813664	0.831413	0.895194	0.889743	0.885593	0.885052	PGSC0003DMT400059602	RING-H2 finger protein ATL80	Protein
PGSC0003DMG400023180	CUST_4869_PI426222305	0.882114	0.858794	0.904945	0.901626	0.883354	0.883427	PGSC0003DMT400059644	Equilibrative nucleoside transporter	Transport
PGSC0003DMG400023180	CUST_4892_PI426222305	0.863009	0.840008	0.879317	0.876531	0.857332	0.857398	PGSC0003DMT400059645	Equilibrative nucleoside transporter	Transport
PGSC0003DMG400023270	CUST_9941_PI426222305	0.804378	0.891961	0.817194	0.816704	0.804792	0.801222	PGSC0003DMT400059830	Elongation factor 1-alpha	Protein
PGSC0003DMG400023272	CUST_9958_PI426222305	0.861747	0.970644	0.84921	0.839715	0.862686	0.863132	PGSC0003DMT400059832	Elongation factor 1-alpha	Protein
PGSC0003DMG400023281	CUST_21570_PI426222305	0.889015	0.870299	0.88875	0.889577	0.90491	0.901615	PGSC0003DMT400059852	OJ000114_01.12 protein	Protein
PGSC0003DMG400023341	CUST_14113_PI426222305	0.890978	0.877658	0.900758	0.899713	0.902358	0.904791	PGSC0003DMT400059990	AG-motif binding protein-1	RNA
PGSC0003DMG400023353	CUST_14174_PI426222305	0.923953	0.955226	0.928028	0.924673	0.925424	0.924112	PGSC0003DMT400060016	MAR-binding protein	RNA
PGSC0003DMG400023380	CUST_14175_PI426222305	0.906077	0.932308	0.892047	0.882264	0.890062	0.889901	PGSC0003DMT400060103	Gene of unknown function	Not assigned/Unknown
PGSC0003DMG400023390	CUST_14120_PI426222305	0.91869	0.986976	0.877052	0.871115	0.887384	0.885777	PGSC0003DMT400060120	Conserved gene of unknown function	Not assigned/Unknown
PGSC0003DMG400023394	CUST_14287_PI426222305	0.881149	0.933516	0.868665	0.863398	0.880828	0.880332	PGSC0003DMT400060127	40S ribosomal protein S17	Protein
PGSC0003DMG400023406	CUST_14260_PI426222305	0.905581	0.936114	0.854548	0.847394	0.866462	0.866354	PGSC0003DMT400060169	Light-dependent short hypocotyls 1	signalling
PGSC0003DMG400023415	CUST_14132_PI426222305	0.898193	0.916986	0.887828	0.878502	0.882783	0.881301	PGSC0003DMT400060192	Conserved gene of unknown function	stress
PGSC0003DMG400023416	CUST_14165_PI426222305	0.863799	0.93365	0.900144	0.891084	0.912563	0.912787	PGSC0003DMT400060196	Dehydroascorbate reductase	Redox
PGSC0003DMG400023416	CUST_14376_PI426222305	0.870016	0.904206	0.941998	0.940102	0.943713	0.94339	PGSC0003DMT400060193	Dehydroascorbate reductase	Redox
PGSC0003DMG400023429	CUST_14124_PI426222305	0.874264	0.949057	0.866569	0.863298	0.877545	0.875973	PGSC0003DMT400060225	Actin-58	Cell
PGSC0003DMG400023431	CUST_14317_PI426222305	0.825776	0.858555	0.844918	0.831338	0.871931	0.870604	PGSC0003DMT400060230	XH/XS domain-containing protein	RNA
PGSC0003DMG400023453	CUST_14355_PI426222305	0.911973	0.934013	0.915987	0.91626	0.910496	0.90882	PGSC0003DMT400060294	Chaperonin containing t-complex protein 1, gamma subunit, tcpg	Protein
PGSC0003DMG400023453	CUST_14082_PI426222305	0.900341	0.92474	0.908604	0.908765	0.903515	0.901858	PGSC0003DMT400060293	Chaperonin gamma chain	Protein
PGSC0003DMG400023471	CUST_14239_PI426222305	0.858023	0.883625	0.868915	0.854306	0.881337	0.882212	PGSC0003DMT400060335	Conserved gene of unknown function	Not assigned/Unknown
PGSC0003DMG400023471	CUST_14267_PI426222305	0.847472	0.88336	0.861322	0.845971	0.875248	0.876021	PGSC0003DMT400060334	Conserved gene of unknown function	Not assigned/Unknown
PGSC0003DMG400023484	CUST_14081_PI426222305	0.880517	0.925528	0.855444	0.840483	0.862133	0.864263	PGSC0003DMT400060380	Gene of unknown function	Not assigned/Unknown
PGSC0003DMG400023517	CUST_14206_PI426222305	0.883979	0.851253	0.89957	0.903555	0.890711	0.885081	PGSC0003DMT400060461	Tic20	Protein
PGSC0003DMG400023517	CUST_14224_PI426222305	0.879871	0.821338	0.905087	0.910119	0.894127	0.887856	PGSC0003DMT400060462	Tic20	Protein
PGSC0003DMG400023559	CUST_16450_PI426222305	0.908828	0.917023	0.874209	0.862543	0.900853	0.901214	PGSC0003DMT400060558	Conserved gene of unknown function	Not assigned/Unknown
PGSC0003DMG400023607	CUST_16265_PI426222305	0.928868	0.962661	0.942638	0.938518	0.947465	0.946023	PGSC0003DMT400060695	IQ calmodulin-binding region	Development
PGSC0003DMG400023608	CUST_16415_PI426222305	0.843978	0.813892	0.865895	0.863364	0.864378	0.864784	PGSC0003DMT400060696	Fumarylacetoacetate hydrolase	AA metabolism
PGSC0003DMG400023623	CUST_16393_PI426222305	0.805425	0.84123	0.848117	0.852156	0.851901	0.848898	PGSC0003DMT400060737	ALY protein	RNA
PGSC0003DMG400023632	CUST_16410_PI426222305	0.88679	0.921312	0.882724	0.878321	0.891178	0.888245	PGSC0003DMT400060753	GLABRA2 expression modulator	hormone metabolism
PGSC0003DMG400023635	CUST_16382_PI426222305	0.876733	0.886623	0.88332	0.875381	0.882705	0.880496	PGSC0003DMT400060759	ATP-dependent RNA helicase	Protein
PGSC0003DMG400023637	CUST_16328_PI426222305	0.876569	0.866425	0.922562	0.925343	0.902402	0.900438	PGSC0003DMT400060763	Conserved gene of unknown function	Protein
PGSC0003DMG400023668	CUST_23008_PI426222305	0.89524	0.940873	0.908068	0.895312	0.916515	0.91733	PGSC0003DMT400060843	Trichome birefringence	Unclassified
PGSC0003DMG400023668	CUST_22955_PI426222305	0.863817	0.934312	0.844909	0.829819	0.859164	0.858667	PGSC0003DMT400060842	Trichome birefringence	Cell
PGSC0003DMG400023687	CUST_23067_PI426222305	0.910737	0.900707	0.914849	0.918716	0.911986	0.907655	PGSC0003DMT400060895	Ribosomal protein S9	Protein
PGSC0003DMG400023699	CUST_23116_PI426222305	0.933212	0.943782	0.899309	0.890498	0.911812	0.912718	PGSC0003DMT400060932	Patatin B2	Development
PGSC0003DMG400023710	CUST_22859_PI426222305	0.914758	0.957982	0.870836	0.864359	0.88045	0.877662	PGSC0003DMT400060957	Conserved gene of unknown function	RNA
PGSC0003DMG400023726	CUST_22840_PI426222305	0.816542	0.842222	0.84201	0.845112	0.840559	0.837845	PGSC0003DMT400060986	GTP-binding family protein	Not assigned/Unknown
PGSC0003DMG400023743	CUST_19765_PI426222305	0.814897	0.808072	0.803442	0.807144	0.824256	0.820495	PGSC0003DMT400061016	WD-40 repeat-containing protein MSI1	Development
PGSC0003DMG400023745	CUST_19794_PI426222305	0.899528	0.910939	0.878462	0.873657	0.871747	0.867959	PGSC0003DMT400061021	Ribosomal protein L10	Protein
PGSC0003DMG400023745	CUST_19737_PI426222305	0.898554	0.88009	0.87885	0.87653	0.871818	0.866485	PGSC0003DMT400061020	MRNA turnover protein 4 mrt4	Protein
PGSC0003DMG400023792	CUST_19683_PI426222305	0.872235	0.868022	0.841154	0.838162	0.857695	0.856567	PGSC0003DMT400061147	Conserved gene of unknown function	Not assigned/Unknown
PGSC0003DMG400023802	CUST_19753_PI426222305	0.856666	0.931354	0.848646	0.844443	0.866538	0.863015	PGSC0003DMT400061165	DNA helicase hus2	DNA
PGSC0003DMG400023803	CUST_19857_PI426222305	0.926679	0.923378	0.926322	0.92346	0.943367	0.941068	PGSC0003DMT400061170	Osmotic stress-activated protein kinase	Protein
PGSC0003DMG400023839	CUST_47716_PI426222305	0.823007	0.803037	0.891743	0.902554	0.874349	0.871693	PGSC0003DMT400061229	Transcription factor	RNA
PGSC0003DMG400023875	CUST_41473_PI426222305	0.917114	0.910409	0.946202	0.950007	0.940182	0.938705	PGSC0003DMT400061355	Oxidoreductase	Unclassified
PGSC0003DMG400023907	CUST_13920_PI426222305	0.913007	0.968392	0.866875	0.85483	0.875515	0.876461	PGSC0003DMT400061432	Conserved gene of unknown function	Not assigned/Unknown
PGSC0003DMG400023907	CUST_13919_PI426222305	0.916501	0.968664	0.871734	0.860302	0.879829	0.880564	PGSC0003DMT400061431	Conserved gene of unknown function	Not assigned/Unknown
PGSC0003DMG400023925	CUST_13901_PI426222305	0.924066	0.97068	0.89844	0.889076	0.903791	0.903728	PGSC0003DMT400061484	Ribosomal protein L25	Protein
PGSC0003DMG400023942	CUST_26716_PI426222305	0.834735	0.904734	0.826529	0.818621	0.843958	0.842427	PGSC0003DMT400061516	Sorting nexin-4	Protein
PGSC0003DMG400023955	CUST_26698_PI426222305	0.862467	0.909797	0.812759	0.807481	0.842816	0.839419	PGSC0003DMT400061547	Biotin carboxyl carrier protein of acetyl-CoA carboxylase	Lipid Metabolism
PGSC0003DMG400023968	CUST_40390_PI426222305	0.916522	0.837348	0.928593	0.928304	0.943182	0.942002	PGSC0003DMT400061574	ATVAMP727	Cell
PGSC0003DMG400023973	CUST_40448_PI426222305	0.826654	0.834538	0.828193	0.815581	0.849591	0.845426	PGSC0003DMT400061580	Aminoadipate-semialdehyde dehydrogenase	Not assigned/Unknown
PGSC0003DMG400023984	CUST_40406_PI426222305	0.908792	0.918464	0.948008	0.946993	0.940289	0.942673	PGSC0003DMT400061609	Gene of unknown function	Not assigned/Unknown
PGSC0003DMG400023984	CUST_40429_PI426222305	0.881188	0.845249	0.936716	0.942784	0.919118	0.918776	PGSC0003DMT400061611	Gene of unknown function	Not assigned/Unknown
PGSC0003DMG400024011	CUST_36614_PI426222305	0.870505	0.858064	0.818871	0.807357	0.821756	0.819829	PGSC0003DMT400061700	Chaperonin-60 beta subunit	Protein
PGSC0003DMG400024011	CUST_36619_PI426222305	0.88191	0.892512	0.827432	0.818881	0.840535	0.839826	PGSC0003DMT400061699	Chaperonin-60 beta subunit	Protein
PGSC0003DMG400024025	CUST_35203_PI426222305	0.851934	0.930039	0.832479	0.820915	0.831769	0.828599	PGSC0003DMT400061728	Gene of unknown function	Not assigned/Unknown
PGSC0003DMG400024047	CUST_26021_PI426222305	0.861519	0.814196	0.897201	0.899813	0.874906	0.874725	PGSC0003DMT400061812	Gene of unknown function	Not assigned/Unknown
PGSC0003DMG400024060	CUST_9033_PI426222305	0.919916	0.913482	0.876001	0.862746	0.893415	0.895516	PGSC0003DMT400061841	Xyloglucan endotransglucosylase/hydrolase protein A	Cell Wall
PGSC0003DMG400024073	CUST_9123_PI426222305	0.891626	0.83859	0.938092	0.941327	0.950883	0.949797	PGSC0003DMT400061867	Tyrosyl-DNA phosphodiesterase	Not assigned/Unknown
PGSC0003DMG400024073	CUST_9015_PI426222305	0.896824	0.860482	0.932854	0.934981	0.946446	0.945102	PGSC0003DMT400061869	Tyrosyl-DNA phosphodiesterase	Not assigned/Unknown
PGSC0003DMG400024091	CUST_37072_PI426222305	0.896409	0.947409	0.880295	0.875568	0.890643	0.890142	PGSC0003DMT400061906	Conserved gene of unknown function	Not assigned/Unknown
PGSC0003DMG400024110	CUST_37067_PI426222305	0.902172	0.87199	0.964022	0.964092	0.964535	0.962507	PGSC0003DMT400061954	Conserved gene of unknown function	Not assigned/Unknown
PGSC0003DMG400024126	CUST_4052_PI426222305	0.871744	0.911203	0.866747	0.860984	0.880862	0.881147	PGSC0003DMT400061995	Signal recognition particle subunit srp72	Protein
PGSC0003DMG400024145	CUST_40713_PI426222305	0.802884	0.872138	0.839963	0.833905	0.860761	0.857609	PGSC0003DMT400062050	Beta-amylase	major CHO metabolism
PGSC0003DMG400024151	CUST_50493_PI426222305	0.890881	0.808409	0.956542	0.962522	0.947719	0.947709	PGSC0003DMT400062061	Hydroxyproline-rich glycoprotein family protein	Not assigned/Unknown
PGSC0003DMG400024190	CUST_16250_PI426222305	0.935163	0.923971	0.941941	0.941163	0.9354	0.931839	PGSC0003DMT400062159	RAD23	DNA
PGSC0003DMG400024192	CUST_16255_PI426222305	0.833155	0.871204	0.863728	0.864537	0.868864	0.863707	PGSC0003DMT400062163	MurB reductase	Not assigned/Unknown
PGSC0003DMG400024196	CUST_33985_PI426222305	0.912236	0.950097	0.887841	0.877879	0.908844	0.909819	PGSC0003DMT400062170	Gene of unknown function	Not assigned/Unknown
PGSC0003DMG400024197	CUST_33993_PI426222305	0.876604	0.833097	0.813723	0.805255	0.816356	0.814536	PGSC0003DMT400062173	Major intrinsic protein 2	Transport
PGSC0003DMG400024220	CUST_35554_PI426222305	0.985336	0.906462	0.958431	0.955476	0.960411	0.959965	PGSC0003DMT400062238	Pyruvate kinase isozyme G, chloroplastic	Glycolysis
PGSC0003DMG400024229	CUST_35575_PI426222305	0.842715	0.820079	0.899254	0.892348	0.911427	0.91404	PGSC0003DMT400062269	Gene of unknown function	Not assigned/Unknown
PGSC0003DMG400024246	CUST_42984_PI426222305	0.851225	0.845006	0.875641	0.877425	0.864735	0.866328	PGSC0003DMT400062306	Fructokinase	major CHO metabolism
PGSC0003DMG400024246	CUST_43009_PI426222305	0.863481	0.856419	0.881602	0.88286	0.871278	0.872838	PGSC0003DMT400062304	Fructokinase	major CHO metabolism
PGSC0003DMG400024246	CUST_43011_PI426222305	0.922079	0.927073	0.905956	0.902606	0.906529	0.907747	PGSC0003DMT400062305	Fructokinase	major CHO metabolism
PGSC0003DMG400024254	CUST_43003_PI426222305	0.89393	0.916179	0.896254	0.889461	0.886147	0.884852	PGSC0003DMT400062327	TCP domain class transcription factor	RNA
PGSC0003DMG400024261	CUST_5687_PI426222305	0.846849	0.831019	0.865648	0.874475	0.866483	0.862331	PGSC0003DMT400062339	Conserved gene of unknown function	Development
PGSC0003DMG400024265	CUST_5873_PI426222305	0.854331	0.816153	0.861495	0.864868	0.866929	0.863056	PGSC0003DMT400062345	Proteasome inhibitor	Protein
PGSC0003DMG400024291	CUST_50533_PI426222305	0.812694	0.817927	0.905378	0.908182	0.893499	0.893723	PGSC0003DMT400062418	Conserved gene of unknown function	Not assigned/Unknown
PGSC0003DMG400024333	CUST_24461_PI426222305	0.836956	0.857438	0.828977	0.821584	0.826274	0.823379	PGSC0003DMT400062540	TraB family protein	RNA
PGSC0003DMG400024388	CUST_42369_PI426222305	0.886381	0.959208	0.860986	0.850571	0.878343	0.878881	PGSC0003DMT400062666	XH/XS domain-containing protein	RNA
PGSC0003DMG400024394	CUST_27338_PI426222305	0.85527	0.864357	0.901513	0.893791	0.915983	0.916953	PGSC0003DMT400062687	Conserved gene of unknown function	Not assigned/Unknown
PGSC0003DMG400024394	CUST_27298_PI426222305	0.863583	0.914177	0.876405	0.870076	0.889954	0.888378	PGSC0003DMT400062688	Conserved gene of unknown function	Not assigned/Unknown
PGSC0003DMG400024394	CUST_27318_PI426222305	0.945554	0.881791	0.980595	0.980289	0.981684	0.98164	PGSC0003DMT400062684	Conserved gene of unknown function	Not assigned/Unknown
PGSC0003DMG400024394	CUST_27345_PI426222305	0.947625	0.886431	0.982009	0.981259	0.984359	0.98435	PGSC0003DMT400062683	Conserved gene of unknown function	secondary metabolism
PGSC0003DMG400024414	CUST_47669_PI426222305	0.873863	0.938303	0.876188	0.870562	0.875537	0.872708	PGSC0003DMT400062735	Ribosomal protein S26	Protein
PGSC0003DMG400024428	CUST_44474_PI426222305	0.818049	0.865519	0.847922	0.836804	0.831376	0.83317	PGSC0003DMT400062760	Conserved gene of unknown function	Not assigned/Unknown
PGSC0003DMG400024453	CUST_5914_PI426222305	0.831574	0.856956	0.813939	0.819192	0.812508	0.805917	PGSC0003DMT400062819	Glycerol-3-phosphatase 2	N-metabolism
PGSC0003DMG400024465	CUST_12919_PI426222305	0.813046	0.831253	0.854086	0.842862	0.855627	0.853163	PGSC0003DMT400062851	Conserved gene of unknown function	Not assigned/Unknown
PGSC0003DMG400024465	CUST_12977_PI426222305	0.860929	0.913202	0.882982	0.875217	0.883314	0.883824	PGSC0003DMT400062849	Conserved gene of unknown function	Not assigned/Unknown
PGSC0003DMG400024474	CUST_12834_PI426222305	0.834441	0.842834	0.820459	0.812238	0.83654	0.837445	PGSC0003DMT400062877	Gonadotropin beta chain	hormone metabolism
PGSC0003DMG400024474	CUST_12924_PI426222305	0.853988	0.916665	0.827064	0.813999	0.851118	0.852744	PGSC0003DMT400062876	Gibberellin-regulated protein 1	Not assigned/Unknown
PGSC0003DMG400024487	CUST_13025_PI426222305	0.859634	0.948289	0.820171	0.810199	0.841648	0.839535	PGSC0003DMT400062925	Conserved gene of unknown function	Not assigned/Unknown
PGSC0003DMG400024487	CUST_12752_PI426222305	0.850567	0.918436	0.823606	0.808713	0.852004	0.850584	PGSC0003DMT400062924	RNA binding protein	RNA
PGSC0003DMG400024497	CUST_12922_PI426222305	0.850471	0.925059	0.84935	0.839833	0.869338	0.866594	PGSC0003DMT400062948	Zinc finger family protein	Protein
PGSC0003DMG400024498	CUST_12939_PI426222305	0.861056	0.870069	0.913665	0.905389	0.913755	0.912502	PGSC0003DMT400062951	UPF0497 membrane protein	Not assigned/Unknown
PGSC0003DMG400024502	CUST_12795_PI426222305	0.890382	0.859282	0.948918	0.95277	0.943652	0.940955	PGSC0003DMT400062964	Peroxin Pex14	Not assigned/Unknown
PGSC0003DMG400024502	CUST_12732_PI426222305	0.860057	0.810636	0.922785	0.929556	0.914625	0.911816	PGSC0003DMT400062963	AtPex14p	Protein
PGSC0003DMG400024505	CUST_12728_PI426222305	0.832749	0.89861	0.816882	0.810521	0.822351	0.825182	PGSC0003DMT400062969	Chromosome-associated kinesin KIF4A	Cell
PGSC0003DMG400024528	CUST_13032_PI426222305	0.886042	0.904187	0.828963	0.820361	0.853994	0.854049	PGSC0003DMT400063047	Transposase Tam3	DNA
PGSC0003DMG400024546	CUST_12888_PI426222305	0.881245	0.973335	0.85087	0.84087	0.861246	0.86	PGSC0003DMT400063101	40S ribosomal protein S19	Protein
PGSC0003DMG400024552	CUST_12828_PI426222305	0.83345	0.853592	0.82104	0.818182	0.808192	0.810138	PGSC0003DMT400063113	Synaptosomal associated protein	Cell
PGSC0003DMG400024563	CUST_12734_PI426222305	0.874347	0.921473	0.863106	0.85442	0.858094	0.85994	PGSC0003DMT400063158	Gene of unknown function	Not assigned/Unknown
PGSC0003DMG400024563	CUST_12987_PI426222305	0.914214	0.92595	0.914844	0.907255	0.908635	0.910855	PGSC0003DMT400063157	Gene of unknown function	Not assigned/Unknown
PGSC0003DMG400024570	CUST_12750_PI426222305	0.828716	0.844103	0.877482	0.882723	0.878705	0.876151	PGSC0003DMT400063169	5-formyltetrahydrofolate cycloligase	C1-metabolism
PGSC0003DMG400024570	CUST_13027_PI426222305	0.824556	0.861055	0.863793	0.867685	0.868684	0.867016	PGSC0003DMT400063168	5-formyltetrahydrofolate cycloligase	C1-metabolism
PGSC0003DMG400024570	CUST_12984_PI426222305	0.82667	0.858009	0.864058	0.867775	0.86773	0.865721	PGSC0003DMT400063170	5-formyltetrahydrofolate cycloligase	C1-metabolism
PGSC0003DMG400024580	CUST_13043_PI426222305	0.81166	0.804289	0.878853	0.885911	0.880928	0.876233	PGSC0003DMT400063196	Pyridoxamine 5-phosphate oxidase	Not assigned/Unknown
PGSC0003DMG400024580	CUST_12945_PI426222305	0.842754	0.813886	0.891365	0.898175	0.892162	0.887442	PGSC0003DMT400063195	Pyridoxamine 5-phosphate oxidase	Not assigned/Unknown
PGSC0003DMG400024580	CUST_13040_PI426222305	0.829694	0.807188	0.889958	0.897879	0.890181	0.884828	PGSC0003DMT400063194	Pyridoxamine 5-phosphate oxidase	Not assigned/Unknown
PGSC0003DMG400024588	CUST_13035_PI426222305	0.902117	0.938234	0.891611	0.885909	0.911346	0.911961	PGSC0003DMT400063220	Permease I	Transport
PGSC0003DMG400024591	CUST_13036_PI426222305	0.915618	0.956783	0.917239	0.913014	0.90868	0.911065	PGSC0003DMT400063231	Cyclic nucleotide-gated ion channel	Transport
PGSC0003DMG400024591	CUST_12902_PI426222305	0.902538	0.960617	0.919733	0.915333	0.914173	0.91587	PGSC0003DMT400063232	Cyclic nucleotide-gated ion channel 16	Transport
PGSC0003DMG400024599	CUST_12788_PI426222305	0.902753	0.937019	0.89247	0.889445	0.905215	0.902088	PGSC0003DMT400063245	Polygalacturonase-1 non-catalytic subunit beta	Cell Wall
PGSC0003DMG400024602	CUST_13044_PI426222305	0.931384	0.938374	0.935338	0.928773	0.954522	0.954053	PGSC0003DMT400063253	Conserved gene of unknown function	Not assigned/Unknown
PGSC0003DMG400024629	CUST_12807_PI426222305	0.853552	0.933061	0.872583	0.869666	0.883553	0.885564	PGSC0003DMT400063323	Pentatricopeptide repeat-containing protein	hormone metabolism
PGSC0003DMG400024641	CUST_12914_PI426222305	0.814039	0.864575	0.835001	0.828829	0.832565	0.829998	PGSC0003DMT400063344	24 kDa seed maturation protein	Not assigned/Unknown
PGSC0003DMG400024642	CUST_12791_PI426222305	0.947111	0.952589	0.969548	0.965326	0.971211	0.970919	PGSC0003DMT400063348	Glucan endo-1,3-beta-glucosidase 3	misc
PGSC0003DMG400024695	CUST_12339_PI426222305	0.835269	0.836843	0.838678	0.835651	0.81873	0.818631	PGSC0003DMT400063483	DNA polymerase	signalling
PGSC0003DMG400024698	CUST_12292_PI426222305	0.900857	0.808972	0.907148	0.906056	0.92039	0.917729	PGSC0003DMT400063498	Cyclin h	Not assigned/Unknown
PGSC0003DMG400024708	CUST_12600_PI426222305	0.832162	0.814902	0.828043	0.820086	0.854043	0.854945	PGSC0003DMT400063548	Small rubber particle protein	secondary metabolism
PGSC0003DMG400024712	CUST_12364_PI426222305	0.871073	0.879612	0.922663	0.928423	0.920277	0.918339	PGSC0003DMT400063557	F-actin capping protein alpha	Cell
PGSC0003DMG400024722	CUST_12539_PI426222305	0.900942	0.958809	0.893735	0.88295	0.912781	0.912152	PGSC0003DMT400063591	MCT-1 like PUA RNA binding-domain containing protein	Unclassified
PGSC0003DMG400024723	CUST_12451_PI426222305	0.806803	0.908737	0.802947	0.804414	0.804435	0.801102	PGSC0003DMT400063593	60S ribosomal protein L18	Protein
PGSC0003DMG400024725	CUST_12479_PI426222305	0.865256	0.933155	0.813953	0.804207	0.83925	0.841326	PGSC0003DMT400063599	Deoxyuridine 5'-triphosphate nucleotidohydrolase	nucleotide metabolism
PGSC0003DMG400024728	CUST_12505_PI426222305	0.823315	0.804999	0.850831	0.8598	0.833442	0.83397	PGSC0003DMT400063604	PRP38	RNA
PGSC0003DMG400024732	CUST_12360_PI426222305	0.821732	0.885091	0.841101	0.832428	0.841183	0.846636	PGSC0003DMT400063616	Syntaxin	Cell
PGSC0003DMG400024732	CUST_12547_PI426222305	0.822414	0.882468	0.85073	0.843504	0.850128	0.85543	PGSC0003DMT400063614	Syntaxin	Cell
PGSC0003DMG400024732	CUST_12453_PI426222305	0.806062	0.865136	0.825353	0.81689	0.827376	0.833102	PGSC0003DMT400063617	Syntaxin	Cell
PGSC0003DMG400024743	CUST_12422_PI426222305	0.855345	0.859703	0.92562	0.929671	0.923214	0.923641	PGSC0003DMT400063662	Plastid CUL1	Protein
PGSC0003DMG400024759	CUST_12488_PI426222305	0.857085	0.823541	0.906724	0.908533	0.883489	0.881481	PGSC0003DMT400063701	Arginine/serine-rich splicing factor	RNA
PGSC0003DMG400024763	CUST_12476_PI426222305	0.856492	0.837655	0.855185	0.858374	0.848016	0.846711	PGSC0003DMT400063714	Conserved gene of unknown function	Development
PGSC0003DMG400024769	CUST_12616_PI426222305	0.938864	0.923297	0.892716	0.883531	0.891898	0.895412	PGSC0003DMT400063737	Conserved gene of unknown function	Not assigned/Unknown
PGSC0003DMG400024769	CUST_12290_PI426222305	0.890073	0.976375	0.87008	0.857986	0.87691	0.880069	PGSC0003DMT400063735	Conserved gene of unknown function	Not assigned/Unknown
PGSC0003DMG400024769	CUST_12298_PI426222305	0.930319	0.945195	0.875278	0.863958	0.891802	0.893573	PGSC0003DMT400063734	Conserved gene of unknown function	Not assigned/Unknown
PGSC0003DMG400024769	CUST_12371_PI426222305	0.943838	0.92863	0.950989	0.944349	0.953	0.95554	PGSC0003DMT400063733	Conserved gene of unknown function	Not assigned/Unknown
PGSC0003DMG400024769	CUST_12534_PI426222305	0.940976	0.975439	0.902965	0.893412	0.907583	0.908369	PGSC0003DMT400063736	Conserved gene of unknown function	Not assigned/Unknown
PGSC0003DMG400024772	CUST_12499_PI426222305	0.823831	0.830237	0.871993	0.877359	0.855876	0.851792	PGSC0003DMT400063745	Protein phosphatase 2c	Protein
PGSC0003DMG400024778	CUST_12379_PI426222305	0.844843	0.882824	0.844872	0.835883	0.838661	0.837377	PGSC0003DMT400063764	Fiber protein Fb2	stress
PGSC0003DMG400024802	CUST_31144_PI426222305	0.886222	0.948669	0.884909	0.880951	0.891309	0.891905	PGSC0003DMT400063803	Serine carboxypeptidase	Protein
PGSC0003DMG400024802	CUST_31140_PI426222305	0.887714	0.960552	0.876124	0.868886	0.88647	0.887738	PGSC0003DMT400063802	Serine carboxypeptidase	Protein
PGSC0003DMG400024804	CUST_31152_PI426222305	0.864452	0.879249	0.897153	0.89286	0.905228	0.903454	PGSC0003DMT400063806	Serine carboxypeptidase	Protein
PGSC0003DMG400024814	CUST_31224_PI426222305	0.829947	0.82672	0.847733	0.855929	0.829972	0.83042	PGSC0003DMT400063833	Exostosin family protein	misc
PGSC0003DMG400024814	CUST_31174_PI426222305	0.819458	0.805134	0.847213	0.85703	0.828221	0.828515	PGSC0003DMT400063832	Exostosin family protein	misc
PGSC0003DMG400024818	CUST_31143_PI426222305	0.939964	0.924026	0.977268	0.972654	0.984386	0.98483	PGSC0003DMT400063852	Nodulin MtN3 family protein	Development
PGSC0003DMG400024818	CUST_31166_PI426222305	0.927807	0.924121	0.969965	0.964641	0.97879	0.978771	PGSC0003DMT400063850	Nodulin MtN3 family protein	Development
PGSC0003DMG400024818	CUST_31171_PI426222305	0.959979	0.97387	0.964085	0.958272	0.968108	0.967849	PGSC0003DMT400063854	Nodulin MtN3 family protein	Development
PGSC0003DMG400024818	CUST_31154_PI426222305	0.941224	0.925389	0.980861	0.978248	0.987191	0.986296	PGSC0003DMT400063851	Nodulin MtN3 family protein	Development
PGSC0003DMG400024878	CUST_19915_PI426222305	0.946523	0.938041	0.945836	0.945822	0.948345	0.948318	PGSC0003DMT400064005	Zinc finger family protein	RNA
PGSC0003DMG400024890	CUST_19844_PI426222305	0.867637	0.870504	0.861373	0.864734	0.877703	0.877564	PGSC0003DMT400064038	Receptor protein kinase CLAVATA1	signalling
PGSC0003DMG400024901	CUST_19904_PI426222305	0.850043	0.815604	0.853362	0.843193	0.850994	0.849582	PGSC0003DMT400064080	Ubiquitin family protein	Protein
PGSC0003DMG400024913	CUST_19668_PI426222305	0.869862	0.947372	0.86482	0.85482	0.888559	0.889764	PGSC0003DMT400064112	Coatomer delta subunit	Cell
PGSC0003DMG400024913	CUST_19824_PI426222305	0.842034	0.87129	0.856783	0.858828	0.862152	0.864906	PGSC0003DMT400064114	Coatomer delta subunit	Cell
PGSC0003DMG400024914	CUST_19780_PI426222305	0.858803	0.861375	0.876936	0.874743	0.870409	0.872611	PGSC0003DMT400064115	Conserved gene of unknown function	Not assigned/Unknown
PGSC0003DMG400024925	CUST_19833_PI426222305	0.871483	0.862631	0.904655	0.905094	0.886884	0.883817	PGSC0003DMT400064159	Ribosome biogenesis protein bop1	Development
PGSC0003DMG400024925	CUST_19877_PI426222305	0.873033	0.862684	0.900075	0.900752	0.881891	0.879248	PGSC0003DMT400064158	Ribosome biogenesis protein bop1	Development
PGSC0003DMG400024928	CUST_19696_PI426222305	0.892457	0.898902	0.943275	0.940746	0.941855	0.941013	PGSC0003DMT400064164	Transcription factor	RNA
PGSC0003DMG400024929	CUST_19808_PI426222305	0.871108	0.967525	0.819334	0.808502	0.82256	0.821639	PGSC0003DMT400064166	40S ribosomal protein S12	Protein
PGSC0003DMG400024940	CUST_3699_PI426222305	0.89331	0.893135	0.886647	0.887963	0.888064	0.884679	PGSC0003DMT400064195	Conserved gene of unknown function	Not assigned/Unknown
PGSC0003DMG400024941	CUST_3580_PI426222305	0.883303	0.934227	0.830917	0.824162	0.833048	0.834557	PGSC0003DMT400064203	Prolyl 4-hydroxylase	misc
PGSC0003DMG400024941	CUST_3601_PI426222305	0.929073	0.981426	0.939558	0.934854	0.942471	0.943267	PGSC0003DMT400064200	Prolyl 4-hydroxylase	misc
PGSC0003DMG400024941	CUST_3711_PI426222305	0.890176	0.814688	0.940639	0.945754	0.932783	0.931579	PGSC0003DMT400064198	Prolyl 4-hydroxylase	misc
PGSC0003DMG400024955	CUST_3533_PI426222305	0.934409	0.934496	0.934688	0.932138	0.938301	0.939464	PGSC0003DMT400064236	AtEB1c	Cell
PGSC0003DMG400024982	CUST_3558_PI426222305	0.933769	0.946954	0.892085	0.881788	0.896438	0.895581	PGSC0003DMT400064305	Conserved gene of unknown function	Not assigned/Unknown
PGSC0003DMG400024982	CUST_3752_PI426222305	0.895201	0.90874	0.863158	0.851031	0.86324	0.864297	PGSC0003DMT400064304	Conserved gene of unknown function	Not assigned/Unknown
PGSC0003DMG400024985	CUST_3552_PI426222305	0.885755	0.921604	0.889471	0.889306	0.902519	0.901015	PGSC0003DMT400064308	Phosphatidylinositol-3,4,5-trisphosphate 3-phosphatase and dual-specificity protein phosphatase PTEN	Protein
PGSC0003DMG400025000	CUST_43314_PI426222305	0.924661	0.948328	0.926577	0.925541	0.926549	0.923274	PGSC0003DMT400064350	Ccd1	signalling
[truncated: 999 more rows]

## Sheet: c) FPKM 868 entities
Gene Identifier	transcript_id	description	S2 [RH Leaf]	BV_L [DM Leaves]	BV_P_S [DM Tubers (Whole, Sample 2)]	S15 [RH Tuber Sprout]	S7 [RH Young Tuber]	S8 [RH Mature Tuber]	Korr zu SuSy4	Korr zu GPT2	Korr zu SBE3
PGSC0003DMG400000023	PGSC0003DMT400000083	Pre-mRNA processing ribonucleoprotein, binding region; NOSIC	0	0	0	0	0	0.165047	0.934485	0.941353	0.937965
PGSC0003DMG400000063	PGSC0003DMT400000212	Heavy metal-associated domain containing protein	16.9382	29.7714	30.4904	23.0412	36.0614	118.139	0.938414	0.945494	0.935687
PGSC0003DMG400000084	PGSC0003DMT400000259	Conserved gene of unknown function	7.46546	2.64628	9.83498	6.07728	3.98984	20.9864	0.965586	0.959693	0.967331
PGSC0003DMG400000151	PGSC0003DMT400000446	Digalactosyldiacylglycerol synthase 2, chloroplastic	7.66936	4.58601	34.2638	17.7371	29.3252	53.3944	0.89287	0.909466	0.888972
PGSC0003DMG400000173	PGSC0003DMT400000494	Conserved gene of unknown function	0	0	0	0	0	0.281253	0.934485	0.941353	0.937965
PGSC0003DMG400000174	PGSC0003DMT400000500	Origin recognition complex 5 subunit	1.66081	0.524827	4.57614	3.76661	6.16652	11.7492	0.88207	0.916329	0.888694
PGSC0003DMG400000315	PGSC0003DMT400000842	Conserved gene of unknown function	15.7896	66.1535	18.8602	23.6933	4.54386	162.582	0.843224	0.836056	0.845061
PGSC0003DMG400000403	PGSC0003DMT400001067	Conserved gene of unknown function	0.0772282	0	0	0.134912	0.33019	0.772103	0.802411	0.8408	0.811239
PGSC0003DMG400000465	PGSC0003DMT400001233	Zinc finger protein	0	0	8.21703	4.1542	0.439928	12.9541	0.941552	0.946184	0.95453
PGSC0003DMG400000466	PGSC0003DMT400001235	Phosphatidylcholine-sterol acyltransferase	0	0	0	0	0	0.258633	0.934485	0.941353	0.937965
PGSC0003DMG400000530	PGSC0003DMT400001436	Leaf senescence protein	0	0	0.705101	2.51194	0.485358	6.30522	0.878442	0.925231	0.917153
PGSC0003DMG400000559	PGSC0003DMT400001510	Peroxidase 5	0.172541	1.18265	10.0812	1.06522	1.03683	10.1819	0.866362	0.829995	0.845178
PGSC0003DMG400000664	PGSC0003DMT400001773	Clathrin assembly protein	0.2033	0.0290628	0	0.118383	0.941648	3.16171	0.866565	0.885725	0.865014
PGSC0003DMG400000678	PGSC0003DMT400001813	Metallocarboxypeptidase inhibitor	2.42578	0.832267	14296.2	253.6	96.282	36372.2	0.998263	0.983099	0.989353
PGSC0003DMG400000684	PGSC0003DMT400001824	Laccase	0.101157	0.130148	1.61565	2.00275	0.864995	8.3154	0.954231	0.979561	0.973379
PGSC0003DMG400000735	PGSC0003DMT400001935	Glucose-1-phosphate adenylyltransferase	58.8744	14.5999	182.249	255.373	247.295	1773.68	0.94006	0.960738	0.95084
PGSC0003DMG400000891	PGSC0003DMT400002334	Pit2 protein	0	0	0	0	0	4.06535	0.934485	0.941353	0.937965
PGSC0003DMG400000928	PGSC0003DMT400002438	NADH dehydrogenase subunit 5	0	0	0	0	0	0.709336	0.934485	0.941353	0.937965
PGSC0003DMG400000933	PGSC0003DMT400002451	Polygalacturonase	0	0	0	0	0	0.137129	0.934485	0.941353	0.937965
PGSC0003DMG400000954	PGSC0003DMT400002502	Isoamylase isoform 2	12.7759	23.4338	19.0972	17.8929	12.7455	50.0727	0.914222	0.912346	0.91924
PGSC0003DMG400001027	PGSC0003DMT400002667	Phytochelatin synthetase	0	0	0	0.156078	0	2.43159	0.929139	0.942829	0.938998
PGSC0003DMG400001030	PGSC0003DMT400002671	10 kDa putative secreted protein	0.421482	0	0.841475	0.490864	0.300342	7.80666	0.957246	0.96376	0.961469
PGSC0003DMG400001041	PGSC0003DMT400002701	Glucose-6-phosphate/phosphate translocator 1, chloroplast	17.5749	9.30578	220.283	174.51	199.922	331.71	0.801933	0.846787	0.820309
PGSC0003DMG400001171	PGSC0003DMT400002980	RNase H family protein	0	0.071692	0.0741651	0	0.0893404	0.41782	0.936056	0.932262	0.923551
PGSC0003DMG400001178	PGSC0003DMT400002991	Conserved gene of unknown function	0	0	38.17	2.07174	2.07429	61.7987	0.971591	0.948405	0.957796
PGSC0003DMG400001189	PGSC0003DMT400003010	Heat shock protein binding protein	0	1.07689e-09	0.159944	0.383021	4.6072e-09	1.16189	0.913138	0.947668	0.945574
PGSC0003DMG400001328	PGSC0003DMT400003356	Granule-bound starch synthase 2, chloroplastic/amyloplastic	51.2954	27.5977	55.3135	29.2678	39.2463	160.975	0.959865	0.950729	0.951255
PGSC0003DMG400001515	PGSC0003DMT400003822	Conserved gene of unknown function	10.9144	10.4913	12.9403	13.2588	9.95654	15.0506	0.827666	0.856567	0.871096
PGSC0003DMG400001559	PGSC0003DMT400003958	Transporter	0.456668	0.261132	4.69369	10.6812	3.1728	22.8281	0.875555	0.926587	0.917075
PGSC0003DMG400001821	PGSC0003DMT400004594	Conserved gene of unknown function	0.143305	0.122917	0.50863	0	0.459528	0.955148	0.903512	0.882499	0.868415
PGSC0003DMG400001878	PGSC0003DMT400004738	Ulp1 protease family, C-terminal catalytic domain containing protein	0	0	0.190736	0	0	0.238787	0.923703	0.889354	0.903778
PGSC0003DMG400001916	PGSC0003DMT400004821	Ocs element-binding factor	0	0	0.143764	0	0	2.8797	0.950716	0.954724	0.952564
PGSC0003DMG400002013	PGSC0003DMT400005085	Transcription factor DcMYB4	0.882112	0.0463234	3.45102	2.64168	2.53998	5.51942	0.878372	0.913023	0.896042
PGSC0003DMG400002017	PGSC0003DMT400005096	S-locus-specific glycoprotein S6	0	0	0.0400924	0	0	0.20077	0.98595	0.981143	0.982775
PGSC0003DMG400002026	PGSC0003DMT400005133	Bipolar kinesin KRP-130	0.636602	0.0455028	19.488	9.14388	7.31484	23.926	0.885541	0.894754	0.891639
PGSC0003DMG400002090	PGSC0003DMT400005354	Non-race specific disease resistance protein 1 b	1.07435	0	2.85986	3.33653	3.06226	7.55846	0.886413	0.93321	0.912048
PGSC0003DMG400002198	PGSC0003DMT400005608	Mariner transposase	0	0.259145	0.471242	0	0	2.20513	0.97402	0.962668	0.967415
PGSC0003DMG400002202	PGSC0003DMT400005614	ATP synthase subunit 9, mitochondrial	0.383311	0.469027	0.717807	0.756032	0.795303	1.11107	0.812889	0.868732	0.838379
PGSC0003DMG400002208	PGSC0003DMT400005637	Protein phosphatase-2c	0	0	3.19409	2.35815	1.92383	10.4967	0.971974	0.993143	0.984141
PGSC0003DMG400002234	PGSC0003DMT400005706	Dad1/CCD8	0	0	0	2.46013	0.501754	6.77896	0.84978	0.898255	0.887908
PGSC0003DMG400002236	PGSC0003DMT400005712	Exostosin family protein	1.99122	3.30568	4.01816	6.88222	5.56125	17.3389	0.894374	0.935859	0.919964
PGSC0003DMG400002247	PGSC0003DMT400005746	Gag-pro	0	0	0	0	0	0.269469	0.934485	0.941353	0.937965
PGSC0003DMG400002279	PGSC0003DMT400005860	LRR	9.93418	11.289	34.4214	32.8818	45.6218	79.4942	0.861682	0.904316	0.874425
PGSC0003DMG400002535	PGSC0003DMT400006497	UPF0497 membrane protein 14	0.833693	0	15.4115	17.1531	23.7631	47.2316	0.85258	0.900481	0.870238
PGSC0003DMG400002536	PGSC0003DMT400006498	NtEPc	0	0	0.464201	0.304634	0	1.16229	0.973498	0.984921	0.990075
PGSC0003DMG400002681	PGSC0003DMT400006913	OO_Ba0013J05-OO_Ba0033A15.20 protein	0.768523	0.796762	2.41524	1.52901	1.16373	2.34772	0.803786	0.807955	0.812376
PGSC0003DMG400002691	PGSC0003DMT400006947	ATPP2-A13	5.21766	8.41972	9.25946	8.70287	6.7117	20.0734	0.954322	0.965033	0.965808
PGSC0003DMG400002710	PGSC0003DMT400007016	Transcription factor	0	0.040242	5.86986	4.80832	2.90861	11.8828	0.931706	0.96339	0.954464
PGSC0003DMG400002715	PGSC0003DMT400007026	Gene of unknown function	0	0.0374311	0.0774447	0.101647	0	0.193909	0.872017	0.903577	0.911699
PGSC0003DMG400002816	PGSC0003DMT400007315	Conserved gene of unknown function	0	0	0.386253	0	0	0.483558	0.923703	0.889354	0.903777
PGSC0003DMG400002864	PGSC0003DMT400007438	Calcium ion binding protein	0	0	0.721512	2.08338	0.695316	20.5947	0.935192	0.952281	0.946953
PGSC0003DMG400002873	PGSC0003DMT400007458	Ubiquitin-protein ligase	0.146942	0.393866	0.52154	0.534785	0.628255	1.0202	0.833797	0.877505	0.849968
PGSC0003DMG400002895	PGSC0003DMT400007506	Sucrose synthase	2.253	0.67377	1522.07	206.611	181.344	4087.84	1	0.99187	0.994914
PGSC0003DMG400002971	PGSC0003DMT400007684	Cytochrome c oxidase subunit 1	0.727681	0.505681	0.441936	0.369119	0.483966	2.91813	0.911559	0.909744	0.908669
PGSC0003DMG400003090	PGSC0003DMT400007990	Leucoanthocyanidin dioxygenase	1.55269	0	5.66346	3.75578	1.12556	6.45332	0.824091	0.836524	0.846457
PGSC0003DMG400003097	PGSC0003DMT400008016	Flavonol synthase/flavanone 3-hydroxylase	0.090745	1.63678	2.90003	4.28016	1.84426	6.65669	0.826495	0.881537	0.872828
PGSC0003DMG400003100	PGSC0003DMT400008022	Flavonol synthase/flavanone 3-hydroxylase	0	0.225176	5.13641	2.99513	0	8.16556	0.928936	0.936155	0.946698
PGSC0003DMG400003220	PGSC0003DMT400008352	AtGRF7	0	0.218654	1.80957	3.16677	0.635786	7.0795	0.899105	0.942578	0.937736
PGSC0003DMG400003235	PGSC0003DMT400008381	Nucleobase ascorbate transporter	0	0	1.66374	0.632117	0.527413	6.46787	0.989477	0.994869	0.992252
PGSC0003DMG400003398	PGSC0003DMT400008752	Transcription factor style2.1	2.13548	0	0.315809	0.414502	0	20.5591	0.922124	0.92575	0.924938
PGSC0003DMG400003448	PGSC0003DMT400008879	Uclacyanin-2	0	0	1.45782	0.418783	2.28462e-07	9.99467	0.974396	0.977244	0.977236
PGSC0003DMG400003495	PGSC0003DMT400008970	Alpha-1,4 glucan phosphorylase L-1 isozyme, chloroplastic/amyloplastic	155.894	173.866	2473.73	2079.75	675.129	3164.68	0.81861	0.851698	0.853264
PGSC0003DMG400003536	PGSC0003DMT400009094	3-epi-6-deoxocathasterone 23-monooxygenase	5.16661	1.2729	20.9226	13.2504	6.46248	23.4459	0.839313	0.851884	0.857211
PGSC0003DMG400003558	PGSC0003DMT400009153	Peroxidase 57	0	0.123734	0.128002	0.168004	0	0.320498	0.827068	0.849691	0.862663
PGSC0003DMG400003656	PGSC0003DMT400009410	Aspartic proteinase nepenthesin-2	0.872308	1.33014	2.70905	3.3299	6.21594	17.2268	0.897666	0.926506	0.904257
PGSC0003DMG400003657	PGSC0003DMT400009412	Conserved gene of unknown function	0	0	0	0	0	0.441509	0.934485	0.941353	0.937965
PGSC0003DMG400003687	PGSC0003DMT400009459	Pectinesterase-3	0	0	1.04132	1.64009	0	3.38948	0.888103	0.928442	0.929733
PGSC0003DMG400003770	PGSC0003DMT400009658	Conserved gene of unknown function	13.1483	9.3455	13.2169	20.6668	11.9901	30.4373	0.825624	0.879327	0.873135
PGSC0003DMG400003773	PGSC0003DMT400009665	SAUR family protein	3.79227	0.162637	3.8697	1.98744	5.67487	19.7995	0.92575	0.934483	0.92097
PGSC0003DMG400003845	PGSC0003DMT400009819	Gene of unknown function	0	1.33981	0	0	0	3.4704	0.819914	0.809182	0.814338
PGSC0003DMG400003846	PGSC0003DMT400009821	DNA-directed RNA polymerase III subunit F	0	0	0	0	0	0.368205	0.934485	0.941353	0.937965
PGSC0003DMG400003878	PGSC0003DMT400009893	UDP-glucosyltransferase	0	0	0	0	0	0.530702	0.934485	0.941353	0.937965
PGSC0003DMG400004008	PGSC0003DMT400010235	PHCLF2	0	0	0	0	0	0.0854472	0.934485	0.941353	0.937965
PGSC0003DMG400004072	PGSC0003DMT400010423	Oleosin	0	0	0.62143	0	0	1.55596	0.997696	0.981407	0.987995
PGSC0003DMG400004090	PGSC0003DMT400010469	Peroxidase	0	0	0.623947	0.307101	1.69114	7.42076	0.925671	0.940966	0.924993
PGSC0003DMG400004141	PGSC0003DMT400010603	Conserved gene of unknown function	0	0	0	0	0	0.436496	0.934485	0.941353	0.937965
PGSC0003DMG400004316	PGSC0003DMT400011027	Exostosin family protein	0	0	0	0.104807	0	0.599813	0.910624	0.936169	0.931597
PGSC0003DMG400004389	PGSC0003DMT400011207	MYB transcription factor	0	0	0.903017	0.790145	0.362596	2.26101	0.953625	0.981853	0.976166
PGSC0003DMG400004395	PGSC0003DMT400011222	Gene of unknown function	0	0.152636	0.473705	0	0.380422	0.790722	0.887932	0.867912	0.854356
PGSC0003DMG400004494	PGSC0003DMT400011451	Ulp1 protease family, C-terminal catalytic domain containing protein	0	0	0	0.177558	0.0347138	0.579236	0.870924	0.913045	0.903886
PGSC0003DMG400004532	PGSC0003DMT400011522	Chloroplast ferredoxin I	1.16049	1.49308	43.9347	7.6586	9.0964	223.019	0.983653	0.983617	0.982718
PGSC0003DMG400004539	PGSC0003DMT400011539	GI20420	0	0	0	0	0	0.0379653	0.934485	0.941353	0.937965
PGSC0003DMG400004547	PGSC0003DMT400011562	Proteinase inhibitor type-2 P303.51	23.68	8.10563	14681.8	252.815	52.5948	17833.9	0.917344	0.883278	0.897947
PGSC0003DMG400004548	PGSC0003DMT400011563	Proteinase inhibitor type-2 CEVI57	1.13657	0	53.7179	2.76618	1.33882	218.295	0.992186	0.985943	0.988434
PGSC0003DMG400004549	PGSC0003DMT400011566	Proteinase inhibitor type-2 CEVI57	0	0	12.1315	5.81038	4.34934	19.1252	0.945074	0.955442	0.95223
PGSC0003DMG400004552	PGSC0003DMT400011571	Conserved gene of unknown function	0	0	0	0.0555097	0	0.66083	0.926694	0.942508	0.938541
PGSC0003DMG400004626	PGSC0003DMT400011782	Major allergen Pru ar 1	0	0	0.330246	0.144484	1.06085	1.9294	0.824095	0.849284	0.816066
PGSC0003DMG400004949	PGSC0003DMT400012703	Branched-chain-amino-acid aminotransferase	0	0	0	0	0	0.106951	0.934485	0.941353	0.937965
PGSC0003DMG400004990	PGSC0003DMT400012806	Gene of unknown function	0.0977412	0.0838357	0.130092	0.0569154	0.104474	0.217152	0.948728	0.916205	0.915821
PGSC0003DMG400004998	PGSC0003DMT400012840	2-oxoisovalerate dehydrogenase	0	0	6.58717	0.163127	0	7.46863	0.900168	0.864791	0.880379
PGSC0003DMG400005030	PGSC0003DMT400012909	Linalool synthase	0.27624	0	0	0.0804284	0	5.29338	0.926408	0.932655	0.930318
PGSC0003DMG400005045	PGSC0003DMT400012948	S-locus-specific glycoprotein S6	0	0	0	0	0	0.342699	0.934485	0.941353	0.937965
PGSC0003DMG400005058	PGSC0003DMT400012982	Anthranilate N-benzoyltransferase protein	0	0	0.277307	0.118847	0.490847	2.16979	0.939819	0.953998	0.939034
PGSC0003DMG400005059	PGSC0003DMT400012985	Conserved gene of unknown function	0	0	0.252331	0	0	3.45611	0.957517	0.960184	0.9586
PGSC0003DMG400005061	PGSC0003DMT400012991	Anthranilate N-benzoyltransferase protein	0	0	1.02728	0.278875	0.170634	3.4586	0.996043	0.995856	0.996452
PGSC0003DMG400005068	PGSC0003DMT400013007	HR7 protein	0	0	0	0	0	0.266491	0.934485	0.941353	0.937965
PGSC0003DMG400005085	PGSC0003DMT400013041	Nuclease	0	0	0.103294	0	0	0.258632	0.997696	0.981407	0.987995
PGSC0003DMG400005112	PGSC0003DMT400013095	Basic PR-1 protein	2.4724	0.541208	1.0969	7.07863	4.29438	21.9192	0.861973	0.904928	0.890668
PGSC0003DMG400005126	PGSC0003DMT400013124	F-box protein family	0.073008	0	0.024293	0.0212566	0	0.165582	0.841308	0.833328	0.843291
PGSC0003DMG400005238	PGSC0003DMT400013428	Gene of unknown function	0	0	0	0	0	1.87516	0.934485	0.941353	0.937965
PGSC0003DMG400005269	PGSC0003DMT400013500	Glucose-6-phosphate/phosphate translocator 2	2.34232	0.100388	426.049	201.505	129.855	1226.03	0.99187	1	0.997807
PGSC0003DMG400005341	PGSC0003DMT400013666	Anti-PCD protein	0	0	0	0	0	0.640995	0.934485	0.941353	0.937965
PGSC0003DMG400005354	PGSC0003DMT400013693	Gene of unknown function	0	0	0.653028	0	0	0.817539	0.923702	0.889354	0.903777
PGSC0003DMG400005384	PGSC0003DMT400013753	Transcription factor	0	0	2.45183	0.738838	0.168772	3.3326	0.936892	0.926528	0.936578
PGSC0003DMG400005443	PGSC0003DMT400013907	Tryptophan decarboxylase	0	0	0	0.156561	0.191588	1.86667	0.917073	0.936997	0.926613
PGSC0003DMG400005444	PGSC0003DMT400013910	Tryptophan decarboxylase	0	0	0	0.0861487	0	0.831991	0.923909	0.941821	0.937722
PGSC0003DMG400005497	PGSC0003DMT400014018	Gene of unknown function	0	0	0.0461422	0.0605621	0	0.115533	0.880033	0.91862	0.921961
PGSC0003DMG400005511	PGSC0003DMT400014057	AT hook motif-containing protein	0	0.135187	0.419551	0.367109	0.336932	1.05049	0.940605	0.971155	0.956984
PGSC0003DMG400005534	PGSC0003DMT400014107	Type I MADS box transcription factor	0	0	0	0.299226	0	1.71248	0.910624	0.936169	0.931597
PGSC0003DMG400005654	PGSC0003DMT400014409	MFT	0	0	0.481609	0	0	0.602936	0.923702	0.889354	0.903777
PGSC0003DMG400005663	PGSC0003DMT400014436	Glycosyltransferase	0	0	0.318947	0.753517	0.153683	2.87493	0.926465	0.957807	0.952031
PGSC0003DMG400005838	PGSC0003DMT400014954	Long-chain acyl-CoA synthetase	0	0	0	0	0	1.2884	0.934485	0.941353	0.937965
PGSC0003DMG400005921	PGSC0003DMT400015164	Multicystatin	4.92837	0	18.0184	0.161055	5.82232	103.7	0.975378	0.972158	0.970743
PGSC0003DMG400005950	PGSC0003DMT400015254	Multicystatin	15.5587	0.104163	380.546	0.691439	20.9842	437.638	0.903539	0.866318	0.880319
PGSC0003DMG400006123	PGSC0003DMT400015675	F-box protein SNE	1.15406	0.494936	2.30404	2.68807	1.54194	7.69195	0.94828	0.97689	0.970464
PGSC0003DMG400006162	PGSC0003DMT400015767	Metallocarboxypeptidase inhibitor	0.234078	0.451746	599.289	72.8779	8.84371	1678.9	0.999307	0.989977	0.995028
PGSC0003DMG400006265	PGSC0003DMT400016027	F-box protein family	0	0	0	0	0	0.141763	0.934485	0.941353	0.937965
PGSC0003DMG400006342	PGSC0003DMT400016230	ER glycerol-phosphate acyltransferase	0.159053	0	5.43354	2.68592	0.340017	8.65756	0.94667	0.950044	0.958476
PGSC0003DMG400006429	PGSC0003DMT400016458	Tyrosine specific protein phosphatase family protein	3.09913	6.06768	12.9127	9.1017	26.3567	54.0351	0.874543	0.898269	0.870708
PGSC0003DMG400006433	PGSC0003DMT400016464	Myb family transcription factor	1.2067	0	0	0	0	4.02141	0.856807	0.850486	0.853904
PGSC0003DMG400006446	PGSC0003DMT400016509	Conserved gene of unknown function	10.7052	6.15268	29.5306	18.7011	16.0351	30.9836	0.821695	0.833157	0.830347
PGSC0003DMG400006486	PGSC0003DMT400016592	F-box family protein	0.185761	0.0796663	0.988973	1.04698	1.20126	2.68259	0.887273	0.931685	0.906817
PGSC0003DMG400006499	PGSC0003DMT400016628	Fe-S oxidoreductase	0	0.0832082	0	0	0	0.258632	0.847914	0.840039	0.843808
PGSC0003DMG400006507	PGSC0003DMT400016647	Metal ion binding protein	0	0	2.15894	1.96174	0	8.31636	0.968359	0.985586	0.987294
PGSC0003DMG400006630	PGSC0003DMT400016967	Gene of unknown function	0	0	0	0	0	0.597336	0.934485	0.941353	0.937965
PGSC0003DMG400006658	PGSC0003DMT400017053	ECA1 protein	0	0	0	0	0	0.527157	0.934485	0.941353	0.937965
PGSC0003DMG400006679	PGSC0003DMT400017114	Peroxidase 2	0	0.110254	4.38895	0.179642	0.923483	6.84893	0.965076	0.942292	0.946894
PGSC0003DMG400006680	PGSC0003DMT400017118	Peroxidase 1	0	0	2.11959	0.347386	2.98903	7.29364	0.917143	0.927544	0.905347
PGSC0003DMG400006681	PGSC0003DMT400017120	Cationic peroxidase 1	0	0.121474	9.96268	0.164936	1.16581	9.54631	0.849228	0.810819	0.823249
PGSC0003DMG400006728	PGSC0003DMT400017260	Gene of unknown function	0.861253	0.615603	1.01894	1.33737	0	2.23236	0.80729	0.823508	0.846705
PGSC0003DMG400006898	PGSC0003DMT400017760	Ulp1 protease family, C-terminal catalytic domain containing protein	0	0	0	0	0.803671	3.34092	0.892152	0.908053	0.889894
PGSC0003DMG400007049	PGSC0003DMT400018159	Hypothetical repeat protein	0	0	0	0	0	2.80639	0.934485	0.941353	0.937965
PGSC0003DMG400007068	PGSC0003DMT400018207	BZIP transcription factor bZIP132	0	0	0	0	0	0.602936	0.934485	0.941353	0.937965
PGSC0003DMG400007092	PGSC0003DMT400018274	Gene of unknown function	0	0	1.29074	0.677646	0	10.3418	0.967712	0.974358	0.973656
PGSC0003DMG400007131	PGSC0003DMT400018367	Histone H2B	0.692528	0.0594003	0.553044	0.645223	0.148046	3.38491	0.933155	0.94328	0.945369
PGSC0003DMG400007231	PGSC0003DMT400018670	Flavonol synthase/flavanone 3-hydroxylase	0.364122	0	0	4.41289	1.60633	43.457	0.921249	0.940119	0.933915
PGSC0003DMG400007307	PGSC0003DMT400018850	ATP binding protein	0	0	0	0	0	0.0690304	0.934485	0.941353	0.937965
PGSC0003DMG400007416	PGSC0003DMT400019169	Gene of unknown function	0.240896	0.413248	1.17563	0.561102	0.514977	8.29561	0.964444	0.969154	0.966759
PGSC0003DMG400007514	PGSC0003DMT400019434	Glycolate oxidase	0	0.0518719	11.1615	1.12689	2.97349	11.1518	0.854058	0.827441	0.831791
PGSC0003DMG400007667	PGSC0003DMT400019828	NB-ARC domain containing protein	0	0.0651118	0.55009	0.276275	0.0811404	1.13373	0.981679	0.986022	0.9905
PGSC0003DMG400007683	PGSC0003DMT400019863	Sulfate/bicarbonate/oxalate exchanger and transporter sat-1	0.841095	0.505003	20.8596	16.4565	9.79942	64.469	0.973258	0.994529	0.988395
PGSC0003DMG400007718	PGSC0003DMT400019943	Enzyme of the cupin superfamily	0	0	2.29532	0.430376	0	18.8834	0.96956	0.9718	0.971294
PGSC0003DMG400007782	PGSC0003DMT400020094	Alpha-1,4 glucan phosphorylase L-1 isozyme, chloroplastic/amyloplastic	111.77	139.09	2229.38	1401.89	488.619	2481.57	0.829151	0.844698	0.850442
PGSC0003DMG400007788	PGSC0003DMT400020102	WRKY transcription factor	0.664955	0.798493	1.53407	2.01348	0.284302	3.1024	0.839627	0.873559	0.885609
PGSC0003DMG400007813	PGSC0003DMT400020213	Membrane-anchored cell surface protein	0	0	0.21189	0	0	0.353693	0.972744	0.946406	0.957347
PGSC0003DMG400007814	PGSC0003DMT400020215	DNA binding protein	0	0	0	0	0	1.1528	0.934485	0.941353	0.937965
PGSC0003DMG400007825	PGSC0003DMT400020238	Translation initiation factor	0.305248	0	0	0	0	1.3846	0.885609	0.882801	0.884408
PGSC0003DMG400007879	PGSC0003DMT400020382	Protein WAX2	0	0	3.36932	3.68521	2.25485	9.37359	0.92716	0.966623	0.954122
PGSC0003DMG400007887	PGSC0003DMT400020407	Homeobox protein knotted-1-like LET12	0.758659	0.385615	35.8361	9.59901	1.60181	33.6273	0.831901	0.811344	0.827247
PGSC0003DMG400007983	PGSC0003DMT400020606	Conserved gene of unknown function	0	0	0.222067	0.582931	0	1.11204	0.847272	0.897493	0.895801
PGSC0003DMG400008096	PGSC0003DMT400020912	KiTH-2	0	0	0	0	0.141609	0.993396	0.916129	0.928395	0.916236
PGSC0003DMG400008099	PGSC0003DMT400020917	KiTH-2	0	0.0552991	0.17162	0.0563132	0	0.966847	0.975416	0.975447	0.977485
PGSC0003DMG400008110	PGSC0003DMT400020945	Nucleic acid binding protein	1.5665	0.251932	11.5108	9.46394	12.4534	31.4316	0.921994	0.95498	0.933689
PGSC0003DMG400008289	PGSC0003DMT400021368	Conserved gene of unknown function	0	0.145201	0	0	0	1.5044	0.918848	0.92136	0.920085
PGSC0003DMG400008460	PGSC0003DMT400021799	Cystatin	21.2541	14.9546	10.903	29.7808	48.9859	108.828	0.813605	0.851189	0.824397
PGSC0003DMG400008469	PGSC0003DMT400021809	Gene of unknown function	0	0	0	0.244888	0	0.934332	0.887731	0.922487	0.917366
PGSC0003DMG400008492	PGSC0003DMT400021883	Polygalacturonase inhibiting protein	4.0515	1.43537	41.6548	41.1325	27.678	71.4229	0.852307	0.900633	0.885194
PGSC0003DMG400008536	PGSC0003DMT400022017	Miraculin	0	0	0.126948	0.0555401	0.203898	0.953573	0.944354	0.958131	0.944054
PGSC0003DMG400008546	PGSC0003DMT400022042	Miraculin	0	0	16.3286	60.3309	49.0394	2073.61	0.933787	0.944203	0.939355
PGSC0003DMG400008549	PGSC0003DMT400022049	Sulfate/bicarbonate/oxalate exchanger and transporter sat-1	0	0	1.65913	0	0.444137	2.76947	0.969045	0.947451	0.949372
PGSC0003DMG400008620	PGSC0003DMT400022213	Gene of unknown function	0	0	5.25271	1.68838	0	6.44177	0.906748	0.894826	0.908729
PGSC0003DMG400008629	PGSC0003DMT400022249	Conserved gene of unknown function	0	0	1.99196	3.8529	4.29393	13.6502	0.889746	0.932675	0.910355
PGSC0003DMG400008721	PGSC0003DMT400022508	Conserved gene of unknown function	0	0	0.640026	0.323626	0	0.724694	0.851253	0.853103	0.867084
PGSC0003DMG400008749	PGSC0003DMT400022567	Patatin-05	7.71521	1.42515	7639.66	689.833	116.802	7152.62	0.84297	0.808101	0.825136
PGSC0003DMG400008872	PGSC0003DMT400022886	Conserved gene of unknown function	0	0	0	0	0	2.38094	0.934485	0.941353	0.937965
PGSC0003DMG400008902	PGSC0003DMT400022988	Gene of unknown function	0	0.469861	0.486069	0	0	1.21704	0.912018	0.876959	0.892613
PGSC0003DMG400008924	PGSC0003DMT400023052	UNC93	20.5185	14.0319	27.4573	20.0857	18.8495	30.0621	0.864917	0.854737	0.861687
PGSC0003DMG400008979	PGSC0003DMT400023184	Basic 7S globulin 2 small subunit	0	0	0	0	0	1.36233	0.934485	0.941353	0.937965
PGSC0003DMG400009051	PGSC0003DMT400023368	WRKY transcription factor 4	1.02168	11.2462	77.9641	35.8943	11.8306	105.36	0.925874	0.924019	0.933017
PGSC0003DMG400009074	PGSC0003DMT400023438	Conserved gene of unknown function	0	0	0	0.395073	0	1.25612	0.870736	0.910852	0.905424
PGSC0003DMG400009122	PGSC0003DMT400023552	Conserved gene of unknown function	11.5415	3.98396	25.3528	20.3261	24.9739	122.581	0.958158	0.974065	0.9642
PGSC0003DMG400009134	PGSC0003DMT400023598	Retrotransposon protein	0	0.208455	0	0	0	0.719925	0.860777	0.854363	0.857422
PGSC0003DMG400009207	PGSC0003DMT400023790	Conserved gene of unknown function	0	0	0.488221	0.106799	0	0.611214	0.921027	0.901794	0.915781
PGSC0003DMG400009244	PGSC0003DMT400023914	Gibberellin-regulated protein 1	120.726	35.9007	54.5718	15.4195	221.257	583.564	0.850602	0.857381	0.83752
PGSC0003DMG400009247	PGSC0003DMT400023921	Root-specific metal transporter	0	0	0.443178	0.363547	0.133465	2.77412	0.968331	0.982045	0.978768
PGSC0003DMG400009283	PGSC0003DMT400024003	Transcription factor RF2a	0.124328	0	0.330956	0.651573	0.132892	2.34787	0.92935	0.958843	0.954734
PGSC0003DMG400009418	PGSC0003DMT400024354	Polygalacturonase QRT3	0.366943	0	0.92252	1.42449	0.392217	2.98921	0.896939	0.939509	0.935288
PGSC0003DMG400009453	PGSC0003DMT400024438	Transcription factor	1.6945	1.96212	22.1775	41.6395	16.482	70.2113	0.835376	0.896736	0.883555
PGSC0003DMG400009512	PGSC0003DMT400024599	Kunitz-type proteinase inhibitor	5.33395	6.57117	10314.6	3666.91	24.6576	39356.3	0.991157	0.992582	0.995228
PGSC0003DMG400009590	PGSC0003DMT400024806	Conserved gene of unknown function	0	0	0.628185	0	0	2.09717	0.996916	0.986256	0.990412
PGSC0003DMG400009620	PGSC0003DMT400024886	Cytochrome P450 71D6	14.4867	0.683892	3.84294	0.898865	1.87343	39.2073	0.862245	0.84997	0.854996
PGSC0003DMG400009672	PGSC0003DMT400025043	Pom14 protein	41.9829	34.3834	97.8306	70.9799	96.8788	332.85	0.963335	0.978434	0.966572
PGSC0003DMG400009719	PGSC0003DMT400025148	1-aminocyclopropane-1-carboxylate oxidase	0	0	0.242701	0.318547	1.19381	2.74407	0.849668	0.880603	0.851349
PGSC0003DMG400009722	PGSC0003DMT400025157	Ubiquitin	0	0.0610556	0	0	0	0.210863	0.860777	0.854363	0.857422
PGSC0003DMG400009927	PGSC0003DMT400025706	Auxin efflux carrier family protein	2.503	1.58684	33.942	3.99232	12.4464	39.8936	0.899087	0.874815	0.875607
PGSC0003DMG400009981	PGSC0003DMT400025846	1,4-alpha-glucan branching enzyme	15.5056	14.0728	247.117	108.908	42.2047	667.345	0.994914	0.997807	1
PGSC0003DMG400010012	PGSC0003DMT400025926	Gene of unknown function	0	0	0	0	0	0.828064	0.934485	0.941353	0.937965
PGSC0003DMG400010045	PGSC0003DMT400026037	TCP protein	0	0	0.217984	0.286106	1.83811	4.09349	0.833	0.860946	0.830878
PGSC0003DMG400010061	PGSC0003DMT400026081	Peroxidase 10	0	0	0.541569	0.174077	0	1.32833	0.994368	0.991138	0.99728
PGSC0003DMG400010064	PGSC0003DMT400026090	Peroxidase 10	0	0	2.69971	0	0	5.98712	0.994363	0.975306	0.983091
PGSC0003DMG400010069	PGSC0003DMT400026113	24 kDa seed maturation protein	0	0	0	0.189753	0	2.53392	0.927866	0.942702	0.938798
PGSC0003DMG400010076	PGSC0003DMT400026138	Zinc finger protein	0	0.134698	18.8115	11.7965	1.00714	30.7029	0.928881	0.941161	0.948798
PGSC0003DMG400010128	PGSC0003DMT400026257	Serine protease inhibitor 7	1.29217	6.33679	10593.3	3641.47	17.1648	32074.5	0.995163	0.99468	0.998959
PGSC0003DMG400010129	PGSC0003DMT400026258	Aspartic protease inhibitor 10	0	0	2.25168	1.31349	1.3562	4.38499	0.947112	0.968374	0.956384
PGSC0003DMG400010134	PGSC0003DMT400026265	Cysteine protease inhibitor 1	0.0892987	0	233.596	705.968	6.28401	3261.54	0.926566	0.952799	0.949617
PGSC0003DMG400010136	PGSC0003DMT400026271	Stigma expressed protein	38.8338	1.48529	62.8182	19.2681	36.2975	663.204	0.953296	0.957197	0.953933
PGSC0003DMG400010137	PGSC0003DMT400026272	Cysteine protease inhibitor 1	17.4658	1.2193	845.721	610.885	74.5731	5152.63	0.971471	0.981996	0.981141
PGSC0003DMG400010139	PGSC0003DMT400026276	Cysteine protease inhibitor 1	1.72791	1.86248	9462.88	3143.63	37.887	17825.7	0.979824	0.974295	0.98298
PGSC0003DMG400010141	PGSC0003DMT400026280	Stigma expressed protein	4.06499	0.158485	336.648	79.5122	24.3628	1297.01	0.993031	0.991715	0.993439
PGSC0003DMG400010143	PGSC0003DMT400026285	Cysteine protease inhibitor 1	0.801582	1.71631	9660.75	2688.87	29.3642	15726.9	0.966542	0.955893	0.966415
PGSC0003DMG400010144	PGSC0003DMT400026286	Stigma expressed protein	5.44549	0.0777536	87.5677	25.1267	8.01207	592.111	0.973992	0.976878	0.976298
PGSC0003DMG400010145	PGSC0003DMT400026288	Cysteine protease inhibitor 9	1.51189	0.700532	4206.94	1708.46	20.0812	12812.7	0.993209	0.995027	0.999076
PGSC0003DMG400010147	PGSC0003DMT400026290	Kunitz-type enzyme inhibitor S9C11	0	0.121514	298.551	43.2273	10.297	2481.78	0.969353	0.971247	0.970491
PGSC0003DMG400010170	PGSC0003DMT400026364	Miraculin	3.26171	0	151.583	48.2743	70.018	6817.2	0.94096	0.947679	0.94417
PGSC0003DMG400010176	PGSC0003DMT400026381	Zinc finger protein	23.2789	19.8561	22.7214	26.3578	25.7117	44.392	0.896373	0.93075	0.915628
PGSC0003DMG400010179	PGSC0003DMT400026388	Gene of unknown function	0	0	0.345549	0	0.416254	1.76645	0.954543	0.958831	0.945541
PGSC0003DMG400010198	PGSC0003DMT400026433	Conserved gene of unknown function	3.37254	1.03312	158.818	44.1869	46.6055	215.686	0.937737	0.930188	0.93141
PGSC0003DMG400010261	PGSC0003DMT400026572	Kinase family protein	0	0	0	0.0549667	0.0672643	0.209717	0.832684	0.880786	0.855289
PGSC0003DMG400010275	PGSC0003DMT400026600	F-box family protein	0.381728	0	0.254036	0.632271	0.459023	1.48415	0.836071	0.884984	0.867754
PGSC0003DMG400010310	PGSC0003DMT400026679	Cytochrome P450 hydroxylase	0	0	0.0589576	0.0773823	0.142042	0.442861	0.904207	0.935594	0.913499
PGSC0003DMG400010387	PGSC0003DMT400026935	Glycine-rich protein	11.6443	73.5858	86.0006	99.8567	33.6261	256.746	0.922114	0.943457	0.94594
PGSC0003DMG400010419	PGSC0003DMT400027003	Retrotransposon gag protein	0	0	0	0	0	0.113628	0.934485	0.941353	0.937965
PGSC0003DMG400010436	PGSC0003DMT400027057	Ctp synthase	1.73255	2.9969	13.836	12.9271	9.07427	30.0721	0.935948	0.970421	0.959436
PGSC0003DMG400010470	PGSC0003DMT400027148	Subtilase	18.2778	3.79523	0.513012	11.0755	16.5111	68.4511	0.832191	0.852255	0.839388
PGSC0003DMG400010474	PGSC0003DMT400027153	Zinc finger family protein	3.91367	3.35688	4.90965	5.34377	2.74075	8.84495	0.914094	0.934249	0.944967
PGSC0003DMG400010539	PGSC0003DMT400027327	Cytochrome P450 monooxygenase	0	0	0.595038	0.390496	0	0.744941	0.847643	0.861305	0.873351
PGSC0003DMG400010562	PGSC0003DMT400027391	Conserved gene of unknown function	0	0	3.09919	0.529411	0.699683	17.1286	0.981206	0.98232	0.980752
PGSC0003DMG400010563	PGSC0003DMT400027392	Sugar transporter	0	0	5.24545	0	0.31573	30.1878	0.981228	0.978336	0.978669
PGSC0003DMG400010573	PGSC0003DMT400027412	Conserved gene of unknown function	0.166725	0.443429	0.500239	0.655326	0.57027	1.70177	0.912477	0.94637	0.932521
PGSC0003DMG400010578	PGSC0003DMT400027430	Cytochrome P450	0	0.0894214	6.70669	3.76386	0.222869	9.26482	0.902137	0.90939	0.919847
PGSC0003DMG400010597	PGSC0003DMT400027481	Gene of unknown function	0.358855	0	23.563	17.344	4.2193	37.4717	0.907105	0.929691	0.93263
PGSC0003DMG400010679	PGSC0003DMT400027715	F-box protein family	0	0	0.192858	0.0562506	0	0.429232	0.992338	0.986679	0.993826
PGSC0003DMG400010719	PGSC0003DMT400027839	AP2/ERF domain-containing transcription factor	0	0	0	0	0	0.330376	0.934485	0.941353	0.937965
PGSC0003DMG400010769	PGSC0003DMT400027953	Glutaredoxin	0	0	2.50593	0	0	10.4683	0.991548	0.984398	0.98704
PGSC0003DMG400010770	PGSC0003DMT400027954	Glutaredoxin	0.268034	1.58859	0.475663	0	0	4.23638	0.860288	0.839854	0.849432
PGSC0003DMG400010826	PGSC0003DMT400028074	Conserved gene of unknown function	0.928803	0.719486	0.662259	1.51438	0.620486	8.87317	0.919743	0.935849	0.932935
PGSC0003DMG400010873	PGSC0003DMT400028193	Endo-1,4-beta-glucanase	0	0	0.10843	0	0	0.180994	0.972744	0.946406	0.957346
PGSC0003DMG400010922	PGSC0003DMT400028333	Conserved gene of unknown function	0.0401308	0.0344214	0	0	0	0.178318	0.850286	0.837936	0.844189
PGSC0003DMG400011053	PGSC0003DMT400028719	Conserved gene of unknown function	0	0	0	0	0	0.425446	0.934485	0.941353	0.937965
PGSC0003DMG400011054	PGSC0003DMT400028720	An Arabidopsis thialiana chromosome BAC genomic sequence	0.775361	0	4.47196	1.80599	0.828768	9.47444	0.990438	0.989277	0.99339
PGSC0003DMG400011118	PGSC0003DMT400028899	ATPP2-A13	4.2389	2.4705	10.9462	14.557	7.66807	31.8749	0.919203	0.96036	0.951384
PGSC0003DMG400011313	PGSC0003DMT400029426	Conserved gene of unknown function	1.0463	0.179489	12.6263	5.36157	10.5127	27.1975	0.945487	0.959366	0.942497
PGSC0003DMG400011350	PGSC0003DMT400029511	OrfB protein	0.42822	0.368318	0.305332	0.424294	0.719358	1.95315	0.876035	0.895775	0.878295
PGSC0003DMG400011359	PGSC0003DMT400029528	Phototropic-responsive NPH3 family protein	6.54849	4.53668	9.92272	13.3757	16.4759	109.452	0.933416	0.950167	0.940687
PGSC0003DMG400011482	PGSC0003DMT400029881	Stigma/style ABC transporter	0.074897	0	1.13003	0.697809	1.20227	2.32959	0.883876	0.91388	0.888123
PGSC0003DMG400011499	PGSC0003DMT400029949	L-allo-threonine aldolase	31.2233	20.7895	35.2652	13.1893	4.07275	68.546	0.899597	0.856848	0.883696
PGSC0003DMG400011585	PGSC0003DMT400030287	Conserved gene of unknown function	0	0.096487	2.09612	1.04807	0.721435	3.24899	0.943669	0.953908	0.951856
PGSC0003DMG400011610	PGSC0003DMT400030334	Hcr2-p3	0	0.043868	0.068072	0.0893451	0	0.170441	0.861373	0.890134	0.899897
[truncated: 630 more rows]

## Sheet: d) common genes
gene identifier	Description Spud DB	MAPMAN category
[truncated: 40 more rows]
