# Supplementary material for: Genome-wide analysis of starch metabolism genes in potato (Solanum tuberosum L.)
Source: BMC Genomics. 2017 Jan 5;18:37. doi: 10.1186/s12864-016-3381-z (PMC5217216; doi:10.1186/s12864-016-3381-z)
Supplement: Additional file 6: — Primers used in this study. (XLS 38 kb) [file 12864_2016_3381_MOESM6_ESM.xls]

## Sheet: Additional file 6
Additional file 6. Primers used in this study
Primer name	Transcript ID	Sequence	amplicon length (bp)
qPCR SBE3 fwd	PGSC0003DMT400025846	5'-TCAGGAGCGGTCTTGGGATA-3'	102
qPCR SBE3 rev		5'-TCATCGGTCAAAACAGCGGA-3'
qPCR SS5 fwd	PGSC0003DMT400078688	5'-GCAAAGTTTCGTTGCAGCAG-3'	89
qPCR SS5 rev		5'-TGCAGGTAAATCTTCAACCAGAGT-3'
qPCR SuSy4 F	PGSC0003DMT400007506	5'-ATGAACCGAGTGAGGAATGG-3'	155
qPCR SuSy4 R		5'-GCTGGACCACCGTGATTAGT-3'
qPCR BAM3 fwd	PGSC0003DMT400004686	5'-AGCACCTAGAAGAGTCCACAAG-3'	98
qPCR Bam3 rev		5'-CAGGGAGGCAAAGATTGGCA-3'
qPCR BAM3-like fwd	PGSC0003DMT400052839	5'-GTTCGTGAAACGTGGGGTTG-3'	81
qPCR Bam3-like rev		5'-GAGCAATTCGCGCTATGTGG-3'
qPCR AMY1 fwd	PGSC0003DMT400020591	5'-ACTGATTCAACCTTCTGCGGT-3'	117
qPCR AMY1 rev		5'-TCTGCTTCCCTTCAATGGCTT-3'
qPCR GLT1 fwd	PGSC0003DMT400067884	5'-GGTGAACCGTAGGTGTGCAA-3'	109
qPCR GLT1 rev		5'-TGCAGTTTCTGATTTACACTACGAA-3'
qPCR NTT1 fwd	PGSC0003DMT400014304	5'-TCCGGAGGAGCCTTGATACA-3'	86
qPCR NTT1 rev		5'-AGGAGCACACCTCCAAGGTA-3'
qPCR GPT2 f	PGSC0003DMT400013500	5'-TGGCTGCTGGCTCTCTTATG-3'	109
qPCR GPT2 r		5'-TGAGCCACAGCAACAGGAAA-3'
qPCR BAM4 fwd	PGSC0003DMT400031627	5'-TCACAGAAGACAGCTCGGAC-3'	119
qPCR BAM4 rev		5'-GCCCACTCACGCATTCCTAT-3'
qPCR AGPaseL2 fwd	PGSC0003DMT400041215	5'-TGTGTGCTAGTATGAAGGGCA-3'	115
qPCR AGPaseL2 rev		5'-CGGACCCCAAAACCCTTGTT-3'
qPCR MEX1 fwd	Sotub04g024480.1.1	5'-TTCCATGGCTGGGGATGTTC-3'	93
qPCR MEX1 rev		5'-GCACAACAACCACTTCCGTC-3'
qPCR LSF2 fwd	PGSC0003DMT400074765	5'-CAGGGAGCTACTTATGATTTGGC-3'	93
qPCR LSF2 rev		5'-CCAATCTGCTACATCCGCGA-3'
qPCR GWD3 fwd	PGSC0003DMT400042818	5'-GTCTGTGGGGTGTCTTCTGT-3'	89
qPCR GWD3 rev		5'-TGAACCTTCTCAGTAGATGATCCAG-3'
qPCR SEX4 fwd	PGSC0003DMT400039423	5'-GCCGATCACTTCTCCCAACA-3'	109
qPCR SEX4 rev		5'-ACCGGAGAACCTCTTCCGTA-3'
qPCR APL3 F	PGSC0003DMT400001935	5'-CGGGGAGAAGATCAGAGGGA-3'	113
qPCR APL3 R		5'-CAGAGTAAGCAACCCCAGGT-3'
qPCR APL1 F	PGSC0003DMT400023304	5'-TGCTTCAATGGGAGTTTACGTCT-3'	116
qPCR APL1 R		5'-ATTCTTTGGTGGAGGCAGGG-3'
qPCR TIFY fwd	PGSC0003DMT400002991	5'-TGGCTCCGATCCATTGTTTGT-3'	143
qPCR TIFY rev		5'-GTTGCTACCTAGCGCCATCA-3'
qPCR LOB fwd	PGSC0003DMT400032877	5'-GCTACCAATGCTGATTTGATGAGA-3'	145
qPCR LOB rev		5'-CATCTGCTTCAGGGTTATTGTTCC-3'
qPCR WRKY4 fwd	PGSC0003DMT400023368	5'-TTCGGATCCTCTATGCATGTGT-3'	72
qPCR WRKY4 rev		5'-ACAAAGTGAAACGGAAGGACTACT-3'
qPCR PTL fwd	PGSC0003DMT400007016	5'-GTATGAGATGGTGATGGGACTGG-3'	95
qPCR PTL rev		5'-TAAGGAACTCATGTTGGTGGTGG-3'
EF1alpha f	PGSC0003DMT400020969	5'-CCCTCAGACAAGCCACTCC-3'	80
EF1alpha r		5'-ACACGACCAACAGGCACAG-3'
