# Supplementary material for: Genome-wide analysis of starch metabolism genes in potato (Solanum tuberosum L.)
Source: BMC Genomics. 2017 Jan 5;18:37. doi: 10.1186/s12864-016-3381-z (PMC5217216; doi:10.1186/s12864-016-3381-z)
Supplement: Additional file 7: — Normalized data all entities POCI 4x44k. (TXT 6594 kb) [file 12864_2016_3381_MOESM7_ESM.txt]

Additional file 7. Normalized expression values (POCI platform)
Tissue	Leaf	Leaf	Leaf	Leaf	Tuber	Tuber	Tuber	Tuber	Tuber	Tuber	Tuber	Tuber
Experiment No.	1	1	1	1	2	2	2	2	3	3	4	5
ProbeName	[0 h](normalized)	[2 h](normalized)	[14 h](normalized)	[16 h](normalized)	[Stage 1](normalized)	[stage 3](normalized)	[stage 4](normalized)	[Stage 5](normalized)	[grow](normalized)	[non-grow](normalized)	[Buds](normalized)	[Sprouts](normalized)	Entrez gene ID
bf_mxflxxxx_0040g11.t3m.scf_415	-4.6653924	-3.7522511	-1.1196885	-0.78603005	-0.1921401	0.38638735	0.1151607	1.5172529	0.3035831	0.11299944	-0.5827495	-0.11553788	NA
MICRO.7923.C1_761	-1.5175314	-2.3586872	-1.9155445	-1.6235948	-0.13998699	0.11218405	0.29474163	0.33379316	0.21110553	0.042093396	0.10767031	-0.012695551	BT013478
MICRO.10293.C1_555	-5.6647577	-6.015257	-2.1388965	-0.017349005	-1.878243	0.06379199	1.0437808	1.6105595	0.5417791	-0.45744383	0.18106091	-0.5779532	NM_120449
SDBN002N19u.scf_504	-2.028989	-2.0637772	-1.6437368	-0.5308833	-0.1677289	0.20964146	0.022109032	0.12630701	0.6376978	0.56086445	0.12482691	-0.068979025	NA
MICRO.8007.C2_564	-1.4643543	-1.4740317	-1.1956518	0.014997959	-0.7640345	0.29799628	0.63336515	0.6206703	0.006213307	-0.630697	-0.25081813	0.029810667	AM461142
bf_mxflxxxx_0071a04.t3m.scf_187	-4.06126	-3.0972228	-4.231163	-1.3334751	-0.5964711	1.2507215	1.19069	2.3064308	1.7149403	0.8828156	-0.42441416	-0.39156651	AY098735
MICRO.7163.C2_58	-2.4494896	-2.66947	-1.9642601	-1.8175447	-0.3383746	0.0436244	-0.22865582	0.34742045	0.26000375	0.4043547	0.14392793	-0.24873757	NA
MICRO.7018.C1_1121	-6.083641	-4.3219566	-2.1324763	0.12513113	-0.9815655	2.5339856	2.713499	2.920795	1.3281229	1.1946247	-0.5547447	-0.36436033	AY229992
GE_BrightCorner	-0.30511284	-0.35488653	-0.15016651	0.30304098	-0.5797758	0.5961747	0.123193264	0.42124653	-0.27970147	0.5651839	-0.3600073	0.28941107
DarkCorner	0.59165335	0.34544063	-0.35890627	-0.9168706	-0.5298343	0.78489614	-0.33844995	0.01640606	0.2508459	0.78018236	-0.37777615	-0.1832707
MICRO.15041.C1_864	-4.3342347	-1.037466	0.8901582	2.7718253	-0.14045429	-1.5046017	-1.9122958	-2.718079	0.23009491	0.42265093	2.0796402	0.2666049	AF368237
MICRO.215.C4_1149	-0.5778589	-0.3935449	-0.5497725	-0.28446126	-0.096788645	-0.7675085	-0.17369246	-0.11352277	0.19679135	0.2911576	0.26456237	-0.124945164	BT012719
bf_arrayxxx_0078h06.t3m.scf_597	0.3703282	0.30729866	0.09874725	-0.6438217	-0.9509258	0.3452742	-0.6124401	-0.40484238	0.62166226	1.0241952	-0.36790252	0.015129089	NA
bf_mxlfxxxx_0074h03.t3m.scf_50	-1.5571814	-2.5438359	-0.7085972	0.5037823	-0.4340582	-1.2709935	-0.4080515	-0.6488638	0.2846743	0.63856196	0.093993425	-0.18613267	NA
cSTA24A5TH_24	0.41321945	0.18564105	-0.20662308	-0.81487083	-0.89540577	0.34082747	-0.53934526	-0.41142273	0.3088895	0.8882204	-0.31849766	0.4303522	NA
BF_TUBSXXXX_0057H09_T3M.SCF_283	0.3929541	0.36032844	0.08530927	0.28471446	-0.33541703	-0.42590547	-0.15702319	-1.0033059	-0.41635472	-0.422027	0.14286494	-0.3461368	NA
bf_arrayxxx_0060e11.t7m.scf_201	0.3769176	0.15017223	-0.4948883	-0.84703827	-0.91772175	0.27305627	-0.5504842	-0.48686647	0.26771104	0.67019224	-0.35271025	0.23871791	NA
MICRO.2526.C3_401	0.27702618	0.051222086	-0.116307735	0.553612	0.02184987	0.16264772	-0.115300894	-0.30840468	0.16506463	0.5649929	-0.4529426	0.18092823	AF067863
MICRO.16403.C1_351	-0.8595166	-0.6046047	0.44574642	0.68900156	-0.7749529	-0.010490894	-1.1082635	-0.78002214	0.16833937	0.41009402	-0.09216714	0.25994277	DQ645422
POADY25TV_619	2.6436574	2.1796463	2.0154927	0.5967057	-0.2702999	-0.560689	-0.50225306	-2.6476996	-1.2910359	-1.1604327	0.23289645	0.63340974	AM427150
MICRO.804.C1_1507	-1.5492129	-2.8605416	-1.3578339	1.2073035	-1.0091724	-2.7156618	-2.5978336	-2.5998	0.4420327	0.89545155	1.4876401	0.15179896	AY247269
MICRO.9968.C1_798	3.990644	4.322459	0.22548723	-0.7470875	-0.43957567	-0.4205432	-0.43093824	-0.3118987	-0.006696105	-0.067495346	0.31152964	0.3677113	AM443179
bf_lbchxxxx_0061f09.t3m.scf_371	-0.00881362	-0.22643542	0.49322987	0.77137375	-1.2564359	-0.13964796	-0.88603973	-0.9397044	0.07665092	0.93354714	-0.75336957	1.0304501	NA
TBSK03849FA09.t3m.scf_109	-2.5429604	-3.7126267	2.4071312	1.1382675	-3.042802	-5.4562216	-4.437687	-4.630469	0.33482766	0.1567018	-0.22940636	0.60031486	DQ235200
TBSK02197FH01.t3m.scf_475	-0.33355045	-0.5473957	0.8967626	-0.5439086	-1.2961526	0.10335827	-0.6381273	-1.2735863	0.5644691	0.9752052	0.7464465	0.5120319	NA
STMDF77TH_657	0.046385527	-0.681376	-0.43608975	-0.020133257	-0.44956446	-2.9121149	0.02548647	-0.6053593	0.24189317	0.3329314	0.8807421	-0.14436173	AM459099
MICRO.14232.C1_435	0.46218777	0.25219774	1.011966	-0.74788094	-0.7523246	0.34768558	-0.39821434	-0.48266554	0.31864172	0.7120677	-0.30433846	-0.12620711	AY170823
MICRO.7557.C2_1153	0.17652607	-0.053344727	-0.4322319	-0.07750702	-0.04752922	-0.067762375	-0.25309515	-0.0746088	0.31731772	0.79603267	1.1656203	0.110351324	NA
MICRO.331.C32_205	0.6683793	-0.1916709	0.65253854	-0.031680584	-1.7869034	-2.3401706	-1.2952554	-1.708235	-0.11518252	0.007651329	0.91738725	0.39036226	AF265664
STMJI40TH_399	-1.3181176	-1.2098672	-0.63950825	-1.3810773	-0.27960634	-0.31028175	0.679435	0.36881685	0.2161377	-0.37836623	0.109561324	-0.28173447	NA
MICRO.1880.C1_1161	-0.057727337	-0.65824413	-0.23036337	0.093707085	-0.3813076	-1.6440358	-0.4397893	-0.08934021	0.22600651	-0.05430579	0.094037294	0.57886505	AY258007
bf_suspxxxx_0040g01.t3m.scf_607	0.43267322	-0.06375599	-0.15757418	-0.29632282	-3.7589698	-2.6692822	-3.0820582	-3.5317702	0.24174899	-0.24063861	1.5181984	0.90305614	AK227939
MICRO.14560.C1_760	0.059178352	-0.00433445	0.04796529	-0.55830336	0.88416743	0.37174654	-0.7939353	0.14292622	0.11084783	0.31565702	-0.7569077	0.18431842	NA
MICRO.8798.C1_692	1.5811963	0.39694762	-1.6853185	-0.00942564	3.6780193	-1.3225024	-0.8692994	-1.3202794	-0.19528437	-0.2533803	0.023696661	0.38756275	NM_180037
bf_mxflxxxx_0051d02.t3m.scf_530	0.36055303	-0.6839895	2.4981267	2.0301611	1.8130054	0.5281844	1.2627754	1.1562097	-0.26145583	-0.2608466	-1.3211014	0.09063959	NA
MICRO.8319.C1_640	-0.75852704	-2.0440097	0.658407	0.722311	-3.0437794	-1.9637823	-2.4802442	-2.832501	0.16932732	0.031260967	0.6702697	1.2028459	AP009271
MICRO.979.C1_1009	-0.35273743	-0.68351555	0.6751919	0.08073521	0.34967184	-0.1089344	0.64318085	0.20500278	-0.1181432	-0.009644985	0.029340506	0.020320654	NM_001058333
STMGB25TV_503	-1.0001283	-1.0032585	0.2539189	-0.5199363	-1.137712	-1.682159	0.12556243	-0.16772962	-0.010783613	0.25444698	0.7436733	0.73354614	EF407867
MICRO.208.C1_289	0.8492248	0.6061084	0.77135754	-0.059892654	-0.069755554	-2.6835501	-0.75113535	-1.479785	-0.19799113	-0.024517417	0.18096173	0.48615718	AF411807
MICRO.10145.C1_876	-0.21251583	-0.44284582	0.20617342	-0.45593357	0.58795214	0.39945507	0.57689	0.7573476	-0.20294309	-0.25401235	-0.7537081	-0.50258136	AM482373
BF_LBCHXXXX_0050D11_T3M.SCF_213	0.31421757	0.6514952	-0.1166029	1.4589865	0.18593478	0.04129529	-0.6097894	-0.6535387	0.58500814	0.90971994	-0.114791036	-0.029805183	NA
MICRO.12717.C1_750	0.5720732	-0.1563983	-0.2744193	0.27286863	1.4996665	0.64956784	0.20194197	0.06628895	-0.14673615	0.30932474	-0.5366975	0.5238023	NA
bf_mxflxxxx_0011c07.t3m.scf_744	0.3824706	0.19511127	-0.3106134	-0.8319855	-0.7135267	0.4321432	0.09502864	-0.20401621	0.20364052	0.60399675	-0.5105386	-0.20547533	AC151804
MICRO.2384.C1_945	-0.2235291	0.15419698	0.039386272	0.3528881	1.3578634	-0.53708625	0.26265526	0.18839812	-0.44045246	-0.43112707	0.6422577	0.0416739	NM_001069852
SDBN001L18u.scf_418	1.3750651	0.77994156	1.8125329	-0.017234802	-0.39246655	-0.33888936	-0.35391402	-1.2724082	-1.923953	-0.9479238	0.6121576	0.9540682	NA
MICRO.4263.C3_1081	0.14635897	0.36199188	-2.7684405	-2.77715	-2.0669093	-3.6738746	-1.0060954	-0.72018003	0.0406453	1.01846	0.3783486	0.8413203	AC150163
cSTA5G21TH_538	-0.80599284	-1.2297678	0.19259	0.064809084	-0.5397482	-3.0659692	-0.8944347	-0.5400424	0.1628936	0.43895972	0.02237463	0.066687584	BT014066
MICRO.16256.C2_796	-0.63846874	-0.83371305	0.9733844	0.53715324	-0.46422768	-2.482182	-0.73896456	-1.204968	-0.023599386	-0.07010603	0.124008894	0.6891005	NA
MICRO.13350.C1_702	0.4560547	0.26739264	-0.24233961	-0.7698178	-0.6243768	0.3598125	-0.419425	-0.41765404	0.2816298	0.67664504	-0.47051716	-0.12706888	AY702346
MICRO.193.C2_1154	0.7581639	-0.14813042	0.52279806	-0.96093464	-0.08280301	-0.06323576	-0.22617912	0.56953835	0.080387294	0.26082253	-0.68477523	-0.22527158	NA
MICRO.2943.C1_656	-1.0862265	-2.0810573	1.3247557	0.39364552	-0.36135387	-2.003368	-0.025553703	-0.8047936	-0.10080856	-0.7591126	0.23307979	0.94154906	NA
bf_arrayxxx_0067a02.t7m.scf_135	-0.5930996	-0.6556401	0.80483747	0.7069299	0.42588735	-0.78920436	-0.023859262	0.21945882	0.13785696	0.27870452	-0.9641024	0.011944771	NA
MICRO.7063.C2_765	-0.670712	-0.7269831	1.0996428	0.124985695	-0.44733524	-1.0426481	0.013938427	-0.044716835	0.114629745	0.031084776	-0.19570374	0.80507183	NA
bf_mxflxxxx_0018e09.t3m.scf_670	3.1114106	2.4394755	-1.2533157	1.5713062	-0.26879573	-1.1672065	0.32487702	0.15186739	0.32113308	0.23125064	-0.3150332	-0.6260346	DQ822938
MICRO.1061.C2_138	1.0672529	0.42173433	-0.48813844	-0.04192543	-0.8665228	0.077154875	-0.6641593	-0.63468313	0.3517745	0.43587708	-0.23451877	0.04008138	AM466568
MICRO.3019.C1_974	0.62665606	0.21524811	-0.3877225	-0.12866974	-0.30896664	-2.9885063	-1.0665245	-0.1855607	0.32099283	0.207896	-0.13655066	-0.07639074	NA
MICRO.3858.C1_1191	-1.821805	-0.9134269	1.0508037	-0.015336514	0.55141544	0.32695198	1.164752	0.92011213	-0.30032814	-0.35614324	-0.2950735	0.70956707	AC174607
MICRO.16097.C1_860	-0.14820051	-0.7840395	0.015867949	-0.36458135	-0.90006614	-0.8548813	-0.58670163	-0.38168406	0.2914837	0.12250602	0.15639639	0.5488963	NA
MICRO.16220.C1_158	1.4347429	1.4051576	0.043210506	-1.2258792	0.5817275	0.8785434	1.5043035	1.2507081	-0.15876198	-1.0873246	-0.8527894	-0.24284315	AJ011887
MICRO.332.C1_906	-1.6508741	-2.0142908	0.016375542	-0.5618448	-0.7774606		-0.25293827	-0.033045292	0.14879823	0.17099929	0.0857327	0.121683836	AY498744
MICRO.292.C2_474	-0.33005095	-0.6025462	0.3853774	0.046069145	0.094807625	-0.18249416	0.44118023	0.52993727	0.11737597	0.020745039	-0.59263515	-0.07983422	NA
MICRO.1573.C5_829	5.8526545	2.8471143	0.7693882	0.7813661	-1.0627322	-0.20123959	-0.9328842	-0.58471465	1.0113636	2.2246954	-0.05338943	-0.64104223	BT013320
BF_LBCHXXXX_0041B09_T3M.SCF_189	-0.8455043	-1.1025681	-0.484622	-0.4210887	0.6332259	-0.6031761	0.6284771	0.81708527	0.24686325	0.5963161	-0.05864644	-0.11437011	NA
STMGM44TV_769	0.4511218	0.2653377	0.106447935	-0.83808994	-0.6723108	0.3216021	-0.42513514	-0.34019184	0.40902388	0.66433704	-0.546906	-0.13953793	NA
cSTA11H1TH_140	-2.534797	-2.7612875	0.1574111	-1.2184	-0.10227299	-2.5115845	0.1061964	0.055416107	0.18459332	-0.13538027	0.043088198	-0.103694916	BT014422
MICRO.3254.C2_1062	-2.0074983	-2.804889	0.8189151	-0.061487436	-0.36586547	-2.2287412	0.1135695	0.6297765	-0.48586684	-0.16539645	0.28747606	0.43164098	NA
MICRO.10575.C1_375	-4.344805	-5.080031	-3.373005	-0.7248726	-2.1201177	-2.3676193	-0.16451073	0.98185635	1.0182425	0.81027627	-0.22056317	0.14645481	NA
MICRO.786.C1_891	-0.17136621	-1.1824932	-0.5305705	0.06713247	-0.31882238	-2.6808813	-1.440516	-1.1261675	0.51057136	0.50670576	0.094872	-0.38987088	AP009299
STMCQ36TV_1	-0.64947104	-1.4192188	-1.1435335	0.009114742	-0.5187998	-3.1192038	-0.18518996	0.7527809	0.23753977	0.49464524	0.2101059	-0.9107716	NA
MICRO.14241.C1_566	-0.83179784	-1.2179751	-1.5271487	2.2315884	0.5300207	-1.0083239	0.8072839	1.1751518	0.3861779	0.17588472	1.144834	-0.58837366	EF091875
MICRO.17443.C1_699	0.33053064	0.16935658	-0.42615986	-0.36028218	-0.8580928	0.3889947	-0.5358639	-0.24150038	0.37126744	0.5280503	-0.7191117	0.60854757	NA
bf_mxflxxxx_0065a07.t3m.scf_605	0.2853365	0.30882454	0.35045528	-0.2975874	-0.797647	0.9671421	-0.11817455	0.19477177	0.014465094	0.20024586	-0.18802643	-0.087016344	NA
bf_mxlfxxxx_0012h07.t3m.scf_523	5.0052114	6.308111	-0.474226	1.5381579	-1.1524167	0.1857009	-0.5926776	-0.27881765	0.25532264	0.504771	-0.5647633	-0.37653363	NA
MICRO.13055.C1_1023	2.5857048	1.3760788	-0.061075687	3.2087154	0.42786288	0.4418249	-2.611756	-3.0490327	-1.3379987	-0.22058666	0.39340484	0.006736159	AB087235
MICRO.881.C2_541	0.03879881	-0.014473438	1.5703773	-0.18880987	0.023815632	0.95408916	0.71444225	-0.107364655	-0.03956127	-0.5532867	-1.1978211	0.12714982	AK243024
MICRO.15674.C1_719	-7.047458	-7.278663	-3.790003	0.20160484	-1.9688137	1.080225	1.1044097	0.50167274	0.88392353	0.3292935	-0.42185307	-4.009404	AY206410
BF_LBCHXXXX_0003A06_T3M.SCF_482	0.41154933	0.18050265	-0.23978853	-0.8119712	-0.89102364	0.31735373	-0.5356307	-0.40870047	0.30931902	0.71554244	-0.31199932	0.28507996	NA
POAC916TP_760	1.0132818	0.38081336	-1.0557218	-1.6490645	1.8177216	0.006197691	0.39127254	-1.2901092	0.35384673	-0.10582173	0.026616812	-0.8341538	AF154421
bf_stolxxxx_0057b09.t3m.scf_723	0.036621094	0.10133028	0.2932639	0.4932742	0.70470047	0.17940998	0.13867855	-0.4621749	-0.20927978	-0.42920518	-0.15045047	0.3773284	AF000141
MICRO.6959.C1_1953	-0.92410564	-0.8416319	1.539473	-0.10447216	0.54755306	1.0020423	1.165546	0.1547842	-0.01083374	-0.26541352	-0.29988766	0.6262188	AM435972
MICRO.12640.C1_692	-0.10265684	0.13477325	-0.2428441	-0.021690369	-0.65291214	-0.30711508	-0.019781113		0.45773268	0.26651263	-0.04603505	0.014607906	BT013299
MICRO.13802.C1_485	4.264764	4.297514	-0.2573974	0.25955844	-1.46029	-1.3216007	-0.08898568	-0.36260676	0.6414701	0.18657732	0.001410008	-0.097451925	AK224648
cSTA34J19TH_132	0.5070441	0.19166279	-0.120877266	0.6640551	-0.38382244	0.36366773	-0.54161906	-0.4689169	0.0723601	0.83480656	-0.53845024	-0.0471617	BT013386
MICRO.1089.C3_386	0.37908196	0.76185656	-0.27723742	-0.81497574	-0.87065554	0.235044	-0.5031309	-0.39743042	0.2547528	1.2807535	-0.35649657	-0.10999942	BT014085
STMHL35TV_69	-0.30843973	-0.3342452	-0.09325218	0.39871454	-0.20153284	-0.35065413	-0.89585924	-0.40111208	-0.10347164	0.4261632	0.5902846	0.44760036	AF143442
cSTB41B12TH_228	1.0304408	0.66724634	0.23158836	-0.8599677	-0.88341475	0.21077132	-0.52202845	-0.57416487	0.2183178	1.1058222	-0.29299033	-0.23195946	NA
MICRO.16294.C1_208	-1.1146607	-0.70661354	0.94394207	-0.26348305	0.31518364	0.77992344	1.0720148	0.62463665	0.11394405	-0.1245718	-0.85635734	-0.19357085	DQ200397
MICRO.2255.C3_843	0.293602	0.081133604	0.25826192	-0.4129629	0.4145465	0.16927266	-0.20043135	-0.22684288	0.362998	0.54398155	-0.46944976	-0.29192603	AB041812
MICRO.10561.C1_61	-2.6524155	-1.8734338	2.836366	3.62E-04	0.21605921	-0.9806948	-0.16425037	-1.2710123	0.053117335	-0.58322453	1.35588	1.464356	AF265664
MICRO.12222.C1_1	0.87815547	0.9370029	0.5947273	-0.6805606	0.45467544	0.3628261	0.7382724	0.32293177	-0.14435238	-0.627545	-0.2515483	-0.077613235	NA
(+)E1A_r60_3	3.4132907	3.2372248	-5.1967926	1.5393941	-1.0274365	-2.2006695	-1.7361879	-3.5369215	0.114426255	0.6321945	0.1921072	-1.6060231
MICRO.2037.C1_1858	0.39011955	-0.14512873	-0.39914894	-0.6242943	-0.20850945	0.60573816	0.5191641	0.6262264	0.09632373	0.026860476	0.15633082	-0.18674207	BT013598
MICRO.14362.C2_1176	-0.87064934	-0.9167974	0.62079334	0.019405365	0.12261343	-0.32599187	0.6387172	0.5258596	0.12706643	-0.15668857	-0.54575694	-0.40616536	NM_116725
MICRO.13988.C1_809	-0.18374586	-0.55794334	-0.3015914	0.18190956	-0.17753458	-1.6097672	-0.2641797	-0.58804464	0.19781935	-0.05843067	0.26921892	0.16301942	AM443008
bf_cswbxxxx_0016h11.t3m.scf_319	-2.178315	-2.0090144	1.3969426	0.096484184	0.14613652	1.0576055	1.1626935	0.6989198	-0.2985924	-0.26932847	-0.19025779	0.58190525	U80583
MICRO.15661.C2_176	-0.29010153	-0.42443085	-0.17261696	-0.39424372	-0.015737057	0.3793397	0.14898586	0.16269541	-0.025515556	0.107364416	0.49947882	0.43418598	NA
MICRO.331.C117_230	-1.3581636	-1.884311	1.0172856	0.17790246	-0.30084586	0.48433137	0.16379952	-0.64977694	-0.08601391	0.47106636	0.30702388	-0.104619384	AF265664
MICRO.2746.C3_667	-0.3914504	-0.34872246	-0.4545021	-0.6074376	0.1345725	0.4193859	0.4645052	0.46839237	0.115259886	-0.050031662	-0.1950221	-0.07454181	AY103610
MICRO.4446.C1_692	0.93965745	0.43162084	-0.44885588	0.1964345	0.44382715	-2.662451	-0.59048915	-1.0746217	0.03727734	-0.14639878	0.56026196	-0.037259698	NM_001036993
SDBN006L17u.scf_338	1.2503967	0.57517886	-0.63191175	-0.6782546	0.003935337	-0.013215542	0.11829233	-0.38661718	0.49676824	0.8344991	0.18449306	0.11394262	NA
MICRO.15870.C2_987	0.28607368	-2.483807	-0.33383608	2.9415805	-3.2383814	-2.4754233	-3.2713227	-3.3073392	0.28976703	2.2040477	3.5992005	1.6994786	NA
POCBQ65TP_900	1.3018281	0.3652959	0.39453435	-0.17018032	-0.93014765	-0.010079622	-0.25863934	-0.14830971	-0.036208987	0.2837175	0.41596663	-0.20805335	NA
MICRO.8483.C3_974	1.0288181	1.0617485	0.5655725	1.3814106	1.5717528	-0.21084237	0.03008151	-0.07897258	-0.6512588	-0.67445827	-0.07921255	0.3253168	X54855
cSTB31L18TH_273	1.5541966	0.4407375	0.4560237	0.07705927	-1.045444	-3.0571568	-1.01422	-1.4076729	-0.22638398	-9.97E-04	0.64583874	0.045508146	NA
MICRO.621.C1_699	-0.18328166	-1.375776	2.131389	-0.02152276	1.1090627	1.4648972	1.8382063	0.40100288	-1.078698	-0.9496931	-0.14175606	1.6092745	NA
MICRO.16023.C1_609	0.7100463	1.5708861	0.51493883	-0.008826494	0.8965454	-0.17829967	0.09081459	-0.28111076	-0.52648336	-0.038156867	-0.15448856	0.12582934	NA
148B11AF.esd_537	-1.427388	-1.6730399	-1.2947681	0.09374142	-0.59378576	-2.7420492	-1.3280098	-0.56084967	0.23624498	0.8484349	0.8795731	0.23602223	BT013993
MICRO.14327.C1_1002	0.65102863	-0.16537857	1.6842074	1.0513887	-1.0587406	-0.06797576	-0.8497653	0.11409426	0.3192159	0.63920546	-0.7684498	-0.116594315	AY850394
ETG02_36680	0.45715332	0.20948982	-0.41034174	-0.9607687	-0.5706091	0.1049757	-0.34976625	0.30776596	0.32685184	0.76426756	-0.15809321	-0.22565365
STMHK84TH_677	-1.5932586	-0.49063754	-0.11759806	-0.11774731	-1.273005	-1.7139196	0.10285425	-0.16829252	0.24215406	0.5492523	0.4725983	-0.05430007	AY702979
bf_ivrootxx_0063f03.t3m.scf_134	0.11428213	0.07603407	-0.7148485	-0.9703126	-0.04667473	0.43410158	0.3216505	1.0541191	0.09159589	-0.061493397	-0.00883913	-0.077888966	NA
MICRO.14295.C1_1057	-0.65510774	-0.7694254	0.50838065	0.83059025	0.9007082	0.75676966	0.713783	0.23185968	-0.28321272	-0.6165581	-0.13218367	0.4390707	AM454000
MICRO.9980.C1_697	-1.6723318	-0.81330633	2.1785617	0.30214643	0.12290716	-0.2656145	1.4444079	0.5117469	-0.28160965	-0.9745493	-1.3450327	0.87170625	NA
BPLI17C9TH_661	5.4427266	5.168521	0.15569544	1.0482998	-0.3263831	-1.8500724	-0.35041857	-0.3987062	0.13369101	0.15355933	-0.22199082	-0.9508047	BT013069
(+)E1A_r60_a97	0.6139364	0.058329582	-0.54223776	-0.26778316	-6.3722386	-6.769722	-6.4306316	-6.583205	0.2844628	0.71641684	2.0735435	-0.022104979
bf_cswbxxxx_0031a04.t3m.scf_163	-3.136793	-3.9778657	1.7508872	1.7710125	-2.086898	-4.1821923	-2.2042115	-1.5634694	0.25571412	0.2801125	-1.4375286	1.5471394	NA
STMIL50TV_605	-0.96185255	-1.8182275	0.062288523	1.3537676	1.7786512	1.9390137	1.4770193	1.7219005	-0.6248066	-0.2249589	0.090149045	-1.1746721	NA
MICRO.3818.C1_741	0.51101446	0.06120324	-0.44867063	-0.9934449	-0.83048725	0.0929091	-0.07212019	-0.07218695	0.28664368	0.47655022	-0.69955134	-0.30093753	AM424600
MICRO.3139.C1_1769	0.42194796	0.25309944	-0.24284792	-0.006484032	-0.57843447	-2.1864154	-0.4230237	0.2852378	0.3101467	0.28641748	-0.23835826	-0.28237224	AM231415
bf_arrayxxx_0086e09.t7m.scf_34	-1.0714822	-1.6923332	0.042559862	2.683019	-0.2560377	-1.6672513	-2.2767735	-2.3260388	0.38663143	1.5049764	0.8387039	0.37357867	NA
SSBT004H23x.scf_68	-0.6372793	-1.2535558	0.38634753	-0.86467147	0.36785793	-1.566134	-1.7944841	-1.2668688	-0.053364217	-0.08805382	0.5263736	0.9513761	NA
MICRO.17568.C1_823	0.739079	0.5870552	-0.5404763	-0.047929764	0.43189573	0.042388916	0.07913208	0.4042635	-0.25619972	0.014678955	0.018234491	-0.63503647	AM426448
cSTA20C1TH_16	0.84475183	-0.05345702	-0.056470633	-1.134232	0.54342985	-0.012292385	0.67083144	0.11043024	0.20075244	0.35657156	-0.8394668	-0.28935885	BT013834
MICRO.6941.C2_1	2.1282132	1.961354	-0.063565254	-0.11022353	0.29776645	-0.75555134	0.52156234	0.5720718	-0.03142333	-0.14605999	-0.686566	-0.7999226	AM427042
bf_arrayxxx_0090c12.t3m.scf_266	0.69425607	-0.018865347	0.6362276	-0.7043984	-0.881176	0.020514488	-0.7093649	0.19461393	0.21737385	0.38684344	-0.81745195	0.055411458	NA
SSBN002D07u.scf_516	0.31018472	0.13240552	-2.8056607	-3.617291	-0.66974854	-1.5330906	0.007267714	0.16920972	-1.0435455	0.37266886	0.8887315	1.3089818	AP009273
MICRO.5880.C1_738	-0.66699505	-0.819149	-0.84622526	-0.55082846	-0.012508392	-0.8810668	0.18828058	0.56076	0.13222891	0.067932606	0.44584394	1.82E-04	U83708
MICRO.13818.C2_526	1.0133662	1.398272	0.5035796	0.470047	-0.2938056	-0.88330364	-0.32675123	-0.73792744	-0.12052941	-0.6210191	0.56904936	-0.029600382	BT014592
cSTC2K13TH_103	-0.07502365	-0.25023723	1.6147344	1.1975832	-0.89969826	-0.12616658	-0.94859886	-0.8047867	0.53271186	0.5602896	-0.6306696	0.58583724	NA
STMIF96TV_644	-3.1178834	-4.4138093	-4.1952624	-0.3404174	-1.9655385	0.1900649	0.26106596	0.46238542	1.5975441	3.226225	-0.13196576	-2.0295417	NA
MICRO.10473.C2_1099	4.958434	5.2768464	0.970561	0.89711237	0.5902786	-5.5943046	-3.2175665	-2.2346184	-0.5674944	-1.9020413	0.9546437	0.22686768	AJ242551
ACDA04576F04.T3m.scf_467	-0.5610194	-0.76047015	0.017956257	1.5010023	-0.62397337	0.1963892	-0.75019646	-0.560102	0.17608714	1.3852439	-0.46761906	1.0286986	DQ235178
MICRO.1857.C1_437	-2.6097736	0.1577549	0.33353662	-0.7840843	-1.0481915	1.5561862	0.2345562		-0.7965648	-0.44828486	0.7016957	0.077138186	DQ228350
MICRO.9461.C1_676	-0.5458102	-0.78027654	0.3062415	1.1163542	1.5466948	0.12880182	-0.6173947	-1.289926	-0.044205606	0.17681599	-0.276482	-0.4941082	NA
MICRO.4120.C2_170	1.3106046	0.7714896	-2.115306	-0.37625265	0.07317066	-0.5710869	-1.31808	-1.2993536	0.17578757	0.4498384	0.81116176	-0.046663284	AP009295
MICRO.4884.C1_715	0.37078476	0.13617349	-0.27838278	0.036917925	-0.9325323	0.60918665	-0.58450127	-0.42240953	0.27269018	0.98040056	-0.34643984	0.05714166	NA
POCD427TP_863	0.6168399	0.73105526	0.7408433	-0.054723024	1.9888506	0.5824666	1.4430041	-0.16043663	-0.6339891	-0.58676803	-0.98206663	0.66835	AY662344
MICRO.17454.C1_413	-0.06078291	-0.16700697	2.6457028	1.5993371	0.54059553	0.30845666	-0.20116806	-3.092311	-1.0766845	-0.71533906	0.5315745	2.0832357	NA
POCBT10TP_363	0.5808294	1.2025373	-5.1043735	-4.4766364	-1.190656	-0.7407894	-0.59812784	-1.3909619	-1.3698851	0.16808271	0.21657825	0.19274473	AC151801
POADX92TP_905	0.33757305	0.106025696	-0.31272697	-0.49744987	-0.22071552	0.19003224	-0.57281876	-0.5262151	0.22843969	0.6241729	0.24025321	0.8630241	NA
MICRO.652.C2_752	-1.8230686	-0.55471206	0.76318336	-0.87853813	1.1120336	1.386497	1.5593016	0.12802291	-0.15966207	-0.54102886	-1.0131207	0.47021806	AM476236
MICRO.2906.C1_675	-0.75384617	-0.4385643	0.474339	0.21755981	0.43321133	0.8083472	0.7674403	0.41220617	0.048328042	0.017603159	-0.12994313	-0.13378811	DQ246176
MICRO.14641.C1_905	0.15413594	0.5050194	-0.38075924	1.0022469	-0.5885184	-2.5595002	-1.8674235	-3.1708984	0.21330273	0.17348325	0.9644053	-0.06384802	NM_124075
BF_LBCHXXXX_0036A03_T3M.SCF_149	0.18692136	-0.03601408	-0.23692942	-0.22948694	-1.0486102	0.033823013	-0.6892595	-0.590168	0.19087511	1.0147978	0.52107096	-0.1016525	NA
BF_LBCHXXXX_0028E05_T3M.SCF_310	0.37724686	0.15634418	1.6288917	3.77E-04	-0.85030365	0.22760105	-0.4944415	-0.5354061	0.2468372	1.1165966	-0.24693203	-0.20195091	NA
MICRO.17349.C1_992	-1.500648	-0.835166	-1.1025319	-0.005653381	0.095728874	0.45573044	0.26405048	0.8139529	0.2609471	0.29617357	-0.41423655	-0.7294469	NA
MICRO.7107.C2_729	-0.43122196	0.014651775	-0.18946981	0.95906067	1.3823504	-0.10023594	0.44490385	-0.19318104	-0.032592416	0.3573761	0.016037464	0.10250616	NM_105247
MICRO.3213.C1_645	0.33868217	0.124065876	-0.32440376	-0.75470686	-0.15831709	0.2042973	-0.02757001	-0.58110285	0.19748569	0.58974755	-0.29692018	-0.07178986	NA
MICRO.776.C2_844	-0.31817436	-0.31270456	-2.2238193	0.57590485	0.12678862	-1.3687589	0.06965923	-0.23094606	0.2988937	0.41401887	-0.39445806	-1.6295115	BT012697
MICRO.17986.C1_306	-0.40127683	0.14334154	-0.1525507	0.16263533	-4.897383	-3.8325915	-3.7958403	-3.6743255	0.48188263	0.54010725	0.8532244	-0.13632596	CU210847
bf_arrayxxx_0099a05.t7m.scf_527	0.6808779	0.2419715	-0.21721172	-0.7517977	-0.72831106	0.3349383	-0.40702724	-0.4681077	0.54181623	1.0965631	-0.329288	-0.13326955	AF514775
BF_LBCHXXXX_0004G09_T3M.SCF_385	0.8243141	0.06289792	2.2403483	0.43828058	1.699666	0.9110892	0.6361551	-0.29936147	-0.5164309	-0.60273445	-0.4073323	0.7291889	NA
MICRO.14422.C1_1208	-2.66802	-2.7928567	-0.0314188	1.0751815	0.50857306	1.4237809	0.43086624	0.24903989	0.008130312	0.33272588	0.08457446	-0.85633326	EF091877
POADF80TP_723	0.04067564	-0.24386168	-1.1199629	-0.066875935	1.125083	1.3150325	1.0319071	1.2959151	-0.13848692	-0.14210284	0.4634843	-1.0114001	AJ538714
BF_TUBSXXXX_0055D01_T3M.SCF_390	0.83383965	1.1398859	-5.799393	-6.3252954	-1.924187	-1.7123177	-0.6405678	-1.543401	-0.9389019	0.9550493	1.0198553	1.1200631	AC171734
MICRO.8345.C1_810	1.312738	1.488909	-0.4079771	-0.2786889	0.7376809	-0.13515592	0.2888446	-2.253576	-0.18640351	-0.15002823	0.3436979	-0.67230916	AM483757
MICRO.12780.C1_428	0.25537634	-0.66686845	-0.26160145	0.5877328	-0.95981646	-2.5690389	-1.5634134	-2.4362724	0.33691782	0.3534931	-0.21912193	0.0999459	AC151815
MICRO.15464.C2_727	0.1874938	-0.010017633	1.4698546	-0.63814974	-0.9366174	0.24611092	-0.27228522	-0.43542862	0.46649456	0.8264216	-0.6518886	0.5506743	AJ441250
MICRO.11827.C1_422	-7.883034	-6.9775267	2.1959934	0.36680222	1.9833622	0.8637066	-0.14308548	-1.9234908	-1.8811746	-0.004000187	0.28693104	0.6594782	AY166126
MICRO.10097.C1_1275	2.0755074	2.3431203	0.4156456	0.68700576	-0.71212316	-0.4175017	0.104347944	-0.3342414	-0.14331359	-0.30481398	0.24559748	-0.16055286	AM479899
BF_LBCHXXXX_0009C06_T3M.SCF_638	0.49612808	-0.54322577	1.1509659	0.23318386	-0.16386747	0.5765004	-0.054229498	0.07096124	-0.44042933	0.30584466	-0.29422045	0.60012245	NA
MICRO.12815.C1_60	-0.54061246	-1.2353463	1.2885785	0.4393773	1.139921	0.84836674	0.70064473	0.28229427	-0.4392162	-0.21927726	-0.8559557	0.27503848	X71441
RC5	0.4430189	0.22303557	-0.39567518	-1.015491	-0.61891603	-4.77E-05	-0.4186554	0.07482791	0.31595612	0.739902	-0.17541242	-0.25032377
STMCT40TV_521	-0.53030133	-0.22265983	2.0669174	0.96536326	-0.015832663	-0.8773179	0.29100418	0.046628237	-0.06958538	-0.22500968	-0.89556384	0.8110877	NA
POAC302TV_173	-0.39853358	-0.5927081	3.3685367	2.8885875	-1.3958454	-0.49196935	-1.2237101	-1.2721882	0.13159287	0.13900423	0.24239314	0.991132	NA
MICRO.4536.C2_22	3.436013	3.6709774	3.2864735	0.42855597	3.466627	2.1064014	1.3094513	-0.7665262	-2.5177553	-1.6550777	-0.8058132	1.7611964	NA
MICRO.1806.C2_1201	3.480713	3.4205146	-0.39120197	-0.5644102	-0.47116852	0.3700695	0.75455046	0.21994495	0.32529628	0.11762571	-0.20166898	-0.46731734	BT014318
MICRO.3583.C2_734	0.50880694	0.12380171	-0.37422705	-0.89962673	-0.7152376	0.20694804	-0.56053877	-0.54592514	0.14726067	0.54325986	-0.5419402	1.7034723	NA
MICRO.17116.C1_480	-0.4396081	-0.54071283	0.5679126	-0.047811985	0.85820866	0.76592875	1.063674	0.99662256	-0.20827591	-0.22568393	-0.6989441	-0.049058437	AJ507317
BF_TUBSXXXX_0059E09_T3M.SCF_528	-0.33803225	-0.3161416	-0.16695929	0.59720373	0.42258596	-0.025370598	-0.15873075	-0.16921973	0.066054404	0.49594772	1.3746479	0.7583231	NA
MICRO.2286.C112_412	-0.3968916	-0.15457273	1.144913	0.95910716	-0.81900907	-0.7506633	-0.6042073	-0.38512492	0.1275084	0.012517929	-0.026018143	0.7366917	NA
MICRO.1124.C1_1809	0	0.3004217	1.0298276	0.116897106	0.44602108	0.566627	0.8689623	0.53919506	-0.5476961	-0.9748422	-0.46139193	0.3526547	BT014575
MICRO.14266.C2_1671	0.37315512	0.026401281	-0.014267921	-0.19659424	-0.40152264	0.07375145	-0.6618614	-0.6253066	0.39241165	0.44711435	-0.22159302	0.11845088	NA
ETG10_13482	0.29344463	0.34640026	-0.6053791	-1.117178	-0.36085176	0.13804245	0.029630661	0.43380642	0.13261783	0.5635803	-0.3241794	-0.40332675
MICRO.15010.C1_677	0.23888063	1.034235	-0.004253864	0.430552	0.3980875	-0.6806183	-0.53934336	-0.6209755	-0.31391883	0.1009841	0.45923018	0.09049773	DQ399824
MICRO.14622.C1_992	0.4586382	0.26211262	-0.24048328	-0.6222801	-0.62245226	0.2890818	-0.42710876	-0.37812948	0.56721514	0.68314743	-0.481889	-0.11331451	NA
MICRO.10265.C1_1	0.1918459	-0.004522085	-0.40491438	-1.0522962	-0.8912711	0.016865015	-0.6939812	-0.6407738	0.33525938	0.41630232	0.39287305	-0.2618395	AJ718151
bf_lbchxxxx_0058a04.t3m.scf_21	-0.07077885	-0.5704036	-2.0164797	-0.24592423	1.2584736	-0.10773134	-0.27433753	0.5324359	0.061247766	0.30113363	0.49852896	-0.77643776	NA
ACDA00703C07.T3m.scf_224	-0.9186294	-1.1945944	0.5751982	-0.32326055	-2.1401927	-4.350316	-2.3670292	-3.4398794	0.25072253	0.18822014	2.0038645	1.9187129	NA
MICRO.9208.C1_503	1.6735458	2.6987498	0.22668219	0.38818264	-1.9030986	-0.9401424	-0.7430396	-0.019412518	-0.67371446	-1.1626501	1.0714962	1.1695088	NA
MICRO.15374.C1_1186	-1.0418057	-1.1204672	1.0717711	0.17723846	0.18552828	-0.9541817	0.52347517	0.7329235	-0.08922732	-0.17215943	-0.5741615	-0.20192671	NA
MICRO.10691.C1_535	2.0104804	1.5768542	0.48282146	-0.78104496	-0.85260105	-0.37241173	0.07518244	0.037857533	-0.23988122	-1.016645	-1.8256681	-0.037017345	NA
ETG04_27747	0.56593513	0.24507499	-0.4388051	-0.9901428	-0.3282299	0.17658854	-0.2419262	0.1154685	0.33944952	0.7660239	-0.1285057	-0.21073365
cSTC6I15TH_361	-0.61933017	-0.45394087	-0.5331056	-1.8230655	1.2801664	1.2456086	1.6509075	1.7169528	0.22479063	0.011088967	-0.12827218	-0.2081033	NA
MICRO.491.C3_520	2.8015673	-2.3732843	6.284758	4.2141776	4.0436006	-0.7074845	0.05345416	-3.4953637	-1.1907943	0.021970272	-1.6223766	4.3667455	NA
MICRO.5413.C2_994	2.1546564	2.1676435	0.11045408	0.9388666	-0.18010378	-0.9036205	-0.23361039	0.22186446	-0.12626308	-0.05386269	0.33300126	-0.69959867	NA
MICRO.12891.C1_1012	-1.5149586	-1.7763546	0.51251936	-0.30681992	-0.6730757	-0.86626863	-0.26285076	-0.6628437	0.09167349	0.27283454	0.20733118	0.6928246	NA
MICRO.6109.C1_730	-0.20440435	-0.08545065	-0.24675894	0.61500263	0.59318876	0.47710133	0.53849363	0.27570057	-0.15996563	-0.20660949	-0.18878794	-0.09326792	BT012807
STMEK87TV_494	-0.74770904	-1.3477957	1.6101699	1.6190996	0.39332724	0.18948579	0.30676937	0.4810245	-0.69348085	-0.57220745	0.07071376	1.0403702	NA
BF_LBCHXXXX_0041F09_T3M.SCF_528	0.27252412	0.09695625	0.138551	-1.0472889	-0.8905511	0.22162318	-0.6027336	-0.44513655	0.4268397	0.48109663	-0.34718013	0.10536349	AC171730
bf_stolxxxx_0063g12.t3m.scf_654	-1.3672361	-0.81934977	2.000551	-1.7924035	0.13345408	-0.70815015	-0.945004	1.9140031	1.4025016	0.3604536	-2.2686796	1.1366917	U47738
MICRO.8470.C1_1055	-4.0712194	-3.6125162	0.9879451	-0.92680836	1.0184021	0.5119152	0.7070584	1.0193472	-0.8201277	-1.2758191	-2.9228203	-0.30126166	NM_126605
MICRO.1908.C1_1012	-0.45096302	-1.3094525	-0.51193404	0.84819293	-1.6208823	-0.7677765	-2.0149126	-0.97724795	0.88257533	1.1790607	0.48590207	1.5470763	DQ207861
MICRO.410.C3_284	-1.8732827	-0.24630213	1.2607687	-0.42487478	0.1441145	1.9483955	1.4860928	1.1893837	0.2952811	-0.063248634	-0.7899487	-0.13370657	AB218598
STMGN70TH_1	-1.4659638	-1.2719045	0.06897569	-0.39778948	-0.041956186	0.15223646	-0.07253194	-0.98309207	0.9126456	0.5585154	-0.55803514	0.29376602	BT013326
POCA233TV_132	0.15363121	0.64545274	0.09751701	1.1460414	0.32850718	0.22882485	0.11471248	-0.48365545	-0.18733025	-0.20568764	-0.91496754	-0.77896786	NA
116G09AF.esd_109	0.39815807	0.1607256	-0.25065327	-0.45425558	-0.9176879	0.49869204	-0.5971098	0.07880664	0.30707687	0.7250689	-0.32104802	-0.14988244	NA
MICRO.7728.C1_589	-3.0443928	-2.2640014	0.83130264	-0.5260701	0.3292942	1.5817871	1.2216477	1.0808887	0.2511673	0.104601145	-0.7692704	-0.3322258	BT013755
POAB217TV_604	1.0837712	1.2971258	2.1008506	0.058561802	-1.1054065	-1.6174567	-1.6361694	-5.1198044	0.04780501	-0.039359093	-0.28325534	1.3762059	NA
ACDA01247H11.T3m.scf_190	-0.4111495	-0.94173217	-1.0741129	-1.2859039	-0.38151574	-0.33414745	-0.26623344	-0.8566561	0.36612844	0.40960026	1.5287042	-0.09427571	DQ284471
bf_ivrootxx_0015c03.t3m.scf_294	-2.9953892	-0.60642695	1.0445352	-0.27410698	1.736527	-0.48281455	0.9180262	0.09433222	0.006955504	-0.85709107	-1.1599327	0.5589806	AF346431
033C02AF.esd_574	-1.358115	-0.07294512	2.5792398	1.096173	-3.0351896	-1.8987179	-2.691093	-2.8009067	0.8996699	0.06677568	-0.73548806	1.0632242	AP009260
MICRO.3690.C1_676	-0.5031502	-0.38461113	-0.31623054	-0.27741957	-0.075890064	-1.0355785	-0.022382021	-1.6292183	0.04588449	-0.15650964	0.39162803	0.11126852	BT014396
SDBN005P24u.scf_718	1.748601	2.3275783	-1.5524738	-0.49834704	-0.33328938	-0.17574787	0.1501267	-1.3534827	0.34021527	0.81106234	0.13381279	-0.5960864	NA
POCD018TP_471	-3.8102903	-3.7890635	0.15033174	-0.3244319	-0.26817656	-0.42689586	0.24957871	-0.5363419	0.18066359	-0.003937602	0.34767282	0.13379109	NA
STMGF71TV_228	-0.77263165	-0.007074833	-0.7010956	-0.66006756	-0.6897521	-1.3698468	-0.052841663	-1.3621116	0.2626766	0.18534875	0.7118902	-0.012892962	AM443234
MICRO.17483.C1_646	-1.3304822	-1.1070335	-0.3945148	1.186739	-1.5009224	-2.8070385	-2.2380033	-3.2416027	0.23471159	0.4382068	0.47200847	0.7456207	NA
cSTA31L3TH_458	-0.10055423	-0.32838154	2.5843177	-0.32273388	1.8153703	-0.10423827	0.22288704	-0.44132304	-0.1666981	0.8792585	0.12962675	1.2130194	DQ005950
MICRO.14767.C1_999	3.819068	3.9000163	1.2056255	0.80355835	0.8330512	-0.17927241	-0.55425835	-1.5426531	-0.3771897	-0.15872979	-0.09773183	0.19195521	NA
ACDA01038G06.T3m.scf_49	0.37474298	0.15096426	-0.28217316	-0.045685768	-0.6964202	0.21361423	-0.49712324	-0.52694225	0.31958818	0.9753618	-0.36271644	-0.15353978	NA
MICRO.9231.C1_547	0.45999575	0.9454346	-0.28800917	0.0433774	-0.22288036	-1.606842	-0.4461403	-2.5160835	0.124735475	0.11957049	0.43827033	-0.13463688	AF017984
091B08AF.esd_1	-0.22532654	0.24048662	-0.7602143	-0.9280486	0.8820064	0.3555212	1.4013832	0.2912917	0.060802698	0.55788183	-0.13423753	-0.11165285	NA
POCB566TP_518	-0.042943	-0.24552536	1.9023781	0.6213193	-0.93555284	-1.5516	0.07220125	-1.1792228	0.7577903	-0.47758698	-1.8070943	0.3443973	DQ117527
bf_mxflxxxx_0034e01.t3m.scf_415	-3.2827344	-1.6864588	1.9340401	2.589963	1.7194967	0.22423029	0.16322136	0.5205717	-1.3885772	-1.4135232	0.05657029	1.5630777	NA
cSTA17E3TH_361	0.33505082	-0.4424007	-0.16137505	-0.14548731	0.26310182	0.8760338	0.2279787	0.3374641	0.16655064	-0.007995725	-1.2280958	-0.058905363	NA
MICRO.4470.C2_1861	4.029582	4.4306803	-0.5783324	3.3992438	1.0573199	0.005546093	-0.7694254	-0.8136344	0.60549855	0.8403362	0.108602524	-0.43560398	X92179
bf_mxlfxxxx_0003g03.t3m.scf_450	1.6111162	1.7219708	1.5153763	0.91216993	1.0179598	0.26070952	-0.0692184	-1.8506722	-0.6756525	-1.0223105	-0.16540384	0.12530768	AF008652
MICRO.12950.C6_80	-0.4407246	-0.51476216	-1.7521758	0.02681303	-0.38253427	1.4377148	1.3534176	0.711674	0.62585187	0.38078368	-0.047733545	-0.70196724	AC151957
MICRO.4566.C1_848	0.999732	0.39266443	-0.5196252	1.1079216	-2.303954	-4.9120855	-2.8592372	-2.0684016	0.18460047	-0.39876485	2.442825	0.40087497	NA
MICRO.13284.C1_608	0.09279013	-0.053289413	0.18975401	-0.077123165	0.27758646	0.25411892	0.41779804	-0.19733047	-0.027120113	-0.16165519	0.111299515	-0.24469209	NM_129901
MICRO.4029.C2_1110	-3.1760511	-3.0693054	-2.0414262	-1.2017021	0.39396572	0.91433287	1.4909205	1.6512055	1.513181	0.67050576	-0.46729183	-0.03384614	AY942816
MICRO.6022.C1_118	-0.85912514	-1.5663538	0.31151986	0.5810776	-0.5916724	-1.047498	-0.5272913	-0.6784818	0.29027402	0.85331476	-0.8532922	1.1303554	NA
MICRO.13662.C1_1447	7.168562	7.262056	-1.4496956	-1.0263929	0.31823373	-0.2613995	-1.1510739	-1.0938692	1.0355773	1.2745445	-0.88423526	-0.70566976	DQ206633
bf_lbchxxxx_0065a01.t3m.scf_784	0.74693537	0.116923094	-0.30710125	-0.8902073	-0.78922987	0.21950078	-0.55533695	-0.56060076	0.14562249	0.89077747	-0.22036242	-0.20320725	NA
MICRO.12824.C1_444	9.4846945	9.947906	2.719674	4.296843	1.1855087	0.31160855	0.049411774	0.6927612	-0.2724952	0.008345604	-0.46681428	-0.4530126	AY655141
ACDA00927F03.T3m.scf_18	-1.2372313	-1.4340434	-1.0834436	-0.84755707	-0.7395978	-0.32644367	-0.67809916	-0.66868925	0.40832722	0.62296367	0.59017134	0.04687357	DQ207855
bf_slmwxxxx_0004b11.t3m.scf_284	-0.04891801	-1.5615363	0.92509127	-0.09998298	0.7204802	0.78796005	0.69354653	0.54091454	0.16662341	0.30508268	-0.60376	-0.89569175	NA
STMHY21TV_688	-0.10694456	0.062084198	0.41314363	0.030253887	-0.2093873	0.24416113	-0.030090332	-0.15416098	-0.28428888	-0.33890486	0.18253088	0.24911451	NA
MICRO.9060.C1_1315	-5.5198574	-5.7172666	0.9759958	3.0157344	1.3986781	-0.28995538	0.42278743	0.2332344	-0.6287435	-1.618967	0.6893513	2.5531077	CT025840
MICRO.4222.C1_300	0.28851604	0.024544477	-0.8072343	-1.1525431	1.1745331	1.30972	1.574306	1.2620106	-0.11799204	0.026268601	-0.06481588	-0.38707185	CU326372
POAED31TP_165	-0.0680511	0.006181717	-0.76813316	-0.5182085	-1.1519282	-2.2808237	-1.3569722	-2.1878936	0.2288723	-0.12867236	0.160496	0.27766585	AF234652
MICRO.2674.C1_893	-2.2971714	-3.5428438	-2.7255678	1.4011719	-0.7198956	-0.9791026	-0.17150927	-0.39809728	0.38416412	-0.05042851	0.17127895	1.3743813	AM482921
MICRO.10736.C1_368	-0.39733505	-0.16474485	0.33908796	0.07037687	1.18122	1.1952529	1.3078423	1.0347481	-0.015390158	-0.264745	-0.027519941	-0.32303905	AJ538882
bf_ivrootxx_0038b04.t3m.scf_154	-0.88260984	-0.6966686	-0.5875449	-0.111822605	0.02142191	-0.1367178	-0.31557178	0.1524663	0.11016011	0.33390713	0.21809506	-0.19655776	BT013118
MICRO.7919.C1_767	1.8332906	2.3165402	0.5381336	1.7388902	-2.9570398	-4.0728436	-4.1437626	-4.2764063	-0.78737015	-0.4192649	0.25359082	0.49353743	NA
RC1	0.44841242	0.22047806	-0.4058442	-0.9628358	-0.5749059	0.07315731	-0.3345437	0.12299585	0.31511295	0.77019966	-0.1563015	-0.19526982
SDBN002L22u.scf_33	-0.19552088	-0.8761921	-0.23219895	0.59430933	-2.3639126	-1.4596238	-1.4680183	-1.8555691	-0.07508057	0.7780061	1.216191	0.52907336	AC149265
MICRO.14224.C1_1191	-1.3205254	-0.78948474	-0.7965627	0.50919104	-1.2058022	-0.32914042	-1.2200172	-0.40034103	0.3434276	0.6594529	2.6844163	1.1167724	AF143742
MICRO.9188.C1_293	-4.0435405	-4.9692283	-0.048592567	0.063712835	-3.8045022	-1.2750032	-0.31635594	-1.7782111	0.553972	1.0275451	0.47477543	-1.2100736	AM426423
MICRO.318.C2_1	0.33879733	0.13917303	-0.35969067	-0.9055824	-0.74481916	0.14703965	-0.55025816	-0.48538494	0.5043474	0.91326106	-0.25158215	0.09234691	DQ866831
MICRO.12871.C1_161	0.630929	0.59324837	-1.2019067	-1.007113	0.78087664	0.56317806	0.5504718	0.84375954	-0.010922074	-0.37351227	-0.03689289	-0.5647814	AJ966362
cSTA4M10TH_495	-0.858608	-0.58969474	-0.21489525	-0.7408314	0.519557	0.62128353	0.78156996	0.76194024	-0.1212126	-0.121411085	0.71876335	0.12992764	NA
MICRO.5528.C3_1817	0.3199377	1.0272002	-1.0559692	0	1.5714474	0.4441123	0.63552237	1.2293949	-0.28307116	-0.9589479	-2.063044	-2.320047	BT014191
cSTB49G12TH_127	2.0939922	2.1164918	3.547113	4.6300583	0.72874856	-3.155859	-1.2036774	-1.0660336	-0.8957836	-2.4300184	1.6328304	3.0308547	NA
MICRO.9575.C2_550	5.12083	5.7884164	0.09687686	1.659066	-3.6150725	-2.171725	-2.6544604	-1.2754238	0.029527009	-0.4153576	1.9040916	0.904891	CR954188
POCAS72TP_722	-0.35819197	-2.1774616	1.943697	2.9215827	0.094709635	-0.78466845	-0.2281158	0.10821295	-1.1429577	-1.0480986	0.17647934	1.2573326	AP006411
MICRO.11949.C1_39	-0.6079407	-0.6385329	0.33037972	0.44510555	0.24802637	0.17200804	0.12409067	0.26904964	-0.41371506	-0.44430518	-0.13781643	0.020118117	AM474283
bf_arrayxxx_0075b04.t7m.scf_660	-1.3259358	-0.24585867	-0.104337215	-0.53180456	-0.4804392	0.73609924	0.10111952	0.702363	-0.14374655	0.052916646	0.35193563	0.5640061	NA
MICRO.9838.C1_706	-0.4870572	-0.6738188	-0.26156473	-0.22619653	2.7020571	-0.6209214	1.0968502	1.6131976	0.5015171	0.81728613	-0.8310201	-0.48049188	AY087180
MICRO.14594.C1_1301	-1.1244988	-2.2365403	1.1465375	-0.47503567	-4.162202	-3.2611225	-3.9904485	-3.7457852	0.2573141	0.42650127	1.6225584	2.5569077	X87676
bf_cswbxxxx_0060e01.t3m.scf_299	-0.43975282	-0.61496234	-0.55442405	1.9793403	1.5508807	-0.5002146	-0.6072602	-0.76009154	0.14314026	0.47523832	0.28102875	0.20636237	CT009655
MICRO.7955.C1_542	-0.118821144	-0.384825	0.27146626	0.34796858	-0.7392993	-1.009655	-0.32128668	0.16694403	-0.037586987	0.114515066	0.74818444	0.37705088	AM428660
MICRO.7771.C1_704	-0.41048002	-0.5802436	0.16122437	1.3385808	-0.68723536	-0.42020273	-1.28617	-1.0979884	1.933828	-0.1564424	-1.4324481	1.4076629	AJ223252
MICRO.1770.C2_705	-4.1168804	-2.6313608	-1.9156704	-0.46189618	-1.6640053	-1.4409387	-0.49298358	0.98271704	0.1186949	0.1136961	0.4800259	0.49576557	AK224718
cSTA37J14TH_429	-0.012791395	-0.010040998	-0.002617836	0.45916986	0.48743486	-0.15704107	0.19539261	0.11686587	-0.13231045	0.020513177	0.39710927	-0.06539011	BX814711
MICRO.2286.C101_670	-0.54058933	-0.3831997	0.19083834	-0.043349266	-0.3511505	0.7439375	-0.012962818	0.40376568	0.115578294	0.15230775	-1.0684509	-0.45457673	NA
bf_acdaxxxx_0062b06.t3m.scf_560	-0.095303774	-0.07849836	-1.6521463	0.6423297	-1.015223	-1.307687	-2.2443566	-1.6970398	0.65034586	0.8896687	-0.39299822	0.50157547	AJ617209
MICRO.2018.C2_1132	6.6986	6.626559	1.8805861	2.4797463	-1.4489052	-2.2306495	-1.5739479	-4.654951	-0.4630038	-1.0629538	2.9260383	0.28049815	AJ538892
MICRO.6021.C4_20	0.41861773	1.7347989	-0.60650444	-0.9470072	-0.33797598	0.52006555	-0.4280157	-0.15281177	0.3230899	0.60590184	-0.4411292	-0.26946604	DQ103455
bf_stolxxxx_0055h06.t3m.scf_448	1.099122	0.95129013	-1.18061	0.00934124	0.6137867	-0.32606125	-0.16669941	-3.4583492	0.15255064	-0.15637076	-0.18747425	-0.6590382	U48695
bf_arrayxxx_0042f11.t7m.scf_555	-2.645899	-2.5889177	2.5109682	1.1391757	-0.8743501	-1.1548729	-0.6812782	-2.0020576	0.9090167	0.6328615	-1.6760917	1.2901802	NM_112920
MICRO.7920.C2_493	-1.0898731	-1.011631	-1.0224397	-1.1453755	0.48162532	0.4460516	0.87571526	0.70947313	-0.023303986	-0.25505996	0.29382992	-0.13509095	BT013097
POCCS40TV_698	-0.15429425	0.10156679	1.227004	0.06112218	-0.33790135	0.26911378	-0.6886263	0.80781317	-0.027101934	0.7448884	-0.1402899	0.2709626	NM_001037451
bf_mxflxxxx_0004e06.t3m.scf_578	-0.2876997	-0.26337862	0.17670202	-0.103471756	0.13620949	-0.13802004	0.21289921	-0.82901645	0.35167944	0.2054348	-0.1081574	-3.93E-05	NM_122262
cSTB42F24TH_233	0.7075572	0.3950634	-0.26494026	1.2657945	-1.0624132	-0.108766794	-0.2872541	-0.7310107	0.037785172	1.1336031	0.43740058	0.49036527	NA
MICRO.3798.C1_616	-0.4191165	-0.32027483	-0.14437771	0.5405979	-1.1439333	-0.93365765	-0.9237795	-1.9234784	0.15310967	0.22676826	0.14086509	0.035474777	CT831164
MICRO.2514.C2_813	-1.3115997	-1.0342298	0.5813441	-1.3129554	0.5364268	0.16234708	0.013213873	-1.3203273	0.23307484	0.2560948	-0.060549736	-0.13351762	NM_100678
MICRO.7250.C1_751	-1.7042861	-2.2846618	0.94017696	0.22944236	-0.350116	-0.44358063	0.7061143	0.3012662	0.4959268	0.30437076	-0.53212106	-0.52438974	BT013839
MICRO.4759.C1_450	0.69981384	0.15194345	-0.26371002	-0.3826897	-0.7107067	0.20418334	-0.5055423	-0.48131847	0.2721113	1.3463979	-0.3272364	-0.18231213	AC145120
cSTC5K5TH_308	0.17492628	-0.645453	2.0077243	-0.6624656	0.19518065	0.8248279	0.97385883	0.017190218	-0.32037032	1.4798125	-0.22923934	-0.48071837	NA
MICRO.8857.C1_456	-6.0053935	-7.7599583	-4.606105	-2.4867818	-7.0623703	0.6926484	-1.6916528	-0.17095852	1.501548	2.4219165	2.3747756	-4.0992827	NA
BF_LBCHXXXX_0020C09_T3M.SCF_427	0.34447932	0.11657238	-0.045856714	-0.39803648	-0.8795543	0.16944528	-0.53118277	-0.5410929	0.4334433	1.1463751	-0.3068292	-0.034813523	NA
MICRO.12054.C1_774	0.94073486	0.1145823	-0.31497145	-0.8602271	-0.8753991	0.6798787	-0.12600136	-0.3051486	0.41800398	1.284212	-0.33728266	-0.23318052	NA
MICRO.12265.C1_732	0.43893933	0.21686053	-0.22044373	-0.001596928	-0.76156664	0.29243183	-0.4281993	-0.4551263	0.4315349	0.6938442	-0.3074274	-0.13713682	CT990624
bf_ivrootxx_0046c05.t3m.scf_671	0.3352461	0.115460634	0.023958206	0.128407	-0.85716486	0.18140936	-0.529974	-0.5596833	0.1962257	0.58749413	-0.41773605	-0.24143529	NA
SSBT004C12x.scf_68	-0.14570141	0.11998272	1.8028979	0.55550575	-0.41101742	-1.3488545	-0.7447972	-1.7222476	-0.21438861	-0.09555745	0.8632903	0.9147322	BT013896
ACDA03668B08.T3m.scf_185	-3.0299034	-2.9437046	-1.119492	-1.915092	-2.389583	-2.9498372	-2.227243	-2.770866	0.7267971	0.44149137	0.039959908	0.46129584	DQ008821
ACDA00776A08.T3m.scf_136	0.48151731	0.26721835	-0.18501472	-0.7169275	-0.6880474	0.3458848	-0.38105583	-0.41222095	0.7181192	0.8358171	-0.2929802	-0.09667969	NA
MICRO.11930.C1_779	0.43504	0.22273493	-0.23322439	-0.7633686	0.08612442	0.30518484	-0.42738342	-0.15094471	0.2837059	0.6779978	-0.3468268	-0.14339042	NA
POCD525TP_237	0.60496616	0.2662046	-0.19282722	-0.72131824	-0.4534254	0.35236597	-0.36135006	-0.41313887	0.323183	0.807204	-0.31215787	-0.10097933	AC154092
cSTE25K15TH_517	0.19467592	-0.014615297	-0.4767313	-1.0038061	-0.003975153	0.074703455	0.7996285	-0.1738143	0.038481355	0.5810256	-0.4092312	-0.3835956	NA
SSBT005E20x.scf_85	-1.1506498	-1.121813	1.0843108	0.7593062	-0.3042915	0.13320827	-0.076191425	-0.31469846	-0.018612504	0.2084781	0.03878951	0.5164106	NA
bf_arrayxxx_0028h04.t7m.scf_191	-4.318154	-4.564189	-0.3324566	1.7433262	-1.4817085	0.07856369	-0.1774106	-2.3143225	0.4303599	0.88523614	0.9916179	-0.27525282	NA
MICRO.7238.C2_208	0.46827364	0.2631626	-0.20777321	-0.7314	-0.66002274	0.3577633	-0.3977847	-0.4112935	0.42389524	0.70384514	-0.35035324	-0.1091938	BT013787
MICRO.13938.C1_1040	2.9303217	2.8064404	-1.2099674	0.5402856	0.60618687	0.07152438	0.023342848	-0.33787012	0.19232076	0.68413377	-1.0124723	-1.0193336	NA
MICRO.14.C1_853	-0.8681154	-0.633878	1.9700546	1.3816528	-2.9325151	-2.9408736	-2.8864083	-3.7061186	1.8413181	0.83721817	-0.40285206	0.73243475	AY323226
BF_TUBSXXXX_0040C07_T3M.SCF_210	-1.4288924	-2.2111573	0.21622515	0.022363424	-0.4416666	0.2005024	-0.56330085	-0.30049396	0.6229329	0.8007233	-0.50882375	-0.09569895	NA
BF_TUBSXXXX_0010F05_T3M.SCF_115	-0.50798225	-0.28382063	0.72122145	0.100011826	0.21250725	0.5397763	0.5612359	0.19334078	-0.11926186	-0.19704604	-0.67503333	0.23070931	NA
cSTB38H16TH_479	-0.8093951	0.121087074	1.0010445	-0.3133788	1.3445373	0.16174507	1.1164305	-1.9110823	-0.13220912	-0.6540675	-0.50184417	0.17622888	NA
MICRO.10018.C1_1329	1.3089817	2.137717	0.38944316	2.108033	0.7831106	-1.44835	-1.3410716	-1.0457199	-0.4573545	-0.07113087	0.2349689	-0.027431846	AM483050
MICRO.10802.C1_317	0.9047818	-0.02638197	1.2541709	-0.44138145	2.4504766	1.5411267	2.1729064	2.3886719	-0.7249732	-0.5765904	-3.1362462	-0.31557488	NA
MICRO.5158.C6_395	-0.9209862	-1.2531519	-1.6665497	-0.99601316	0.051736355	0.44800425	0.1316452	-0.033722878	0.15082002	0.14851546	0.7398093	-0.05151844	AF506004
MICRO.10382.C1_675	-0.061598778	-0.586535	-0.5831146	-0.65731573	-0.014041424	0.10200882	0.17761183	0.35533285	0.18524587	0.38954568	-0.20946026	-0.11609244	AJ620906
SDBN001P09u.scf_278	0.17356777	-0.026500463	0.056163788	-0.62842274	-0.46065307	0.17015266	-0.7086477	0.165164	0.38041413	0.4638816	-0.0530231	-7.43E-05	EF136919
MICRO.16392.C1_448	3.1885958	5.117037	0	1.9406147	-1.0014687	-0.986814	-1.4377894	-0.85197616	-1.5113708	-2.4960194	2.0482583	0.7068368	AF096246
MICRO.14368.C1_858	0.89120317	0.22650051	-0.44533825	-0.07890701	-0.81804323	-1.1318283	-1.8710346	-1.231039	0.008300304	0.23357093	0.39016056	0.57614934	CU280045
BF_LBCHXXXX_0003C01_T3M.SCF_663	1.6291156	2.0315094	1.0682423	0.2086792	0.104472876	-0.2523322	0.32013726	-0.3198495	-1.0886029	-0.7042669	-0.09871447	-0.37073445	NA
STMCP93TV_314	0.4934349	0.49329376	-0.98890543	0.42406273	0.050236702	-0.42255545	-0.33234167	-0.21052647	0.10093784	0.2906463	-0.15414906	-0.39441943	EF137705
MICRO.7887.C1_504	0.16962028	-2.1281419	-0.52177453	-2.6377156	1.639761	-0.35660076	-2.1655636	-0.29067087	0.056500494	1.105353	1.4019078	-2.4273357	NA
MICRO.5505.C1_971	5.108243	4.7718096	0.7416916	0.46827435	0.476094	0.38835979	-0.09054375	-1.1331453	-0.67206436	-0.7112553	0.22891665	-0.27220035	AK228523
MICRO.523.C1_1411	-0.36671925	-0.16456556	-0.52377653	-0.24881458	0.41333246	0.59220886	0.5941496	0.5396099	-0.16926569	-0.1596533	0.09855151	-0.27010584	NM_120743
bf_arrayxxx_0053a08.t7m.scf_450	-12.738512	-12.940723	-5.9733233	-0.7022176	-5.0550394	-0.6901951	-0.10564804	0.23266459	2.4690495	2.557175	2.100565	-0.5816572	DQ168312
MICRO.6622.C1_655	0.18270922	0.780828	0.777195	0.7653322	0.7820792	0.3491063	-0.35327935	-0.81014204	-0.4978695	-0.29832828	0.51083636	-0.2778201	AP009287
BF_TUBSXXXX_0051F09_T3M.SCF_175	1.1723735	0.888042	-0.5650234	-0.51710796	0.2610488	0.30403948	0.44608355	-0.2851267	0.50666016	0.8328258	-0.55416703	0.02261269	NA
076A03AF.esd_370	0.17427778	-0.028016806	0.774884	1.5483158	-0.9100385	-0.034291983	-0.7173786	-0.47322702	0.16036856	0.40292192	-0.76113653	0.04718113	AC151801
bf_suspxxxx_0013e11.t3m.scf_1	0.8093004	0.14318419	-0.3529017	-0.90366316	-0.51988316	0.13308644	-0.5463462	-0.46622133	0.26478744	0.5733974	-0.5946162	0.15848875	AM425621
bf_ivrootxx_0039e06.t3m.scf_477	0.06529236	-0.24290323	-0.4659009	-0.14241123	-0.40231085	-1.6031096	-0.8834462	-0.45127392	0.003377557	0.084009886	0.17495918	0.051136255	BT013585
cSTB34D23TH_174	0.37648654	0.24139714	0.003364086	-1.2330856	0.32616854	-0.31245375	0.6454606	1.4110682	-0.040246546	0.1290071	-1.0468271	-0.3529557	NA
MICRO.1463.C1_828	0.48676157	0.18323803	0.408664	0.28279686	-0.7170458	0.17095566	-0.5069523	-0.41161013	0.49783415	0.7560712	-0.57012725	-0.1827296	AF447452
MICRO.13445.C1_379	5.337046	6.0334673	-3.138688	0.578841	0.49394083	-1.423552	-0.9360578	-0.65353465	0.31099313	-0.7325324	0.8058766	-1.995995	AP009263
MICRO.15791.C1_784	1.2109361	1.0726633	1.0241947	0.35087585	0.95990515	0.10141039	0.62827444	0.24767876	-0.118777275	-0.35968852	-0.32547784	-0.3351388	NA
MICRO.10188.C1_921	0.12113762	-2.05E-04	0.24667645	-0.122223854	0.76657104	1.1816759	1.0096145	1.0055575	-0.07731104	0.036610365	-0.29046392	-0.24475336	AY107911
cSTB23O19TH_282	-1.9276986	-1.6585498	1.306992	-0.8658986	2.3223114	1.2788105	1.5974622	1.5881376	-0.5407583	-0.6298722	-2.57182	-0.18193102	BT013600
MICRO.14804.C1_1086	2.0790138	1.6999507	-0.06357527	0.5432558	-0.19661236	-0.38355303	-0.38714623	-0.29281068	-0.22015423	0.28196967	0.1731379	0.08661318	NA
MICRO.5254.C1_951	-0.08914471	-0.7286849	-0.9377179	-0.22254992	-0.3891363	0.017013073	-0.5299554	0.17446375	0.20767295	0.5618813	0.089637995	-0.23453045	BT013086
MICRO.1075.C5_1	0.1005559	0.2659235	-0.48604107	-1.2066154	0.05022955	0.6145146	-0.29003406	0.34226942	0.10108662	0.3165468	-0.89352965	-0.2727517	BT013396
ACDA00666H06.T3m.scf_47	-0.6295817	-0.66337013	-3.2342348	-3.042479	-3.9539618	-2.7383754	-1.9800439	0.15163922	1.0056572	1.3247292	0.9074595	-0.25500226	NA
MICRO.13781.C1_1075	-0.04800415	-0.042646885	-0.18773842	-0.12464523	0.30970478	0.026952267	0.19803286	0.5788379	-0.08169603	0.08381939	-0.29215384	0.13273525	AY106513
BF_LBCHXXXX_0020G09_T3M.SCF_250	0.27094126	0.101969	-0.080723286	1.7882042	-0.62328196	0.26675725	-0.60682774	-0.40381765	0.1131627	0.4788214	-0.7479758	0.5622859	NA
MICRO.189.C9_9	2.309071	4.0396748	1.3708022	3.5807052	-1.212894	0.022342205	-0.89779997	-0.14494848	0.16074848	1.2184416	-0.17939854	-0.47665238	AB024510
MICRO.8570.C2_436	0.354465	0.31371164	-1.5384288	0.46047544	-0.58176947	0.21389723	-0.85334635	0.37627935	0.013694525	0.5020001	-0.007526875	-0.12556791	NA
MICRO.9934.C1_780	-0.9293096	-0.46354342	-2.148559	-0.853282	-0.017954826	0.06876278	0.22367811	0.9786744	0.34501338	-0.03051579	0.45475006	-0.40778708	NA
STDB003A04u.scf_376	-0.19885969	-0.23127866	-0.63434196	-0.005394936	-0.8676326	-2.0246167	-0.9678478	-1.6905355	1.1397278	0.8214444	-1.3742251	0.38012326	AY506544
SDBN003F21u.scf_719	-0.16157341	-0.061733246	-0.19719887	-0.66080904	0.23735428	0.7645316	0.3153286	0.23836851	0.26530564	-0.15207744	-0.8680713	-0.45167708	NM_101768
MICRO.12083.C1_772	-0.7471218	-1.0577703	0.5627961	-0.023293495	-0.5552516	0.5197201	0.1177516	0.17138481	-0.068166494	-0.026798964	-0.2551539	0.20472312	NA
TBSK02966FH02.t3m.scf_83	-9.074842	-7.9750853	-7.516469	-2.1942348	-9.905454	-5.7593327	-3.528848	-2.729252	2.9758327	1.6572957	3.0560317	0.26135945	AF459083
bf_mxflxxxx_0026c12.t3m.scf_186	-1.0175819	1.1600547	0.717438	1.1166701	1.8370252	-2.165322	-3.0928826	-2.7798696	0.2332282	0.15336299	-0.8908746	1.0979373	NA
MICRO.9584.C1_1144	1.0030224	1.2296975	1.8278337	0.8218653	0.3977642	-0.010501862	-0.002966404	-3.797566	-0.048727334	-0.33461344	0.029473066	-0.16583896	AF411807
SDBN003K11u.scf_166	0.29002213	0.5894954	0.59145236	-1.0563836	0.52198935	0.585412	-0.18634343	-0.30782652	0.46670473	1.1441026	-0.54146314	-0.16506791	NA
MICRO.15459.C1_868	5.701392	3.665359	0.1837182	0.12835121	1.1025634	-1.7759941	-1.5823116	-2.4838119	-0.8193271	0.09401047	0.6684723	-0.66093326	NA
MICRO.15127.C1_814	0.12318325	1.5105677	2.0020847	-0.36899757	0.3797145	-3.1060667	-0.5181465	-4.169449	-0.101418436	-1.5209936	-2.0984902	0.003465414	NM_106455
MICRO.12778.C1_572	-0.6642623	-0.6554866	-0.148911	-0.6743064	-0.07617092	0.6523895	0.13604689	0.091423035	-0.03144157	0.21830273	0.1046865	0.012835264	AM432259
MICRO.6587.C8_901	-0.74852467	-0.13131309	0.010800362	-0.3184507	0.65807676	0.4948976	0.67762375	0.52007794	-0.6888511	-0.19429529	0.29129934	-0.031957746	NA
MICRO.4882.C1_760	-1.2977886	-0.40508413	-0.005957365	-0.11641216	-0.5795996	-0.59262776	-0.655622	-0.61073637	0.5083808	0.6477002	-0.12163329	0.3758787	AM426072
POCC282TV_653	0.33878374	0.098986626	-0.30679798	-0.5160589	0.26360416	0.6174257	-0.28670025	0.10382271	0.23350668	1.1492141	-0.36210752	0.34373248	AC171727
SDBN003P16u.scf_494	0.28338885	0.50639653	0.21796489	-0.54076195	0.022848845	0.48737168	0.07142806	-0.47556496	-0.4899994	-0.43207204	0.4898758	0.39369333	NA
BF_LBCHXXXX_0042G06_T3M.SCF_529	1.5687337	1.0472004	-0.5830903	-0.4001422	-0.82865334	0.22081876	-0.33631015	-0.5296917	-0.035652697	1.0973299	-0.08777833	0.53177476	AP009262
167G08AF.esd_767	-0.76405907	-0.9982674	-0.7533665	-0.17479396	-0.4095621	-0.6727338	-1.6482391	-0.58817005	0.048631787	1.3998427	1.682895	1.0454156	XM_001227771
MICRO.3092.C1_700	2.8672616	3.3252513	-0.3032472	-0.55216765	0.050298452	-0.36221933	-0.027349949	-1.3382771	0.2240023	-0.22111201	0.45170176	-0.52457476	NA
SDBN003G24u.scf_565	-2.3888671	-1.1609261	0.4226892	1.024966	0.28794003	-1.2100585	-1.1140034	-1.6121635	-0.06254238	0.06406629	1.1791615	0.66557	AM427921
cSTB26E23TH_267	0.33779287	0.11164522	-0.318686	-0.67118216	0.17165875	0.16332412	0.034382105	0.21925259	0.2068376	0.973462	-0.3987496	-0.23436713	NA
MICRO.7075.C1_761	0.2468543	0.022852898	0.2563448	0.37268615	-0.9481363	0.077575445	-0.6210489	-0.6354451	0.97915983	1.2159233	0.13950133	-0.32621717	NA
MICRO.15474.C1_655	-1.7343137	-1.2365661	3.5751553	0.7777865	-0.13029075	1.3392818	1.9188004	-1.6659541	-0.045728624	-0.91150534	-1.1960883	1.2269406	AJ718557
MICRO.16720.C1_296	-8.04965	-8.055977	-0.4220395	1.5837417	2.8400984	2.1348581	2.8886414	1.5854063	-0.46061862	0.53737473	-2.7484457	-3.4258199	NA
MICRO.18231.C1_253	0.393111	-0.20605707	0.310874	0.05094242	0.21066117	1.028131	0.4141569	0.4001274	-0.26314276	0.72168565	-0.28704917	-0.20925045	NA
bf_mxflxxxx_0061a09.t3m.scf_211	1.3695452	2.2160032	-0.44735098	-0.4197948	0.06985831	0.1325543	-0.034947395	-0.7032137	0.026574254	0.42050993	-0.60276985	-0.31164932	NA
MICRO.2219.C5_85	-1.5260572	3.0677853	3.2747626	2.4589834	0.35788488	-0.09090567	-0.48737192	-1.238462	-0.46700144	-0.6769662	0.8640907	1.3623588	NA
bf_acdcxxxx_0004a08.t3m.scf_592	-0.61117816	-0.11215949	-3.7763474	-0.20484257	-0.6352775	0.06476617	0.002010346	0.2861731	0.42331272	0.32478452	-0.13909435	-0.9932382	NA
MICRO.13915.C1_459	-0.06627703	-0.12523079	0.7812042	-0.574553	-1.2854228	0.48371458	0.59242725	-1.174633	0.42510366	1.102273	-0.3193512	0.6846514	NA
bf_arrayxxx_0102f10.t3m.scf_73	0.47009468	0.260782	-0.20369911	-0.72757244	-0.66049576	0.34534407	-0.3978405	-0.40013504	0.43681645	0.7082238	-0.33874917	0.13703227	NA
BF_TUBSXXXX_0063G10_T3M.SCF_93	0.009382963	0.20185232	0.2863469	-0.5021763	-0.08793235	0.60528684	1.0063674	0.8363271	-0.31960356	-0.18703842	0.122850895	-0.5328599	AC151957
MICRO.2814.C1_2293	0.59191275	0.024026394	-0.46757078	-0.63225746	1.4617057	0.0406065	0.40642643	0.092868805	0.030975282	-0.4661646	-2.1123788	-1.1980367	DQ347962
bf_suspxxxx_0039c05.t3m.scf_615	-1.111196	-1.0600157	0.75138783	-0.88326097	0.6452198	0.9693103	1.9048338	0.89415073	0.9414202	-0.014629126	-0.5391196	-0.8944003	AC148995
MICRO.12938.C1_1120	-1.66538	-0.260509	0.40011406	0.43573475	0.8139658	1.5625706	1.3048539	0.3239212	-0.34390068	-0.73510385	-0.30513382	0.6368656	BT014334
MICRO.695.C6_540	-0.25141048	-0.898788	0.8842349	-0.56069326	1.1426225	0.48248863	0.7955632	-1.044975	-0.31486368	-0.011832953	-0.89720535	0.6654258	AJ718188
MICRO.5009.C1_702	1.006865	0.759428	0.47922468	0.028347015	-2.8931863	-3.4797328	-2.7366354	-5.0681305	-0.2840023	-0.6685599	0.44218755	0.25170302	BT013098
MICRO.18102.C1_417	0.30578256	-0.070717335	0.8945427	4.0983076	-0.89896107	0.07847452	-0.58891153	-0.71452093	-0.031080425	0.36582685	-0.29675174	0.34508264	AB016808
MICRO.577.C2_468	-0.2802446	-0.38626504	0.2698803	0.029666662	-1.321398	-3.571108	-2.5191631	-3.3071241	-0.11577207	-0.11995733	0.6995603	0.39184773	BT013484
MICRO.12227.C1_861	1.3108325	0.986037	0.12293291	-0.11651015	1.5328522	-0.20674682	0.18482733	-0.07192469	0.34214675	0.089723945	-0.06366134	-0.19373131	AM444866
MICRO.181.C1_877	-0.8377824	-0.4068792	-0.029927969	-0.15452337	1.233639	1.1954315	1.2761965	1.0117853	0.14006579	0.029576302	-0.03442335	-0.14881015	NA
MICRO.3624.C2_2106	0.8895993	0.88674545	-0.25180006	-0.77851963	-0.48587942	0.27853012	-0.45243979	-0.40254164	0.8601094	1.1667165	-0.41766238	-0.12957299	AM430700
MICRO.5319.C5_724	0.6661711	1.1426082	-4.0337205	-3.4703562	-0.31560993	0.5481615	0.10930729	0.2533207	-1.1736209	0.20630503	-0.02514553	0.012442827	AC151957
bf_cswbxxxx_0008h06.t3m.scf_235	0.29701757	0.50035715	-0.8760452	-0.4111843	-0.686378	0.071047306	-0.21779299	-0.47875547	0.09033024	0.5027113	0.8596103	0.56973505	NA
bf_mxflxxxx_0065a08.t3m.scf_488	1.9661479	2.9747787	-2.7633057	1.2762008	-0.011846542	0.19758058	-0.21251726	-0.83972406	-0.89172447	-0.77629304	0.22340727	0.20914626	NA
BF_LBCHXXXX_0029G11_T3M.SCF_346	0.45905352	0.25434756	-0.22986197	-0.7643385	-0.6166563	0.27205276	-0.43261242	-0.36781645	0.49485314	0.6909616	-0.4453671	-0.10175812	NA
MICRO.219.C1_1039	0.6532674	0.6352651	-1.0449488	-0.13582349	-0.21546793	-1.1058607	-1.0632586	-1.0865188	0.010553837	0.042903066	1.4214066	0.49155223	AK224594
SDBN006A19u.scf_386	0.15775943	0.71830225	-2.7156734	-0.13404131	-1.6384921	-1.379458	-1.9039464	0.29354048	-0.7098672	-0.7526972	1.5038644	0.8565427	NA
MICRO.435.C3_833	-1.568265	-0.7373705	-3.5782707	-0.033597708	-2.879057	-0.069670916	0.23584414	-0.96996546	0.4842894	1.0652783	2.3373015	-0.03729379	AF166332
MICRO.725.C5_399	-0.473253	-0.93523264	-0.010760784	0.33594966	1.0945351	0.003480434	-0.5699439	-0.37890148	-0.45600474	0.42457688	0.6902988	0.69720495	AC151803
MICRO.14125.C3_290	-1.2042646	-1.3045437	-0.74064684	-0.092384815	-0.581902	-0.6507435	-0.63602924	-0.4974966	0.24553931	0.5268321	0.85016346	0.36790466	NA
MICRO.7977.C2_907	0.53543997	1.0937252	-0.1363039	-0.002763748	0.38539886	0.8468785	0.6743126	0.9178524	-0.19654202	-0.17011142	-0.27729797	-0.0635829	AM428717
MICRO.319.C1_197	0.62572765	-0.059370995	0.7926605	-0.20631409	-0.013862133	0.55342007	0.18832922	0.8421495	-0.1172964	0.1055733	-0.8499205	0.06585455	BT014240
bf_stolxxxx_0038d02.t3m.scf_42	-1.3470063	-1.2061453	0.4394641	-0.22263908	0.042886257	0.12032747	0.42543602	0.16336727	0.026437998	-0.4658537	-0.59608126	0.52606344	NA
POCCH75TP_911	1.1127484	1.0706718	-0.31864762	-0.09489083	1.0526662	-0.08324766	0.5122061	0.21542883	-0.5023755	-0.3304931	0.38579524	-0.24378121	AM470417
BF_TUBSXXXX_0016E10_T3M.SCF_11	-0.27219868	-1.4248128	-0.4082613	-0.8075986	-1.4602764	0.1725626	-1.5027087	-0.26663256	0.5284136	1.8641632	1.6161244	0.88023305	NA
MICRO.1887.C2_704	-0.6101608	-0.82867575	0.62596273	-0.977108	1.0949478	1.4825554	1.6705866	1.504396	0.009143114	-0.6778455	-2.2479672	-0.77577925	BT013129
STMJP64TV_230	-0.36020136	-1.1854157	0.91146994	-1.6319599	-1.3586948	1.9828749	3.1078372		2.629379	1.3202683	-0.9959426	-0.10278404	NA
BF_TUBSXXXX_0002E02_T3M.SCF_440	-0.17156124	0.11409283	-0.23942947	-0.13292742	0.1475935	0.24304533	0.31007814	0.5227103	-0.010463595	0.040643692	-0.16642046	0.07564807	NA
cSTB39D22TH_367	0.4004221	0.20619154	-0.31290865	-0.88702965	-0.7272835	0.21706009	-0.4883275	-0.35181093	0.25685048	0.623713	-0.5697713	-0.07166815	NA
MICRO.2909.C1_513	-0.030734539	-0.23855853	-0.41404057	-0.94714737	-0.12841177	-0.2114811	-0.1481266	0.7229655	0.42934698	0.6954347	0.6128957	0.109968424	DQ200370
MICRO.5036.C1_1247	4.3596487	4.7540293	-0.66791296	-0.031087875	-0.007069111	-0.10904932	-0.1686554	0.43474722	0.036388278	-0.28112996	1.0048041	0.067913055	BX827736
MICRO.153.C2_1244	-0.8087528	-1.1380823	0.43969393	0.4552827	1.480968	0.8509121	0.5913334	1.0067399	-0.50457627	-1.3235693	-1.0726027	-0.020341396	BT014417
SDBN006J01u.scf_642	0.4335084	0.2548356	-0.29760146	-0.88259125	-0.7288461	0.3543434	-0.44907808	-0.26468706	0.28163838	0.64847064	-0.56476045	-0.15062153	NA
cSTA14C9TH_12	0.7601924	-0.11433554	-0.37383652	-1.0726323	-0.20669699	0.018770456	-0.46991348	-0.061195374	0.054910302	0.27133477	-0.89718413	2.2962265	NA
cSTD19H1TH_138	0.37200546	0.2052617	-0.37121725	-0.96074295	-0.5534229	0.37625003	-0.5071974	-0.28901005	0.21178848	0.8639499	-0.6442783	0.49108303	NA
BF_LBCHXXXX_0054A04_T3M.SCF_645	3.9118414	4.082333	0.20879817	1.6603589	-0.57188153	-2.5686824	-1.1827586	-0.21481705	-0.9132067	-0.28568292	1.3779216	0.49637318	BT012875
bf_suspxxxx_0048c08.t7m.scf_516	-0.49696493	-0.6502619	-0.30504727	0.5226879	-0.9100542	-0.38356638	-1.3729677	-1.0734336	0.09198439	0.34816217	0.4949677	0.32176197	AM430590
MICRO.11452.C2_686	-0.26965833	-0.3330133	-0.18186879	-0.018570662	-0.8036902	0.7970598	-0.44016576	0.2476592	0.14677268	0.81276	1.0508192	0.8542106	NA
MICRO.17303.C1_317	-0.23375797	0.012042522	-1.7956619	-0.13810015	0.009473324	-0.53712344	0.027397633	-0.033062935	0.20638263	0.14105785	0.83378863	-0.08889985	NA
MICRO.8955.C1_625	0.5423279	0.3228469	-0.5351672	1.1017637	0.96074677	-0.055566788	-0.37590122	-0.39307213	0.2262832	0.46418166	0.013509114	-0.74680495	BT012761
MICRO.4592.C1_710	0.016440868	0.39137554	2.476809	-0.12109852	0.05544138	0.5216069	0.4163432	-1.5013685	-0.7094204	-1.0257797	-1.5033627	0.5423925	DQ275465
MICRO.15094.C1_1114	1.1631608	0.8698206	-0.43021917	-0.2772522	-0.47517443	0.49732447	0.14371681	0.027302742	-0.16065216	-0.22352362	0.16272259	-0.09858513	NA
049B05AF.esd_299	1.4227622	3.1758463	0.48459387	-1.2397847	-1.335979	-0.014534473	-0.20341706	-0.67859554	0.82384914	0.84499466	1.9104011	-0.2106775	NM_201908
MICRO.15721.C1_11	0.09986448	0.7259581	0.23427916	-1.1124063	-0.61324215	0.31416655	-0.43657613	-0.58312464	0.68117976	0.4287598	0.26695228	-0.08417988	NA
POADH37TV_427	0.1703484	0.21533275	-0.8007989	-0.8241539	-0.533942	-0.78324986	-1.42874	-0.39845824	0.010429382	-0.004642487	1.0751827	0.68530583	BT014273
TBSK01959FD03.t3m.scf_405	-0.5177412	-0.56997395	-0.6199174	-0.47227383	-0.010766506	0.24573183	0.04013872	-0.08644867	0.40830398	0.4075439	-0.039502382	-0.2347889	BT013676
MICRO.3077.C2_947	-1.1559317	-0.82994103	-0.15937138	-0.52177906	0.07590723	0.25047994	-0.020335197	-0.2660222	0.23016357	0.3317144	0.066676974	-0.1314888	NA
POCAO30TV_375	1.1902657	1.3602102	-0.030442715	0.32411623	-0.42177033	-0.16298056	0.1919539	-1.5665483	-0.028734744	0.24838352	0.15593076	-0.200737	AK224745
MICRO.539.C1_1461	-0.74725103	-0.81164575	1.1013591	0.18990064	-0.37558007	-0.51459265	-0.1159184	-1.6137724	0.007349789	-0.22481668	0.1539197	0.14466643	NA
MICRO.15722.C1_943	-5.2586994	-5.431636	-0.49441862	0.69142675	0.6641078	0.7577524	0.5188985	1.1519976	0.24056041	0.28911185	-0.0847857	0.067281485	AM475687
BF_LBCHXXXX_0036A08_T3M.SCF_171	0.3618412	0.21710706	-0.28104734	-0.14100266	-0.3671031	0.16162801	-0.5460963	-0.33540583	0.36751455	1.5100106	-0.25488007	0.119244695	NA
STMCF57TV_653	-1.2962363	-0.61971736	-0.5292561	-0.8088248	-0.41032743	-1.0863075	-0.36988997	-2.458558	0.6888217	1.0188326	0.6825211	0.33603466	BT014504
ACDA01761C09.T3m.scf_61	-0.48265767	-0.24837661	-0.8533528	-0.5663247	-0.4201846	-0.85808516	-0.23423195	-1.8807805	0.61066234	0.47331107	0.03326559	0.041753292	NA
STMCY49TV_615	-0.62130904	-0.6535387	0.96367407	0.88190866	-2.2447357	-2.2087371	-1.8899221	-3.064668	0.14730161	0.67000794	0.9784677	1.0618767	NA
SDBN002L11u.scf_308	0.42237997	0.18642306	-0.22621965	-0.42962646	-0.8061843	0.21949673	-0.46044254	-0.36606836	0.7167243	1.7723836	0.019404173	-0.14253092	NA
MICRO.14990.C1_792	0.06727028	0.052507877	0.40482283	-0.27258682	0.108614445	0.8655176	0.68699026	-0.24551916	0.09008539	-0.3638072	-0.51060796	-0.06289339	BT014454
BF_TUBSXXXX_0009H09_T3M.SCF_680	0.40579987	1.0144157	-0.30533695	0.22783375	-0.86635447	0.15125012	-0.5293064	-0.51715946	1.0485528	1.7263308	0.07459617	-0.22091961	NA
MICRO.16384.C2_26	-1.7438254	-3.7699838	-4.193176	-1.7926731	-4.7446656	-3.7298095	-3.574403	-3.2569246	0.46346533	0.9422376	0.6252532	0.70027196	AP009262
MICRO.8543.C1_1242	0.501925	0.8142257	0.23967075	1.1356082	1.505496	0.50730896	-0.072635174	-0.7793627	-0.63271356	-0.603317	0.073200464	-0.1597619	AM476488
MICRO.16075.C1_567	-0.83354187	-1.0139675	-0.07008171	-0.72324324	-0.3217969	0.4792533	0.18626785	-0.09548807	0.018323421	0.17497492	0.15469956	0.2046349	NA
MICRO.7220.C1_771	0.22105217	0.3516817	-1.7825856	-1.0025687	-0.46964836	-1.1388142	-0.7228451	-2.444006	0.6774603	0.299896	0.07070494	-0.3102846	NA
MICRO.5825.C2_1041	-2.0183282	-1.374435	1.8534184	0.15202999	-1.1089368	0.29561758	0.7676878	-1.2741723	0.7220495	-0.03248322	-0.49830604	-0.17989016	AY196158
MICRO.11855.C1_673	-0.18092775	0.4452517	1.825556	0.6571431	1.4020767	-0.10890579	0.22913074	-3.150857	-0.77078354	-0.18530023	0.11551905	0.9735551	NA
MICRO.18223.C1_751	3.8173811	4.787326	-3.438269	2.1103532	-3.3265102	-3.0633483	-4.2129183	-4.4200397	-0.67400336	-0.12305093	2.5018215	1.9828706	BT013528
TBSK02852FF08.t3m.scf_64	0.4753847	0.25969243	-0.1925621	-0.7192488	-0.6705818	0.32962894	-0.39248943	-0.39009857	0.3246057	0.71904504	-0.3084426	-0.030597687	NA
MICRO.3493.C1_644	0.8347447	0.22936511	-0.22560453	-0.75110674	-0.69526625	0.3023293	-0.42477083	-0.41938257	0.29095554	0.68612325	-0.3473637	0.10350466	NA
STMGE67TV_634	2.510495	1.8217082	-2.8805819	-0.1416831	1.2800791	0.49916363	0.57497954	-0.42885947	0.19417179	-0.5436518	-0.87582564	-0.6478647	AY303171
MICRO.15754.C1_443	-2.2241921	-2.2589679	-0.09326887	-1.2793822	-1.2759664	0.3001156	0.9096627	-0.9775138	0.7157177	0.18121672	-0.015401602	-0.72492146	NA
MICRO.5066.C1_913	1.015801	0.49877405	-1.0797286	-0.42276716	0.041936398	-0.4705553	-0.665679	-0.50905275	0.28325248	0.808908	-0.07710242	-1.0902472	NA
bf_arrayxxx_0021c09.t7m.scf_818	0.61793876	-0.32172346	-0.8385148	-1.3608842	-0.15030861	0.93445253	0.011869907	-0.20749068	0.049454987	0.96486366	0.065577745	1.5025941	AC171728
MICRO.15833.C1_526	-1.0244489	-1.3014188	0.05705166	-0.25207853	-0.47585964	0.2428832	0.17156601	-0.17071342	0.28703952	0.20553541	-0.35573196	0.20187902	AP009302
TBSK01531FH07.t3m.scf_374	-0.051853657	-0.5950017	2.5679402	1.2558677	-0.12052202	-0.17609692	0.5558443	-0.43395424	0.10739511	0.6722257	-1.0959889	0.94863725	NA
MICRO.8740.C1_533	-2.0315344	-3.4203482	-3.7514186	0.34227514	-3.2060044	-0.47355556	-1.2202463	-2.7871442	2.212428	2.913765	2.9629567	-3.6207912	NA
MICRO.4761.C2_73	-1.462328	-1.761086	2.8562355	0.5255995	1.3722644	0.93076825	1.2028906	-0.4972179	-0.1823554	-0.9296353	-1.5178871	0.8848063	DQ374638
(-)3xSLv1	0.47909117	0.21335793	-0.37668848	-0.9421916	-0.5779085	0.00611496	-0.35685158	0.11953378	0.33571726	0.7780353	-0.13787866	-0.18928647
MICRO.4375.C3_1180	5.412252	5.4465976	0.58595824	0.10992646	0.38763785	0.29506707	0.6845195	-0.10590267	-0.76937723	-1.761885	0.10197866	-0.6786871	BT012741
MICRO.6483.C1_1050	0.7651119	1.9529934	0.57610846	0.42707205	1.7557082	1.4229636	1.0433555	0.13868761	-0.40037322	-0.1304822	-0.107937574	-0.42096114	BT013671
BF_LBCHXXXX_0044G08_T3M.SCF_62	-0.5914707	0.043435097	1.003377	0.6744454	0.21190476	0.029982328	0.26252842	-0.37088752	-0.10309309	-0.43628561	-1.3388443	0.21761274	NA
MICRO.4881.C2_904	7.203253	6.7190614	3.9898865	0.7831223	0.90543985	-0.6939564	-1.415751	-1.3568416	-0.3764603	-0.07325208	0.9193065	-0.22649908	NA
STMCE27TV_630	0.8228092	0.865746	0.5109284	-0.80045104	-0.40751743	-0.15239763	-0.30595732	-1.9272699	-0.40645546	-0.8480977	1.3508892	0.8462132	BT013793
MICRO.16830.C1_647	0.24431372	0.16916323	-0.6113887	-0.080598354	0.2745309	0.045688152	-0.13623571	-0.3339696	0.122678995	0.6882622	0.1830411	-0.07539368	NA
MICRO.11140.C1_339	2.3407288	1.9195843	-0.082399845	-0.022704124	-0.13808489	0.910398	0.64096403	0.5539427	-0.26146162	-0.12582111	0.047436	-0.48063254	BT014515
BF_LBCHXXXX_0028A08_T3M.SCF_469	0.45922375	0.25179148	-0.22717714	-0.7610769	-0.6160302	0.2619717	-0.43475723	-0.36153746	0.4024102	0.6934892	-0.43605304	-0.098133564	NA
STMIJ02TV_528	-0.92661905	-0.4703958	0.9576678	0.4439454	0.4800439	-0.20745063	-2.67E-05	-0.26380205	0.41081846	0.2611128	-0.9311925	-0.050756097	NA
MICRO.12434.C1_422	0.45385885	-0.061006308	-0.44403362	-0.7955775	0.11151576	0.16352844	0.054175377	0.16776133	0.112427056	0.38104486	-0.58555555	0.109399915	NA
bf_cswbxxxx_0031h09.t3m.scf_186	0.27801275	0.3540678	-0.04267025	-0.7457614	-0.29486752	0.5351591	0.38477182	0.10144663	-0.39709115	0.09568834	1.0879357	-0.13267612	AC149302
MICRO.16114.C1_272	0.54187274	0.20735025	-0.27426696	-0.8178048	-0.66275597	0.18887448	-0.48146105	-0.39477634	0.44211328	0.6492791	-0.49762297	1.0341315	NA
bf_cswbxxxx_0064a10.t3m.scf_191	-0.61925864	0.09908271	0.67763376	0.3771286	0.6483576	1.0183771	0.6935544	1.2647839	-1.0297121	-0.62298155	0.8665763	-0.101451635	NA
MICRO.17442.C1_506	-0.84851074	-0.4706552	-0.68797183	-0.37392306	0.35897684	0.4248724	0.29762793	0.40151548	0.010346592	-0.040329337	0.9011035	0.034400582	AJ966362
SSBN001M23u.scf_368	2.290915	2.576806	-1.5563478	-0.28058672	0.2034607	-0.23870325	0.16042662	1.2480931	9.98E-04	0.13941145	-0.2543199	-1.011688	DQ460185
098D03AF.esd_848	-0.74863887	-0.2561097	-1.4597983	-1.8731501	-1.0367088	0.4759636	0.24161363	0.4391029	-0.80638075	0.6314622	0.7109828	0.012221575	BA000042
MICRO.16666.C1_744	1.1619539	2.6638536	1.130115	2.629058	0.45327067	-0.34662247	-0.50731564	-0.4226508	-0.24489939	-0.87311053	-1.5537529	1.0491161	BT012691
MICRO.12888.C1_744	-0.34315157	-0.7319815	0.8215289	-1.785768	0.7081046	0.38515854	1.2531066	0.858711	0.007832587	-0.29529846	-1.0610456	0.8612907	NM_121303
MICRO.16837.C1_690	0.13543606	-0.28402567	-0.038110256	-0.035897255	1.0598345	1.2718983	0.8307648	1.0170593	-0.013689637	0.02695632	-0.41846132	-0.37132573	BT014423
MICRO.6774.C2_192	-3.5867844	-4.3511953	-1.4729238	0.041942596	-3.317133	-1.1466122	-1.2327509	-0.59034777	0.11558068	0.20806122	0.5874193	0.38944077	NA
bf_mxflxxxx_0051a05.t3m.scf_614	0.4923377	-0.08600521	0.17333555	0.037202835	-0.8910818	-0.81548405	-0.8255701	-0.3547411	0.27911937	0.58964324	0.16513062	0.5936942	NA
cSTS11J21TH_701	0.39493585	-0.34210253	1.357245	0.84506154	-0.82030344	-0.48075867	-0.9966638	0.07481456	-0.1058619	-0.115468025	0.35476947	0.64987564	NA
MICRO.3555.C2_1107	0.2444458	0.15246296	-0.055912018	-0.12857676	0.8822365	1.0939169	0.8387623	0.9634609	0.03580427	-0.1622324	-0.738554	-0.103209734	AM467131
SSBN003F11u.scf_395	0.7467859	0.08716488	-0.3884883	-1.0165176	-0.85935116	0.11120844	-0.6103139	-0.4516182	0.34262937	0.5018717	-0.6938088	-0.03147447	NA
MICRO.3085.C1_1021	-0.9265485	-0.51889706	0.9163847	-0.33943892	0.24323559	0.8894596	0.9013777	0.6935611	-0.15313774	-0.5033176	-0.65095973	0.17337203	BT014440
MICRO.7489.C1_1181	0.7357702	0.9612436	-0.50164104	-1.1917582	0.2513919	0.47820807	0.7593541	0.8968663	-0.023744822	-0.077567816	-0.18815339	-0.8817636	BT014581
MICRO.16260.C1_526	-0.050890446	-0.14004755	-1.4021544	-0.37173843	-0.35727167	0.46607733	-0.09630442	0.9278288	0.010291338	0.22997808	0.23605418	-0.20679617	AM477120
bf_swstxxxx_0058h03.t3m.scf_614	-0.69276404	-0.5350187	1.0004301	0.3809588	-0.8965795	-0.6740515	0.1937213	-0.014290094	-0.30947608	-0.070482254	0.45082235	1.1877246	NA
MICRO.17161.C1_554	-1.4378092	-1.8983784	1.1647553	0.21617556	0.06575036	1.3642273	0.93145084	0.59207964	-0.27944082	-0.26055896	-0.3110969	0.6163895	NA
ACDA01286D02.T3m.scf_243	-0.41655254	-0.7328832	-0.8562367	-0.104668856	-0.2580893	-0.36991644	-0.9009125	-0.20137262	0.049411952	0.1006403	0.17772532	0.5917537	NA
MICRO.17783.C1_397	-0.29193163	-0.44258523	-0.4454937	0.11661053	-0.60294294	-0.16302514	-1.16993	-0.4808693	0.9863411	1.6861507	3.636477	1.3502853	NA
MICRO.6980.C1_731	-1.3985238	-2.5671415	-0.07231736	-0.5151539	-0.74764323	0.8431103	0.39628267	0.823292	-0.047450125	0.15052223	0.34722745	-0.25035274	AM486634
MICRO.2729.C1_1293	-0.14611745	-0.27462626	0.6145494	0.75126386	-1.1609409	-3.4014113	-2.0350962	-3.251278	0.20051312	-0.24023569	-0.028241396	0.50281465	AM447334
MICRO.339.C4_624	-0.15926671	-0.19947791	0.2911799	-0.5327945	-0.5863104	-1.4495654	-0.1171844	-1.9220064	0.24237752	-0.0797348	0.1304357	0.5069659	NA
MICRO.3461.C3_1857	0.013250351	0.06348467	-0.28462362	-0.38522053	-0.008660317	0.7057705	0.25629282	0.35131073	0.14281726	0.051087618	-0.30723977	-0.30543303	CT029971
MICRO.7784.C1_565	0.15588307	0.046980143	1.7813168	0.90959525	1.3628614	0.14787602	-0.75661373	-0.9781375	-0.29042345	-0.37011158	-0.16708589	0.8695903	NA
MICRO.1327.C2_1012	-0.14827538	0.21530724	-0.28543758	-0.54983616	-0.32112932	-0.8184576	-0.29004526	-2.6018898	0.24615943	0.16887498	0.4242878	-0.024987936	NA
MICRO.13997.C1_650	-1.5235844	0.8004856	-0.9677808	0.993536	0.6080437	2.3620257	1.9305241	0.42176056	0.27607644	-0.890623	-1.1895072	0.20886707	NA
BF_LBCHXXXX_0052D02_T3M.SCF_296	-3.6337304	-3.4450161	0.53425264	0.5271034	-0.026533127	0.4215641	0.20611095	0.96375036	-0.25701886	-0.29634857	-0.4701922	-0.04245782	NA
bf_suspxxxx_0019F06.t3m.scf_35	-1.6228876	-1.2248311	1.2875881	0.08196545	-0.6753516	-2.5833015	-0.63467073	-3.8828926	0.3684324	-0.04305625	-0.1588006	0.75895953	AY310794
MICRO.2158.C3_2411	0.54190445	0.74938774	-0.85953236	-0.144454	-0.14071035	0.45771122	0.16671658	0.25815296	0.042791724	0.1317904	-0.69557834	-0.4730637	AF328784
157E07AF.esd_671	-1.8551226	-1.5418358	-0.5256188	-0.42221212	-1.3049724	0.49515367	0.12620401	0.33452535	0.41385877	-0.041936517	-0.1275649	0.001946449	NA
bf_lbchxxxx_0061g01.t3m.scf_200	0.26326537	0.013697147	1.8780525	1.3514516	-1.0111766	0.069717646	-0.66914654	-0.5068536	0.17355925	0.56730676	-0.4186344	0.059607387	AC149302
RC2	0.4459579	0.22604036	-0.36756182	-0.94820976	-0.5528259	0.033753872	-0.35960674	0.06246519	0.3373465	0.80057466	-0.13924694	-0.1907816
cSTE23M21TH_663	0.21423507	0.6298003	-0.2877276	-0.42399788	0.9399345	0.87987256	1.2602692	0.58261156	-0.18474829	-0.1498189	0.3003266	-1.1056441	NA
MICRO.14058.C1_1485	0.11865044	-0.125597	-0.19590235	-0.4941392	-1.1272058	-0.09768438	-0.7802825	-0.70351887	0.10787809	1.221354	-0.5363276	0.6902287	NA
bf_ivrootxx_0049b08.t3m.scf_596	-1.2901027	-0.27680707	-0.91961575	-1.1001647	0.3715458	-2.7236083	-1.0235322	-3.3376622	0.6481813	1.3441424	0.5420077	-0.997061	NA
BF_LBCHXXXX_0036A11_T3M.SCF_320	0.04357958	0.21988988	-0.6021614	-0.26380205	-1.1869745	-0.17144132	-0.8437624	-0.79424	0.32663083	1.7900764	1.4728419	0.60524666	NA
MICRO.11516.C1_2216	0.94464135	0.95862365	-0.5330863	0.06816101	-1.1084757	-0.09812379	-0.76881504	-0.729547	0.4805814	2.0066953	0.101932526	-0.10719764	BT013641
MICRO.14878.C1_863	0.38956785	0.5171232	1.4368258	0.8684907	0.65658045	0.7338705	0.75431633	-0.6467407	-0.17733115	-0.5525708	-0.50977755	-0.15095758	AY085696
MICRO.5323.C3_934	1.7304106	2.195404	0.91438913	-0.40758514	0.12956095	0.11872482	0.21685266	-0.6096227	-0.24012923	-0.61538553	0.45606327	-0.08417511	AF331705
MICRO.14771.C1_1373	0.1082325	0.90437603	1.1522732	0.18727207	0.25382996	0.23355722	-0.5193429	-1.6371725	-1.5522296	-1.4857028	1.1006799	0.8515656	AM459992
cSTB46I8TH_283	-1.0666697	-0.38115573	0.46090174	1.7642224	2.430666	2.2368205	1.3728175	1.2816477	-0.79933816	-1.165114	-0.03222227	0.06280303	AP009298
MICRO.2012.C1_657	-0.18750763	0.47205806	0.38099146	-0.07587099	-0.17190123	-1.3035746	-1.5531926	-1.9810328	0.48982483	0.39280224	-0.2370193	0.1017611	CU019619
bf_cswbxxxx_0012b09.t3m.scf_28	-1.5721583	-1.7970514	0.50698805	0.6220565	-0.62357235	-1.7478604	-0.9627023	-2.4310365	0.65878767	0.7403723	-0.894989	0.65565526	NA
MICRO.5065.C3_486	-0.3007412	-0.3598132	0.46999836	0.12540483	0.5003443	0.32519007	0.21477747	-0.2879591	0.1397953	0.00329876	-0.39238548	-0.19436455	AM484228
MICRO.3416.C1_854	-0.5923817	0.22366333	-0.26195502	-0.068514585	0.291641	-0.7341533	-0.002396822	-1.7345071	0.13187027	-0.2273488	0.19764328	-0.039137244	AC193778
bf_mxflxxxx_0039g06.t3m.scf_61	1.1849337	-0.73357296	-0.84547853	-1.829134	1.008368	-0.09445	-1.9015777	-2.335605	0.50574684	1.5342515	1.9587965	-2.771744	NA
POCCT75TP_317	0.4748106	0.256593	-0.19211245	-0.71818686	-0.6667471	0.3190229	-0.39549112	-0.37889862	0.46650648	0.7198441	-0.30645657	0.08457613	AF275345
bf_suspxxxx_0061e01.t3m.scf_1	1.8495643	1.8403995	-0.92125154	-0.39750218	0.5892241	0.99172235	0.6775644	0.30577874	-0.3809511	-0.051457882	0.28433466	-1.3136722	AY323913
MICRO.10581.C2_114	-1.2860413	-1.3278573	0.56115174	-0.20968533	0.41986966	0.46112156	-0.014982939	-0.15086174	0.10951364	0.1503967	-0.04871881	0.26183772	AF346308
MICRO.1495.C1_1545	0.35662222	0.38661385	-1.0575819	-0.4659977	0.4562521	0.20144081	0.05641699	0.18472576	-0.04722321	0.3176515	-0.6583991	-0.6092403	BT013962
MICRO.16374.C1_308	-0.23545027	-0.060526848	0.11568451	0.2117672	0.45242548	0.5688338	0.48428822	0.31323385	-0.13894641	0.018771887	0.11420846	-0.042149067	NA
MICRO.16021.C1_461	1.3864698	1.6038465	0.14689088	-0.7524688	0.5943537	-0.26080585	-0.33053088	-1.6686478	-0.3661149	-0.28626716	1.1370379	-0.1268332	AM461370
MICRO.16029.C1_778	-0.9295373	-0.5556679	-0.29608774	-0.6987567	0.02854395	-0.4559822	0.3826735	-1.7870305	0.21945196	-0.030732036	1.6637956	1.1925517	NA
MICRO.414.C1_544	0.11628389	0.5146735	0.46141148	0.5297761	0.5827303	-0.03472328	-0.33720493	-0.7182088	0.1087544	1.003666	-0.15241194	-0.13083553	NA
bf_cswbxxxx_0012e03.t3m.scf_378	0.35044432	0.05918169	-0.003979921	-0.9310317	-0.82319117	0.114767075	-0.61401606	-0.5620861	0.5824632	0.81231594	-0.18381524	0.031976223	NA
MICRO.6672.C2_777	-0.057540894	0.04873228	-0.4643898	-0.02215004	-1.628696	-1.9732473	-1.6837776	-3.5496817	0.22027564	0.535342	0.71741295	0.485353	AB062140
bf_ivrootxx_0031e08.t3m.scf_54	0.51332974	-0.030430794	-0.5003214	-1.0245743	1.1321392	0.015249014	0.24457693	-0.5889673	0.45715338	0.41650712	-0.031858444	-0.38045716	AC149301
SDBN003O08u.scf_235	-3.2770028	-3.5862174	-4.05692	3.790958	-4.4592757	-3.546174	-4.2655096	0.18526459	0.51527035	-3.139442	2.9930167	5.534587	AM456971
MICRO.17544.C1_382	-1.5365672	-1.3342638	-0.7083101	-0.7675781	0.23140478	0.98884106	0.94016886	1.0301471	0.03342843	0.02205515	-0.36159825	0.508795	NA
bf_lbchxxxx_0060d03.t3m.scf_533	0.045457125	-0.28941894	-0.17159939	-0.57206774	-1.3044367	-1.2862315	-0.7974684	-0.8849118	0.4165501	-0.07513988	0.12842238	0.14005947	BT013892
MICRO.14933.C3_404	-0.27098608	-0.44596457	-1.948395	-0.6096773	-0.13471341	0.0802114	-0.1354301	-0.10295963	0.26558673	-0.03627324	0.83397484	0.36825776	AP008215
MICRO.14885.C1_968	-0.44952917	-0.6600623	1.0334163	1.3712001	-1.5245771	-0.6559522	-1.34585	-1.2643886	-0.007046402	0.22081685	1.181679	1.6416304	NM_001070188
cSTA2J7TH_268	-1.8748829	-2.6239038	0.19573522	-0.6184418	-1.7589378	0.5130062	1.416342	0.8156316	0.10135901	-1.1493796	-1.6531464	1.3723376	NA
MICRO.11984.C1_2213	0.3323393	0.69335365	0.1314919	0.12098265	1.2029152	-0.107044935	-0.002055168	-0.2742691	-0.24973607	-0.31241453	-0.1435678	0.060995936	BT013514
MICRO.13081.C2_801	3.0761359	0.79917216	-1.2731109	0.26676297	-1.8282452	-1.3352954	-1.2711928	-1.3830309	0.124010324	-0.24201047	1.7300642	0.26600575	BT012907
bf_acdaxxxx_0065b05.t3m.scf_677	0.60528445	0.965271	-0.10422945	0.3158114	-0.7102239	-0.9648664	-1.0262635	-1.4771223	-0.02023971	0.17971134	0.6982279	0.35440183	NA
MICRO.15601.C1_945	0.18953323	0.53242826	0.14630413	0.058578014	-0.14708614	-0.5170679	-0.26306725	-0.39740086	-0.15260243	0.03390813	0.20037103	0.287122	NA
MICRO.2014.C3_1020	-0.29653025	-0.17752075	0.63385487	0.4236436	0.15364647	-0.39209008	0.10207987	-0.08454466	-0.05499208	0.19902062	0.075039625	-0.2827437	NA
MICRO.11604.C1_1307	2.2080393	2.2334723	1.6042032	0.64475703	0.13886213	0	0.22881699	-0.31186438	-0.21015632	-0.41893315	-0.120239615	0.8438506	BT013722
MICRO.8289.C1_701	0.40877247	0.1990788	0.20457935	-0.72115326	-0.67798567	0.15301132	-0.49063492	-0.3827243	0.38614452	0.6437752	-0.42080534	-0.14212108	NA
ACDA03765B09.T3m.scf_408	-0.3935485	-0.50485134	0.4753747	-0.3631425	-0.11468601	-0.8779764	0.071118355	-0.085785866	0.2803049	0.1901722	0.4385388	-0.12492657	AF510743
MICRO.782.C1_1392	-1.179987	-0.6842189	1.0552764	0.13482189	0.9816294	0.67021704	1.0922523	1.2849126	-0.23673177	-0.47990847	-0.82341266	-0.007506609	DQ222488
MICRO.11112.C1_541	-0.16918325	0.2536006	0.9678192	1.1563096	1.4529467	-0.5082605	-0.08992696	-0.91914654	-1.1847222	-0.57346904	0.7547009	0.22677994	NM_001071872
MICRO.708.C10_1502	-4.743127	-5.646408	-5.505956	-2.6006575	0.78564644	-0.19613075	0.048984528	0.92522144	0.63503337	0.6721332	-0.1706922	-1.7720244	BT012922
MICRO.708.C6_286	-3.3684673	-2.5971117	-0.1232276	0.107744694	-0.42172813	-0.5105486	-0.5395951	-0.31945467	0.7337692	1.1454036	-0.09503484	0.4193585	DQ252483
cSTB1D6TH_368	0.3527131	0.15142846	-0.09324598	-0.54654217	-0.06664801	0.12456846	-0.2311027	-0.15471053	0.42256343	0.58255076	-0.59749675	-0.20521665	NA
bf_cswbxxxx_0033f03.t3m.scf_233	0.4300983	0.93807936	-5.956113	-6.8506994	-1.970562	-1.5540895	-1.0701449	-0.70868134	-1.4885252	0.4204117	0.4147544	0.8376844	AP009271
MICRO.3199.C1_612	-1.3921008	-0.85494757	0.9185996	0.18194675	0.39665365	1.0171838	0.73607206	0.79943657	-0.2790346	-0.1927247	-0.9961138	0.13664484	BT013115
MICRO.5969.C1_993	4.934791	4.755465	1.2083383	1.1571946	-0.052825928	-4.699007	-4.7447567	-3.9237747	-3.6831508	-5.282632	1.4150088	0.23714137	NA
MICRO.9519.C1_603	-0.939986	-1.3383126	-0.24586248	0.47499132	2.3641572	1.487637	1.2517362	0.8091178	-0.7382295	-1.4406166	-3.1619534	-0.04521537	DQ460179
POABX56TV_752	3.1995182	3.0414824	-1.4389098	0.6425724	-0.6760447	-1.0070503	-1.5095687	0.1744473	-0.090988815	-0.58656013	0.9182522	0.4784081	NA
bf_stolxxxx_0002G02.t3m.scf_266	-0.019960403	-0.25130558	-0.06497383	0.381778	-0.32185388	-0.14488077	-0.96070385	1.2208097	0.54951066	0.14276612	-1.067054	0.85905695	NA
MICRO.13429.C1_2226	-0.049148083	0.4738493	0.28143883	0.2566142	0.7492838	1.3308768	0.88899565	0.8160167	-0.3627141	-0.20897055	-0.26828194	0.12858891	NA
bf_suspxxxx_0058e06.t3m.scf_142	-0.9310131	-0.6167927	-1.0341461	-1.2230446	1.0038424	1.677743	1.4403453	1.4121864	-0.084086776	-0.16985965	0.010267019	0.1371398	BT014492
MICRO.6671.C1_710	-0.51427937	0.27244282	-0.33904266	0.57920694	-1.3551204	-0.24984717	-0.85679245	0.13371444	-0.6089156	-0.6201823	1.0372566	0.8450893	DQ386163
MICRO.11567.C1_633	1.5362334	1.4596624	0.4643693	0.07496834	-0.03663373	0.019501448	-0.06427789	0.02119875	-0.25997353	-0.42135262	0.086728334	0.077153206	NA
bf_arrayxxx_0034c06.t7m.scf_536	-1.9067252	-2.7216136	-1.509548	0.3846407	-1.8237338	-1.8272042	-0.3464303	-1.2983713	0.803127	0.70633113	-0.2364111	0.5085254	CU210888
MICRO.2388.C1_1004	0.013772965	-0.026328564	0.9046159	-0.17017698	0.1890173	0.6677227	0.56900406	0.35516596	0.015556097	-0.3312466	-0.7084949	0.119092464	AM469155
bf_mxlfxxxx_0027f08.t3m.scf_485	-0.88991976	-1.135078	-0.36538053	-0.4352486	-1.0544715	-0.3774073	-1.1271851	-1.0228887	1.0679582	0.8003744	-0.023481846	1.29795	NA
MICRO.8550.C1_511	-0.11959267	-0.03351879	1.8630135	0.4339242	1.7226062	2.5212338	1.898309	0.5604191	-0.22291225	-0.7390313	-1.3693225	0.8902395	BT013222
bf_mxlfxxxx_0044d07.t3m.scf_530	2.5367522	2.529276	-1.5977135	-1.1662211	-0.11267185	-0.97940874	-1.9743705	-2.2945237	-0.114233375	1.2980433	0.21794474	0.3120947	NA
MICRO.2422.C2_633	-0.9099734	-1.8943443	0.09471774	0.030025482	-0.23571634	0.41663623	-0.675035	0.18084764	0.40778124	0.1128757	0.7178607	0.29935145	AM437089
POAD201TV_543	-0.13324976	-0.074793816	0.046283722	-0.23117638	0.41957283	0.4783001	0.26004744	0.019011974	-0.031728625	0.25478292	0.05932021	-0.059820652	BT013855
POADC13TP_784	0.22380614	-0.49450207	-0.39142084	-0.45655537	-0.68431234	-0.9036362	-0.37362885	-1.2187815	0.58453745	0.016850114	1.1412201	0.4544164	AC153121
cSTA23O16TH_442	-0.028288841	-0.28202963	-0.19582796	-1.2293215	-0.8972583	-0.2121687	-0.2497034	-0.53956056	0.08062333	0.54411674	0.31216466	0.9037602	NA
bf_ivrootxx_0051A02.t3m.scf_436	-2.1657987	-0.22359085	0.09314203	3.3925056	0.6187122	1.7526164	0.73250675	0.7518287	-0.5474508	-2.0011313	-0.59489584	1.0283245	NA
MICRO.4594.C1_608	1.652812	1.6985109	-0.9433799	-0.48987818	-0.48474574	-0.57149124	-0.03032875	-1.5607023	0.24137676	0.24043322	0.94613206	-0.28722012	AM435901
MICRO.3164.C3_801	0.36681557	0.117351055	-0.272583	-0.08694744	-0.8881984	0.5073042	-0.5229635	-0.42542744	0.3430947	1.6834104	-0.31329942	0.5614723	AC151803
MICRO.5482.C2_517	-0.61117125	1.5423517	1.7765155	0.32754993	2.9814057	0.4621005	-0.99545956	-3.0809412	-3.0977812	-3.2828627	0.858201	1.4080598	DQ834940
bf_mxlfxxxx_0067d01.t3m.scf_591	0.24803376	0.14563155	-0.39990878	-0.1211977	-2.230335	-2.8481312	-3.342199	-3.92314	0.1278829	0.35009408	0.6209496	0.013463616	CU041360
MICRO.17924.C1_739	2.2913246	2.2297244	0.366462	-0.8866751	-4.384163	-3.3082538	-3.1353827	-3.9605358	0.5533948	1.1841053	-1.1823605	-0.26804852	NA
MICRO.9790.C2_392	-3.9432259	-4.1859245	-0.57617974	-0.20615816	0.2654364	2.2709882	1.5327628	0.9958763	0.13554573	0.8182893	0.20984614	-1.4238229	EF025306
bf_stolxxxx_0014D01.t3m.scf_38	-2.6925592	-2.3601677	0.22660542	0.7519822	-5.4967813	-5.226802	-5.578871	-5.8389688	0.4222433	0.3745004	-0.6234281	0.18694031	Z14028
BPLI15L14TH_771	1.2364979	1.3707607	-0.3104663	-0.41046524	-0.87185764	0.12021589	-0.5416794	-0.5007186	0.44952625	1.1077417	-0.37003398	0.093428135	NA
MICRO.15443.C1_534	-0.10897446	-0.4128704	-0.1852293	-0.29579544	0.012446404	0.051175117	0.08318186	-0.46608162	0.38458073	0.33611107	-0.12312865	-0.079868555	AM437086
MICRO.7227.C1_572	-2.143176	-1.1827452	0.3011856	1.1621859	-1.2248096	-3.2011213	-2.8517287	-4.8858895	0.045235217	0.53463244	0.89750063	0.7719339	NA
cSTB31G7TH_15	0.01862979	-0.46669006	0.025235653	0.21625948	0.27435493	0.22344947	-1.1069951	-0.94695234	0.69042224	1.1653974	-0.6033771	0.30394208	AP009290
MICRO.568.C1_780	-0.039744854	-0.55336523	-0.00530386	-0.39412785	-0.094771385	0.09278965	-0.05033064	-0.6702776	0.1176945	0.251045	0.50405955	0.14984703	NM_126153
MICRO.5849.C1_1141	-1.9983516	-2.0991201	0	-0.46274042	0.9503956	-0.113981724	0.17663527	-0.85702753	0.058971763	0.2308762	0.46825957	0.2726276	AC151801
MICRO.224.C1_906	-1.2412186	-0.92091703	-0.05043602	-0.51855946	0.17442465	0.29544926	0.020860672	-0.9443035	-0.4153931	-0.021226883	0.7398877	0.49305606	NM_113143
MICRO.4100.C2_1065	-1.0393867	-0.66398597	-0.11479068	-0.9765744	0.26056838	0.7179606	0.9343419	0.14835715	0.2870844	-0.8939686	-0.22957945	0.036861777	NA
bf_arrayxxx_0054f01.t7m.scf_59	-1.2449973	-0.29580164	0.23517609	0.682189	-4.2522316	-3.9236875	-1.9068556	-2.4525108	0.83180267	0.16223836	-0.23521745	-0.085507154	NA
MICRO.90.C1_755	-0.32748365	0.1287148	-1.0426486	-0.22288418	0.11556554	-0.0724113	0.14422846	-0.7949455	0.10941571	-0.08624375	-0.056715727	-0.08079624	NA
bf_acdcxxxx_0018h08.t3m.scf_127	0.21588516	0.27809358	-0.6856773	0.9122267	-0.38670444	-0.4434526	-0.4529941	-1.2173557	0.16971254	0.554544	1.4354271	-0.26489007	NA
POCB894TV_528	-0.037663937	-0.57933235	-1.3497729	0.3497424	-0.5523863	-0.7285497	0.4354725	-0.070547104	0.80131364	-0.114985704	1.0943494	0.16243768	AY736125
cSTA32A13TH_37	-0.0988214	0.54823565	-0.18237162	-0.35786128	-0.8158617	-1.1228409	-0.64424133	-1.4771044	-0.028241873	1.3310258	0.59966683	0.82998526	BT013111
MICRO.10236.C1_675	-1.018676	-1.6088934	0.3783431	-0.7874775	-0.16993237	0.2255671	0.2648573	-1.5407729	0.21411467	-0.39872706	-0.10860658	0.52062416	DQ672601
bf_suspxxxx_0042h04.t3m.scf_84	0.13124323	-0.084079504	-0.54147387	-0.7473531	-0.976953	0.491673	0.69331646	0.92479587	0.5062388	0.6553588	0.010565043	-0.43063724	NA
MICRO.6078.C1_395	3.5272374	3.953135	1.0505466	2.3845086	-1.1817803	-0.304559	-0.6397276	-0.42776537	-0.30810285	0.07136488	0.16904306	-0.4065864	NA
cSTS11B15TH_684	0.7267933	0.5949607	0.9802439	-0.76085377	-0.40751886	0.24178767	-0.067513466	0.5919733	0.547553	0.45056236	-0.75486183	-0.27753818	Z49902
bf_suspxxxx_0041c03.t3m.scf_543	-1.2921438	-1.1100683	-0.7760291	-1.4453716	-0.87132025	-0.7139945	-0.19060755	-0.044888496	0.21829844	0.20087528	1.2201681	0.32555318	DQ252488
bf_arrayxxx_0068d12.t3m.scf_512	-0.024846554	-0.23765993	0.80675006	-0.045532703	0.6605902	0.71304226	0.4423473	-0.03464079	0.26218426	0.21390629	-0.3625375	-0.011080623	NA
MICRO.1311.C1_355	0.019592762	0.33199978	0.6961546	0.43202305	1.7159722	0.88110137	1.0717773	-0.5058496	-0.07576424	-0.01813054	-0.19925249	-0.59144807	CT990559
cPRO1O18TH_478	-0.4740126	-0.78677416	1.4786928	1.0698278	-0.65400314	0.30022335	0.10997081	-0.34770513	-0.18438858	0.1585604	-0.06701195	0.24474084	AF265664
MICRO.374.C1_1240	-1.8011398	-0.5814438	2.2474585	0.20628881	0.440053	-0.28182364	0.102869034	-1.4213138	-0.23533928	-0.64396477	0.07314253	0.9099674	BT012681
MICRO.10769.C2_847	0.15039349	0.098638535	-0.23961782	-0.20827436	0.31483316	1.1728854	0.5007787	0.5148721	-0.2898761	-0.09681344	-0.02459836	-0.091537714	NA
bf_arrayxxx_0088h08.t7m.scf_44	0.15855932	-0.05464363	0.25047994	-0.89384556	-0.91603184	-0.057174444	-0.27959347	-0.6495943	0.59174955	0.39727664	-0.71904874	0.36111605	BT014079
bf_mxlfxxxx_0063e07.t3m.scf_203	-0.05173731	0.44394946	0.68698406	1.6646097	0.4654827	-1.3592565	-2.034575	-1.9419713	-0.48342133	-0.67261875	-0.027294159	0.41759276	NA
MICRO.118.C2_380	-0.7155552	-0.84762764	0.2354269	0.001355648	0.01564312	0.9393201	0.58987474	0.45731926	-0.001728296	0.29130793	-0.16386652	-0.06597519	NA
bf_mxlfxxxx_0063h01.t3m.scf_11	0.009988785	0.2491827	-1.0007777	-1.2605548	-0.55958796	0.48609066	0.2221241	0.42752886	0.056208014	0.04767251	-1.1610329	-0.84607315	AC151957
STMJD15TV_1	-0.7707608	-0.13434172	2.5323875	3.2605965	2.5907025	-1.1515374	-1.2458062	-1.7041168	-0.7421843	0.21843171	2.6965084	2.294792	AY453085
MICRO.6075.C2_1482	0.30444574	-0.97582006	0.3243003	0.17453623	-0.46395636	-1.4375815	-1.6990552	-2.2344196	0.040484667	0.38750792	1.1113479	0.3017013	AY628140
MICRO.7108.C4_152	2.0383182	2.893845	-2.6520448	-0.95202494	0.023453236	-0.33008718	-0.54990053	-0.08039999	0.5162957	0.81486154	1.8799348	-1.2360892	NA
MICRO.7428.C1_702	8.446849	8.44131	1.9939659	3.3833153	-0.6304455	-0.41850042	-0.18069983	-1.3817716	-1.2753006	-1.1500641	3.3821046	0.23886096	NA
MICRO.109.C9_80	-0.40058708	-0.69403625	0.10980892	-0.37510967	0.066925764	-0.024650097	0.16431904	-1.0747209	0.0583421	0.14701748	-0.6016617	-0.14597511	BT013289
bf_suspxxxx_0011c03.t3m.scf_660	-0.7215097	0.001389742	-0.9005594	-0.43986726	0.010102749	-0.4371245	0.06687093	-0.24243426	0.036346793	0.097565174	1.1654056	0.8652445	AC160095
MICRO.5562.C1_653	-1.076144	-2.504947	0.04821062	-1.2453136	2.9132094	1.2400117	1.8670816	2.322772	0.2450059	0.3446406	-1.9497209	-0.19741821	NA
cPRO17C16TH_461	-2.006997	-1.754569	2.2322767	1.1820323	0.2577486	-1.2625704	0.6713443	-0.51880646	-0.00577414	-0.35333776	-0.9619765	0.4507445	NM_001062651
MICRO.8927.C1_598	-0.018866539	-0.13621187	-0.14750385	0.07195091	-0.7612567	-1.5243192	-0.7884321	-0.7807069	0.5392581	0.61378336	-0.005949497	-0.050023556	AY323127
MICRO.7581.C1_1463	-1.0873852	-2.0721257	-0.6556268	0.5122359	0.22879457	-0.014195442	-0.33530736	0.09506917	-0.23252845	-0.27079785	1.1105945	0.12893534	NA
MICRO.5266.C1_1960	2.2897272	1.9493108	0.72010994	-0.100265026	0.5454979	1.09337	1.0110383	0.8823452	-0.20138252	-0.7240946	-0.654253	-0.0378747	AB047476
bf_mxflxxxx_0055c02.t3m.scf_463	1.9486811	3.6599693	2.218706	0	-1.8446407	-0.85110545	-1.6132078	-1.4515171	-0.30907667	-0.120892644	0.579105	1.2924337	AC149290
MICRO.6533.C1_550	0.47773552	0.12975383	-0.6094103	-1.1929326	0.2232275	-0.09883523	-0.5044923	0.44572926	0.06451768	0.3259549	-0.86040926	-0.15815926	AP009276
STMGJ59TV_730	0.10496616	0.2668724	-0.43655872	-0.40443754	-0.1291666	0.7308531	0.12835932	0.5543232	-0.12914008	0.23931742	0.07311535	9.46E-04	AP009271
MICRO.11679.C1_59	4.850911	4.939473	0.34523964	0.3242252	-0.6172745	-0.5373874	-0.55111504	-0.65543866	-0.16599661	-0.33739376	0.802814	0.4264686	CU222538
MICRO.12810.C2_425	-1.7361054	-1.1443043	-0.27369332	0.20370579	-1.3927908	-0.9207113	-0.49720097	-0.094278336	0.4455905	0.32652533	-1.526149	0.27299356	NA
MICRO.1773.C1_1535	0.6110606	1.0294471	-0.28993702	-0.04097271	-0.13781309	0.49033165	0.034586906	0.17713356	0.06562698	0.12490034	-0.14134717	-0.3776586	BT013618
MICRO.15370.C1_737	-2.5470152	-1.7152781	1.2598686	0.14149666	0.05247736	0.8517461	0.68559456	0.3277812	-0.23612297	-0.7835164	-1.8823752	0.45563483	DQ268855
bf_mxlfxxxx_0038d07.t3m.scf_448	0.13263226	-0.968199	0.37845206	0.37450242	-0.92488384	-1.0505507	-0.9623523	-0.47101402	-0.50562	0.1210835	0.13859975	0.25239444	NA
MICRO.1456.C1_1914	-1.0653465	-0.6215267	0.9631045	0.70805526	0.41606784	0.3300972	0.42162442	0.23831248	-0.71630335	-1.0042967	0.4881022	-0.07319772	AK230363
(+)eQC-40	9.02258	9.455876	3.2110586	4.901969	0.048098803	-3.3353362	-2.4598143	-0.5344291	-1.7875652	-2.4736657	3.1686745	0.31562304
bf_cswbxxxx_0042e01.t3m.scf_604	-1.6416984	-4.74038	-1.1790402	-0.6023092	-1.4530256	0.26993394	1.0740042	1.168093	0.31160927	0.6878973	0.78245306	-0.058382273	NA
MICRO.6939.C3_935	-0.4531498	-0.69576836	-0.30260468	2.5523684	-1.7755494	-0.21361828	-1.0755398	-0.834785	0.19521618	0.37616456	2.9151957	1.2061694	AP009262
SSBT001E04x.scf_349	0.63150406	-0.33382368	-0.37505293	1.2331266	1.4623914	0.58229876	0.270123	-1.4815559	0.027997136	0.41533422	-1.6064808	0.28622246	NA
MICRO.3899.C1_825	-1.3100588	-0.066432	0.15601254	3.3776932	1.6893463	3.2849586	1.370733	0.94376516	-0.19817847	-0.5228605	-0.61659765	-0.13654292	NA
MICRO.331.C125_46	0.6655152	0.21110392	-0.11780691	-0.87956524	0.9792228	1.3699327	0.6511619	1.5370626	0.13393837	-0.045348883	-1.037252	0.22668242	AC149287
MICRO.16519.C1_292	0.19032288	-1.2209687	-3.9885123	-0.71361303	0.28280497	0.37695074	0.28797722	0.7866678	0.8578642	0.59917116	-0.7063637	-0.4076643	NA
096F03AF.esd_21	-2.8014555	-1.9861941	-0.5965724	-0.08334923	-0.5994625	-2.790603	-2.1330323	-4.019472	0.19936085	-0.026673079	0.7760775	0.19322348	NA
MICRO.6146.C1_1472	-0.26209116	0.008889198	-0.6581106	0.3904376	0.64338684	1.1263733	0.22852468	0.5682454	-0.15821683	-0.21803021	0.43958116	-0.071973324	DQ054581
POCCG17TP_607	0.35078287	0.09349084	0.056853056	-0.34677744	-0.46535587	0.18509197	-0.62053585	-0.32836437	0.8102595	1.03421	-0.3206315	0.44889605	AK127123
MICRO.1683.C1_1277	-0.678483	0.5011039	-0.5704174	0.093681335	0.002012253	-2.1506603	-0.5591068	-2.7923102	0.6404168	0.55107546	-0.023829699	-0.61203504	AM433999
bf_suspxxxx_0063h11.t3m.scf_476	0.7114661	1.5155168	-0.100623846	-0.80606747	0.035194397	-0.20268154	0.3155012	-0.5127158	0.1159271	-0.26362062	-0.25066435	0.18584979	BT013499
MICRO.13069.C2_776	0.9042146	0.3438878	-0.5971725	0.86820054	-0.17388558	0.87136364	0.4692495	1.0530202	-0.5345208	-0.059230685	-0.04852724	-0.09050405	NM_103122
MICRO.772.C1_1448	-2.1220105	-2.042629	0.14135933	-0.36903238	-0.5418811	-0.18861103	0.15062714	-1.2050407	0.09016979	-0.10503435	0.3394773	0.81570053	AM426654
MICRO.6010.C2_1576	1.8908052	0.91062474	0.28694963	0.67029715	-0.85632634	-0.9143238	-1.1823349	-1.7088273	-0.15037847	0.71635675	0.14789927	0.029823422	NA
BF_LBCHXXXX_0038E04_T3M.SCF_614	0.33580732	0.08381486	-0.16847706	0.77838016	-0.91341877	0.10033202	-0.5729871	-0.4491644	0.24184793	1.4916794	-0.33947587	0.7481904	X67027
STMGP63TV_401	3.3528728	3.3021173	-0.009459496	-0.17469501	-0.22947311	0.9196453	0.5010104	0.5586343	-0.12765098	-0.0311234	0.12530851	-0.23180604	AM474572
MICRO.470.C1_1	-0.2547307	-0.6632023	-0.056757927	0.23976779	-1.7682924	-2.3918028	-1.6677771	-2.6035347	0.22514898	0.7737968	-0.48351288	0.702001	BT024926
MICRO.15101.C1_1512	-0.5186424	-0.18043947	0.5757899	0.1983881	0.044154644	-0.38567352	-0.12243605	-0.14987421	0.2430582	-0.14633346	0.4027853	-0.08460665	NA
cSTA29C13TH_362	-0.38507485	-0.14016819	-1.3122966	-0.08067989	0.9960475	0.2733581	-0.005289555	-1.3524516	-0.085666955	0.73153675	1.2630957	-0.33548987	DQ535884
STMDE95TV_426	-1.0523007	-0.7286711	1.3337622	0.08754635	0.36539268	0.2290492	0.7244725	-1.0465131	0.116154075	-0.44797134	-1.462589	-0.13416982	NA
MICRO.2182.C3_951	0.38107252	1.2127278	-0.9345026	-0.040147066	-1.1503997	0.08888674	-1.151391	-0.027980328	-0.16341591	0.42488432	0.7986233	0.19113803	AJ006480
MICRO.11492.C1_731	0.035139084	0.26289606	-0.29378748	-0.2802186	0.61042976	1.0866709	0.89320517	0.77421904	0.07763088	0.023484468	-0.018324852	-0.1736865	NM_111245
MICRO.8628.C1_760	0.40175962	0.16479325	-0.24936771	-0.13464928	-0.7876029	0.18480468	-0.47375488	-0.4315486	0.80150217	1.1828448	-0.14970994	-0.15866756	NA
cSTB33M14TH_237	0.659178	0.09427309	-0.3238821	0.5046668	-0.8526244	0.11798859	-0.5450177	-0.50528955	0.39332318	0.93637407	-0.3958087	0.07373023	NA
MICRO.18229.C1_953	0.15800428	-0.24454975	-0.10841465	-0.23805666	0.2807393	0.39964724	0.23838711	-0.060054302	-0.003169894	0.19011068	-0.4823811	-0.17547607	NA
bf_mxflxxxx_0022h04.t3m.scf_637	1.0171788	1.0995991	2.4516993	-0.3041904	1.5192657	0.079215765	-0.9979141	-2.3282804	-1.917315	-0.66467	0.09976244	3.3067997	NA
POCBD63TV_272	0.058031797	-0.1711874	-0.042701244	0.13988543	-1.101973	-0.13582397	-0.81476355	-0.68182564	0.41941792	1.5410054	-0.22016358	0.81075704	NM_170726
TBSK01460FB08.t3m.scf_1	0.47960997	0.5667405	-0.18065214	-0.70895433	-0.6735296	0.2907629	-0.39358664	-0.25081348	0.7955954	1.2704611	-0.27441883	-0.05975294	NA
bf_ivrootxx_0019c08.t3m.scf_597	-1.8030934	-2.3099267	-0.012361527	-0.48639846	0.070846796	1.0748932	0.74285555	0.030033827	-0.16108096	-0.16305888	0.89982057	0.42816663	NA
bf_mxflxxxx_0006c10.t3m.scf_378	0.34728003	0.12286949	-0.31633806	-0.84210825	-0.35841417	0.50696874	0.29813766	-0.43216753	0.20346975	0.7205281	0.00437355	-0.21451771	AJ605553
MICRO.11153.C1_608	0	-0.1986227	-0.4050889	-0.51719666	-0.9264946	-0.00351429	-0.31028366	-0.34079266	0.14249992	0.07582736	0.39620686	0.42643476	BT012817
MICRO.10749.C1_858	-0.7579522	-0.042563677	-0.38468337	0.16846108	-0.74853206	0.34986997	0.019997835	0.16260982	-0.9534572	-0.6287209	2.5491583	3.3193107	NA
MICRO.12146.C1_659	-0.80854225	-0.06977558	0.6993556	-0.3817315	0.54124975	1.1923528	0.96751165	0.32555628	-0.25895488	-0.35103464	-0.11316657	0.67747974	NA
MICRO.11448.C2_388	1.5626729	1.4906089	-0.1758039	0.31173205	-0.3375125	-2.0548189	-1.6932902	-3.184805	0.08490455	0.29617107	0.8675213	-0.7137406	BT013740
096B08AF.esd_777	-0.12109375	-0.112706184	-0.8741417	-0.24864197	0.09948778	0.22426653	-0.19360113	0.29893637	0.4676993	0.6474688	-0.15465188	-0.29981208	NA
MICRO.11056.C1_437	0.575542	0.582839	0.20688963	-0.8796365	-0.6791086	0.04821992	0.5728464	-0.53021145	0.2574252	-0.1803019	-0.34446454	-0.1761682	BT025515
MICRO.182.C4_847	0.61218643	0.5056069	1.5326114	0.5258758	-0.9718392	-0.49901438	-0.550174	-2.083111	-0.39839888	-0.15255761	0.26474392	0.057306886	NA
MICRO.3399.C3_562	-0.33851147	-0.47585964	0.08510733	-0.16226959	0.15616322	-0.029117584	-0.21387339	-1.0264959	0.20256078	0.4743073	0.7546704	-0.006733656	AM481936
MICRO.13328.C1_132	9.298477	9.139388	-0.4156587	3.607639	3.5900247	3.2404037	2.1120498	-0.62769413	-0.17199796	-0.07022095	-0.20325005	-0.32435918	NA
bf_arrayxxx_0076b05.t7m.scf_292	-1.7308927	-1.9316177	-0.21566343	-0.2424388	-0.6226673	0.37783003	-0.038764	-0.06250048	0.023356915	0.18690729	0.3855183	0.58126616	NA
MICRO.12905.C3_496	0.7222161	-0.31350255	1.5410545	0.15105057	-1.3880787	-1.4683554	-0.9046414	-4.0510488	-0.20330763	-0.020353556	0.49941635	0.10423732	AC149301
MICRO.10197.C1_617	-2.6082451	-1.8253973	0.38579917	1.5513041	0.8455579	-0.52251315	-0.20583558	-1.6545208	-0.08557439	0.4302467	-0.14335549	1.1143284	NA
MICRO.15126.C1_1624	3.1774466	3.381059	0.9931481	1.02895	0.97772956	0.9192641	0.56496644	-0.41129494	-0.50315696	-1.3951077	-0.27609992	-0.023058534	AM437604
STMGX02TV_441	-0.33683968	-0.13984537	0.6870346	0.34335375	-0.071181774	-0.3723216	-0.30307484	-2.2032433	-0.025603175	0.07974744	0.15317392	0.3667488	NA
bf_mxflxxxx_0025g03.t3m.scf_563	0.6008377	-0.3191266	1.1230359	-0.12649536	0.863029	1.0773807	0.9501715	-0.083480835	-0.06157863	-0.086441755	-0.58381104	-0.025357723	NA
MICRO.660.C2_386	12.086651	12.677704	-0.7262807	-1.258493	0.030326843	-0.27202463	1.0206869	0.61255	0.032967925	0.19404292	0.2691096	-0.39239216	NA
MICRO.4760.C2_1	2.6407309	2.540145	-0.7596483	-0.7021704	-0.48798966	-0.08486128	-0.04507208	-1.023962	0.0991416	0.058835983	1.2933462	-0.023056746	BT012885
bf_swstxxxx_0022f09.t3m.scf_455	0.46341825	0.5170257	0.7945993	0.38954568	0.19737244	0.6262684	0.44084692	-0.42329788	-0.653235	-0.51271117	0.3370875	-0.15852046	AC151803
bf_mxlfxxxx_0059a07.t3m.scf_1	4.9205117	5.1009283	-0.42265582	-0.3949654	-2.9502954	-0.62999725	-0.09853506	-0.8343878	0.52445024	-0.19461882	0.30009997	-1.32565	Z50099
MICRO.6190.C1_883	1.8582606	1.1038642	-0.65525246	-0.2229414	-0.7696638	-0.55345774	-0.04440689	-0.4425528	0.26598346	0.25305152	0.17846394	-0.7248633	AC188781
MICRO.1981.C1_1086	0.43159962	-0.01575613	0.49217463	0.120518684	1.1504598	1.5468054	1.4102178	0.5709295	-0.05606401	-0.18544602	-0.055368185	0.0452168	CU041361
bf_mxlfxxxx_0014b09.t3m.scf_665	3.8887634	3.538043	-2.1074748	0.38519287	5.099373	0.28399396	-0.13683224	-2.261162	-0.15358609	0.29568875	-1.4250875	0.28964436	NA
BF_LBCHXXXX_0036E02_T3M.SCF_321	0.19690514	-0.01850915	-0.4887209	-0.3083682	-0.12755084	-0.055522442	-0.38194823	-0.5869417	0.33055615	0.43715107	-0.70674706	0.83738613	NA
MICRO.1824.C1_755	-2.1334567	-2.2333686	-0.33161378	-0.32641912	-0.29739404	0.0743804	0.19901037	-1.4759755	0.2903186	0.30597925	0.91623807	0.88837385	BT012817
MICRO.3639.C2_101	0.2247901	0.010822296	-0.46349788	-1.0217137	0.18047619	-0.05954051	-0.05405569	0.17929864	0.26630676	0.46404755	-0.6874118	0.001569271	NA
SDBN005F12u.scf_302	-0.4506507	-0.65889955	1.0240288	-0.022126675	-1.0231934	-0.7078068	-0.51279616	-1.1394947	0.7240978	0.63468385	-0.8555019	0.21690369	NA
MICRO.6110.C1_802	5.177039	4.957225	0.60834	0.16215038	0.046501398	-1.1129069	-0.9567971	-0.54691553	-0.19350457	-0.86034155	2.4435391	0.47569573	NM_147852
SDBN002A24u.scf_644	1.4795349	0.8598616	0.4504845	0.20618033	-0.5081153	-0.40654182	0.47855663	-0.5293851	0.13552105	0.105782986	-0.8450105	-0.2293731	NA
bf_suspxxxx_0011g02.t3m.scf_511	0.001302242	-0.12746382	0.09165859	-0.87640095	0.47595072	0.54241896	0.8989644	0.5100775	-0.04887581	-0.14929533	-0.7093787	-0.9955008	BT012988
MICRO.4082.C7_735	1.1765513	0.8027005	-0.46202755	1.8213372	0.81343603	1.0076761	-0.7889662	0.19787979	-0.30465233	-0.25136304	0.5063009	0.2942593	NA
MICRO.7305.C1_167	-3.0735874	-2.2305884	-1.0925465	0.16382027	-1.3437943	-0.7745817	-1.1578779	-0.37670946	0.49916637	-0.8654431	1.4905226	0.8041353	AJ698922
SDBN001D08u.scf_508	-0.7073214	-0.37105703	1.9159055	0	0.6600914	2.3871646	2.1716938	1.0565939	-0.4465003	-1.2281523	-1.5191263	0.3506534	AC157890
(+)E1A_r60_a20	-0.06634903	-0.6041608	-0.9364085	-0.7474642	-4.555711	-4.1973276	-4.5663085	-3.8720517	0.31660426	0.7575064	1.7873609	0.1350143
MICRO.11515.C1_1361	0.4275365	0.24135756	0.099112034	-0.8793273	-0.7277527	0.29023647	-0.46518278	-0.2566514	0.288024	0.6522808	-0.5423591	-0.13680935	AM468203
SDBN005P03u.scf_85	0.75431204	0.77410746	0.17707372	0.02109313	-0.9493022	-0.46592712	-1.2578497	-0.675766	-0.093179464	0.49803042	-0.10077906	0.9990159	NA
SDBN001B20u.scf_105	0.17614174	0.001927614	-0.5550585	-0.93709135	-0.007403374	0.12144494	-0.11261797	0.2701609	0.02846235	0.39501143	-0.8115516	0.9859891	NA
bf_ivrootxx_0040c05.t3m.scf_409	-0.39643145	-0.76022005	-0.70830584	-0.34562135	-0.18721056	0.11579132	0.04913664	0.5363126	0.13905936	0.05970502	0.88626647	0.29241323	AC193778
bf_stolxxxx_0049f05.t7m.scf_567	0.4976039	0.24051356	0.85872316	-0.84220195	1.5358949	1.5832534	1.2147293	1.1551373	-0.475564	-0.77785337	-0.09333491	0.3863759	AM489050
MICRO.17796.C1_16	-1.8720846	-1.6085901	1.0196896	0.061205387	-0.8206816	-0.24666166	-0.3371601	-0.8164563	0.510311	0.40976667	-0.11093092	0.5929353	AY310779
MICRO.5659.C2_1447	-0.29634333	-0.23163772	-1.583283	-0.27282166	0.31544566	2.6003187	1.5546753	1.1466978	-0.058397174	0.18529594	0.18768144	-0.35599792	AK226937
MICRO.1131.C2_788	-0.8565912	-0.31677675	1.5621104	0.4098134	0.69832706	1.0575562	0.9193783	0.73238707	-0.33304822	-0.3937087	-0.12627745	0.6600683	DQ480337
STMHQ29TH_735	0.40592623	-0.26730657	0.32440448	0.3604045	-1.3443689	0.17981148	-1.1677275	-0.36411238	0.60766274	0.3909583	-0.49413037	0.6825088	AF411807
MICRO.3872.C1_1451	0.40410566	0.16339922	0.26501036	-0.020249367	-0.40624237	0.42171288	-0.057932377	-0.23823166	-0.030581832	0.1666503	-0.080914736	0.016829014	NA
STDB003G08u.scf_78	1.0003281	1.3805323	0.12422919	0.5767429	1.2815869	1.3179295	0.74063134	0.8536835	-0.42956346	-0.940732	-0.52822876	-0.05220878	NA
cSTB10E21TH_474	3.715263	4.341919	-0.8266182	-0.23497915	-0.52566814	0.8643279	-0.22174883	-0.11922121	0.8517613	0.49751925	0.5342587	-0.94709456	AF406699
bf_mxflxxxx_0019b07.t3m.scf_381	-0.6988199	-0.85026765	0.5383444	-0.15740538	0.9300599	1.3065834	0.9257364	0.78652	0.050481558	-0.75458	-0.7612473	0.073883295	NA
MICRO.833.C5_21	0.11227846	-0.8188119	-0.30953074	0.16544533	0.028300285	-0.019233227	-0.6985717	-0.78719354	0.06934768	0.2677101	-0.100256324	0.8168576	AK224910
POACI02TP_579	-1.1035044	-0.3162446	-1.6846492	-1.0782616	-0.77720857	0.7464137	-0.12740636	0.21990585	0.6488358	0.45205355	-0.08474171	-0.18383873	NA
MICRO.2286.C50_65	-0.25905895	-0.004653692	0.49686384	0.04957056	-0.8384452	-0.48453665	-0.30035806	-0.12403417	0.3776648	0.18062758	-0.5266882	0.9962245	NA
cSTD8F19TH_611	-0.038767338	0.4726715	0.23913813	-0.5181782	-0.38283968	-0.5961032	-0.18504167	-1.3545732	0.23824692	0.102513075	0.3131081	0.94432914	NA
MICRO.18016.C1_1093	0.48361707	-0.3645494	-0.1580975	-1.1900206	-0.27635098	-0.30976176	-0.18210769	-0.5390549	0.20547438	0.43792677	0.3625071	0.80323565	BT029524
MICRO.16700.C1_757	0.6651325	0.297606	0.47309113	-0.06671381	-1.3950949	-0.9509268	-1.0518703	-2.3668528	-0.027308345	-0.22293687	1.2067411	1.1280184	NA
MICRO.2559.C2_218	-0.2531774	-0.25839257	-0.7729566	3.3809824	2.7363017	2.7973275	1.7219129	0.92674637	-0.86585444	-0.5814762	-0.2512728	-0.28134298	AB192884
cSTA45J23TH_347	-3.190131	-2.6905684	0.83233166	-0.88927245	-1.1497993	-0.52656484	0.14627647	-1.7089419	0.10332531	-0.2702607	0.08673608	1.1534133	AM484632
MICRO.13273.C1_554	-1.1690292	-1.1121056	-0.043315887	-0.058956146	-0.29505968	-0.26629496	-0.2320962	-1.8821216	0.29907918	0.4929905	0.010758162	0.33009982	NA
MICRO.11512.C2_1101	-2.1304233	-2.133743	-0.4957974	2.38E-07	-1.2606637	-1.2747147	-1.7672601	-2.4491658	0.74138033	1.8750585	0.32892716	-0.024234653	AM432584
MICRO.2062.C3_1550	-0.4046607	0.458632	-1.6883817	0.3449602	1.2694893	1.5288262	1.2112408	1.1450543	0.0915997	0.43582797	-0.6695845	-1.6093323	X92847
bf_swstxxxx_0007b05.t3m.scf_551	-0.14851475	-0.35699058	-0.60450697	-0.001998186	-0.5282018	-0.39547753	-1.0387902	-0.7915492	0.07551116	1.7153347	0.6789403	0.6774199	NA
MICRO.6119.C1_657	7.506584	7.1321664	-0.12569165	-0.03796172	0.44665122	0.011259556	-0.21751785	-0.34232688	-0.24593174	0.42526627	0.31424713	-0.2482382	AM452012
cSTB10M6TH_394	-0.72848225	-0.74105024	-0.6089616	-0.430542	-1.7123907	-0.17453766	-0.06300354	-0.8569069	0.5491742	-0.052816868	0.58150625	0.25721788	NA
bf_arrayxxx_0050g10.t7m.scf_42	0.94573236	0.8189266	-1.0944245	0.25643897	0.20263791	0.11614394	0.12836099	-0.3355298	-0.17582917	-0.07908583	0.4232359	-0.220819	BT014234
MICRO.17728.C1_536	0.5594988	0.22561646	-0.25099134	-0.59839773	-0.571681	0.4420247	-0.22190475	-0.3150425	0.27865726	0.75806034	-0.31077456	-0.1594193	NA
MICRO.17370.C1_781	-0.50855255	0.4773159	2.2810068	-0.015452385	1.5290627	2.8256006	2.4616132	1.5660677	-1.2622635	-1.6228232	-2.859116	0.27683592	NA
cSTB38K18TH_1	0.050599575	-0.18613815	-0.42690563	0.5310173	-0.18800354	0.015216589	-0.32561684	-0.092118025	0.105077446	0.5887916	-0.49782848	0.15583527	AC149290
TBSK00358FF10.t3m.scf_210	-0.99919844	-0.93022966	-2.0779629	-1.7616792	-1.1070781	-0.38586092	-0.6093631	-0.057088375	0.5070466	0.228724	1.1590722	0.19127941	DQ228340
MICRO.8823.C1_794	1.4367046	1.0601277	-0.3354802	0.42321348	-0.77090263	-0.02452898	-0.1582694	-0.8300767	-0.020770907	-0.023362875	0.13410854	0.035865784	NM_001066512
MICRO.3511.C1_575	0.2575853	-0.87346625	-0.79554415	0.38021326	0.11508393	-1.7961502	-0.7871418	-2.5236444	-0.04589653	-0.114863634	0.76795757	1.0820686	NA
MICRO.10567.C1_642	0.049668312	-0.17837906	0.59243965	-0.2971015	0.7608967	1.149766	0.7651849	0.61952686	-0.24232304	-0.07827544	-0.065321684	0.11299443	AJ620905
MICRO.6375.C1_1037	5.447052	4.618084	-1.8756495	-0.14540076	2.5550456	0.6116426	0.57867694	-0.8460374	-0.42213362	-0.70085037	0.36433136	-1.3262289	NA
MICRO.13253.C1_718	0.5320327	0.5464864	0.82500553	1.0677118	-0.4428332	-0.045812607	-0.43941927	-0.67764235	0.3119287	0.5651367	-0.5838752	0.07727766	NA
MICRO.592.C8_245	-1.9944973	-2.2185903	2.5400293	1.4896326	0.22503352	-0.5223398	-0.8150623	-2.812272	-0.09381586	1.1608896	0.36964476	-0.20044494	X56265
MICRO.56.C4_809	0.02974701	-0.18568659	-0.1351037	0.24097109	-0.946877	-1.2875957	-0.7829232	-1.9241805	0.33940423	0.6533749	1.018122	-0.16140175	NA
MICRO.6591.C1_974	3.6555495	-0.41024065	-1.8131456	-0.5468221	-0.0756197	-0.4268372	-0.875	-1.7707808	0.27522612	0.48304212	2.4554617	0.99732614	DQ103498
MICRO.6562.C1_1063	7.593593	7.791739	-0.6169617	2.0520263	-2.96833	-2.7345514	-3.3819735	-4.193072	-1.1118269	-0.8074485	3.792644	0.3391081	NM_126137
STMIS90TV_427	2.9953594	2.5126345	0.39897108	-0.6383393	1.7524304	-1.1422994	-0.64954066	-1.4681659	-0.0349074	0.24822593	-0.28731084	0.10863674	NA
STMHX57TV_614	0.2144494	0.988271	1.9577115	1.7631867	0.9892237	-0.51243114	-0.6839144	-1.7267265	-0.41047996	0.0815897	-0.8608501	0.09365082	NA
MICRO.1091.C3_54	-0.53348446	-0.5553098	0.21082163	-0.107507706	0.17528486	0.20495987	0.76139164	-0.5082283	0.12142527	-0.30588865	-0.532907	0.09151912	BT013575
MICRO.7219.C1_623	-0.8202734	-0.92981625	-2.148875	-0.06794667	1.0255139	0.57249236	-0.29979086	-0.21550131	-0.055240393	-0.043946266	0.88733935	0.4331417	AM470429
MICRO.5292.C1_561	0.5127022	0.26602626	-0.61320543	-0.2981434	-0.99926066	-0.7533989	-2.0517719	-1.8580065	0.34021652	0.11907554	1.4834937	0.32214558	NA
MICRO.9611.C1_824	-0.4436016	-0.48244286	0.59723854	-0.2925067	0.19119692	1.0861683	0.53613615	0.11572838	-0.016268969	-0.035440445	-0.4917295	0.22699285	BT012979
MICRO.13388.C2_517	-0.058191776	0.090414524	-0.24719477	-0.36605787	0.16710472	0.8322687	0.3398652	0.22201347	-0.11957049	-0.039539337	0.2365663	0.014623404	NA
MICRO.13630.C1_467	0.4597366	0.24132633	-0.075007915	-0.74679375	-0.6162596	0.23399472	-0.44060612	-0.3369341	0.76379913	0.70285666	-0.39553404	-0.08561516	NA
MICRO.2712.C1_1379	0.29887486	0.19137669	1.3750505	0.5535641	0.4895501	1.391222	1.1070275	-0.10229206	-0.572351	-1.1620479	-0.669817	0.08951068	BT013302
MICRO.4509.C1_799	-0.9993906	-0.23020697	-1.0175185	0.13879418	0.2237773	-0.2016244	0.03493595	-0.9511843	0.14018393	0.5491438	1.4933174	-0.7611636	NA
MICRO.2963.C1_1555	1.5434332	2.2975302	-2.3720794	0.46642447	0.031029701	0.18681622	-0.45197344	-0.74710083	-0.22385657	0.021036386	0.41276908	-0.1421771	X94947
MICRO.2856.C3_345	-0.8362012	-1.5848303	1.199197	2.4683566	-2.4388146	-1.623503	-2.2707438	-2.1564465	0.25614715	0.025265932	0.1428715	2.5337353	NA
MICRO.540.C4_951	-0.025875568	0.10630369	-0.15616441	-0.47787642	-0.6789241	-0.30663133	-0.62130785	-0.85093284	0.17992848	0.18706894	0.7822994	0.55512166	AY056053
STMDB73TV_171	-0.39961243	-0.8165412	0.45738816	-0.075844765	-1.0754502	-0.57263136	-0.42964482	-2.0401998	-0.2569949	0.43319798	0.89210653	1.2243975	NA
MICRO.11397.C1_759	0.14063883	-0.13430071	-0.09042978	-0.55690694	-0.68553257	-1.0173898	-0.72085977	-2.2332075	0.50236094	0.50761414	-0.102000594	0.06602812	AC164395
MICRO.12870.C1_890	-0.22695565	0.16901112	1.9016528	1.0058527	0.59151506	0.4815619	0.6635301	-0.77685404	-0.35604954	-0.23530078	-0.48688364	0.5458009	DQ244506
bf_stolxxxx_0067h03.t3m.scf_382	-0.118534565	0.5750027	-0.5856509	-0.24638367	0.5376625	-1.2347858	0.23642015	-0.7685547	1.412808	0.9771311	-1.9972464	-0.20720148	AK224616
cSTB20D11TH_215	0.31658673	0.5484133	-1.9747512	-0.37484932	-2.9502811	-3.9321105	-3.194493	-6.2077537	-1.0744609	0.19048297	0.5072174	0.4148805	AC144791
bf_mxflxxxx_0008d05.t3m.scf_529	0.30425096	0.001489162	-0.35866594	-0.11103034	-1.1323514	-0.35152507	-0.38745666	-0.040364742	-0.18960524	0.26196492	1.0805212	0.65830207	AP009300
MICRO.6074.C2_695	1.2100859	1.2981262	-0.08251238	-0.24887848	-0.3956275	-0.6507356	0.11848736	-0.80766153	-0.0592978	-0.29674935	0.18904138	0.08202553	U55219
MICRO.6466.C2_667	0.39151335	0.52577686	-1.0091887	-0.9388561	0.1287775	0.86897564	0.58574533	0.26953888	-0.2909851	-0.23832655	-0.002965927	-0.69426394	DQ235190
ETG05_66023	0.21161604	-0.09541106	-0.5650835	-0.5613527	0.3159914	0.5533438	0.18803835	0.7686982	-0.16800153	0.53821814	-0.22607982	0.037860513
MICRO.744.C1_1088	0.35616827	-0.00886488	-1.2117839	0.39974308	-0.29644918	-0.35076094	-0.15888834	-0.8042908	0.053199768	-0.07464671	1.0759823	0.6447849	AM440207
MICRO.2396.C3_543	-0.40099192	-0.14506912	0.10424566	0.36937475	1.6341286	1.4709554	1.1129203	1.0074182	-0.14786303	0.025173664	-0.2228961	0.17726493	AJ006228
MICRO.2975.C5_757	0.5223105	1.1226962	2.464975	0.8821466	1.759052	0.010524511	-0.06767702	-2.0007489	-0.6378981	-0.06821215	-0.045472026	1.3460677	BT013063
MICRO.3395.C2_802	0.5340674	1.3242042	3.0153859	1.8550999	0.97444415	-0.19871378	-0.4202416	-0.66603804	-1.0423485	-1.4695525	0.008140564	1.4600043	AM426912
MICRO.1600.C1_677	2.6581526	2.9027252	-0.4642191	-0.57782817	1.7020955	1.7878938	1.901144	1.6952777	-0.13744986	-1.0708677	-0.18766308	-0.5202273	X76293
bf_stolxxxx_0047e02.t7m.scf_454	-3.293668	-4.4123907	-3.9207535	0.43859792	-0.22979832	0.07776022	-1.4783838	-0.12588334	0.11140913	0.6587832	0.26245832	0.50885856	AK224641
STMEZ82TV_779	1.4374928	1.5959916	-1.077699	3.7251525	0.11899996	0.8671298	-0.25925612	0.5588722	-0.77823377	-1.4879086	1.0288787	-0.14299965	BT014403
BF_LBCHXXXX_0022A02_T3M.SCF_527	-0.53646755	0.11330986	-2.472471	-1.7140357	-0.83060026	0.24564052	0.5106752	1.3862612	-1.042399	-0.5654825	1.8991731	0.09416556	NA
MICRO.2892.C1_1209	-2.4498134	-2.2578318	0.41540504	-0.45958924	-1.7493474	-1.272862	-0.63072133	-1.2036667	0.022658765	0.040452003	0.3605194	0.7864461	AM435328
MICRO.951.C1_586	-0.101326466	0.663785	-1.2436414	-2.1045856	0.5979705	1.1455493	1.2474174	1.5949302	-0.33412504	-0.51307726	-1.8170712	-1.5237594	NA
bf_swstxxxx_0009e04.t3m.scf_516	0.3701861	0.20550942	-0.3683486	-0.9633508	-0.81915236	0.3800285	-0.51948595	-0.24393511	0.31383455	0.5863267	-0.6257312	-0.2073152	NA
MICRO.9140.C1_282	1.1423409	3.9532676	-2.5896485	-1.347933	3.1271105	1.5440502	0.7714155	0.35660172	-2.1570413	-1.6928085	0.52054083	-0.75659287	NA
cSTA43K20TH_19	0.41112328	-0.28831744	-0.39218235	-1.396059	0.5971458	0.7134788	1.3240187	0.89165354	0.16965199	0.06641233	-0.36366355	0.07740641	NA
cSTA5H20TH_149	-0.48742223	0.005185604	-0.3191173	-0.49459672	0.97779274	1.7533112	0.4715867	1.4905486	0.18702132	-0.094049454	-0.7891753	0.27546692	BT013153
MICRO.1130.C1_1396	7.547748	7.5747433	1.7140524	1.5024574	-0.90027165	0.46912265	-0.28142715	-0.52174664	-1.2151097	-2.3857174	0.9425591	0.16053748	BT013953
MICRO.11860.C1_677	0.3269682	0.07472181	-0.316257	-0.8432913	-0.5928755	0.6359551	-0.65514326	-0.07502985	0.5671548	0.70400095	-0.38191628	-0.13221233	AC145120
cSTA11C1TH_365	2.9107013	2.8513908	-0.0694716	-0.7926738	-0.4748702	0.101897	0.20950508	-0.21221232	0.16469157	-0.52559185	-0.15006721	0.082175136	NM_117947
STDB001D19u.scf_201	0.001939774	-0.79924035	0.2249384	-0.8057852	-0.34635115	-0.20350409	-0.19147229	-0.88379383	-0.043935776	0.1710453	-0.39891863	0.43741035	NA
cSTB47B9TH_497	0.24024725	0.37882638	0.47762108	0.9105406	0.07337737	-0.5841522	-0.6448338	-1.1758664	-0.014798701	0.09113908	-0.002715111	0.047567487	AY303171
MICRO.1814.C2_683	-1.0483332	-1.4082818	1.7839241	-0.07263756	0.9702549	1.6604815	1.5651212	0.7267809	-0.12310588	-0.78704834	-0.4349432	1.0595214	DQ641138
bf_mxlfxxxx_0026b11.t3m.scf_170	0.1656251	0.092895985	0.3707943	-0.36285257	-0.07089329	0.37462282	0.3306756	0.2105341	-0.092141986	0.009369612	-0.030755043	-0.025179386	NA
BF_LBCHXXXX_0008G09_T3M.SCF_408	0.30796123	0.045030832	0.24231291	-0.4283576	-0.16152906	0.14556289	-0.44359112	0.07817578	0.6758104	0.6425015	-0.35348916	0.56943524	NA
MICRO.10767.C1_1431	0	-0.99728346	0.734045	4.391166	1.4178627	-0.06480789	-1.4899032	-1.728138	-2.3801017	-2.9599953	4.816045	2.3738008	X55193
MICRO.4841.C1_1678	0.16747236	0.6878228	-0.636672	-0.099075794	0.48859692	-0.40063214	0.104252815	0.054718733	0.2577144	0.013590932	-0.79354906	-0.6439196	AM440149
MICRO.15730.C1_769	-0.13795996	-0.273242	-0.36733103	0.045979977	-0.34252405	0.15176058	-0.32069397	-0.18956757	0.2887671	0.33763003	1.0668862	0.5571022	NA
MICRO.149.C1_1078	-1.1050382	-1.9871747	-0.9840312	2.1254783	-1.5821612	0.6657586	-0.3695631	-1.3692276	0.6128751	1.1154802	4.3567553	-0.058409452	AB027752
MICRO.14400.C1_667	0.17805004	0.22595978	0.10010958	-0.6882129	-0.031223297	0.60542727	0.6523738	0.08772659	0.023400307	-0.48651826	-1.2849514	-0.47843266	U89841
SDBN006A14u.scf_545	0.6461952	1.0348332	0.3584516	-0.2542498	0.85062766	-0.12659907	-0.003625155	-0.63684535	-0.07725024	0.16263902	0.7155478	-0.20880151	NA
bf_mxflxxxx_0007b10.t3m.scf_522	0.3097372	0.32845235	1.6309178	1.3266833	-1.1123002	-1.46906	-1.1806808	-3.8107738	-0.13731241	0.13411641	0.5273161	0.7745167	NA
BF_LBCHXXXX_0024H06_T3M.SCF_297	2.3889968	3.0003955	5.253544	5.8098793	-1.4335687	-1.2858386	-1.9311495	-1.7957001	-1.007895	0.612386	2.7485418	2.3166041	NA
MICRO.1800.C1_1116	-0.47370744	0.35497475	-1.1883957	0.272161	0.39444542	-0.7304783	0.123960495	-0.85336065	0.17543024	-0.41893864	0.7578776	-0.68399346	AC171735
MICRO.7054.C1_677	-0.47174335	-0.6723981	0.24958062	0.19222593	-0.97084785	-2.7993393	-0.8609798	-2.769493	-0.35060757	0.6848568	0.6948577	0.17950058	AP009283
MICRO.13207.C1_1000	-0.37016726	-0.6399677	0.46326423	0.98347783	-0.92236996	-1.5570779	-1.6310406	-1.9181409	0.10672897	0.3998897	-0.30066252	0.36967885	AJ243339
MICRO.318.C10_421	1.2007341	0.8917105	-1.5019832	1.7091882	0.68582153	-0.34006858	-1.3923554	-1.6348717	-0.16694379	0.840253	-0.05419612	-0.1423378	AF261142
MICRO.15712.C1_476	0.43465328	0.3688569	-0.6335759	-0.15020132	-0.16657448	-0.018729687	-0.16534328	-0.5260229	0.20141494	-0.012386084	0.44856095	-0.021966457	AY626826
MICRO.14752.C1_1069	0.20646644	0.7020762	1.0313599	0.43902755	0.43025517	1.1455991	1.0437262	0.4387493	-0.46074766	-0.72458375	-0.8806994	-0.06567311	NM_001073154
MICRO.14366.C1_1263	-1.0228736	-1.2509513	-0.9812932	-0.022128582	-1.6161315	-1.2148011	-1.0311787	-1.3724797	0.27242517	0.5272367	0.22292185	0.5144584	CU222536
bf_arrayxxx_0017g05.t7m.scf_661	2.900137	2.9626145	-0.040412426	-0.104512215	-0.8735924	-0.45136976	-0.19664097	-1.0257311	0.19272768	-0.04309511	0.31389213	-0.5473664	NA
MICRO.12827.C1_299	7.1749573	10.927204	2.4427621	1.2710309	-0.15788627	-0.79186296	-1.4412298	-1.3771172	-0.50529724	-0.17666209	0.18711078	0.67245376	NA
MICRO.660.C1_844	3.212122	2.8450465	-0.18495941	-0.88623095	1.7671747	-0.005515575	0.26827765	0.33443928	-0.004707217	-0.1843803	-1.8480432	-0.13260746	AF308937
MICRO.17601.C1_666	0.7352793	1.1495392	-0.66490364	0.54304457	-0.45708132	0.35332632	-0.5789366	0.22396302	-0.07081318	0.6983259	-0.21479464	-0.36311245	NA
MICRO.8524.C2_557	0.6871803	1.1941793	-0.5195041	-1.3784151	-0.026171446	0.86768484	0.39069104	-8.48E-04	-0.7146564	0.020893216	0.061154485	0.518481	AC149488
bf_suspxxxx_0051e12.t3m.scf_540	0.23589993	0.004061222	-0.42272377	-0.9494424	0.33255005	0.6943295	0.17290187	0.9361756	0.09982127	0.49081326	-0.5135031	-0.3198297	NA
cSTA42F22TH_31	0.36744642	0.5665755	-0.29285574	-0.30225563	-0.770391	0.23305678	-0.49470425	-0.44329882	0.7232336	1.1762676	-0.38943338	-0.18800974	DQ235191
bf_arrayxxx_0012c07.t7m.scf_493	0.4738512	0.24489498	-0.18808794	-0.71272373	-0.6578102	0.27331638	-0.17116928	-0.3357916	0.33317095	1.0244434	-0.290509	0.060430527	AC171734
bf_stolxxxx_0067h02.t3m.scf_121	-1.8597944	-2.3600805	-0.6072273	-0.8448286	-7.3347216	-7.628675	-6.72239	-8.239089	0.4761486	0.5894036	0.2774725	-0.014723063	BT012734
MICRO.1330.C1_590	0.15144372	1.0179343	0.60129905	-1.0364704	0.031502962	0.99552584	0.12751245	0.09204936	0.007415175	0.40112376	-0.6273091	-0.37190545	NA
MICRO.16868.C1_402	0.23781013	-0.03831172	-1.2203405	1.7051506	0.94091415	0.91194344	-0.823071	-0.62357473	0.31951457	0.680619	0.32200456	-0.50663495	DQ314757
SSBN002H19u.scf_724	0.42646313	0.20244408	0.057816505	-0.7643485	-0.67738247	0.2303493	-0.46111917	-0.3752632	0.30150145	0.7691252	-0.37297273	-0.12503588	NA
bf_ivrootxx_0029c06.t3m.scf_112	-0.34692574	-0.5701213	-0.67087317	2.0334704	0.50912905	-0.5447843	-1.2364793	-1.1468477	-0.274473	1.3961978	1.9264432	1.6805397	AP006667
MICRO.12707.C3_686	0.30545044	-0.7581675	-3.6850066	-0.5292034	0.04029894	1.6929221	0.49055386	0.5760627	0.2983427	1.0285032	-0.17404008	-1.0711784	AK224596
MICRO.14390.C1_1522	1.3338428	1.6414485	-1.7724547	1.0510747	1.1203516	0.8227539	0.03796673	0.2784388	-1.0100708	-1.3914814	-1.0305244	0.70748234	AC161404
MICRO.5251.C1_1620	-0.7061815	0	0.6421089	1.7681489	1.7019491	0.554235	-0.36184764	-1.1711411	-0.91823167	-1.3051403	0.4317963	0.40882528	NM_201749
MICRO.7835.C1_721	-0.5275574	-0.24281096	-2.818938	-0.31428814	0.3583398	1.6275072	1.3302321	0.97148514	0.27439237	0.7197745	-0.3816321	-3.304089	NA
BF_CSCHXXXX_0028H10.T3M.SCF_612	0.022492647	-0.11354709	-0.47449183	-0.16452098	-0.48934436	-0.3649633	-0.5266628	-0.52417636	0.24063355	0.63783944	0.9142618	0.13952804	NA
MICRO.3335.C2_352	-0.4772265	-1.5007639	-0.9075165	0.37322402	0.006180763	0.3586738	-0.6787374	0.10071373	-0.3755113	-0.21806407	0.65371144	-0.020608902	NA
STDB004C07u.scf_372	-0.5641341	-0.8652992	-0.53627205	-0.07671356	0.5274353	0.8208256	0.6423774	0.2810707	0.24319011	-0.093888044	-0.004708529	-0.11549473	BT014070
bf_cswbxxxx_0055f11.t3m.scf_61	-0.93711853	0.61305356	3.0196595	2.3275313	1.7173512	-2.6041195	-4.1428547	-4.0483813	-1.9937878	-1.1726552	0.84963775	1.646394	NA
MICRO.2638.C2_704	-0.95470023	-0.45515442	0.79176474	1.2667775	0.32756495	-0.583339	-0.49017382	-1.9190872	-0.07491082	0.48589146	0.38858414	0.2603879	AJ002391
MICRO.7461.C2_1544	0.26187325	0.35731316	0.6519654	0.2867093	2.5621583	2.0345616	1.6540027	1.3199642	-0.10589576	-0.51002204	-0.50920343	-0.11992741	AP004520
MICRO.7127.C1_749	0.32221508	-0.004517078	-0.27412748	-0.81480837	-0.20865107	-0.44558358	-1.0857553	-0.9636812	0.5419086	0.15382421	1.438696	1.6701792	NA
cSTC5F13TH_458	-0.38324022	-0.3046875	-0.6628001	-0.86411667	0.6817565	0.5422685	0.9140794	0.09817791	-0.022951365	-0.29154348	0.24676931	-0.04581797	BT014504
bf_suspxxxx_0053f11.t3m.scf_382	1.9553795	1.6254115	-1.9414186	1.0144448	-1.8498619	-0.72097635	-1.3199067	-1.9840989	0.06998819	0.23817945	0.44269848	-0.5752815	NA
MICRO.116.C5_911	-0.095875025	0.06430578	-0.3223288	-0.7453251	-0.05849409	0.51202893	0.23688269	-0.04938364	-0.30616772	-0.22258902	0.43728948	0.30082726	AK230450
SSBN001A08u.scf_693	1.0726347	1.5626781	-0.54321957	-1.2630334	-0.60493326	0.021731138	-0.35664892	-0.81360054	0.5452291	0.8960749	0.18923151	0.51057374	NA
MICRO.2147.C1_261	0.32617092	0.8826425	2.7900388	2.4220705	6.1175976	-0.99822116	-0.7492285	-0.8604064	-0.37467915	-0.6648179	-0.68893075	2.0812516	DQ460144
MICRO.3746.C4_151	0.50444484	0.17487335	-0.54683495	0.089449644	0.34863567	-0.51630735	-1.7925231	-0.72567654	-0.027465701	-0.018918753	0.62803113	-0.19979036	AF258812
cPRO14E5TH_491	-0.22025824	-0.0944252	0.027984142	-0.48016167	0.11628008	-0.21410108	0.10320234	-1.6750069	0.124729514	0.2658081	-0.16960764	0.063766	AM456346
MICRO.3807.C1_710	1.4869692	1.3611505	1.3900812	0.30640388	1.2297056	0.8568084	0.63289046	-0.07175422	-0.50432324	-0.098962665	-1.1443292	-1.2478677	AB192882
MICRO.16003.C1_947	-0.24994612	-0.5729823	-0.7621088	0.5744753	-0.3592167	-0.30379486	-0.52282095	-0.16547441	0.33045888	0.5789411	0.41021705	-0.05987215	AJ245570
SDBN002O14u.scf_449	-2.2256646	-1.6359687	1.2583213	0.1292224	1.235127	0.9516902	1.2677941	1.0062699	-0.32915348	-0.80868876	-1.8608112	-0.2421124	EF416193
MICRO.9692.C1_943	-4.9183507	-4.0681524	-1.7306838	0.073167324	0.23877144	0.088552475	0.15346289	0.6378279	-0.7246821	-1.4443074	-0.23990297	0.4670248	DQ431688
bf_mxlfxxxx_0063f08.t3m.scf_5	-0.19021201	-0.8880954	1.6144507	1.1570752	-2.127019	-2.5431225	-3.2246692	-4.07058	0.061580956	0.5009402	0.2299689	1.169263	AF265664
MICRO.16195.C1_370	0.67580533	1.5387332	-2.0521839	-1.7122159	-0.93181396	-0.23834991	-0.14714813	0.057667732	-1.4605187	-0.07868087	1.1061366	0.14707446	AC154033
MICRO.151.C1_602	-0.10029793	0.6444359	-0.7114887	-0.5414617	-0.6222055	-0.6869812	-0.78845716	-0.18373466	-0.46172607	0.3853544	0.9326502	0.36623323	NA
116H09AF.esd_56	-1.8338265	-1.4471388	-0.4412737	-1.060596	-0.16561747	0.28182316	0.6206088	0.8072572	0.57760453	0.28472114	-0.13559365	0.24101281	AB061263
MICRO.14404.C2_1	-0.2822404	0.13643122	0.18683577	-0.21420813	0.42141914	1.083559	0.6083827	0.4802394	-0.2578029	-0.3076718	-0.08551049	0.10553646	BT013587
MICRO.9814.C1_663	-0.24894142	-0.10994935	-0.61614513	0.04490757	-1.5333822	-1.3467772	-1.3055708	-1.167798	1.0222284	1.0059177	-0.5339191	0.21092308	AP009271
MICRO.9258.C1_788	-0.86908436	-0.6587167	1.0572362	0.15547848	0.2518592	1.255065	1.045372	0.6899805	-0.27693844	-0.41303945	-0.849314	0.49130106	DQ244757
SSBN002J09u.scf_464	0.54875636	0.20642686	-0.46110535	-1.0540667	-0.9069538	0.18146396	-0.63014317	-0.37849092	0.41812962	0.5565374	-0.5094681	0.16385984	NA
MICRO.1081.C34_792	0.047381163	-0.19259477	-1.324702	-0.9690535	-0.60779405	-0.8808508	-0.8757858	-0.8399782	0.11005175	0.13682735	0.35336983	0.5612124	AC193780
MICRO.17452.C1_407	0.3256669	0.16375327	-0.41369152	-1.0098338	-0.41536736	0.3512857	-0.56532574	-0.2739613	0.17269951	0.5424721	-0.66888	0.022729635	NA
cSTA7K24TH_450	0.31363297	0.16085887	-0.43376923	-1.0310693	-0.12850952	0.4044578	-0.5569415	0.023709059	0.29632157	0.5265405	-0.31940913	-0.26864743	AC171734
bf_stolxxxx_0070f06.t3ma.scf_365	-4.3667974	-4.983331	-3.5167527	-2.6738298	-5.1997623	-0.4238205	-0.53478146	0.34645557	0.5531744	0.30815578	0.081605434	0.14960694	M17108
MICRO.8864.C3_751	-0.06478548	0.123646736	0.95739317	0.4296913	0.17960453	0.6643543	0.30078077	0.09089899	-0.3086452	-0.7295536	-0.69190216	0.3455987	AM466329
MICRO.7836.C1_1	0.2551713	0.021764755	0.32669044	0.09690428	-1.3642197	0.14768505	-1.1965022	0.3527317	-0.21551055	0.20352197	-0.40263617	0.6238433	NA
MICRO.334.C1_970	-0.24260521	-0.4194398	0.8150406	-0.46682835	0.5938964	1.5303497	0.8886924	1.3353529	0.10370302	-0.25516033	-1.0605578	-0.19049072	DQ228341
BPLI9G8TH_687	-0.042101383	0.07136679	-1.0755787	-0.50000715	0.27058697	0.38154984	0.20085144	-0.3195126	0.0961321	-0.08309293	0.002463341	-0.4358132	NA
MICRO.2170.C5_1069	-0.59445524	-0.5611491	0.5071368	0.7480483	-0.19073057	0.08960676	-0.30264235	-0.91358995	0.15922368	0.49299836	0.94926167	0.31769896	AJ245924
bf_mxflxxxx_0014e03.t3m.scf_12	-0.7954664	-1.0611701	0.48291516	-0.3706801	-3.9758596	-1.3132243	-0.08397913	-2.128829	0.5614736	-0.26779783	0.69892323	1.0963573	AC149291
MICRO.2732.C1_670	-1.5391543	-1.802989	1.043596	0.31966376	-2.8379989	-1.6295736	-2.569641	-2.071073	0.39286202	-0.44143963	0.7239026	1.1673449	NA
MICRO.3773.C3_707	1.6173098	1.3299315	2.7134292	5.082506	1.596271	-1.1895375	-2.8451705	-2.3986359	-1.0912297	0.3181517	-0.21850061	0.92176557	NA
076H05AF.esd_319	-0.17372131	-0.5980766	0.36937475	0.23974085	-0.018972874	0.16973639	0.17804575	-1.004494	0.073139906	-0.20190632	0.86269426	0.8044133	BT013534
MICRO.704.C2_1596	2.216042	2.2519035	0.07944965	0.5866585	-0.37406015	-0.68946695	-1.386878	-2.4896195	-0.39669108	0.006678343	0.8971534	-0.012516022	AM466169
MICRO.4585.C1_403	1.0552874	4.7823133	3.6362326	-1.3033223	-0.04023552	-0.49390864	-0.8578911	-0.61409855	0.16822273	0.48550665	0.16141987	3.0368438	X67846
MICRO.8737.C2_834	-0.17049313	-0.26268864	-0.4156723	-0.39114332	0.24953175	0.25781918	0.25333834	-0.601501	-0.0959779	0.13895059	0.5294361	-0.33421373	BT012824
MICRO.5332.C1_668	-2.3559551	-2.289052	1.5733747	-0.6244085	0.48623276	1.2932699	1.906456	0.020991802	-0.33693147	-0.60251784	-1.38767	0.2957145	NA
MICRO.17971.C1_391	7.693764	6.126276	-5.4026656	0.80381346	-4.101245	-0.62949324	-0.4638176	0.22859669	0.8956357	-0.89388347	-0.72977674	-3.7219443	NA
MICRO.3013.C1_1209	0.03215885	0.27287626	-0.06729984	-0.50189734	0.18123245	1.3819542	1.4680376	0.36886263	0.13427591	-0.20026147	-0.8256669	-0.59875035	AY196158
SDBN005A07u.scf_438	0.36041236	0.098977566	-0.27191448	-0.8254218	-0.8865113	0.095290184	-0.55597544	-0.37897348	0.27645648	1.3493156	-0.10586882	0.6336167	NA
bf_swstxxxx_0056d08.t3m.scf_521	-0.7432313	-1.0627136	1.5271969	1.9146693	-0.22781897	-0.5294764	-1.3908935	-0.7745714	-0.4586259	1.5351624	1.397227	1.4555066	AK224625
STMHJ21TV_485	0.43267202	1.1139054	0.32669067	0.23087788	0.6543622	0.18338108	0.45988512	-0.3745737	-0.32044446	-0.31688595	0.8013668	-0.9999399	NA
MICRO.4667.C1_784	4.1521063	4.8309	-0.70584154	-0.036859035	-1.4586	-0.293952	-0.077619076	-0.87286353	0.13834655	-0.40360153	0.34879088	-0.16685128	NA
BF_TUBSXXXX_0008E12_T3M.SCF_308	-0.66259193	-1.8819172	0.46067834	0.031211853	1.2539852	-0.18340707	-0.38012266	-0.69862604	0.19229037	0.7853234	-0.078504324	0.81822467	AC149288
STMCG37TV_43	-1.5318613	1.0275066	0.060380936	0.48964834	0.8647542	1.101624	0.75182056	0.055783033	-0.25176275	0.16593778	-0.27451122	-0.74782085	NA
MICRO.1206.C1_394	1.9197159	1.7895842	-0.8260484	0.10177469	-0.6599393	-0.49613667	-0.4851823	-1.3202174	0.26922095	0.2954681	0.4394803	-0.2967248	AM477643
BF_LBCHXXXX_0003A09_T3M.SCF_1	-0.38250875	-0.059425592	1.0951989	0.18964481	-1.0433137	-0.5218346	-0.7127652	-1.1174457	-0.41131413	0.1226213	0.7730268	0.5336975	AC151801
MICRO.9670.C1_614	-1.9465826	-2.1570902	0.4912715	-1.6833193	1.9782968	3.4888387	3.4424224	2.2808719	0.6988556	0.52446663	-0.9818604	-0.462327	NA
MICRO.6866.C1_966	-1.1143591	-1.6337361	0.2085967	0.84285736	-2.658711	-3.1511405	-2.8891757	-3.1294072	0.15468109	0.25263298	-1.8066756	0.32384264	DQ123925
MICRO.3915.C1_803	2.0126112	1.2896771	-1.1720371	0.048395872	-0.573663	0.39130735	-1.4018865	-0.7968204	-0.24799675	0.1360972	-0.22243083	0.020726085	AM468577
BF_TUBSXXXX_0053C09_T3M.SCF_151	-1.6388047	-1.1345184	0.20366597	0.6732695	-4.2923794	-4.300009	-4.022773	-3.9115582	0.2594478	0.77005565	0.3012681	1.0849911	NA
MICRO.779.C15_970	0.66612864	0.39144325	-0.5007324	9.88E-04	-0.42212057	0.015817165	-0.26865578	-1.6491671	0.21246052	0.43790603	0.5383997	-0.058882236	DQ200385
BF_TUBSXXXX_0035E06_T3M.SCF_163	0.4814949	0.244421	-0.1730814	-0.7017231	-0.6719847	0.25599074	-0.39432335	-0.32059002	0.35179394	0.88676465	-0.2509029	-0.07149601	NA
MICRO.11810.C1_256	4.251199	4.0343885	4.0041943	2.543083	2.3345048	0.7581756	0.12653303	-1.3104293	-1.6852735	-0.8339611	-0.11318052	2.0684335	NA
MICRO.11786.C1_797	0.38551044	-0.7211244	1.0058236	0.26698112	-0.9364438	-0.20107937	-0.30413866	-1.036984	-0.10919422	0.5920818	0.28564548	-0.14532185	NM_116758
SDBN004H05u.scf_619	-0.13486695	-0.44582868	0.70104885	1.2909412	1.3099995	0.008452416	-0.83032274	-1.5817909	0.53339344	1.773475	-1.3746117	-1.1866431	NA
bf_lbchxxxx_0061c10.t3m.scf_324	-1.4683576	-0.9454665	0.7563062	0.66611433	-0.5105357	0.5217223	0.3050995	-0.2632184	0.1600815	0.28919315	-0.073622465	-0.66517997	AC122728
bf_arrayxxx_0067c01.t7m.scf_161	0.17551994	-0.11582589	1.2827041	-0.4604075	-1.061337	0.41244078	0.7753124	-0.029989958	0.03821498	-0.22125244	-0.89450204	0.16582143	BT014098
bf_acdaxxxx_0064f12.t3m.scf_548	-0.3647871	-0.7272401	-0.41321468	0.19740677	-0.8681326	-1.0764513	-0.6910293	-1.1009514	0.06761265	0.3792163	0.91608334	0.28643203	NA
MICRO.1308.C3_838	-0.13363409	0.1119194	0.5924654	0	1.5116758	1.8837671	1.5662928	1.137816	-0.1302476	-0.3007822	-1.1614118	-0.6780324	DQ241843
MICRO.4526.C2_1390	-2.7930374	-1.5692887	0.8356619	0.03983164	0.21516895	0.6480775	0.80729055	0.48061323	-0.65297884	-0.8516234	-0.28644776	0.68836284	AK224671
MICRO.773.C3_1031	1.1163244	0.9434228	-3.601756	2.3082604	1.648541	2.4527593	0.47686386	1.2031202	-0.42258763	-1.543916	-0.049399376	-0.2918167	AY559315
MICRO.2613.C2_579	-0.45387316	-0.15974808	0.46539402	0.1471529	-0.4459896	0.2862997	0.021740913	-0.044038296	-0.00722611	-0.0010674	-0.12110782	-0.004356384	NA
ACDA01256A08.T3m.scf_188	0.29269361	0.15568495	-1.447063	-1.7417791	-1.8374553	-1.6116681	-1.5280998	-2.001927	0.71856076	0.17717457	0.33659875	0.28008473	CU329701
MICRO.6091.C2_426	-1.0834279	-1.6651208	-1.6351914	-2.3232036	0.1958952	0.24561405	0.029707909	0.06001091	0.5551953	0.2711568	0.255664	-0.97301185	AP009284
MICRO.737.C3_638	1.6908107	1.416987	1.2251234	-0.3755331	0.1659007	1.4985719	1.371727	0.57604265	-0.5084142	-1.4194328	-1.2852831	0.42967486	AM486477
BF_LBCHXXXX_0015C03_T3M.SCF_342	0.69765234	0.0911715	0.5134053	-0.34309912	-0.8357372	0.016626596	-0.65352106	-0.5387826	0.6505182	0.49377275	-0.3642665	-0.2959019	NA
SSBN003I05u.scf_266	1.3517113	-2.195344	0.74793935	0.28235817	0.9960518	0.012995482	-1.0490165	-2.963537	0.18382686	0.452186	0.8580756	-0.2624805	AM424739
POCBD86TP_909	0.15159917	0.020570993	-0.8028836	-0.18295836	-0.44287848	0.28548265	-0.32102752	0.09500837	-0.20881772	-0.31424344	1.2465167	0.17457211	BT013350
MICRO.13448.C1_695	-0.21748853	-0.9807308	-2.192853	-2.7256713	-0.5194404	0.61682177	-0.15780997	-0.6459718	-0.3507396	0.036512733	2.2864757	0.57420194	NA
bf_cswbxxxx_0027b06.t3m.scf_324	0.46561217	1.0111527	0.48124313	-0.020605326	0.21970224	0.026988745	0.20899415	-0.41851258	0.10655445	0.05844128	-0.24826503	-0.26028574	NA
MICRO.17907.C1_611	0.80203485	1.3412647	-0.82278466	-0.13491726	-0.046042204	-0.15687609	-0.074020624	-2.3008657	0.19144374	0.6378249	2.1819196	0.47295582	AM439509
STMDC90TV_550	2.6495042	2.7864347	0.56007385	-0.20285201	0.33483982	0.63515615	0.95295715	0.7197757	-0.1996417	-0.68530893	-1.0296613	-0.8345673	AB255027
cSTA41M1TH_445	-0.76467896	-1.1709542	0.6969421	0.07799721	0.7165272	0.9367738	0.9187813	-0.091353655	-0.16677457	-0.50499654	-0.020395994	0.95276487	AP009283
MICRO.7300.C1_2416	1.399292	1.1533103	0	0.19122267	1.3640366	0.45531225	0.24392653	0.4556141	-0.3926028	-0.07466912	-0.76842475	-0.11903024	NA
MICRO.13143.C1_1106	0.1376009	0.30640173	0.64033365	0.13388872	0.22148705	0.1097579	0.29014635	-0.5890727	-0.31066084	-0.4908619	-0.57360363	-0.028183222	Z34527
bf_arrayxxx_0030a02.t7m.scf_17	1.5259309	1.9353359	-2.1759496	0.24710369	-1.7795014	-2.7929144	-3.4474766	-3.875793	-0.21237046	-0.182747	1.1362784	0.52973664	AK224658
MICRO.7442.C2_886	3.9965062	4.1638546	1.3032146	1.1771145	0.06369996	0.17159343	-0.12484217	-1.2656677	-0.31804293	-0.45290387	-0.039110303	0.62225235	AM434445
MICRO.6270.C2_361	-1.6788468	-1.9209146	0.58437204	-0.3564148	0.2963047	0.2872944	0.39203882	0.5102973	0.28684163	0.17254376	-0.6264546	-0.27277422	AF273333
MICRO.11958.C1_913	-0.6998172	-0.9866667	-0.36744976	0.1840496	-0.420856	0.143682	-0.031954765	-0.78602123	0.04446292	0.14166951	0.5882182	0.3363843	BT014438
ACDA00800C08.T3m.scf_100	-1.1902404	-0.8030224	0.26589012	0.075485945	-4.305704	-4.8226337	-4.796947	-5.2567854	0.6202672	0.30647337	2.5699508	1.8888006	NA
ACDA03789D09.T3m.scf_434	0.45460033	0.23554659	-0.22940159	-0.7940254	-0.63803864	0.1318953	-0.455966	-0.299428	0.37137198	0.69969845	-0.44468808	-0.07683301	M55191
bf_arrayxxx_0074f01.t3m.scf_493	-0.44293475	-0.85836506	1.1777115	1.1596465	-1.3607185	-1.0561416	-1.6469665	-1.485817	0.28381705	-0.20052242	-0.21706831	1.2769727	NA
MICRO.4053.C1_660	0.40072942	0.6621671	0.035909176	-1.4365311	1.3872011	0.9071398	1.151274	1.1910584	-0.476811	-0.48473155	-0.059832454	0.11705017	NA
cSTB27K13TH_313	-0.7111883	-0.48159933	1.0222182	-0.54834366	0.2874694	0.66260004	0.74275494	0.39300346	-0.28079623	-0.31535983	-1.7470689	-0.21184254	AM458448
MICRO.16967.C1_525	0.54627895	0.6669588	1.5381942	-0.13502264	1.1410704	1.1556973	1.1495137	1.0676985	-0.25035167	-0.43146205	-0.6219487	0.008036852	AM451582
MICRO.1949.C1_922	-1.1073844	-0.08728385	-2.482046	-0.87981534	-3.2925618	-1.3809094	-0.6928363	-1.1319814	0.7308709	-0.41875827	0.09212613	0.3817587	NA
MICRO.331.C94_581	0.41410732	0.2077961	-0.706933	0.18385696	0.34704447	0.36480522	-0.5848918	0.8266597	-0.29849386	0.04428482	1.364425	-0.99261236	AK224735
MICRO.14166.C2_1271	-0.07686949	0.27430534	-1.317554	-0.99598455	1.853621	1.1791773	1.1063075	1.7827549	-0.25626093	-0.5377128	-2.3596947	-1.0865309	AM463829
MICRO.13300.C1_620	1.0677857	0.33879805	-0.29560947	-1.0190015	-0.8680434	0.08131361	-0.6231184	-0.40396595	0.33085436	0.51081383	-0.66784024	-0.27048278	BT012873
MICRO.8443.C1_423	-3.2932007	-3.4817264	4.2352815	2.4237766	1.8694859	0.62063026	0.053257942	0.21193385	-0.8857476	-2.2700906	4.0416336	-1.2837656	NA
MICRO.9354.C2_781	2.5750756	2.5622525	0.035178185	0.020571232	-0.45070648	0.61465216	0.18801689	0.39563417	-0.016197085	-0.1704557	-0.3686297	-0.5063555	NA
MICRO.9008.C1_512	-0.2397039	0.5783875	0.16145349	1.0300324	0.92168593	1.2738793	0.8815677	0.44779658	-0.42495942	-0.7763064	-0.24561346	1.1174934	AC149302
MICRO.2693.C1_582	-1.2777169	-1.1750972	0.3075211	0.1557684	-0.70518565	-0.4390843	-0.049651146	-0.09309244	0.38409513	0.09161198	-0.27016878	0.00572741	Y10990
MICRO.7455.C1_1391	0.49092674	0.3075924	0.37308645	-0.034172535	-0.6467643	-0.20339012	-0.34016895	-0.47244215	-0.31081557	0.055599928	0.063323975	0.2443881	NA
cSTB14N15TH_151	0.20812249	-0.14751172	0.11360359	-1.4298854	1.5300043	2.7251685	2.5812771	2.532744	-0.21964973	-0.8428476	-1.4069719	-0.39258063	AM448275
MICRO.12689.C1_1051	0.6558511	1.3848469	0.07466054	0.96509147	0.28299022	0.47314262	-0.2160604	-0.2215538	-0.09355843	-0.20279169	-0.11263323	-0.21869612	AM452256
SDBN006H09u.scf_224	1.1350026	1.2394302	-1.732069	-1.4271994	-1.1421754	0.31389523	-1.1733623	0.6238334	-0.09583056	0.12522507	1.6521013	0.6655153	DQ274179
BF_CSCHXXXX_0025C10.T3M.SCF_50	0.33036017	0.08101678	-0.3170128	-0.0959084	-0.9812689	0.54329395	-0.8276496	0.06288934	0.69202733	0.7268096	-0.39484143	-0.16646099	NA
cSTB44L3TH_195	0.8111839	0.8441329	-0.47912717	-0.8224015	0.26180673	-0.1298635	0.15569878	0.28979874	0.021542668	-0.07581699	0.1900816	-0.2267338	AY423550
bf_mxlfxxxx_0067a07.t3m.scf_494	-0.051501274	-0.3091917	3.0505872	1.762068	-1.359345	0.29371953	-0.9005923	-0.42400432	0.23688525	0.32883024	-0.71897817	2.659044	NA
MICRO.16355.C1_425	-0.006073952	-0.15124226	0.4772768	0.17628098	-0.3804679	0.001307011	-0.25375795	-0.7194872	0.03041327	0.2208767	0.46258116	0.27275324	NA
MICRO.6010.C1_152	1.9318211	1.7933798	0.86654115	0.52379704	-1.4100304	-0.14207816	-1.1686082	-0.56910706	0.18039215	0.25710177	-0.4299128	1.4621401	NA
bf_mxflxxxx_0064c04.t3m.scf_679	0.18454313	0.18395185	-0.34863043	0.26404333	-0.25196457	-0.79973125	-0.4157834	-0.4396057	0.41736495	0.2603941	0.02371478	-0.15953946	NA
bf_ivrootxx_0048b08.t3m.scf_545	-0.9731362	-1.0343902	0.71106386	0.46216106	-0.351696	-0.55802345	-0.5947099	-0.71382785	0.42885113	0.28407764	-0.4116485	0.02636218	AK230073
STMJM75TV_237	1.7048988	2.7621403	1.9155345	1.4630256	0.49102163	0.6650195	0.09191847	-0.2960329	-1.6991166	-2.7269135	-1.2738415	0.3419242	DQ152918
MICRO.12089.C1_628	-0.86014175	-0.3888378	1.3261971	-0.45726728	0.27586222	0.9824352	0.8672643	-0.083240986	-0.18397254	-0.69442916	-2.426879	0.041818857	AY323821
ACDA03814F10.T3m.scf_22	-1.9885192	-1.6787758	0.15376472	-0.68582344	-0.79299116	-0.7577853	-0.16073227	-0.8721914	0.98341715	0.48469067	0.0796597	0.91561127	DQ228328
MICRO.6964.C1_1160	-1.0176885	2.1944513	0.04015684	3.84022	-0.2795663	-3.2673118	-3.823459	-5.143278	0.21110857	-0.14322042	3.691946	0.8473735	AC174358
MICRO.5815.C1_746	0.2524557	-0.52824306	1.3933444	0.42465448	-0.13970709	-0.6216006	-0.4314785	-1.6990187	-0.117341995	0.046829462	0.6406956	0.74806523	AC174306
MICRO.5731.C1_1174	2.1727545	3.093263	2.978059	-0.19825268	2.8475885	-0.13793612	-0.0922575	-1.4918118	-1.0966249	-0.45999324	0.5012449	2.3034108	AM457805
MICRO.347.C50_684	-1.1080437	-1.2390423	-0.50150824	-0.49105644	-0.52176094	0.15618229	0.025530338	0.40730047	0.42449772	0.26671386	-0.31724954	0.08527899	BT013243
STMCP05TV_309	0.1397667	0.02771759	0.43282938	0.23416328	-0.15517879	0.301234	0.6249051	0.047827482	-0.14528912	0.040636063	-0.097794294	-0.013265967	NA
MICRO.10839.C1_337	-0.00460577	-0.4570403	-0.32270288	0.091041565	-0.24675655	-0.08894777	-0.25925303	-0.8099489	0.28848732	0.47893524	0.8429251	0.5910566	NA
MICRO.6468.C1_1439	1.2177627	1.2942741	-0.7237134	1.9675128	1.5345528	1.9186132	0.22549033	-0.045699358	-0.34703773	-0.33512306	-0.00180912	-0.7492089	AP009298
MICRO.7258.C2_962	-0.693378	-0.9665456	-1.0915098	0.019005775	-1.9309359	-1.7782543	-1.4315834	-1.5033672	0.17897391	0.52574944	0.32802033	0.033557057	AP009273
bf_arrayxxx_0037c12.t7m.scf_623	-0.53631115	-0.7550454	-1.1234646	-0.96925974	0.115766525	0.46053648	0.008749962	0.25110292	0.09654832	0.4133432	-0.39898038	-0.5928223	AM483321
POCCB19TV_572	2.2484214	1.270982	-0.61344504	0.114417076	2.330598	-0.42495632	-1.2608819	-0.8886261	-0.3859145	0.7651448	0.3399521	0.72474325	AK226567
bf_mxlfxxxx_0021d03.t3m.scf_141	0.042505264	-0.2121973	2.1576037	1.1463237	-1.1634264	-0.23219705	-0.8466649	-0.73247004	0.03566879	0.9447464	0.9242761	0.014866352	NA
BPLI12I10TH_22	-0.40320277	0.3338256	-0.17904234	-0.12849855	0.5755327	0.5840843	0.3088243	-0.044377327	-0.015874565	0.4559896	-0.5465565	-0.25136042	NA
MICRO.8487.C2_1071	-0.1293745	-0.34957886	-0.73754835	-0.79739285	-0.024970055	0.46709108	0.19517326	0.081707	0.20179343	-0.06824708	-0.00611043	-0.102647066	AP009359
MICRO.17178.C1_419	-1.2719834	-0.5264802	0.3000133	2.4706893	1.7118065	2.4435875	0.7961111	0.87287235	-0.29870427	-0.1883316	-0.498618	-0.040030956	NA
POCD754TP_865	0.3836534	1.3476226	-0.39979315	0.02046156	0.27651453	0.14180136	-0.2281518	-0.44771004	0.16101801	0.80217934	0.1693008	0.1295222	NM_001710
BF_CSCHXXXX_0049H04.T3M.SCF_635	-1.5576973	-1.4604115	-0.1594491	-0.47859907	-0.88888884	-0.013342857	0.062341213	-0.39595127	0.10588491	0.39187407	0.66609526	0.41584754	NA
MICRO.12536.C1_811	-3.108705	-3.0413933	-3.441251	-1.8569107	-2.169147	0.61900353	1.3084147	0.73555636	1.6343398	0.65462446	0.026168585	-0.3847233	NA
bf_mxflxxxx_0030g10.t3m.scf_394	1.5419044	2.6948087	1.2431083	1.2095268	-1.438621	-0.19974947	-1.1774907	-0.8959751	0.29293776	1.1519451	0.7246829	-0.25215375	NA
POCB449TP_641	0.42219162	0.18626451	-0.1315031	-0.48103762	-0.3665161	0.19717765	-0.46023417	-0.3685379	0.28878492	0.6813426	-0.32294774	-0.12737155	BC015623
MICRO.7813.C2_17	0.47450733	0.23975897	-0.18417549	-0.708714	-0.6553154	0.2522781	-0.40892506	-0.3152485	0.4006613	0.9956502	-0.27780962	-0.074475765	AY701318
STMCK21TV_416	1.2568264	2.2303798	-1.3909545	-1.1269708	-0.040713787	-0.21899366	-0.9316821	-0.7565584	0.052211225	0.84415245	1.7140629	0.4687692	NA
bf_suspxxxx_0063e03.t3m.scf_648	0.47038937	0.23800707	-0.19114542	-0.5097785	-0.647779	0.25173283	-0.4159937	-0.3172202	0.33152562	0.8288857	-0.2964704	0.050812602	AP009260
TBSK01154FA02.t3m.scf_201	-7.834511	-6.2803087	-2.8986335	-2.6085906	-7.910309	-3.8784294	-2.55763	-0.57148314	2.3779094	1.3001461	2.5046668	0.32257032	DQ168330
MICRO.9927.C1_973	-0.6061051	-0.42772722	-0.44247007	-0.004168034	-0.7416563	-1.2140546	-0.57972646	-1.2960806	0.20183057	0.02455008	0.31603074	0.4016142	AM439443
bf_swstxxxx_0022h11.t3m.scf_331	0.29229736	0.40983462	-0.07012701	-0.89571095	-0.36505222	0.7618022	0.2551422	-0.49134636	0.28138733	0.83105814	-0.36507058	-0.25298584	AB061241
MICRO.7306.C1_748	0.68412256	0.3865199	0.6493535	0.3495798	0.22117233	0.25221968	0.25572395	-0.6215124	-0.6632633	-0.6216469	-0.08055043	-0.1925981	BT013084
MICRO.13403.C1_537	5.134488	5.261319	-1.6263983	1.3296657	1.8746979	-0.29878306	-0.55751324	-0.42317843	-1.2581955	-0.84203017	0.95250773	0.61890244	NA
POCDM45TV_548	0.10704517	-0.03514576	0.32005405	0.14291239	-0.21550655	0.13242531	-0.20731592	-0.9197879	-0.19179147	-0.22572052	0.35161328	0.42131066	NA
MICRO.13746.C1_386	0.12192583	-0.10562968	1.8722932	4.112232	-0.9641409	-0.1109457	-0.77736425	-0.6565218	0.59349805	0.37190747	2.1178246	-0.41874015	NA
MICRO.12531.C1_672	0.8441644	0.35487247	-0.3013196	-1.3448176	-0.29305506	0.05413866	0.01452446	0.22404099	0.18497902	0.8588505	0.39318132	-0.25288618	NA
MICRO.189.C6_559	-0.5616467	-0.03540969	-0.85423803	0.8761258	0.64796734	0.7071698	0.20432234	-0.9195652	-0.60518456	-0.32112324	0.5252516	0.18302155	AF118567
MICRO.2026.C1_697	-0.059435606	-0.6339102	1.0466995	0.34683323	-1.4829764	-0.5508988	-0.80168104	-1.1819282	0.5254249	-0.15789032	0.015334249	0.98213947	NA
cSTE25M9TH_632	-2.7200093	-2.3289263	-0.7687855	1.1738176	0.12999773	0.50267506	1.0996108	0.33273745	0.34103107	-0.109182954	-0.27648687	-0.18336058	DQ120940
MICRO.12826.C1_684	-1.590069	-0.76642823	-0.1823206	1.5811901	-0.1689148	-1.1432145	-0.90777683	-1.8806746	0.043331742	0.40689397	0.38190913	0.29987717	AK224821
cSTD20A15TH_730	0.083214045	-0.32623172	-0.015875816	-0.62681246	-1.1716809	-0.38247585	-1.010118	-0.87192965	0.6551391	0.14983535	0.9031713	0.41777802	BT012859
POACC03TP_416	0.4615698	0.23493886	-0.21159935	-0.7497978	-0.6099334	0.17056441	-0.44977903	-0.3096037	0.46466732	0.71122384	-0.39180112	-0.06931937	NA
MICRO.15631.C1_407	-0.24164462	0.7886548	0.39897132	-0.2726376	2.6519692	1.8294103	1.2221873	0.8688376	-0.19855595	-0.4722947	-0.9139695	0.20932889	NA
ACDA04152B12.T3m.scf_70	-1.7625453	-0.8270278	-1.0714266	0.053361416	-0.25880623	-1.9495835	-1.581656	-1.9721594	0.36092317	0.7515813	0.21135283	0.87292814	Z11671
MICRO.2190.C1_1861	0.066913605	0.009464741	0.97371674	-0.073027134	0.7987361	0.9680214	0.896945	0.29782724	-0.26604247	-0.65500903	-0.9101684	-0.08258462	X66284
MICRO.6901.C4_915	-4.0691543	-4.039551	-4.3981104	-0.5006821	-1.8711464	-1.3036516	-0.20786309	1.3606412	1.9924788	0.7962471	0.4563167	0.04282093	NA
MICRO.17351.C1_701	-0.75906825	-0.59731054	-0.7503295	-0.2960434	0.77996206	0.49736023	0.4255066	0.46533108	-0.04359907	-0.36768913	0.13913918	-0.46818733	AM473720
PPCBV73TH_435	2.7808537	3.0160737	0	-0.4687326	-0.3304677	-0.13373065	0.32492256	0.018921137	0.30567682	-0.3022362	-0.34482658	0.055283546	AP006378
cPRO1L13TH_667	0.4065237	0.18235922	-0.27183628	-0.8293152	-0.6757455	0.07126689	-0.5074172	-0.35217714	0.43902045	0.6551409	-0.47589612	0.052111268	AF355460
MICRO.14421.C1_1106	0.36974812	0.14643645	-0.14976072	-0.3897543	-0.71608543	0.0328691	-0.5439329	-0.38581276	0.41531032	0.8044969	-0.51696444	0.29538846	NM_002026
MICRO.5925.C2_544	0.62942004	1.0606201	-0.6887524	2.7012894	2.2994864	-0.46614933	-1.8448715	-3.3277955	0.007615089	0.70242137	-0.08856273	1.777653	NA
MICRO.13890.C1_787	4.4524417	3.964285	1.2976112	5.4823227	-2.2102573	-2.9789233	-2.256663	-2.9508781	-0.5680113	-0.8251599	3.4903862	0.9751972	NA
STMCX82TV_788	0.06430578	0.32171202	0.52571344	-0.22943974	0.059241295	0.35089874	0.07234383	-8.58E-04	-0.042431235	0.004125118	-0.12580323	-0.10521984	NA
MICRO.11043.C1_197	0.8387613	0.66741467	0.64550734	1.2616372	-0.7244334	-0.43177795	-0.8717222	-1.5078526	-0.3249352	-0.014795065	-0.05561757	0.9142213	AK224891
POCDM86TV_459	0.29546857	0.09259629	-0.40418768	-0.98880625	-0.15017676	0.042232037	-0.61017895	-0.16612339	0.20279324	0.5342885	-0.6327369	0.10789788	NA
MICRO.5380.C1_117	0.7926824	0.79750514	-0.7616024	-0.64674044	1.0183837	-0.63699365	-0.58773375	-0.11248326	0.3421495	0.34795213	-0.16244173	-0.39943826	AJ004921
MICRO.12683.C1_703	-0.556319	-0.51187634	3.2404816	0.47956634	1.0257709	2.3511577	2.2850103	0.711118	-0.82739556	-1.7565916	-1.8755107	1.2481427	NA
MICRO.11414.C1_899	0.21775007	0.24367571	-0.88316727	0.051158905	-0.03292656	0.4138193	-0.11192274	0.2934599	-0.16884184	0.002562761	0.08146477	-0.034811974	AF096260
MICRO.14364.C1_592	-1.9519882	-1.0043046	1.6391346	-0.13925672	0.3203621	1.2683132	1.0840704	0.10119653	-0.39112103	-0.32368875	0.1376524	0.96317506	NA
SDBN004P20u.scf_115	0.11181426	-0.41773224	2.3282762	2.7315917	-0.76189995	-0.20392323	-0.37647152	-0.67814445	0.22738004	-0.020303369	-0.7532321	0.9475812	NA
bf_ivrootxx_0023a09.t3m.scf_562	0.8245778	1.3055477	-0.77071905	0.85855913	-0.5383506	-0.15017939	-1.0351534	-0.40053797	0.008643746	0.2967906	0.6070638	0.11314535	NA
MICRO.339.C18_97	0.7615652	0.48593497	-0.80202365	-0.5097449	-0.052108288	0.32006073	-0.08136606	0.39163065	-0.41710883	-0.3255154	0.8202363	0.022246718	AM087200
bf_mxlfxxxx_0016e07.t3m.scf_681	0.7072084	0.59120274	0	0.73758316	-1.4134371	-2.5741174	-1.6895089	-1.7485185	0.09643698	0.20492303	1.0424606	0.08398688	NA
STMCZ28TH_716	0.2018938	0.06806469	-0.28573036	-1.1571393	-1.0211973	0.41866493	-0.68883896	-0.31080246	0.4651507	0.61734927	-0.46654093	-0.18348265	AC149302
bf_suspxxxx_0022D04.t3m.scf_300	0.3163414	0.19504404	-0.4536574	-1.0529985	-0.8854518	0.62235403	-0.5730634	-0.16418648	0.8951166	1.2109855	-0.13102901	-0.22500038	DQ207863
MICRO.363.C1_1326	1.2918081	1.1589012	-0.28299856	-0.26554966	-0.16940975	0.5511141	0	0.3169155	0.28580713	0.08914852	-0.23463917	0.009066582	L36387
TBSK01398FE06.t3m.scf_335	-0.50123024	-0.54629326	0.23407364	0.08055544	-1.1454589	-1.3135474	-1.0276494	-1.2876377	0.030237377	0.40469694	0.17009711	0.26763988	NA
MICRO.17803.C1_843	1.0601616	2.1684842	0.24649096	-0.7930627	0.28062963	0.37970448	0.17360878	-0.016195774	-0.4178226	-0.17063355	-0.04783058	-0.008326769	AJ277534
MICRO.1512.C1_750	-1.0631518	-0.7476568	0.7277241	1.1980188	-1.0478165	-1.504261	-1.2103932	-3.2154005	0.26828575	0.52158	1.5306709	0.4505664	AF178575
cSTB48D2TH_439	1.6241798	2.115708	-2.4088151	-3.7855337	-1.507699	-0.058112383	0	-0.79382086	-1.0833375	0.02884221	0.47044086	0.38300514	CU179634
POCAX49TP_741	-0.79073954	-1.7030382	0.8910599	-0.022729635	1.0329306	1.0895083	1.2684331	-0.48729372	-1.5641928	-1.5378007	0.19657028	0.19830036	NA
MICRO.2748.C1_1402	-0.3368883	-0.15697002	-0.009126186	-0.022421837	-0.11332369	0.54782915	0.18382692	0.6539688	0.09360874	0.09099245	-0.1941557	-0.58037186	BT029777
MICRO.10324.C1_646	0.66806316	0.537807	0.45510054	-0.14560127	0.023335457	0.57586193	0.28994274	0.17205763	-0.1520319	-0.10035515	-0.22200394	-0.005336523	AY248742
bf_mxflxxxx_0020f01.t3m.scf_256	-1.080152	-1.5830922	0.3658862	-0.03308201	-0.64739275	-0.11398029	-0.37895966	-0.5480914	0.068092465	0.3167951	0.048439026	0.263448	NA
bf_mxflxxxx_0040f10.t3m.scf_1	0.48276234	0.61302686	-0.9124136	-1.4733248	-0.8256545	0.047671556	-0.7561598	-0.47194433	0.3690297	0.9481064	0.49099493	0.45987153	AC188778
MICRO.10498.C1_563	-0.22756624	-0.1966877	1.6229839	-0.012723446	0.26824045	0.9006181	0.78730917	0.18027973	-0.59611845	-0.6834228	-1.5333047	0.26986957	BT013329
MICRO.13632.C1_448	0.11030722	-0.012724876	0.59372234	-0.14111423	0.6519227	0.16872263	0.6125231	-0.27673006	-0.10104215	-0.27355886	-0.5189402	-0.15007162	AM447813
MICRO.6495.C1_383	3.2753162	3.671085	0.38080645	-1.0941331	-0.09394455	0.20974803	0.8862939	-0.19565511	-0.3190639	-1.5702237	-1.2703105	-0.799479	AM469695
MICRO.1514.C1_1163	1.129276	0.75093675	0.9899585	0.14760613	0.032357693	0.51570225	0.18004727	-0.035217524	-0.19235629	-0.11349547	-0.18253922	-0.020116806	BT014280
068G03AF.esd_391	-2.247868	-1.2350662	1.5670602	-0.80433106	0.9054146	-0.12684655	0.27015853	-0.49236298	-0.29387397	-0.644155	1.0903008	0.688342	BT013493
POACA26TP_784	-4.3269005	-3.061952	-3.6311345	-0.66169095	0.30613565	0.6403537	0.13765597	-0.1952362	0.2555583	0.68889976	-0.23607862	-2.9848588	NA
MICRO.10016.C1_771	-1.4733853	-0.022389889	2.05764	-0.09982896	0.23263812	0.34220243	0.5762963	-2.2912164	-0.18800408	-0.36810744	-0.92300236	1.4708022	NA
MICRO.2072.C1_955	1.848741	1.5764847	0.06675339	-0.009015083	-0.19054127	-0.22515488	-0.06762171	-0.42687225	0.8498298	0.73923254	-0.27885675	-0.2411356	AM233528
bf_suspxxxx_0053a09.t3m.scf_659	-0.67884994	-0.32781076	0.1700046	-0.11193228	-0.09397507	0.49637055	0.50626135	0.75168467	-0.32715833	0.052033067	0.16256118	0.1055305	AM458006
ETG05_36762	0.6619344	0.3498056	-0.6256447	-1.1813722	0	-0.010653019	-0.19100857	0.4000063	0.31381786	0.53160024	-0.40892768	-0.37740064
POCAR48TV_279	0.34992552	-0.22076368	-0.5032773	0.55924654	0.22160625	0.26376057	-0.19785833	-0.48996544	0.034514546	1.1579127	-0.011194944	0.91892946	NA
bf_stolxxxx_0001B06.t3m.scf_379	-0.24752855	-0.91512203	1.6551342	1.505058	-0.002099514	0.057956696	-0.28798628	0.3040824	0.25478184	0.9947032	-1.2702565	0.3009019	NA
MICRO.7375.C1_1063	0.2104199	-0.2089858	-0.5953679	0.017208338	-1.1482902	-0.23281336	-0.84135485	-0.72506523	0.14575106	1.4888645	0.013567448	1.722543	AJ002586
MICRO.7576.C1_777	-0.55472493	0.067760944	-0.59453106	-0.5373876	-0.08579087	-0.04831028	0.20269847	-0.525388	0.19799572	-0.009915829	0.14597023	0.026897192	AM438968
bf_arrayxxx_0014e07.t7m.scf_273	-1.5995057	-2.010379	0.9678192	-0.078676224	-0.47344875	0.1419158	0.2525034	-0.40637422	0.09951043	0.10999894	-0.27672458	0.44884825	NA
MICRO.8318.C1_812	-0.29307365	-0.31440687	0.48531914	0.4009261	0.395391	1.2027059	0.68209887	0.10113287	-0.06271279	-0.6282871	-0.09650588	0.61355495	BT012980
MICRO.4853.C2_1273	1.5809298	1.8148141	0.33630228	0.59349656	-1.2399528	-1.3057005	-1.2663007	-1.8427589	-0.3730384	-0.32246673	0.71471083	0.17743945	AP009302
MICRO.3164.C2_878	0.78127146	0.75006676	0.6231947	-0.022693157	0.5521774	0.5825672	0.6009245	-0.21476126	-0.14855266	-0.40616608	-1.0194829	-0.1409235	BT013890
POABY81TV_534	0.4821484	0.23935437	-0.16933012	-0.6975012	-0.6692071	0.23478842	-0.39980364	-0.29872513	0.35773236	0.74569595	-0.2385509	-0.0648247	NA
STMGI27TV_717	-0.805624	-1.0466919	-0.030418873	2.967503	-0.884737	-0.45159554	-1.4819818	-1.5864077	0.052648187	1.4056284	1.4786268	0.09367669	AC174344
STDB002D01u.scf_328	0.47181106	0.020723581	-1.0185096	2.2378418	1.0199716	1.5655963	-0.29405808	0.48398876	-0.6460259	-0.54465985	0.100798965	-1.5131431	NA
BF_TUBSXXXX_0040D12_T3M.SCF_53	0.47585344	0.23777652	-0.18073368	-0.705575	-0.6562233	0.2405622	-0.4088745	-0.3039589	0.34396458	0.7344866	-0.267241	-0.07049179	NA
MICRO.13409.C1_613	0.08247328	0.41286898	0.68364	-0.30731058	0.12301397	0.5742955	0.6682277	0.009226799	-0.24890554	-0.53514457	-0.2877531	0.34092665	AB080690
bf_arrayxxx_0052e08.t3m.scf_329	-8.219395	-4.5518208	-6.6167803	-2.1703796	-7.403694	-1.5613999	-0.63471556	2.1362977	2.4838645	1.6735168	2.206128	-0.37546778	AY594178
cSTS11D9TH_487	0.89448	-0.04094076	-0.35985422	-0.634943	-0.21032429	0.31380272	-0.06935072	-0.24221563	0.056188166	0.62475395	-0.57148504	0.09428322	AB236782
MICRO.17152.C1_572	-0.07378626	0.51511526	-0.1210289	0.2927804	1.1792407	0.86835146	0.3661952	0.06696653	-0.7259636	-0.30804586	0.15398216	-0.22569323	AC189647
bf_suspxxxx_0057d01.t3m.scf_598	-0.94855833	-0.5169773	1.4211121	-0.09107351	2.2689528	0.50147057	1.1996841	0.45080996	-0.102620125	-0.48578775	-1.2244854	-0.2618692	AF032386
MICRO.6760.C1_821	1.6077747	1.4005506	0.26313186	-0.36781	-2.1700482	-3.0181346	-2.6354775	-2.9632878	0.45379174	-0.2051847	-0.54663503	0.06991351	AM460179
cSTA29P12TH_178	0.31569004	0.084575415	0.03333521	-0.87668085	-0.37006974	0.07319999	-0.585731	-0.4560933	0.46846157	0.56697464	0.40646708	-0.18869007	AF347664
MICRO.3707.C1_878	0.604362	0.93358684	0.4954257	-0.007281065	-0.7129798	-1.1537099	-0.27110147	-1.2226896	-0.20849782	-0.5065787	0.74638355	0.31256974	AM484326
POACI84TP_821	0.02485609	0.62232757	-0.37767887	0.80416155	0.780843	-0.34942055	-0.4778471	-0.74372005	-0.57788986	-0.6536833	0.7400508	-0.29802573	NA
bf_suspxxxx_0018B05.t3m.scf_688	-0.66647005	-1.2256584	0.3935697	-0.28339267	-0.59773517	-0.5693035	-1.0015068	-1.7651601	0.60715514	0.16511643	1.3264174	0.41371596	NA
cSTD14H15TH_142	-2.30358	-0.5100069	0.7940643	-0.92780924	0.13003635	1.1444662	1.0295455	0.75254345	0.09318644	-0.3912071	-0.5855162	-0.42255783	AB218598
MICRO.2193.C1_774	-0.34791708	-0.5770869	1.7891371	0.96880746	3.99982	2.6053863	1.6456974	1.4028594	-0.16861111	-0.09612608	-1.178786	-0.027869225	NA
MICRO.11276.C1_886	0.5379157	0.5863881	0.14143276	0.017577648	0.7956872	0.7949219	0.5238414	0.39419746	-0.21300268	-0.12249303	-0.03385806	-0.06700468	BT013837
MICRO.11041.C1_760	-0.31174707	0.19512391	-1.0716941	2.5817676	1.6109724	3.6395874	0.9415164	2.0476155	-0.39730144	-1.1124014	0.2221086	-0.4633206	AY366389
ACDA00665H05.T3m.scf_509	0.46179295	0.23259449	-0.20919228	-0.74665403	-0.6093397	0.16298771	-0.45096064	-0.30300426	0.4533034	0.71369076	-0.38313365	-0.005624294	NA
SDBN003K16u.scf_315	0.24557924	0.016462326	0.6414957	-0.46271324	-0.8254838	0.104225874	-0.6682172	-0.5184703	0.26422882	0.49742675	-0.60385275	0.10363126	X62724
MICRO.15189.C1_1119	1.7411294	1.7145858	-0.21974659	-0.31839466	-0.5545225	0.16274595	0.3520155	-0.04908037	0.2226255	-0.14740348	-0.15563965	-0.12779593	CU074307
bf_mxlfxxxx_0054b08.t3m.scf_61	-0.26654816	-0.495605	-0.5556526	-0.9525299	0.090708256	1.3536663	1.155901	0.8704314	-0.028170228	0.05383134	0.18931508	0.038245916	NA
MICRO.5030.C1_1321	-0.55092716	-0.28624153	1.0988216	0.023458958	0.17454004	-0.653553	-0.07483387	0.20008516	0.37322104	0.012725115	-0.9462328	0.3922708	BT013060
bf_mxlfxxxx_0019e06.t3m.scf_647	-0.6784792	-0.6106484	-0.6026702	0.37841153	-0.3515277	-0.01944971	-1.0680642	-0.2819996	0.23518485	0.7462919	0.9916605	-0.84862804	NA
MICRO.9174.C1_1566	-0.5485196	0.028621197	-0.8098669	0.329926	-0.37540627	0.44418383	-0.038766384	0.3636694	0.15992498	0.319026	-0.14173985	-0.09651351	NA
MICRO.5858.C1_763	-0.17789268	0.15684748	-1.308558	0.44155025	0.42026758	-0.0067482	-0.7373686	-0.9814334	-0.18716443	0.06602621	0.6463742	0.09455824	NA
cSTD14L16TH_394	-0.21961403	0.16091013	-0.04009056	-0.929193	-0.007950783	0.097255945	0.1575923	-0.3678336	-0.7173809	-0.8630755	0.54873455	0.4856931	AM479859
cSTB32P4TH_508	-0.6101217	0.05114603	2.5918157	0.30427694	-1.0778549	-2.0329156	-2.3104663	-2.0256402	0.42319208	0.09213042	-0.7256907	1.6960074	AM441621
BF_LBCHXXXX_0041A09_T3M.SCF_289	0.31334305	0.67922926	-0.366318	-0.675334	-0.37402105	-0.03494692	-0.38146472	-0.4310074	0.60585475	0.87691045	-0.26814663	0.25906813	NA
BF_TUBSXXXX_0054A12_T3M.SCF_217	0.40863466	0.18695855	-0.2728572	-0.8417692	-0.68699455	0.064241886	-0.5058608	-0.33081532	0.5087239	0.6574316	-0.4824741	-0.1155442	NA
MICRO.12151.C1_711	6.168912	6.5348425	-0.87088037	4.032714	7.344626	5.02893	3.8812451	-0.8232534	0.5742537	2.7205653	-1.6190431	-1.2483897	AY860847
MICRO.12622.C1_1259	1.5985446	1.7128568	-0.6316881	0.39598703	0.48230076	-0.6124582	-0.64693785	-0.8595104	-0.069529235	-0.3579507	-0.22973013	0.62533283	AM479436
bf_cswbxxxx_0058g02.t3m.scf_168	-1.0545053	-0.489398	-0.6892595	-0.1631155	-0.5635891	-0.23418093	-0.82677937	-0.19414997	0.45878196	0.5498898	1.403996	0.03424406	NA
MICRO.7846.C1_1240	3.0501208	-0.20578718	3.7546573	2.4047296	4.4789762	1.7896552	-0.28862357	-2.78046	-2.118581	-0.90858674	-0.12154186	4.008607	AC122544
MICRO.6887.C3_660	-1.5869341	-1.4024391	-1.2407413	-1.2433844	-0.19345045	0.8363261	0.57458544	0.6847968	0.46916044	0.56198287	-0.065852165	-1.0400615	NA
MICRO.17036.C1_498	0.22106743	1.496983	0.9313345	-0.06406021	1.9621472	2.5424447	2.0773926	1.7970419	-0.34796977	-0.94543815	-1.6507497	-0.64896035	AJ717861
POACR93TV_285	-0.13569212	-0.2453723	0.59756947	-0.43584585	0.20390224	-0.3604808	-0.44247246	0.05103445	0.7531297	0.66942644	0.06693983	-0.15157366	NA
bf_ivrootxx_0061h09.t3m.scf_600	-0.3414352	-0.3810637	-0.07674551	-0.31412172	0.082069874	0.7496071	0.13707066	0.42065668	-0.044003427	0.24181926	0.039227724	-0.13487291	U51740
MICRO.3193.C1_615	-1.1707394	-0.5250194	-1.6085203	-0.599067	-1.5904844	-1.6177335	-0.7306051	-2.189715	0.5243544	0.4465084	0.006691694	0.34922504	NA
BF_TUBSXXXX_0060F06_T3M.SCF_498	0.18220472	0.3845153	0.52470016	-0.0759244	-0.076776505	1.199481	0.57766247	0.5154958	-0.30399418	-0.22410488	0.005656958	0.016845703	NA
MICRO.11068.C1_718	0.27967453	0.10966563	-0.44728684	-0.6500139	-0.18797684	0.6173353	-0.19086075	0.22508335	0.13898557	0.50564754	-0.4326644	-0.13435876	NA
MICRO.14450.C1_715	0.6772325	0.3412416	0.95524764	-0.06208682	0.57433534	0.21325564	-0.008759975	-0.2872851	-0.24389398	-0.071572065	-0.49960625	0.30680847	NA
bf_arrayxxx_0078e02.t7m.scf_328	-0.70385957	-0.50927925	0.13470697	0.19637442	-0.29572082	0.449445	-0.10812116	1.0849228	0.1775325	-0.09514248	-0.082023025	-0.11860764	NA
MICRO.11318.C1_770	-0.27538943	-0.22502851	-2.6568444	-2.5573492	4.2389307	2.9304633	2.0735862	2.2087605	1.3818954	-0.19940734	-0.1334734	-0.19349456	NA
MICRO.15987.C1_63	-1.8041079	-0.72935987	-0.3646736	0.30990934	-3.4111032	-2.8997312	-3.9921439	-4.4614954	0.27435344	0.81445503	-0.10171795	1.6361907	AM479189
MICRO.1283.C1_663	1.2542465	0.7412839	-0.000492573	-0.9122722	0.18844938	0.8658104	0.2987733	0.58954024	-0.049396217	-1.191121	-0.68358326	0.1064651	NA
MICRO.3754.C1_982	-0.34399128	-0.22031927	0.07785082	0.0412879	-0.34019804	0.29312277	-0.27225542	-0.21675634	-0.16191053	-0.20206523	0.23761034	0.34355283	BT013975
BF_LBCHXXXX_0032A07_T3M.SCF_292	-0.059561253	-0.46999025	0.74923515	0.5293784	-1.2543516	-0.5908084	-1.1724005	-0.8053608	0.18385541	0.48810697	-0.109719515	0.53218436	NA
MICRO.4668.C2_972	-1.3583124	1.2251167	2.0587413	2.92083	2.0477598	0.7301314	0.6823025	0.2770276	-0.3435194	-0.61423373	-0.51714253	-0.17896974	U69633
MICRO.3834.C2_982	0.36198616	0.095715284	-0.27036762	-0.8303232	-0.93757343	0.36042237	-0.72065735	-0.028283596	0.8770624	1.1066154	-0.30955195	-0.13958895	AC150162
BF_LBCHXXXX_0018D07_T3M.SCF_482	0.5745735	-0.6161432	0.22192383	-0.41259956	1.3918438	2.209685	3.2800467	1.9357178	0.16437197	0.021446824	-0.8943217	0.034018755	BT013258
STMIQ60TV_527	-0.9774904	-2.4278708	-0.10748887	0.044770956	-3.4501538	-2.2553725	-2.3915758	-2.629316	0.44504827	0.6868969	0.2817222	0.6199832	NA
SSBN003B13u.scf_261	0.02553749	-0.024461985	0.25543237	-0.7036848	-0.07143855	0.41047835	-0.3535626	-1.0018699	-0.2240873	-0.15795076	0.08457053	0.64403784	CU179634
MICRO.3905.C1_1052	-1.06739	-0.73548317	0.018097162	-0.56306195	-0.03556013	0.36087966	0.09886432	-0.299052	-0.044720948	0.046581864	0.7799411	0.71160436	CT990559
MICRO.13250.C1_728	-0.73119354	-1.005209	0.5910547	-1.1037517	-0.7842436	-0.17149758	0.035001755	-1.3012676	0.9296868	0.1568011	0.30369604	1.2607955	NA
MICRO.4920.C1_1051	-1.450165	-0.14807057	1.3002431	0.5485203	0.026057482	-0.57736135	0.13095593	-0.99110866	0.51885414	0.054501295	-0.11466694	-0.2049427	AM430199
bf_acdcxxxx_0004g12.t3m.scf_424	0.027888775	1.0825756	0.03538418	-0.04903102	-0.06591582	-0.217561	-0.9360151	-0.04061699	0.7009656	0.8523668	-0.44626272	0.26366782	CU302232
MICRO.15093.C1_673	0.54499674	0.10498595	-0.21219635	-0.39289474	-0.45244408	0.8778324	-0.40596962	-0.25833082	0.6942236	1.3547449	-0.25352812	-0.03322947	NA
bf_suspxxxx_0036h09.t3m.scf_586	-0.44487143	-0.5703671	0.3193102	-0.13909721	0.51957417	0.47514486	0.84375715	-0.036120415	0.01052314	-0.29880047	-0.08137202	0.07803011	AM433292
cSTB42C23TH_297	2.1676657	3.0810323	-0.23872042	-0.5189228	-0.92500925	0.041030407	-0.35055828	-0.30673456	0.44574136	1.7168494	-0.29412246	0.6358793	DQ351289
cPRO11O21TH_109	-0.5985093	-0.28331828	1.0722182	0.513355	-1.8428969	-0.89063907	-1.5223088	-1.2929215	0.25982714	1.7926115	0.32983398	0.33106196	AF265664
MICRO.2731.C1_1660	-3.3799314	-3.0024962	0.9100945	0.7227967	-3.438013	-4.4360337	-5.021661	-5.257215	0.42544347	0.2408247	-0.66175675	0.8637214	AY598342
MICRO.14518.C1_633	-2.8229594	-2.393169	-1.8133101	-1.2308567	-1.9350457	1.3551471	1.8683655	2.5963252	1.1666692	0.35404134	-2.2031865	0.08667469	BC009428
bf_cswbxxxx_0010h05.t3m.scf_285	-1.6584506	-1.444855	-1.1041741	0.088823795	-1.2084756	0.34986305	0.49491978	0.363369	0.28093195	0.35441613	-0.73774433	-0.05355549	NA
bf_mxflxxxx_0062h12.t3m.scf_208	-0.9199705	0.35052824	0.559443	-0.5429199	-3.75802	-4.6751885	-5.7294183	-5.5682807	-0.910966	-0.2989719	1.005282	0.31388783	NA
MICRO.4192.C1_1388	-0.82163525	-0.5364661	0.2836752	-0.08648443	-0.74400234	-1.0910995	-0.9811866	-2.0047746	0.36786616	0.5220401	-0.22337508	0.44583797	NA
MICRO.8642.C1_795	-1.0357695	-1.3442159	-1.0215659	0.29027987	-0.040968418	0.14841223	-0.00812912	-0.005010605	0.38257825	0.45964146	-0.21474338	-0.59289837	AC188781
RC7	0.47107267	0.22673702	-0.37564993	-0.8684578	-0.48829222	0.009505272	-0.32504892	0.12762785	0.3654173	0.7759266	-0.080824375	-0.16194797
MICRO.13501.C2_2293	-0.13152409	0.17263603	0.76487064	-0.2538705	0.59482193	1.1755366	1.1221595	1.0508018	-0.07868123	-0.14741182	-0.32268667	-0.114760876	AY050484
MICRO.14268.C1_986	1.3242686	1.5474737	-3.0239484	-1.054976	-1.0866184	-2.6600728	-1.4330626	-2.8227968	0.53585374	-0.4838934	-0.20858383	0.20751357	NA
MICRO.2387.C1_2190	1.6809893	0.461236	-0.88912773	-1.3654418	0.12797785	0.70841837	0.8604121	0.29771662	-0.018489122	0.13053036	-0.77838755	-0.69779706	BT013021
MICRO.9094.C2_657	0.3147483	0.25339413	-0.5364256	-0.21214199	-1.3156991	-1.7245057	-1.2320321	-2.3574395	0.08830345	0.27550387	0.31680965	-0.076351404	AC142505
bf_arrayxxx_0040c04.t3m.scf_669	-0.010207653	1.1977818	0.59319186	0.10011315	-1.3048525	-0.40937662	-1.0277834	-0.9136777	0.17105025	0.60969985	-0.028723478	0.19652629	NA
MICRO.13855.C2_990	-0.55641603	-0.31421423	0.50034714	-0.001945972	0.4573679	0.7708578	0.53524876	0.26588964	-0.35083497	-0.3612101	-0.07157707	0.456064	DQ200389
MICRO.2046.C1_1189	0.7592006	-0.05980873	0.865108	0.11040783	0.4043622	0.7523637	0.72652626	-0.021102428	-0.17363822	-0.17937946	-0.69406986	-0.21397996	AP009357
STMGN61TV_178	0.04240799	0.5107002	0.27247572	-0.20934677	1.4955926	1.5941563	1.5664372	1.4490833	-0.16407788	-0.2436434	-0.61914444	-0.4149574	BT013646
MICRO.1247.C3_2074	-0.56082153	-0.6886301	-0.061276913	0.63812876	-0.21211004	-0.1181469	-0.27076387	-0.074457645	0.23583603	0.32452846	1.850785	0.6222508	AJ271668
bf_cswcxxxx_0003a02.t3m.scf_333	-1.6577752	-1.5501604	1.1941414	0.93176293	-0.18445969	-0.34106374	-0.039366484	-0.3806932	0.2196207	-0.10837209	-1.9110353	0.95177376	NA
(+)E1A_r60_a135	0.048167944	-0.5356777	-1.1234035	-0.89550996	-5.4764156	-5.2360225	-5.58552	-4.9416213	0.24963236	0.64014053	1.7421191	0.12962484
MICRO.4981.C1_960	-1.107856	1.2801907	0.48595166	0.12978482	0.119639635	-0.911283	-1.3630877	-2.7015572	-0.8602447	0.67757607	1.4301869	-0.18689597	EF025304
POAB684TP_781	2.8639443	3.1405694	1.4241834	-0.2050829	0.37303448	-1.4890916	-0.3048005	-1.5377669	-0.058984876	-1.1739032	-0.43288386	1.4734361	AF242849
MICRO.3372.C1_1	2.1073809	1.911474	-1.4850731	-0.32270837	-0.094073534	-1.933557	-1.54372	-1.7756193	0.58736604	0.4369949	0.84902155	-0.6516695	AC151823
MICRO.5365.C1_705	-0.14620519	-0.35565376	1.0189967	1.3291886	1.1858206	-0.6327572	-0.9692197	-1.2098746	-0.27457035	-0.19232047	0.3035512	1.2501688	NA
BF_TUBSXXXX_0025H02_T3M.SCF_268	-0.350101	-0.36425328	1.4892874	1.0242591	-0.623132	-0.2965932	-0.37532973	-0.80088615	0.14168417	0.20264387	-0.68168783	1.1638644	CT990559
MICRO.6091.C1_390	-1.8950932	-2.1685412	-2.4920483	-1.2480311	0.19835663	0.073560715	0.07503843	0.2678957	0.51938856	0.6168704	-0.91762185	-1.9753532	DQ294255
BF_LBCHXXXX_0045C09_T3M.SCF_333	1.043612	0.9362683	0.5243654	-0.21873188	-0.07004404	-0.26514745	-0.5918968	-0.94216776	0.42942852	0.07753503	-0.7404891	0.7688557	NA
MICRO.4427.C2_1317	0.592268	0.48301792	0.7947049	0.7399802	0.37527752	-1.8583436	-1.0818553	-2.3753567	0.26124823	0.095962524	-1.5514429	-0.39695525	X99348
MICRO.17316.C1_252	0.10934019	-0.12248993	-0.5589912	-1.0916262	-0.9636922	-0.18089771	-0.80244446	-0.6500163	0.40823257	0.36315167	3.7170062	2.6906285	NA
MICRO.249.C1_1968	0.39868355	0.6771989	0.53453016	-0.12307739	0.48185635	0.51848507	0.4274454	-0.09509134	-0.36760938	-0.048030376	-0.118382454	-0.052767515	DQ284489
002C01AF.esd_318	-0.044718742	-0.29178333	-2.5208342	1.7065105	1.2390962	2.491372	0.43289423	0.7533407	-0.048156142	0.11484599	0.11141205	-1.3100934	BT012931
MICRO.13944.C1_813	-0.54134035	-0.64735794	-0.05754614	-0.63894653	-0.03512764	0.6239004	0.28622103	0.04392624	-0.35841584	-0.16919184	0.22816706	0.14362478	NM_001065682
MICRO.9906.C1_196	-0.3408556	-0.39231348	-1.1717558	2.208973	0.62261224	0.5463159	0.008954525	-0.104481936	-0.006265461	0.6786413	0.15009844	-1.0294385	AB061265
MICRO.389.C1_879	0.93331885	2.3672063	-2.012911	-0.119042635	-2.3715343	-0.6919062	-0.14542222	0.60955787	-0.2276184	0.18790615	0.6033511	-1.8133826	AB061257
MICRO.1081.C29_687	-1.2032597	-1.1082172	-0.95462966	-0.5794711	-1.5201442	-1.0275226	-0.9536128	-1.4746795	0.47531444	0.58393884	0.55398726	0.8308058	AP009271
MICRO.3995.C1_783	-0.39947128	-1.5505013	0.98129296	0.53662443	-1.8065772	-1.6657679	-2.238071	-2.073976	0.1991486	-0.23254752	0.8024396	0.7604722	NA
cSTD13H3TH_251	0.91484284	-0.15401626	0.17202806	-0.11628342	-0.99902534	-0.2754147	-0.8420973	-0.47003746	0.45839477	0.4213431	-0.67425835	0.41381013	AF500588
MICRO.6280.C3_1057	-1.3649769	-1.0740385	0.52346134	-0.21158504	-0.110607624	0.11456156	0.57516336	-1.2642937	0.20292354	0.021302938	-0.52686334	0.36538815	BT014168
ACDA03289C01.T3m.scf_259	0.4101653	0.18133712	-0.26409483	-0.8226452	-0.6705313	0.05033374	-0.38937283	-0.33808136	0.77625424	0.66338325	-0.4596939	0.07556784	AP009271
MICRO.2220.C1_428	-1.466743	-0.8803959	-0.97895	-1.3550756	-0.047501087	0.21838188	0.68086433	0.44940472	0.20238918	-0.28763545	0.03362608	-0.039498806	BT013993
MICRO.2154.C1_1211	1.8858204	1.7382932	0.77427006	-0.34520245	-0.10861206	1.017725	1.189075	0.9133544	-0.095526695	-0.3715253	-1.0638702	-0.38337612	BT012700
MICRO.8685.C1_478	-2.7349756	-2.959751	-0.024852514	3.450705	3.630197	3.7014494	2.6498446	1.5810704	-0.773266	-1.3427681	-0.60805166	0.48926294	Z69032
MICRO.8561.C1_937	-0.18683767	-0.001028061	-0.05591011	0.002393723	-1.2471819	-1.5859079	-1.3935037	-1.4819231	0.36153734	0.546293	-0.8002832	0.9636104	AF139496
MICRO.4177.C7_531	10.407738	10.69447	2.7012258	5.9357147	-0.13172674	-4.355297	-3.2975793	-0.4004681	-1.9685652	-3.3721304	4.43784	0.51612663	BT014450
bf_mxlfxxxx_0010h12.t3m.scf_208	-0.23660135	1.2078786	-2.0967789	-0.091961384	-0.5452328	-0.9720721	-0.32458067	-0.44253635	0.956159	0.78507423	0.07565069	-1.0731809	NA
cSTD7J3TH_92	-0.9962354	-0.7218437	-0.68461657	-0.89112926	1.047725	0.5353439	0.8080609	0.7480128	0.20211649	-0.13602841	-0.18393803	0.041108012	BT013800
MICRO.5144.C1_832	1.04952	1.1351624	-0.44491267	-1.1727791	0.37072968	0.30147576	-0.27625608	0.50552225	0.12522525	0.34673166	-0.8072281	-0.42586565	NA
MICRO.12712.C2_916	0.004558563	-0.13004255	-0.04634571	-0.2660656	0.57404137	0.97738504	0.2846651	0.5774131	-0.207291	-0.1679318	0.010619164	0.18299389	NA
MICRO.1262.C21_669	-1.0831711	-0.7815747	0.055185795	0.14113069	-3.4019568	-3.4770148	-3.3669524	-3.2663698	0.7826297	0.51807463	-0.91353655	0.5971334	NA
MICRO.126.C6_406	-2.7716317	-1.5181851	1.1131663	0.28843594	-0.23845387	-0.45732546	-0.33320236	-1.1247053	1.1453607	1.0358179	-1.742909	-0.07168865	DQ252489
BF_LBCHXXXX_0008B10_T3M.SCF_267	0.57371855	0.60386276	0.13768005	-0.4672737	-0.17689514	0.46072102	0.20077515	-0.06064129	-0.14431906	-0.001758337	-0.000337839	0.12922215	NA
BF_TUBSXXXX_0041A04_T3M.SCF_89	0.32963324	0.19868803	-0.39126015	-0.98805666	-0.75431347	0.24369216	-0.5721879	-0.28245902	0.462564	0.5596045	-0.3955809	0.000926495	NA
MICRO.3458.C1_857	-0.6120496	-0.21711063	0.8318734	-0.3144002	0.8407178	1.2867041	0.97280455	0.8280511	-0.20215046	-0.44226027	-0.9316604	-0.13100839	NA
MICRO.3155.C8_1331	-0.4088807	-0.51219845	-0.72844124	0.54317665	-0.7972007	0.040822506	-1.0178013	-0.37091732	0.39415765	0.43039775	1.485151	0.6851754	DQ284470
MICRO.13434.C1_473	0.98601484	1.0331049	0.49087238	-0.5552397	-0.5965853	0.27091026	-0.49311662	-0.79840493	-0.40082717	0.5744724	0.038335085	0.24222088	NA
MICRO.10629.C2_131	0.8791027	0.82357407	-0.5523288	4.002425	1.9685116	2.7335153	0.12667465	1.359766	-0.707221	-0.7215586	0.09235203	-1.2524681	NA
bf_acdaxxxx_0064h12.t3m.scf_578	-0.20489764	0.28002167	-0.863503	-0.73770547	-0.9617057	-0.6681967	-0.5441313	-1.1323333	0.2639016	0.38281214	1.2855912	0.7786833	AM432240
MICRO.12884.C1_727	-0.16637826	0.1525743	0.23583722	-0.056340694	-0.3490982	-0.86481285	-0.56275463	-1.7785249	0.056531847	-0.038865924	0.8832797	0.42071998	AM432127
MICRO.3892.C1_90	0.28046322	0.025743961	-0.36348438	-0.9158611	-1.0225663	0.50661707	-0.89178133	0.0856843	0.4721225	0.6856202	-0.43404174	0.5263194	NA
MICRO.15859.C1_549	0.7402766	0.341501	1.6025896	0.7478168	-0.040129185	-0.5015433	-0.4200046	-2.0315108	0.17490733	-0.20051026	-0.6355748	0.4745388	NA
MICRO.4683.C2_1173	-0.3984778	-1.1908586	0.14993453	1.7263179	-0.29637742	-0.32929516	-0.2905686	-0.6407199	0.4994644	0.886729	-1.1398758	0.46043313	DQ084022
cSTB36C17TH_223	0.47307706	0.58122396	-0.3218751	-0.8801651	-0.5253415	0.32831383	-0.7845092	0.36674285	0.60906744	0.6911968	-0.3607006	-0.17452276	NA
POACT60TP_320	3.5563917	3.3367481	-0.053826332	-0.4987998	-1.1848354	0.07387233	-0.96198416	-0.28805923	0.8322263	0.7301718	0.0900203	-0.39012158	M32605
046D02AF.esd_67	-1.7033575	-1.3919916	0.9332981	0.022669315	-2.0376601	-2.2446098	-0.76407146	-1.9009936	0.66763103	0.58706	-0.880914	1.0693336	DQ207850
MICRO.4443.C1_599	-3.0474715	-2.9262202	-0.41669774	1.3666625	-1.4308574	-2.3100507	-1.3360767	-2.4872432	1.1737108	0.4736991	1.4218221	-0.091424584	NA
MICRO.3441.C1_644	-1.1790178	-1.5124838	0.15097618	-0.064157724	-0.6166501	-0.20810843	-0.31877112	-0.32391953	0.6134851	0.03407502	-0.16742408	0.80622244	NA
bf_suspxxxx_0043b01.t3m.scf_149	-0.049458504	-0.32595778	0.5835118	-0.6012206	-0.9231887	-0.24508762	-1.048451	-0.5918727	0.68703014	0.8466363	0.6361232	1.5790533	NA
cSTB21F14TH_493	0.14820123	0.7638581	-0.4853809	-1.2467508	1.2488983	0.40557623	1.280204	0.64806175	0.16050965	-0.33980608	-0.81309855	-0.20894825	NA
MICRO.3443.C2_969	0.65251255	0.16055393	-0.76454544	0.52784634	-0.60463905	-1.3789077	-1.5709572	-1.6038961	0.075737	0.32242513	0.9911051	0.022953987	AM455967
bf_ivrootxx_0001h11.t3m.scf_234	0.19373989	-0.12601972	-3.8831644	1.1794567	1.2025552	2.0928717	1.0102782	1.2701907	-0.18825823	0.0990237	-0.77131987	-2.4660163	NA
SDBN002O03u.scf_369	0.73433566	-0.16745281	-0.001067638	-1.0704551	-0.9222274	-0.17066693	-0.23639536	-0.15569234	0.24299651	1.5196404	-0.24599957	0.51034844	NA
MICRO.17712.C1_210	-0.13725948	-0.63369083	-0.37727213	-0.21443558	0.7585716	0.8459897	0.4666419	0.42596674	0.05168593	0.22583103	-0.32220244	-0.34686208	BT013026
SDBN003I11u.scf_570	-0.036473274	-0.71875024	-2.3667045	-0.77463794	0.18094063	0	0.46424222	0.7862251	1.1884283	-0.005954981	-2.011626	-0.33683956	NA
MICRO.9153.C2_726	-1.3947275	-1.0356863	0	0.52738714	-1.6099312	-1.4912815	-1.4873195	-1.644151	0.44756162	1.022882	-0.10188019	0.64405584	AF180143
MICRO.5721.C1_1739	-0.9405911	-1.56212	0.27651763	-0.03191924	-0.5126023	-0.46179986	-0.26753068	-1.3596835	-0.044143677	0.280815	1.1055336	0.9999199	NA
MICRO.13253.C2_1263	-0.6969409	-0.01212287	-1.4994531	0.7214742	-1.364774	-3.0007474	-1.2592347	-2.3464658	0.48996615	0.83061516	-0.1330632	0.8093189	NA
cSTB45P12TH_320	-0.2812028	0.3929298	0.7051065	-0.049396038	-0.33561993	-0.16271067	0.16730022	-0.9809363	-0.21746844	0.23187017	1.521967	0.9161464	AJ717796
MICRO.2495.C1_1183	-0.09705925	0.014180183	-0.047238827	0.3523755	0.3441248	0.11760759	-0.3430314	-1.0534143	-0.21881795	-0.5325444	0.43935227	0.037588596	AY032674
MICRO.7415.C1_288	0.37908268	0.11530852	-0.25505972	0.049958944	-0.65554094	0.07256198	-0.5157981	-0.35765934	0.30376816	1.4157698	-0.27549958	0.08897245	NA
STMHQ69TV_743	-0.7560656	-1.6982045	-0.7586944	-0.3052106	-1.3330429	-0.8320229	-1.7463503	-1.5238266	0.12660086	1.2384953	0.593567	0.46575058	NA
STMCJ78TV_406	-0.7193241	-0.6885271	0	-0.25988388	-0.24245787	0.082417965	0.49324465	0.13181734	0.23020792	0.17643929	0.110924244	-0.32526946	AM439405
MICRO.8963.C1_1144	1.7719536	1.4740162	-0.57687426	0.21365404	-0.51743555	-1.0497026	-0.7182436	-1.4997382	0.08962762	-0.010751247	0.77296257	-0.08075309	NA
MICRO.4307.C1_5	0.35415196	1.1800396	-0.05261159	-0.58102965	-0.4691069	-1.5466282	-0.45920277	-1.3235009	0.42934197	0.2962463	-0.0358603	0.006327152	NA
RC4	0.46779346	0.21012878	-0.394948	-0.9622774	-0.5889249	-0.11075592	-0.37931585	0.06310606	0.3206616	0.7337339	-0.12739849	-0.18442225
MICRO.101.C3_858	1.0095682	0.9331145	-1.0076346	-0.54162407	-0.40971327	-0.10458517	-0.17059517	-0.32694626	0.2607684	-0.30578113	0.5097971	-0.56830573	DQ460131
cSTD13J5TH_488	-0.2319355	-0.3212061	-1.2291117	-0.4618206	0.26699114	0.45434237	0.37653923	0.221035	0.05911255	0.23230886	0.07494688	-0.2057302	AP009299
MICRO.10131.C1_668	-0.9065442	-0.2740872	0.20572901	-0.868124	1.0857124	-0.038910866	-1.1458008	-0.70484996	0.9151186	1.2627453	1.339603	-0.89612687	NM_123743
MICRO.11192.C1_668	-4.534664	-4.0031767	1.2069125	-0.099461555	0.15214825	2.0865664	2.7649884	1.0671463	0.124307215	-0.6366848	-3.1310697	-0.699304	AM482958
MICRO.7278.C1_668	0.43126273	-0.13171148	-0.037694454	0.005197525	0.33445358	1.090152	0.1547265	0.8300822	0.0701769	0.6252439	-0.5368031	-0.42776787	NA
MICRO.15121.C1_695	-0.014583111	0.05118084	0.38232517	-0.25654697	-2.2962668	-2.6817217	-2.1672802	-4.557028	0.07993877	-0.01164031	-0.010986328	0.27717733	AM435998
POADN66TP_846	-0.25102615	1.2934012	1.4951105	-0.8379967	2.7750258	1.6785254	1.8978872	1.1049712	-0.45197982	-1.6773657	-2.4860008	-0.1633668	AF265664
BF_TUBSXXXX_0061H09_T3M.SCF_529	0.37034988	-0.2850976	0.03736162	-0.38346958	-0.88375854	-0.37725878	-0.974494	-0.60085964	0.11683071	0.97419477	0.98119855	-0.002597809	NA
(+)E1A_r60_a22	0.16923666	-0.42763424	-0.6506486	-0.5382824	-5.015019	-4.5721035	-4.9515343	-4.2379684	0.423208	0.76187325	1.8816206	0.021051168
SSBN002F03u.scf_676	0.1862433	-0.6371341	-1.115483	0.015400171	-0.23075843	0.6120603	-0.39092088	-0.14654684	-0.27868128	0.32104957	0.7722349	0.14846611	NA
MICRO.4449.C1_2144	-0.37967682	-0.43359232	-0.56973505	-0.5777755	-0.10567665	0.26500082	-0.08955717	0.16226864	0.08341849	0.2913978	0.13844514	-0.24003601	AY753028
bf_mxflxxxx_0027a10.t3m.scf_621	1.7467127	1.712882	-2.1348712	-0.31636667	1.3602397	-0.70981264	0.29611325	-0.9644275	0.4408567	0.3963008	-0.7283958	-2.1006134	CU302335
MICRO.11890.C1_850	-0.32904482	0.059911728	-2.0764947	3.0685837	0.83849907	2.1792438	0.7883706	0.37380886	-0.73275214	-1.3315328	0.08949685	-0.944474	BT014403
MICRO.7849.C3_155	0.18801808	0.50740147	0.17018104	-0.29601717	-0.31261587	0.25920177	-0.33204603	0.05688715	-0.04827273	-0.04438436	0.17747235	0.18741989	AF044285
bf_acdcxxxx_0057h10.t3m.scf_586	0.19349027	-0.041682243	-0.4709587	-0.9971132	-0.1632142	0.826447	-0.43340015	0.2317102	0.3106714	0.4495976	-0.27113247	-0.33709562	NA
MICRO.15729.C1_172	-0.5191362	-0.6711445	1.9704077	1.519069	-0.8482895	-1.3625085	-1.6877115	-2.4113507	0.16020936	0.41328883	0.7971182	0.8695282	AC149290
bf_stolxxxx_0031B06.t3m.scf_93	0.16980839	-0.029774666	-0.63595533	-0.21282244	-0.1476345	-0.27964115	-0.8997607	-0.979362	0.6609026	0.8613548	-0.2364788	0.105661154	NA
ACDA04944D12.T3m.scf_289	-0.6256528	-0.0797894	0.757725	0.80121493	-2.7904665	-2.3972664	-1.554121	-0.6208601	-0.04379332	-1.0490564	0.8898108	0.36001658	NA
MICRO.347.C58_21	0.35591364	-0.46594477	0.6387601	-0.2500744	-0.60644627	-0.752965	-1.0348835	-1.2000461	0.701975	0.2727754	1.4280095	0.15254033	NA
MICRO.6173.C1_533	-1.1534731	-0.48199987	-0.8654444	-0.94875145	-1.2706919	-1.6617248	-0.7993064	-2.4383035	0.56325287	0.51603675	1.1166849	0.36734283	AM460489
(+)E1A_r60_a104	0.33406305	-0.14583945	-0.7218375	-0.45733047	-1.6975231	-1.0844879	-1.4623508	-0.87201667	0.738497	1.2026525	1.8337553	0.025179029
MICRO.16465.C1_747	-0.7364259	-0.91827536	-0.008425236	-0.17400122	-0.10661745	0.3573556	0.010994911	0.018343925	-0.04185319	0.119665146	0.30916643	0.098948	AM467834
MICRO.1478.C1_706	-0.7854943	0.29239798	0.31550074	0.06910205	-0.055921793	0.09075379	-0.21720767	-1.1396666	-0.12314266	0.44952047	1.6580807	-0.77118933	AM428974
bf_arrayxxx_0105d01.t7m.scf_679	-0.023305416	-0.37915707	-0.5709853	-0.5492873	-0.48339748	0.43850946	-0.02432108	0.15795565	0.061310053	0.17300177	0.35509634	0.15885592	NA
cSTB37A18TH_409	-0.5986948	-0.6327758	-0.14247274	-0.034166336	0.6037078	0.552094	0.5259228	0.14205027	0.1514653	0.3117745	-0.42128682	-0.16713667	NM_113195
bf_acdaxxxx_0057g11.t3m.scf_556	-0.37090588	-0.52221966	-0.6411991	-0.5560117	0.46156597	0.46037865	0.343719	0.25373793	-0.33048236	-0.10604572	0.53207564	0.1247046	AM480021
MICRO.12495.C1_688	-0.3784232	-0.7051406	-0.28728437	-0.18504715	-0.09717703	0.070708275	0.04326439	0.3238244	-0.20101082	-0.09936881	0.09859538	0.299289	AM464603
MICRO.2642.C1_1195	-0.26501894	-0.04540491	0.4304793	0.11369729	-0.108624935	-0.2081697	0.06016183	0.2431519	-0.25526506	-0.7379738	0.16539812	0.20256996	AP009266
MICRO.10549.C1_672	3.5970745	3.7147088	-0.04348564	0.2480278	-1.2855539	-0.49871683	-0.5669117		0.6348431	1.0878332	-0.53273726	-0.07740617	EF157836
cSTA45C12TH_422	0.17752838	0.14008665	-0.003695965	-0.06274271	-0.2653532	0.06610823	0.19589043	-1.1781485	-0.12103003	-0.52629006	0.6552801	0.4536512	BT014471
MICRO.9224.C1_683	-0.6788242	-0.98210645	0.5007291	-0.28042674	-0.5927453	0.56233907	0.41346455	0.15816045	-0.24368346	-0.28105974	0.1726296	0.6871493	CU019620
MICRO.14387.C2_426	1.3770828	0.027788639	-0.8938041	0.5505972	0.8015084	1.7502065	1.8174391	1.773346	-0.19128823	-0.398067	-0.5793526	-0.27794957	BT014348
MICRO.14433.C1_748	0.4940796	0.3880577	-0.27519512	-0.8515477	-0.34152317	0.05263877	-0.51052046	-0.31262684	0.58898187	0.6656035	-0.48214555	-0.11217284	NM_003945
MICRO.11360.C1_764	2.4803138	3.1756887	-1.6116428	-1.239408	-0.41503906	0.8735237	0.97863054	1.157167	0.31343293	-0.39122164	-1.3084917	-1.7331634	NA
MICRO.14835.C1_1529	-1.8272195	-1.5062346	-0.49748755	0.4234705	0.71211624	0.5415096	-2.339747	-1.547394	0.47962052	2.1841815	2.761928	0.09811628	AK227167
bf_lbchxxxx_0057b05.t3m.scf_443	0.43074083	0.22500896	-0.26365757	-0.85143375	-0.70079994	0.15251207	-0.48090553	-0.25113153	0.31541932	0.6753663	-0.4814508	-0.096447706	BT013521
bf_ivrootxx_0009a06.t3m.scf_47	0.10375881	-1.4572644	1.8556798	0.49388933	2.6529481	2.2997487	1.6291974	1.1751664	-0.82272077	-1.0906974	-1.6077003	0.5286313	NA
PotatoF1362.scf_110	0.026522636	0.35646367	-0.83648443	-0.76721716	0.53873634	0.595243	0.6544397	0.64142585	-0.36268222	-0.026531339	-0.41306078	0.6942967	NA
MICRO.14489.C1_434	0.37042618	0.18262625	-0.33850145	-0.93317413	-0.7865844	0.19852304	-0.5362034	0.6736889	0.24570906	0.6075586	-0.56533074	-0.16785884	AF087899
MICRO.10318.C1_789	-1.3886371	-1.2435935	1.3251069	0.17136073	0.6441753	1.3700292	1.1091473	0.9830568	0.11564672	-0.5150604	-0.5341054	-0.5597464	NA
bf_cswbxxxx_0029a01.t3m.scf_189	-0.97048736	-1.049283	0.082396746	-0.05783415	-2.164874	-1.9562445	-1.6310163	-1.6746035	0.1661287	0.40702283	0.097168446	1.0184551	NA
ACDA01062A06.T3m.scf_364	-0.43797207	-0.71540356	-0.55030775	-0.07204795	-1.7390614	-0.56224585	-1.4535503	-1.1280098	0.5409451	0.108827114	1.2166667	0.8605933	NA
MICRO.9113.C1_1216	-4.7421722	-3.8392186	-2.1061044	1.2994585	-2.6056862	0.2846632	0.6739993	-0.2918725	0.5058044	0.61423707	0.050534725	-3.8140657	U31095
MICRO.7967.C2_721	-0.27206993	-0.43414307	-0.19325686	-0.46364927	-0.575109	0.4423046	-0.024552345	-0.1483059	0.22473407	0.057242155	0.02457261	0.4021225	NA
bf_lbchxxxx_0063b01.t3m.scf_442	-2.932349	-3.3457916	0.37785673	1.100584	-1.4412811	0.4847219	-0.4045725	-0.3567996	0.4030161	0.12724793	-0.6702893	-0.031385303	NA
cSTB28H17TH_353	0.18127894	-0.07027149	-1.4146886	-1.7382042	0.37748337	0.7861221	-0.27882457	0.05797577	0.080423295	-0.3321011	0.70967543	-0.3168888	BT014511
MICRO.12863.C1_705	-0.23356533	-0.16732883	0.4463427	0.020667315	1.1066911	1.6577609	0.7602639	1.4388528	-0.12282854	-0.05307579	-0.74345815	-0.02938068	NA
MICRO.2826.C1_875	0.5884137	0.29719734	-0.667047	-0.35282803	0.7791476	0.97377443	0.74713945	0.45758915	0.021667838	-0.058698893	-0.078529835	-0.43126678	BT014210
cSTD16E21TH_535	-0.94544744	-0.22153258	-0.7206507	-0.5362785	-0.35446453	0.016679049	-0.38242793	0.35691404	0.37690276	-0.87053025	0.76368225	1.088587	NA
MICRO.4061.C1_768	0.16843176	-0.1892786	-0.911026	-0.49068546	0.49874687	0.16471386	-0.12041855	-0.75119495	0.13674009	0.5959532	0.29553795	-0.19807911	NA
MICRO.17473.C1_485	0.35737753	0.08902478	-0.27438784	-0.70923233	-0.93907833	0.39685678	-0.7494669	0.04077387	0.6149582	0.74390316	-0.31348443	-0.13604379	NA
MICRO.3521.C2_483	-0.9628308	-0.15910459	0.7537625	0.7401905	-0.019812822	-0.8560085	-0.7878797	-0.92776203	-0.43970942	-0.5210675	0.3762951	0.29529738	NA
MICRO.1811.C5_535	-3.6523228	-3.595028	-2.2501836	-1.1702018	-0.29379177	0.67854047	0.9869404	1.1399796	0.3254258	0.1730851	0.089814305	-0.16240144	DQ241838
MICRO.6956.C2_276	-2.0881753	-1.7290881	0.364151	0.06844568	-1.0651593	-0.7106507	-0.84912324	-1.1114657	0.1746968	0.06678057	0.52641416	0.9870019	NA
cSTS15E8TH_812	-1.808187	-2.0860286	1.1093256	1.3671558	-1.394556	-0.93981934	-0.30846953	-1.5337045	1.2791512	0.058301806	-0.9490775	0.7589358	NA
MICRO.6402.C1_699	-1.4032564	-1.2413697	1.0403066	0.40004778	-0.22909307	0.40296555	0.23753452	-0.28021002	0.13240767	-0.07164264	-0.63220453	0.4721477	AF307336
MICRO.3180.C2_1138	2.2483068	3.0613675	1.9082537	2.3854218	1.547152	0.69834614	-0.64282703	-0.67184806	-2.0600288	-2.133461	-0.004198551	0.31175923	NA
SDBN002E06u.scf_406	-0.6492033	-0.9283228	-0.5556741	0.18733883	-0.42286515	-0.9132395	-1.0954418	-0.48529434	0.6113552	0.89407897	1.1087549	0.5048202	NA
MICRO.2286.C24_866	0.76058364	-0.13726878	-0.003068209	-1.0252888	0.47070122	1.0809827	0.6727917	0.5574062	0.06783134	-0.34052467	-1.6490178	-0.33386397	NA
POAE242TP_939	0.37462378	0.09676504	-0.043955326	-0.8014817	-0.8785119	0.08077741	-0.5689316	-0.2618432	0.3118466	1.2242135	-0.2463944	0.46575797	NA
BF_TUBSXXXX_0012B03_T3M.SCF_304	0.6850047	-0.16475058	0.16883802	-0.05519581	-0.60242844	0.093370914	-0.37102795	-0.15314579	-0.22568572	0.13182306	0.29867053	0.1143837	NA
(+)E1A_r60_a107	0.39576507	-0.013526201	-1.0500574	-0.8340032	-3.514705	-3.2731829	-3.3790405	-2.8214436	0.2495246	0.8114059	1.6152095	0.06812143
BF_TUBSXXXX_0020C06_T3M.SCF_96	-0.5853262	-0.036037683	0.43768	-0.09567189	-0.09805179	0.942148	1.1487725	0.1032331	0.19401628	-0.28842175	-0.27070844	-0.014390349	NA
MICRO.13886.C1_590	1.70754	1.9454129	-0.1329863	1.8913023	1.473516	-0.016827583	-1.3379126	-3.6061568	-0.4416886	0.2172234	0.5762757	-0.13105047	AM459283
SDBN006M18u.scf_769	0.24207282	-0.028930664	-0.38646078	-0.20083141	-0.23503733	-0.077801704	-0.20330739	0.08315277	0.16175228	1.4379474	-0.34453964	0.16393185	AM475679
MICRO.3602.C1_1818	-0.8528838	-0.8895254	0.06253195	-0.5561013	-0.8001909	-0.46900654	-0.12666035	-1.1370206	0.09745753	0.17581677	-0.074651	0.20883131	NA
MICRO.9324.C1_593	0.13021898	-0.078397274	-0.010105133	-0.78014183	0.47844982	0.7852025	0.8994479	0.5381646	0.051006317	-0.5198684	-0.7293205	-0.8207035	AY971875
ACDA04865F05.T3m.scf_96	-0.9822283	-2.9233618	-0.61547375	-0.0845418	-3.6746356	-4.593913	-4.610946	-7.002363	0.44533873	0.7477517	0.6532657	0.89787555	NA
MICRO.43.C2_1316	-0.6311288	0.49577856	1.3677263	1.0378556	2.031486	1.6469646	1.4766002	1.0054402	-0.5213443	-0.80336857	-0.08608794	-0.31134868	AF321140
MICRO.18131.C2_305	0.40971756	0.15045595	-0.22978163	-0.7638235	-0.76943827	0.109227896	-0.47876406	-0.33249998	0.30689412	0.6888679	-0.26190472	1.8176048	NA
(+)E1A_r60_1	-0.16115141	-0.35515594	-0.6142745	-0.45319843	-4.9404807	-4.3069863	-4.8875957	-3.9873657	0.2882359	0.5403335	0.2923813	0.13458323
MICRO.13809.C1_452	-1.2964964	-0.9443066	-0.4575534	-0.85431457	0.7825477	0.30270267	0.45793653	0.17618728	-0.23611897	-0.34113514	0.5210748	0.24388921	NA
MICRO.3522.C2_245	-0.15624523	0.95432305	-2.167303	0.76878715	-2.0042572	-1.6302795	-1.1309114	-1.8597114	0.6013328	0.32560897	-0.13203049	0.6682582	X82328
cSTB41F2TH_363	-1.3212228	-0.31366014	2.294422	0.1162076	-0.001476288	1.3592215	1.4989755	0.31191754	-0.6201263	-0.33882535	0.054209948	0.682438	NA
BF_TUBSXXXX_0006F12_T3M.SCF_157	0.86872125	-0.14065266	-0.5390825	-1.0659862	0.739274	1.7247877	0.21260929	1.106322	-0.008995056	0.3778516	-0.5982957	-0.429155	NA
bf_suspxxxx_0047b11.t7m.scf_523	1.0355256	1.6011682	-0.28174877	-0.8077264	-0.7706609	0.096575975	-0.519784	-0.38239384	0.24730444	0.63510144	-0.34687042	-0.17004776	AC149288
POAE866TP_838	-0.68325615	-0.43147707	-0.5954132	0.023705006	0.7590518	0.56453705	0.76461506	0.17704654	-0.18934691	-0.62602496	-0.02775836	0.46031618	CT868736
MICRO.3403.C4_21	-0.9864578	0.6833911	-7.7940564	-0.83264446	2.2580614	0.16617966	-0.021586418	-0.62182426	1.0282742	-0.6440437	1.1589184	-0.2738254	AY497477
bf_arrayxxx_0012c04.t3m.scf_45	0.3560431	0.64520884	-0.29880762	0.020386219	-0.5998287	0.0928967	-0.22215891	-0.3942294	0.22858304	0.8630662	-0.38128996	-0.18092525	NA
MICRO.15866.C1_899	-0.13562489	-0.29872203	0.36770725	-0.11132097	-0.9363394	-0.95924187	-0.9185014	-1.2878933	-0.046505272	0.22050738	0.6588869	0.61196804	NA
MICRO.12957.C1_903	0.38993788	0.81620264	-1.8824744	-1.4896426	0.85754704	0.06913638	0.27853537	-0.18127584	-0.06334299	-0.5369798	0.24684131	-0.7623801	AP009298
MICRO.5055.C1_406	0.28822494	0.47831655	-0.613611	-0.016442299	-1.4595139	-1.1004157	-1.7989242	-2.1563706	0.16062176	0.028937578	0.63884926	1.3847487	NA
MICRO.1937.C2_530	-1.0693073	-0.76413536	0.8533001	-0.22829819	0.5170932	1.1195955	0.95620155	0.70348597	-0.19563138	-0.380836	-0.7730801	0.17967606	AK224728
MICRO.14944.C1_830	1.1078415	2.566483	0.72535276	0.9046912	0.003329277	0.35477495	0.12223053	-0.2474308	-0.21863133	-0.3989184	0.1925826	-0.21859837	NA
MICRO.11674.C2_441	0.9318061	2.4616728	0.07143593	1.4354033	1.2984605	0.63679385	0.5072501	-0.1864667	-1.1970897	0.24534881	-0.86499774	-0.30817342	NA
MICRO.13459.C1_741	-0.8629849	-1.5478525	3.3054404	1.064292	3.533401	0.1526761	-0.6867862	-2.5533376	-0.61902887	-0.30348384	0.17096126	1.7678472	NA
MICRO.16518.C1_689	2.9034462	2.6276293	-1.6966515	-1.7653866	-0.5901303	-0.36283112	-0.8315406	-0.2756753	-0.25706792	-0.32513404	0.26320124	0.5315492	DQ386163
cSTA29J7TH_376	-0.30002952	0.2877171	-2.050785	-1.9342704	-0.45765662	0.6639836	0.8233249	0.6403146	0.4681759	-0.26957023	-0.27616668	-0.05077052	AC007591
MICRO.358.C4_1724	-0.74565554	-0.94397354	-1.5953655	-0.07841778	0.54313326	0.17713928	-0.24883604	0.12218809	0.16584492	0.3113413	0.78726435	0.011530399	AM432190
MICRO.8447.C1_532	-1.5242543	-1.4462171	0.93481255	-0.31442213	-0.064751625	0.36145687	0.2469182	-0.26004696	0.06986976	-0.27924657	-0.7065387	0.20495534	DQ284457
MICRO.9526.C1_812	6.426427	5.474394	0.44423437	0.9502466	-0.7197757	-0.19600534	-0.8062687	-0.63765764	0.61146784	0.36603355	0.31605256	-0.41454697	NA
cSTS21P14TH_170	-1.4235525	-0.97159433	0.7055893	0.39550018	0.34592342	-0.14821768	-0.21487379	-0.6602559	-0.4337076	-0.45007968	0.23274326	0.4743867	NA
MICRO.5651.C1_1648	0.46284103	0.22562218	-0.20305824	-0.7382951	-0.6085429	0.4279313	-0.45475912	-0.28306198	0.529151	0.7205522	-0.35836887	-0.05735445	CU424491
MICRO.551.C2_1987	-0.32367706	-0.5893321	-0.6914139	-0.47189903	-0.06734896	0.4589305	0.03684759	0.41311836	-0.06767309	-0.037031174	0.4481082	0.29946065	AM430487
MICRO.7471.C1_720	3.8328962	3.7253838	-0.3814335	-0.34363794	-0.34157562	-0.18332386	0.22793627	-0.24714756	0.10526395	-0.28061652	-0.058966875	-0.40868664	AM446067
MICRO.1670.C1_526	-0.007211447	-0.39777088	-0.41998506	-1.7180276	0.1692853	-0.46977663	0.19882727	0.11507988	-0.11907041	-0.3626027	0.50244784	0.18082333	NA
bf_ivrootxx_0047e06.t3m.scf_605	-2.2396588	-2.4753435	-2.8478694	-3.4552178	-3.3110309	0.9183829	1.185343	2.3122313	2.43723	3.1441576	-2.4285085	-2.7538152	X98891
STDB002A22u.scf_241	0.46492624	0.22966099	-0.20329142	-0.75408506	-0.60789394	0.09528303	-0.45745897	-0.2781787	0.44855428	0.7229481	-0.38135004	-0.04847443	NA
POAC080TP_891	-0.56258297	0.024450302	0.32507753	-0.4411323	0.94194865	1.0384486	1.3058119	0.82854843	-1.0352612	-0.99921095	0.10474527	-0.11597049	NA
cSTB2J20TH_462	3.8121874	4.1489534	2.9242442	0.54715896	-0.4829905	-1.5334909	-0.3878789	-2.4750798	-0.18183744	-1.1154348	1.0614151	1.7480743	AM450058
POACV38TP_17	0.10099578	0.20728946	2.38E-07	0.20102882	0.093426704	-0.013128758	-0.28052187	1.3715656	0.04477805	-0.29113615	0.18900347	0.634292	NA
MICRO.4398.C1_9	-2.3976822	-2.6295073	1.9039462	0.7149601	-0.7744932	-1.5074055	0.14195299	0.32451582	1.1693883	0.8349165	-0.70385766	0.19463372	BT014001
cSTB34P8TH_268	3.6532023	4.4904046	2.185868	0.3288076	0.60617614	-0.041645527	0.17025256	0.06588125	-0.3906412	-0.074531436	-0.69490933	0.11228073	AM428936
MICRO.7236.C1_1485	-0.61557174	-0.84445715	3.4450858	1.8465636	-1.4000158	-0.99879694	-1.5368948	-1.344059	0.75147706	-0.06449258	-1.485894	1.9980335	AM487006
MICRO.1956.C1_430	0.1979711	-0.23504257	0.4970348	0.13989091	-0.86989427	-0.70613146	-1.2559698	-1.4592619	0.06760597	0.56967795	0.6421915	0.09077239	NA
cSTB45F20TH_78	0.24637055	0.3980646	0.08501506	0.001947641	-2.7971091	-3.1030865	-2.515722	-3.214856	0.15589482	0.5160574	-0.7454468	0.7629788	AJ507316
MICRO.182.C5_569	1.3393095	1.3237274	0.47126555	0.005295515	-0.6210439	-0.5078988	-0.6628711	-1.818028	0.13345873	0.5420313	0.67774224	-0.24818349	NA
MICRO.17630.C1_61	-0.57890654	-0.79675674	-1.2623825	-0.14453483	-0.49651575	0.54737043	0.040508747	1.1080868	0.7182353	-0.21378624	0.6967758	-1.0585272	AM428227
MICRO.11382.C1_971	-1.585629	-1.7313085	0.90860224	-0.27272272	-0.48480225	0.19073582	0.22598696	-0.8108177	-0.016706586	-0.02469349	0.0433774	0.63977027	DQ787071
MICRO.1329.C3_357	-0.81990814	-0.93971586	0.22373486	-0.78888845	0.30095005	1.1442113	1.6572957	2.0709062	0.5751952	0.4122368	-0.85154724	-1.6187465	AB211518
cSTA1D11TH_413	-0.8363209	-0.38448358	-1.4386458	1.0761182	1.2760918	1.2933669	0.8447137	1.0560699	-0.3243438	-0.6086093	0.34305716	-0.1043067	AC151529
MICRO.14666.C1_1862	-1.245867	-1.5279942	0.9061713	-0.3481617	-0.38751268	0.42342186	0.32123184	0.21810532	0.017466784	-0.019520521	-0.14232111	0.36294198	AM477397
MICRO.331.C154_493	-0.07727814	-0.67316484	1.9274087	1.2630324	-2.949583	-3.9497948	-3.697333	-6.0233994	0.2374847	0.55355847	-0.17669654	1.1610773	AF265664
bf_cswbxxxx_0058b05.t3m.scf_448	0.1767025	-0.44054794	-0.5923734	-0.49882746	-0.83301306	-0.31324863	-1.0365162	-0.9383435	0.20135796	0.35756874	0.54723406	0.41911125	BT013057
bf_suspxxxx_0064f09.t3m.scf_765	0.26607227	0.09693217	0.15761471	-1.0557771	0.09974003	0.92036223	-0.63820744	0.028009892	0.17089254	0.6002723	-0.6883645	-0.2807157	NA
MICRO.6802.C2_736	-2.766869	-1.8093576	-1.0680561	-0.5438905	0.64375305	-0.102077484	-0.64142513	-0.69044685	0.21802294	-0.057582855	0.5398414	-0.042589903	NA
bf_mxlfxxxx_0026a06.t3m.scf_563	0.3508873	0.20198417	-0.38781476	-0.98872757	-0.8502617	0.6789398	-0.5500331	-0.18404102	0.2007469	0.5738008	-0.5283513	-0.20885599	NA
MICRO.16833.C1_330	1.1584191	1.1072354	-0.10386181	-0.20903015	0.6230216	1.5335436	0.81034994	1.3771853	0.002529264	0.17552543	-0.2598939	-0.24114275	AF483209
MICRO.13694.C1_588	2.38E-07	0.20663977	-0.6853082	-0.88539743	0.4652686	0.24248147	0.3250301	0.06984568	-0.54189414	-1.0803021	0.804549	0.683799	NA
MICRO.12094.C1_1111	-1.2519524	-1.9273379	-1.0618801	-0.35529947	-1.3288887	0.05146551	-0.36255074	-0.24125743	0.25300956	0.080323696	0.90088725	0.3834889	NA
MICRO.1930.C2_75	-0.33329058	-0.29468274	-0.34520698	-1.6462045	-0.24597979	1.1069973	0.721473	1.0720572	0.6960049	-0.024101138	-0.705775	0.075636506	AF210698
027A04AF.esd_633	0.27894068	0.018338442	-0.36219692	-0.9117799	-1.0189996	0.48692966	-0.236372	0.11063385	0.58478206	0.68617773	-0.4240365	-0.104485035	XM_001221642
cSTS13N13TH_665	0.29327607	0.32319045	-1.2526679	-0.37495542	0.38869977	0.8085911	0.24376464	0.8394358	0.006824017	-0.13031709	0.007080317	0.046670914	NA
cSTD9O1TH_402	0.7610445	0.9048445	0.4159751	-0.3695302	0.02940178	0.9204073	0.37178683	0.550735	-0.4209684	-0.89028585	0.6818193	-0.14456308	NA
MICRO.7450.C1_142	-0.8992615	-1.4344769	0.2018032	-0.8801017	0.2167902	1.0344634	0.78041697	0.48835135	0.30158842	-0.2413218	-1.5276031	-0.1112442	NM_102493
MICRO.14165.C1_858	-1.8122737	-0.6960199	3.2357473	1.7759836	1.3872702	1.0588202	0.35686874	-0.69527364	-1.2251734	-2.171853	0.20186555	3.3626337	AM450010
SSBT004F08x.scf_45	-1.351994	-1.1902404	-0.09023237	-0.6353841	-0.6797619	-0.064926624	-0.09624195	-0.46214437	0.34902716	0.014858723	0.18229222	0.12914228	DQ104695
cSTA17E22TH_476	-0.10988617	-0.3014245	-1.334696	-0.6973047	0.18681645	0.705055	0.25897813	0.1533308	0.054546893	-0.19596541	0.73598313	-0.044020772	NA
MICRO.5841.C1_1230	-0.16755581	-0.8094349	-0.7022414	-0.31388474	-0.6569309	-0.4259143	-1.2986865	-0.91975045	0.8005108	0.5225464	1.5773605	2.11588	NM_115894
MICRO.9647.C1_1347	0.040467262	-0.18332005	-0.18782282	-0.25228405	0.108677864	0.12614918	0.01406002	0.005589962	-0.018625021	0.07822466	0.09518981	-0.09644461	AF480414
MICRO.11991.C1_693	-0.6019912	-0.79971075	0.41786695	0.32454395	-0.21379972	-0.61193657	-0.36482334	-1.0863864	0.09746349	0.14752257	0.66746676	0.10599756	CU222539
SDBN006K12u.scf_660	-1.3028567	-1.7781808	1.1049118	-0.4458027	-0.15247726	0.9605241	0.7260103	0.7365217	0.10984719	-0.06873989	-0.24666739	0.9143324	DQ490951
MICRO.17743.C1_253	-0.14018536	-0.78820777	2.768954	1.6583254	0.82910275	0.33625484	-0.00722909	-0.6098988	-0.29120517	-0.15025759	0.15295458	0.53427935	AK224610
bf_swstxxxx_0017h07.t3m.scf_154	-0.44926357	0.37631655	1.5359292	-0.87754726	0.041412115	-0.41512108	-0.16524029	-2.0134485	0.05930364	0.109250665	0.058299303	0.472973	NA
MICRO.7801.C1_1310	1.3016417	2.9826624	-0.047548056	1.5561354	1.6485298	-0.34844851	-1.3515818	-2.6723049	-0.27969223	-0.868134	3.104968	1.9618785	Y09825
MICRO.16369.C1_630	0.043967485	0.00750351	-0.49592662	-1.222054	-0.38649702	0.34665298	0.7408457	0.16869712	-0.2910068	-0.41792	0.2982887	0.0714041	BT025987
MICRO.9846.C1_561	-0.46330833	-0.47015095	0.16682863	-0.12541962	0.8510618	1.1486864	1.273119	0.56301403	0.49651468	-0.18352532	-0.317163	-0.27123785	BT024924
MICRO.2286.C68_931	0.382061	0.7725768	-0.24264574	-0.79001284	-0.56448984	0.054896593	-0.5342345	-0.2953596	0.31000286	1.589433	-0.24190378	0.70268905	NA
MICRO.1678.C1_974	0.5938673	0.064637184	0.68532324	0.1384325	0.009460449	0.303411	-0.044238567	-0.16142702	-0.003007889	0.047671556	-0.22130966	-0.15364933	NA
TBSK04942FD10.t3m.scf_56	-0.20333147	-0.32699776	0.9328885	0.13604498	0.5404606	1.0941038	0.8976946	0.48030996	-0.32810783	-0.13456011	-0.47985053	0.010671377	NA
MICRO.13412.C1_735	-0.7719388	-0.6835854	0.597831	0.031044245	0.11319375	0.110639095	-0.15187502	-0.65065956	-0.23003775	-0.28180194	0.6237407	0.9266846	BT013484
bf_suspxxxx_0003c01.t3m.scf_470	0.17285013	0.61181855	-3.4247541	-5.0821323	-1.48932	-0.84123945	-0.45434713	-0.90494394	-0.71466255	0.41840017	0.5613631	0.43670464	AY730339
BF_LBCHXXXX_0022D08_T3M.SCF_248	-0.6352911	-0.23447156	0.56972027	0.37583995	-0.9114642	-1.3544416	-1.0199814	-1.722281	0.34583437	0.65090096	-0.3798586	0.64561224	NA
MICRO.2286.C20_841	0.5948062	0.69530296	0.48871756	0.16655397	-0.68639326	-0.111595154	-0.25507545	-0.6431999	0.05553794	0.2353425	0.045933485	-0.09456992	NA
MICRO.10068.C1_682	0.4034977	-0.08766222	1.8646164	-0.18324542	0.7124922	1.8610168	1.6653514	0.7026775	-0.25516534	-0.7240212	-0.94789886	0.011422873	CU280045
STMHS49TV_534	-0.27623463	0.22393036	-0.1765356	-0.118591785	-0.72395945	-0.49015093	-0.17714262	-0.77103853	0.25782514	0.32131243	0.17727828	-0.026773453	BT013782
MICRO.3447.C1_592	-0.18105721	-0.2373097	0.40773654	0.70150304	0.31947756	-0.6528058	-0.24463892	-1.1036015	-0.4507383	-0.12767637	0.8256624	1.3736185	NA
MICRO.18004.C1_638	-0.039434195	-0.55062795	2.2338147	0.7302737	0.06815076	1.0794289	1.4268808	-0.84839964	-0.060789943	-0.3934213	-0.37431264	0.6084982	BT013361
bf_stolxxxx_0049g02.t7m.scf_415	1.8151183	1.7470937	0.44640446	-0.049722195	0.50233746	0.28882933	0.45772552	-0.6996236	0.025869608	-0.07406783	-0.8000586	-0.17632008	NA
MICRO.3750.C1_1579	1.2800696	0.73645496	0.10335612	-0.005182266	1.4085214	0.5152507	0.75393844	0.11999822	-0.22347146	-0.61652863	-0.9510006	-0.4886316	AM427317
STMEI29TV_609	0.7422795	-0.12584782	-4.487452	-0.3426864	-1.7527666	-1.7152677	-1.0118444	-1.1697013	1.2406436	0.7349229	-0.40651906	0.8451128	NA
bf_arrayxxx_0095h06.t3m.scf_229	0.42740393	0.07786775	-0.18133354	-0.2222333	-0.8022194	0.050291777	-0.5650606	-0.41448402	0.204611	0.59323347	-0.3940885	0.27219117	NA
MICRO.8918.C3_486	-0.3814366	-1.0259557	0.014839649	2.1793811	-1.8597293	-0.62077	0.51366925	-1.1834886	1.164857	3.3266692	-0.33410442	-1.3129058	AF053343
MICRO.11471.C1_626	-1.1925337	-1.7256413	-0.20272923	-0.04973793	-0.45556116	-0.10580087	-0.32735562	-0.6846731	0.2898618	0.7460191	0.97913504	0.007945061	AY722009
bf_cswbxxxx_0020g10.t3m.scf_118	-1.249387	-1.5744653	-1.3064737	-1.016181	-0.22731423	0.8890524	-0.3805585	-0.028253317	0.38363373	2.2749553	3.9374728	0.88825035	AF273333
BF_TUBSXXXX_0041E12_T3M.SCF_307	-0.3486898	0.14723587	-0.74971366	-0.5368333	-0.92440605	0.15120316	-0.44664168	-0.4480896	0.17510593	0.76708436	1.3918633	0.6433593	NA
MICRO.1756.C1_943	0.06664848	0.18359423	-0.9835367	-0.5703335	1.0861621	1.0766082	0.6000438	0.27751827	-0.20481491	0.08864069	0.6897607	-0.44378114	BT012915
STMIT87TV_413	0.5082116	0.7192292	0.8322258	0.19389868	-0.42493773	-0.48516273	-0.5463991	-1.1144767	-0.008782744	-0.39640236	-0.67332745	0.52215886	U92087
MICRO.1535.C1_1548	0.12635183	-0.19785786	-0.60459423	-0.09963083	0.031626225	0.27768135	-0.37441397	-0.442909	-0.12160325	0.23811293	0.7744539	0.60597324	NM_124274
bf_mxlfxxxx_0072g05.t3m.scf_1	0.36430597	0.25841856	-0.36114645	0.60716486	0.2269082	-0.09807253	-0.56283593	-1.2108061	0.051600873	0.2190404	0.048168898	-0.3026917	AP009297
MICRO.3738.C1_1556	1.1736064	1.0778918	0.21286535	-0.30040932	0.9575577	0.8240018	0.8524823	0.4268055	-0.18651831	-0.40601897	-0.69937634	-0.554652	NM_121804
bf_arrayxxx_0085e03.t7m.scf_153	0.27869368	0.15010476	0.14580965	0.62297964	-0.27353883	-0.012690306	-0.47817802	-0.46008015	1.0178282	0.53864276	-0.5084946	-0.24607778	NA
bf_mxlfxxxx_0031a09.t3m.scf_275	1.0639153	1.8861556	0.09522867	0.18719101	0.10423446	0.019400597	-0.2951815	0.08731747	-0.49679512	-0.4558996	0.17955446	0.023845434	AJ608716
MICRO.12547.C1_534	-4.067748	-4.587364	-0.6849303	1.5892949	0.5834651	0.34706783	-0.76106477	-1.0883718	0.063397884	-0.5809789	2.1767454	0.896292	NA
MICRO.16419.C1_742	0.16601539	0.6557913	0.38463664	1.2227116	1.8692088	1.346067	0.7073431	0.019593239	-0.26139975	-0.14716113	-0.1892451	-0.504648	AM442348
MICRO.9304.C1_704	-1.1125958	-1.2518091	-0.13680911	-0.3080995	-0.10833359	-0.26211262	-0.48938513	-0.7393887	0.4691016	0.6364318	0.4557147	-0.08538377	X97688
MICRO.16964.C1_554	-0.54443383	-0.32038498	0.15257144	-0.062344074	-2.8604178	-2.6509366	-1.861546	-3.053206	-0.046670794	0.19880676	0.9251106	0.7678106	AC193776
MICRO.1607.C3_1009	1.0099921	1.0265584	0.18948412	0.5108218	-0.10495043	-0.16195631	-0.32809877	-0.16840696	0.21896839	0.17908287	-0.5340793	-0.35534883	AF001002
STMIL93TV_509	0.003918409	-0.202909	0.5262208	0.19834995	-1.3872869	-1.6609998	-1.9053807	-3.457194	-0.20519966	0.1870197	1.1809388	1.7115983	L46702
MICRO.425.C1_531	-0.60684204	-0.6430311	-2.0749784	-0.17549229	0.13533497	-0.034628868	-0.348032	0.072788715	0.08832806	0.17480898	1.1786904	0.2028203	AM475534
MICRO.9525.C2_397	0.060622215	0.05906391	0.5439091	0.36960602	0.26727152	0.013878822	0.30740595	0.12946796	-0.018159032	0.09670043	-0.5332012	-0.56496215	AK224741
bf_ivrootxx_0016g12.t3m.scf_334	-1.3966565	-0.47036362	0.10108924	1.4080133	0.50912714	-2.1126251	-2.659492	-2.4729643	-0.1663267	0.48419905	1.6761066	0.4720819	NA
MICRO.3588.C1_628	2.3599815	2.2193227	-0.41947842	-0.39973116	0.2013936	0.45426702	0.7980223	-0.2206626	0.12037444	-0.39149022	-0.1435287	-0.8748176	AB029512
MICRO.10257.C2_186	-0.27775216	-0.4456601	-0.11837721	0.22341275	-0.9369874	-0.5862913	-0.5001974	-1.6428845	0.3073334	0.22129905	0.71402645	0.6126138	AM462072
bf_ivrootxx_0052D10.t3m.scf_326	2.3270178	1.526233	-0.5518477	-1.1106029	-0.7375345	-0.27755046	4.0125704	-0.617949	0.33185166	0.37616026	0.5430206	-0.39196646	NA
MICRO.15200.C1_1249	0.21193123	-0.56128407	0.31772566	-0.16651487	0.3530321	0.10773468	-0.09596157	-0.66562176	-0.12655336	0.04283929	0.077955484	-0.34096527	NA
MICRO.11838.C1_707	0.80699897	0.16387844	-0.30403352	-0.8689861	-2.38E-07	0.13541889	-0.5579109	-0.36324263	0.53115684	0.62522185	-0.49174714	-0.14175153	CT836731
MICRO.6972.C1_708	-1.2886062	-1.4841709	0.06946182	-0.21592808	-1.1901803	-0.85861635	-0.68534946	-1.0532098	0.37800038	0.098857164	0.17180777	0.52243423	NM_001049406
BF_LBCHXXXX_0037C02_T3M.SCF_337	-1.1032794	-1.8700719	-1.7646909	-1.7810698	-2.6032085	-1.7855504	-2.7047856	-2.060433	0.72903484	0.15442574	0.70414245	0.871721	NA
MICRO.17653.C1_667	-1.5541015	-1.4271002	1.0241308	-0.22313595	0.6962652	1.7835274	1.4810543	1.2048635	-0.20456123	-0.52775407	-1.1925442	0.28132343	BT014072
STMIB32TV_509	-0.32960606	-0.9823108	-0.87864923	0.2917118	-0.2190671	0.44147158	0.18374872	0.20769596	0.010540128	0.07593775	0.10471153	-0.3998568	NA
MICRO.5634.C2_188	1.5211189	0.7361038	0.09827876	0.5199621	-2.0466003	-2.5918324	-2.04779	-3.3447576	0.42254323	0.1901592	-0.39998126	0.012108564	BT013201
MICRO.17269.C1_547	-0.6894803	-0.6679139	0.70982313	-0.29798985	0.26007748	0.8064213	0.49959564	0.45003128	-0.11502802	-0.10902238	-0.036219597	0.39171958	NA
MICRO.7327.C1_789	-1.4720879	-1.1755123	0.3740921	-0.45125914	-0.14020681	0.53017044	0.2889266	0.6208563	0.013260126	-0.44481587	-0.7704332	0.021003485	AK227728
MICRO.12020.C2_1259	-1.0985997	-1.0837274	0.6146405	0.11988902	-0.19731188	0.11676383	-0.12586832	-1.2554677	-0.039592445	-0.08002329	0.8377309	-0.08882904	CU280045
MICRO.10768.C1_1462	0.118971825	0.07555437	0.738462	0.20554876	-0.37614346	-0.62586546	-0.999105	-0.48260975	-0.39029598	-0.36360955	0.4490373	0.24078345	NA
MICRO.5158.C2_693	0.5193322	0.08078027	0.52123404	0.54900193	-0.8664522	0.0577085	-0.6338067	-0.26943874	0.34450746	0.5228239	-0.6362176	-0.16908741	NA
bf_swstxxxx_0039c03.t3m.scf_414	-0.28872538	-0.085074425	-0.46806502	-0.6023915	0.25573683	0.3413763	0.37949514	-0.07996106	0.019113421	-0.4224844	0.94684017	0.046868086	NA
MICRO.11980.C1_946	-0.26139927	-0.21783066	0.076327324	-0.20680952	0.30543566	0.8011999	0.40360308	0.32639217	-0.109292746	0.017194748	-0.16859746	-0.1469059	AM467428
MICRO.8947.C1_680	-1.4979777	-1.6260576	1.9952235	4.3198705	2.584646	-0.8429215	-0.92135906	-2.713725	-0.48984748	1.1672955	0.9221449	1.1848174	AC187148
MICRO.442.C1_1017	-1.7679906	-1.8077884	-0.33547878	0	-1.1402655	-0.20215893	-0.22950149	-0.71025133	0.39602083	0.21053672	0.71375465	1.8701634	NM_118286
POACH10TV_263	-1.7125635	-2.2801237	0.27189493	-0.87410927	-1.2282009	0.053366184	0.61878157	-0.89696884	1.5925384	1.5962932	-2.56329	-1.1373923	U71108
MICRO.2472.C1_1802	0.71904755	0.75443506	-0.780787	-0.058485985	0.07355118	0.08287525	-0.6160593	-0.9531622	0.02583611	0.16680336	-0.13093376	-0.7151606	NM_114163
MICRO.3670.C2_598	-1.2676263	-1.858048	0.5751958	1.7008276	0.040141582	0.8842802	-0.069466114	-0.24901056	-0.6287552	-0.452075	0.5625644	1.3567264	AY662518
BF_LBCHXXXX_0038F07_T3M.SCF_226	0.3621254	0.24333549	-0.3982432	-0.9994774	-0.8655896	0.6509428	-0.5372896	-0.09233332	0.19960904	0.57503915	-0.6466973	-0.08064532	NA
MICRO.12644.C1_1077	-0.021321774	-0.17404938	-0.045719624	-0.6544628	0	0.9337754	-0.081811905	0.44534016	-0.2763636	0.32623577	0.10537863	-0.05725503	AP009301
MICRO.3626.C1_1455	-0.3445909	-0.7769563	-0.039092064	0.13345098	-0.6416385	-0.99199724	-0.43716264	-1.0584569	0.339594	0.7507535	0.6179416	-0.13355148	BT013602
bf_arrayxxx_0017g06.t7m.scf_79	-2.1153917	-1.9595551	0.15554953	0.9341707	0.5793195	-0.43387842	-1.4453962	-1.8804047	-0.03865266	0.04938674	0.5625198	-0.22161889	AF492635
STMJM32TV_576	1.9486227	1.5514226	0.2684102	0.03755784	-1.5213993	-0.81767726	-1.2003384	-1.0683982	-0.016105711	0.063299656	0.3374077	-0.094186425	NA
MICRO.4034.C1_707	-1.1832461	-0.88436604	-0.54626775	-0.64313006	-0.26347518	0.39521098	0.30181766	0.2652073	0.27602994	-0.3348577	-0.030067563	0.26970804	AP009270
cSTA4D23TH_201	-0.3506589	-0.64117575	0.067747116	-0.54412174	0.024060726	-0.23624372	0.023670197	-0.15545654	0.032913923	-0.004663706	0.33918333	-0.19307852	BT012935
bf_cswbxxxx_0009c05.t3m.scf_295	-0.32370424	-0.8142021	-1.5876012	-0.04099989	-2.2507944	-0.64296985	-1.4133506	-1.2979522	1.0707366	1.1117861	1.6055603	1.6823461	NA
TBSK01402FE10.t3m.scf_421	0.45308757	1.1255946	-1.3488822	-0.60335493	0.5297084	0.74683213	0.13277435	0.2923355	0.085496545	-1.0094571	0.3557378	-0.23150766	NA
MICRO.13814.C1_668	-1.9916098	-1.8424296	-0.2786405	0.3779869	1.1585457	1.7413774	1.2147138	1.2328165	0.0680899	-0.3893627	0.019406915	0.08385825	NA
MICRO.9780.C1_1556	0.22379541	-0.022807121	0.44988728	-0.01690197	0.5234976	0.26523256	0.5617771	0.24603653	-0.2793113	-0.55377865	-1.0531859	-0.95444393	DQ284493
MICRO.553.C1_1447	3.6804128	3.7240062	0.2531333	-0.022990227	-0.11238289	0.10892105	0.05225563	-0.47844362	0.19462776	-0.19822264	-0.062642336	-0.49498987	NM_113709
MICRO.3637.C1_565	-1.0871272	-0.88683367	-0.78601503	-0.81324863	-0.45804644	-0.8447108	-0.25117064	-1.6279118	0.3859644	-0.06730366	0.9484713	0.84742427	AC149488
SDBN006J11u.scf_366	1.0613053	0.8688996	3.0535574	0.30644655	0.17221498	-1.3976603	-2.4577696	-4.0013847	-2.689462	-2.2355542	0.34513545	1.8125501	AP009280
MICRO.845.C1_132	-0.73073244	-0.3022704	-3.4576752	-2.8066754	-1.7387633	-0.043702602	0.8017454	0.8495674	1.113339	0.4095831	0.10425711	-0.8785522	M69038
cSTA12B7TH_234	0.04628563	-0.23721051	0.8270211	-0.16990829	0.43583202	-0.25163937	-0.90054226	-0.5456958	0.5589709	1.476784	-0.2236296	0.39643788	NA
MICRO.7659.C3_708	-3.3398092	-3.7292607	-3.7595944	-3.4755363	-2.9882522	-0.61654854	0.8745694	0.66067815	1.8466325	1.1144397	0.7803886	-0.45567012	NA
MICRO.403.C3_624	0.24949884	0.7438688	0.74289465	-0.21815205	0.90894794	0.71707916	0.7766571	0.12217569	-0.33790123	-0.3712952	-0.17580199	-0.50879693	AF082893
MICRO.5359.C1_740	0.41747546	0.8152168	-0.5162046	-0.45267963	-0.32897997	-0.03494048	0.06374717	-0.77212715	-0.3644709	-0.24496663	0.59746957	0.5012207	NA
MICRO.1081.C22_534	2.5296934	2.8193624	-1.1158087	1.181113	-3.2724607	-2.2647538	-3.3112767	-1.6317341	-0.7112864	-0.39630353	1.8884459	0.8903394	NA
MICRO.12572.C1_1603	0.1122942	-0.10921669	-0.07258606	0.1767149	-0.8338542	-1.2373357	-1.0085688	-1.9244096	0.07906759	0.16168499	0.4352615	0.38026667	AM472436
(+)E1A_r60_n9	-0.35949993	-0.6791024	-0.60223293	-0.23587084	-6.7226725	-7.063755	-6.8822064	-7.154664	0.22847974	0.6244583	1.2341924	0.17320037
POCA474TV_505	0.37194395	-0.19822168	-0.38877916	0.39748096	-1.6073577	-2.5314677	-1.9159207	-1.9979692	0.1462574	0.38930368	0.5058434	-0.005193472	NA
POCCK08TP_839	-0.6053145	-0.22285509	-0.18815708	-0.98161244	0.14728355	0.08166313	0.6062746	-0.09673357	-0.01137352	-0.13698506	0.3106588	-0.050376296	NM_117766
MICRO.14377.C1_130	0.46372175	-0.17164826	0.5305774	0.14051199	-0.8091655	-0.23435736	-0.6983495	-0.44379616	0.0727945	1.2600619	-0.23042762	0.5415956	NA
MICRO.9421.C2_604	-1.0669298	-0.99849844	0.9513173	0.009396076	-0.37931252	-0.25766993	-0.102060795	-0.99170494	0.5421653	0.15945292	-0.06143236	0.44137144	BT013131
bf_lbchxxxx_0055h05.t3m.scf_407	1.2662277	0.60624504	1.455349	-0.47968078	-1.051326	0.094382524	0.53454185	-0.87654686	-0.38338137	-0.27416992	0.06371188	0.20735097	AC149301
BF_LBCHXXXX_0018A12_T3M.SCF_435	0.42969656	0.16555333	-0.2070694	-0.68240356	-0.19978833	0.10999775	-0.42626476	-0.2905054	0.38199168	0.75965345	-0.23091531	-0.10259032	NA
bf_mxlfxxxx_0020b10.t3m.scf_405	0.057326555	1.0431776	1.5387692	1.7803063	2.0507889	0.6657343	-0.72054505	-0.66709113	-1.1080089	-1.9218507	0.007158041	1.1589952	NA
MICRO.8127.C1_2478	0.21549082	0.20665884	-0.0837307	0.5063276	0.7561536	1.1401343	0.05436945	0.078033924	-0.747025	-0.4062121	-0.015037775	-0.44577122	DQ399828
MICRO.5934.C1_125	0.3390875	0.5561516	-0.047955513	-0.7267442	-0.09919953	-1.207397	-0.30246115	-1.2029848	1.0354373	0.40285456	-0.16406381	0.21545756	BT014389
bf_mxflxxxx_0061f12.t3m.scf_531	0.8553915	1.3011317	-0.37942457	-0.40040445	0.67932034	0.2613063	0.011829376	0.15110493	0.024160147	0.04829693	-0.0770762	-0.26239276	AM431582
MICRO.3400.C1_57	-1.333744	-1.5709031	-0.13483286	-0.29215384	-0.62495756	-0.094877005	-0.54759	-1.2542737	0.53780174	0.75172424	1.3291106	1.1187978	AY899281
MICRO.7635.C1_735	0.4754672	0.26991653	0.3946278	-0.83192897	-0.14295197	0.6229551	1.3287895	0.48838353	-0.052132487	-0.8351985	-0.87453294	-0.6738682	NA
MICRO.8649.C2_131	-0.31713057	-0.5692215	3.4088688	2.4310253	0.075538635	-0.6043954	-1.0094943	-1.0489416	-0.37696457	-0.047989845	1.1479269	2.1782136	AY568721
MICRO.540.C1_857	0.15582085	0.11676216	-0.5099983	-0.7889223	-0.55473757	-0.39261627	-0.6662922	-1.1767373	0.06371915	0.0748477	0.19961524	0.13502216	AY056053
MICRO.6095.C1_1081	0.4691255	0.20838308	-0.19501853	-0.7454884	-0.44090128	0.7197881	0.65739584	0.11389089	-0.06987083	-0.31535804	0.3184657	-0.022421122	AK226254
MICRO.17808.C1_955	-2.1155298	-1.6387885	-0.183115	-0.5659938	0.008149624	1.0520773	1.0340929	0.6604905	0.49718904	0.26389694	-0.16378927	-0.2739749	AM431601
MICRO.9034.C1_505	0.4961102	1.2895601	1.9673579	0.5402086	1.7336051	0.5039818	0.068338394	-0.43836212	-1.1048182	-0.84250426	-1.8012376	0.7664349	CU062424
MICRO.12500.C1_1087	0.33033466	0.19766426	0.39195395	0.35743237	-0.13698244	0.021457195	-0.1672101	-0.37253904	-0.098786235	0.08513284	0.021966219	-0.060659647	CU372924
MICRO.8248.C1_691	-0.14558053	-0.48551655	0.5431979	0.14460015	-0.82617784	-0.81111526	-0.8952563	-1.1491201	-0.15605813	0.2598878	0.37422347	0.4214698	NA
MICRO.15634.C1_763	-0.45311666	-0.9329665	0.08341718	-0.77294016	-0.6801553	-0.28355956	-0.061666965	-0.3113675	0.2838788	0.051456094	0.44064927	0.42202163	BT012731
TBSK00978FB06t3m.scf_433	0.23869395	-0.05534911	-0.52891636	-1.0543475	-0.95658016	-0.16343927	-0.77851963	-0.6004486	0.7832737	0.7209033	0.8140855	1.7527138	AC171728
POAC263TP_416	2.0061593	2.0955663	0.5129571	-0.53571343	-1.398813	-1.2409432	-1.853137	-1.6729856	-0.04462558	0.2990086	1.4517523	0.39437342	AJ718742
MICRO.17557.C1_231	-1.473268	-1.7587171	1.1495993	0.62628555	-2.6907625	-2.5470588	-2.2775571	-2.6836114	0.8765424	1.1446937	1.1362716	0.36662567	NA
cSTB49C3TH_516	-0.56860733	-0.85662913	-0.9083507	-0.22155142	0.014609098	0.16696882	0.05520773	-0.2959299	-0.09271729	0.36192703	1.5325532	1.045588	NA
bf_lbchxxxx_0064d08.t3m.scf_195	-0.2953539	-0.5084648	-0.063278675	1.2113609	-0.4478345	1.3780894	1.179039	0.69810295	-0.35064572	-1.0588609	-1.0050037	0.17800975	NA
STMGD40TV_700	-1.0520811	-1.8683131	-0.11605358	-0.05640173	-0.5719676	0.4360175	-0.062242508	0.14140987	-0.028806448	0.2978542	0.49830508	0.24161673	AM445581
MICRO.234.C1_747	0.22264719	0.44025898	-0.003947496	-0.62669635	0.10340381	0.5608947	0.9688449	0.7547765	-0.044050157	-0.213269	-0.13497043	-0.32206523	NA
MICRO.17382.C1_342	0.23143578	-0.1785326	0.9542222	-0.015869379	-0.35105133	-0.49898434	-1.1659861	-0.5284047	-0.2766534	-0.15180218	0.15834057	0.2617296	AP009361
SDBN002L24u.scf_214	0.80054593	0.7032821	-1.0403578	-0.88796425	-0.5498142	-0.3323202	-0.29077053	-1.1099076	0.5841112	-0.114736676	2.248907	0.44817913	NA
STMHO23TV_131	-0.59102654	-0.37523127	-0.43227005	-0.84872866	-0.24002361	0.13151264	0.09289932	-0.14220524	0.027462423	-0.17720544	0.114851	0.13123822	AM429682
MICRO.6267.C1_1261	-0.98705816	-1.0744414	1.5513849	0.26111555	0.82979774	1.4794607	1.2510753	0.97037125	-0.23826098	-0.21293402	-0.040212154	0.5789461	BT013820
bf_mxlfxxxx_0024d10.t3m.scf_582	-0.37664652	-0.547101	1.253732	6.695154	-0.87272763	-0.5259974	-1.3027687	-1.1094542	1.0497422	0.4475472	-1.1683571	2.2287152	NA
bf_ivrootxx_0054h06.t3m.scf_300	-0.739486	0.7949743	-2.0675464	-0.28910685	1.3031435	-0.20516562	0.11865187	0.3975463	0.48552883	-0.6117543	0.080491066	-1.1838893	BT014588
STMCQ52TV_304	-0.637877	-0.7401004	0.546216	0.121453285	0.64121103	0.32504177	0.3975258	-0.09633207	-0.15472543	0.09147143	0.031081915	-0.16602373	NA
BF_CSCHXXXX_0054E05.T3M.SCF_131	0.27064395	0.0325315	-0.39545274	-0.9531903	-0.22319889	0.16189075	0.31379747	-0.45968056	0.16091007	0.53253865	-0.5717888	-0.23456526	NA
MICRO.8994.C1_1889	1.8641567	1.9996781	-0.07532501	-0.2944541	0.5051279	0.31384373	0.18646479	0.047902584	-0.38393724	-0.21680069	0.09209776	-0.038420916	BT013852
MICRO.4581.C1_1263	3.1599872	1.7604043	1.5562489	0.06940746	-0.7652385	0.18399644	0.41711998	-0.68707967	-0.15994513	-1.0458968	-0.16317713	0.7446339	AM468808
MICRO.13162.C1_444	-0.502985	-0.35570478	0.53818417	-0.117044926	-0.030218601	0.2734928	0.30442715	-0.55912805	-0.13478678	-0.19716156	0.7109513	0.10055351	NA
bf_mxlfxxxx_0071g12.t3m.scf_82	1.6400366	0.92764235	0.026456833	2.0919764	1.4281716	-0.101640224	-1.2058632	-1.4148383	-0.8074899	-0.8062575	0.4860388	0.94685686	NA
MICRO.13227.C1_1589	0.2744794	-0.80720186	-0.29021168	0.11468363	-0.8097067	0.21164227	-1.1118717	-0.19735718	-0.07154834	0.73255944	1.4627767	0.5435693	NA
MICRO.7419.C1_1105	0.744946	0.017197847	-0.004505158	0.58446693	-0.18635726	-0.40910482	-0.7912047	-1.0970399	-0.098092735	-0.27793705	0.65165424	0.4703653	AM457531
MICRO.1294.C1_800	-0.42886567	-0.26105928	-0.76887274	0.009888172	0.017796516	0.25784826	0.1020422	0.64816856	0.20272022	-0.1807164	-0.031139135	-0.41471815	AM438711
BF_TUBSXXXX_0021D05_T3M.SCF_471	-1.5068469	-0.2600112	-2.0825725	-0.28801727	1.0886087	0.4198451	-0.13035297	0.41473246	0.09006369	-0.26166034	0.30100584	-1.0882835	AP009279
MICRO.17975.C1_1	1.2182586	0.89958954	0.20452118	-0.8702836	-0.83466196	-0.06851864	-0.6376705	-0.4057517	0.47590828	0.6380422	-0.3436904	-0.22884357	X96405
MICRO.11070.C1_334	0.08259916	-0.13012409	2.2504206	4.107483	-0.8883743	-0.2456212	-0.83585596	-0.37504625	0.1652841	0.3349669	-0.5822749	0.1677227	Z11563
bf_arrayxxx_0053b12.t3m.scf_284	-1.1568513	-0.5090878	-0.21696305	0.25694728	0	0.42585444	0.40220428	0.50673604	-0.10021359	-0.6876564	-0.42493725	0.2530687	BT014124
BF_LBCHXXXX_0009C02_T3M.SCF_291	-1.092768	0.6427491	-0.775332	1.2743208	-0.20627213	-1.0170107	-1.6152921	-1.6290939	0.15183693	-0.14899981	2.0038488	0.569106	NA
POCCF66TP_885	-0.9858072	-1.2600696	-1.4201932	-1.2085311	-0.24556565	0.08518505	-0.25008464	0.004269123	-0.23911881	0.14924264	1.5891485	0.8370422	NM_119571
MICRO.7509.C1_797	-2.838164	-2.8306413	0.5002196	-1.1136959	0.026013613	1.0371697	0.95201397	0.4782977	0.002349794	-0.34251964	-0.14574802	0.9430859	AM479797
MICRO.9632.C2_725	-0.5880656	-0.7679963	-0.47673368	1.037638	0.38041663	1.1022024	0.72041607	1.401778	-0.23251891	-0.3487296	0.43270087	-0.27479088	NA
MICRO.200.C2_1588	-0.36657238	-0.077773094	1.3995652	0.09822559	1.9098992	2.7981453	2.3778205	2.3282852	-0.53404194	-0.9544208	-1.4219512	-0.46212292	AJ890444
MICRO.16478.C1_1	1.0856934	1.5116367	-0.5871825	-0.27217674	0.6804228	1.067224	-0.8063402	0.63276434	-0.1529547	0.27470827	-0.40913332	-0.4368354	NA
bf_mxlfxxxx_0036h08.t3m.scf_113	-0.24223518	-0.046925545	-0.18534803	0.000460625	0.28543472	0.72378254	0.11749554	-0.2919035	0.049919486	0.16649342	-0.15293097	-0.10550308	NA
POCA687TV_355	-1.4127634	-1.3527355	0.85306764	0.072799444	-0.55176926	-0.25008368	0.03079629	-0.30451226	-0.15234816	-0.041517973	0.1172533	0.109539986	CU280045
ACDA02585H05.T3m.scf_377	0.29876947	0.44384217	-0.4535141	-1.055366	-0.8137903	0.8141537	-0.6032047	-0.13447928	0.13517922	0.51667273	-0.69565916	-0.07315636	NA
STDB003I07u.scf_251	-1.0218992	-0.97307587	-0.29841185	-0.24823952	-0.38401031	0.61525774	-0.23282099	0.3827567	0.24580407	0.42886782	0.25691724	-0.42995262	NA
MICRO.15340.C1_604	-4.1305566	-3.3621364	2.8215094	0.17163324	-0.1406889	2.4903617	2.4873261	0.56542397	-0.60530514	-1.2790467	-3.1492982	1.2153692	AJ243451
bf_arrayxxx_0008h01.t3m.scf_347	0.27155352	0.019626379	-0.37610722	-0.48567247	-1.0191822	0.64500237	-0.9614396	0.26050544	0.30817032	0.7369374	-0.24830508	0.08994508	NA
072F06AF.esd_720	4.0493655	4.51269	0.016181946	0.8601341	-0.9197931	-0.5719545	-0.75285053	-0.80271316	0.011286497	0.22640038	0.44951773	-0.11649704	BT014008
bf_arrayxxx_0069h10.t3m.scf_1	-0.31059957	-0.81355286	3.9675088	3.8610668	6.970235	-0.7840612	-1.2603126	-1.1175671	-0.04012209	0.27061844	0.7640629	4.081457	NA
cSTB25G22TH_321	-0.33135176	-0.31061435	-1.84832	-0.122387886	-0.2666142	0.27076268	0.089217424	0.28797126	0.49656868	0.5997683	-0.547017	0.06956041	BT012726
bf_mxlfxxxx_0008d08.t3m.scf_450	-0.001379013	-0.030409336	0.48980522	0.019344807	-0.032892227	0.7853756	0.075478554	0.45315027	-0.15916848	0.06236267	-0.24991632	0.16489244	AC171734
POACS85TV_302	0.6659875	0.43600512	1.7395775	1.833627	-1.7187624	-0.44680452	-1.5267801	-0.73081756	0.4409222	0.5910301	1.5056158	-0.1816932	NA
BPLI15H10TH_324	-0.614372	-1.1368394	0.19457531	-0.11409354	-1.0810654	-0.39675045	-0.9716737	-0.6426997	0.45389295	0.5947877	-0.57063484	0.81689906	NA
MICRO.2036.C2_1427	-2.025023	-1.67589	1.6428127	1.111368	-2.1805453	-1.5435789	-1.7929566	-2.3726988	0.9462868	0.4347868	-1.3184382	1.3781937	AM441435
cSTE5G17TH_85	-0.7686491	-0.87295794	-0.49163222	-0.047184706	-0.06138444	0.39502168	0	0.31310797	0.3181969	0.093000054	0.22985649	0.09979677	AP009279
MICRO.12068.C2_1939	0.030227661	0.19306803	-2.7959714	-0.70943594	0.31950235	0.98523474	0.9939213	1.1896944	-0.06848323	-0.20327711	-1.1924767	-1.1957805	NA
bf_mxflxxxx_0035c02.t3m.scf_546	-0.8823638	-0.6271167	1.2467079	0.040534496	0.55079126	1.0437613	0.9361448	0.1678834	-0.07940781	-0.36921072	-0.58684826	0.17937922	NA
bf_mxlfxxxx_0015b07.t3m.scf_622	7.0564384	6.4483833	-0.3206272	-0.87546825	-0.67592716	0.038633823	-0.3973503	-0.22334337	0.97869414	0.6427882	-0.31049085	0.28588212	AM470909
MICRO.5265.C3_1272	1.7108903	1.4763746	0.12169981	-0.4314499	0.22331285	0.35669518	0.452528	0.043517113	-0.17364967	-0.41959476	-0.20241666	-0.5279317	NA
cSTB29A11TH_281	1.2558193	1.6780334	0.39831305	0.14896488	-1.9949682	-4.074715	-3.181415	-4.014187	-0.98932624	-0.6542698	0.86314416	0.17412043	AY656838
MICRO.14782.C2_723	0.7792876	0.4453013	-1.3493903	-1.0125818	-0.56442404	-0.8507099	-0.72567916	-1.0103042	0.110016465	0.09507167	1.3098073	0.052405	AM451429
MICRO.3508.C6_1	1.8665671	2.2019906	0.44761324	2.5585637	1.453707	0.04246378	0.21068406	-2.0479481	-0.35432255	-0.7790351	0.051969767	-0.7233151	M21334
SDBN005N04u.scf_400	0.1304183	0.6140151	-0.09945536	-0.010221481	-0.6096463	0.17418528	-0.7252879	-0.6547332	-0.35523075	0.33597565	0.68778396	0.064637184	AP009298
MICRO.4719.C1_1521	0.5607624	0.49685812	-1.0522752	0.039642334	-0.38422918	-0.33440113	-0.8078246	-0.61874914	0.10995674	0.4444759	0.075538635	-0.39348435	BT014207
bf_ivrootxx_0049b09.t3m.scf_637	0.440773	-0.21232533	-1.9733801	0.86379147	0.12680101	-1.6391487	-2.2694988	-2.0048265	-0.36818433	0.53618896	1.4263183	0.8691752	NA
MICRO.11948.C1_424	0.7106521	0.5982263	-0.717813	-0.3322606	-0.34464455	0.65888786	-0.7629576	0.78819036	-0.13353628	1.0354371	-0.13265765	0.3508693	NA
bf_slmwxxxx_0013a10.t3mb.scf_301	0.07097006	0.05394411	0.21759605	-0.3640566	-0.27916574	0.07712793	0.23577166	-0.14653015	-0.26048195	-0.26736546	0.3696525	0.19763684	NM_115324
MICRO.1112.C1_897	0.29004645	-0.21931076	-1.5445306	3.3912988	2.7955627	2.5444012	0.9780307	0.67042136	0.092004955	-0.05038035	-1.1606693	-1.1936475	AB186899
MICRO.2895.C1_1078	-0.07810879	0.046484947	-1.0197086	0.6345115	0.3963232	0.31506824	0.029772758	0	-0.412611	-0.01303196	0.9245825	-0.43870664	NA
MICRO.1493.C1_743	-0.7619333	-0.381752	-0.20313835	-0.44063568	0.63420105	0.4179821	0.6693597	-0.00834322	0.015788913	-0.21434236	0.21017551	0.016860008	NA
MICRO.1950.C1_594	-0.38783216	-0.21307087	-0.7663927	-0.07909632	0.2222569	0.2715845	0.9455793	-0.39809418	-0.24594778	0.52176106	0.3600105	0.13757789	AM467609
bf_cswbxxxx_0003f11.t3m.scf_233	0.5677123	0.073978424	-0.5405345	0.7802806	-0.8805442	-1.296246	-1.1756511	-1.5727024	0.053422928	0.16125679	1.1324654	0.2707579	AB061267
ACDA04363D07.T3m.scf_562	-0.14535809	-0.1450963	-0.8122132	-0.06618643	-0.7058761	-0.86731267	-0.40241814	-1.4554644	0.5961249	0.36713147	0.53340757	-0.045361638	NA
bf_ivrootxx_0014e04.t3m.scf_612	-0.59893465	0.4392078	-0.20434213	1.8749213	1.3322592	0.2709012	-0.8590474	-1.9619331	-0.04209715	-0.21025777	1.5512776	-0.1576196	EF091878
TBSK03576FB12.t3m.scf_237	-1.2240527	-1.1706338	1.5042148	0.41894865	-0.4402318	-0.7730384	-0.07286787	-1.486238	-0.020563364	-0.1743846	0.45617366	0.77023506	BT013428
MICRO.6260.C1_1026	0.31535387	0.054957867	-0.32696915	0.33042765	-0.57591534	0.003426075	-0.57581806	-0.40380096	0.27600068	0.6893351	0.3442198	-0.21561623	BT013825
SSBN002A13u.scf_555	-0.88441324	-0.2521484	0.017454386	-0.2659092	0.8486705	1.0169969	1.3743348	0.5627737	-0.3448094	-0.7197759	0.0429821	0.23425889	AM478905
BF_LBCHXXXX_0022E04_T3M.SCF_541	0.3482437	0.085547924	-0.30321693	-0.829247	-0.28411293	0.046083927	-0.29186678	-0.37880707	0.50054616	1.2094576	0.045090795	-0.1881454	NA
MICRO.6992.C1_778	-0.054284573	-0.108325005	-0.1715517	-0.253191	0.32862377	0.40242195	0.40141916	0.43907404	0.20711565	-0.028183699	-0.19348288	-0.058737278	BT014174
MICRO.3454.C1_898	-2.4465103	-2.7001412	-3.0044022	-3.6198363	-1.4031036	0.5494659	0.797204	0.40858078	1.4976413	1.3901618	-0.53679836	-1.4101499	NA
ACDA01310F02.T3m.scf_389	-0.87494993	-0.40590048	-0.1277833	0.14843678	-1.1844795	-0.7212343	-0.85724926	-0.90957093	1.2277365	-0.06297302	-0.028645277	1.4113948	CU074307
cSTD17L23TH_1	0.5488713	0.23887563	-0.22482347	-0.41917872	-0.003624678	0.9673629	-0.24090958	0.935235	-0.00378269	0.59206533	-0.67246246	-0.47607422	BT012844
MICRO.10989.C1_256	-0.0557518	0.21828175	0.49850607	0.21358919	-0.6621537	-0.65334153	-0.41070747	-0.8727863	0.112131834	0.37439036	-0.70150924	0.8035722	AM477276
POAD188TP_881	0.5220294	0.87251496	-0.8596494	-0.5884588	0.6744003	0.42852736	0.16846251	-0.23313046	-0.3831364	-0.06858039	0.37243629	-0.11440182	AF180143
MICRO.16221.C1_397	-0.22418547	-0.7127867	-0.8347955	-1.2131157	-0.71268034	0.18589878	-0.27859926	0.03210783	0.14409184	0.5072539	0.059389114	-0.20196366	NA
bf_ivrootxx_0002c04.t3m.scf_611	0.092711926	-0.22700548	-0.54835296	-0.17402911	-0.6001849	-0.9802098	-0.6007948	-1.3641253	0.20827538	0.2680694	1.5110012	0.4524542	NA
MICRO.7092.C1_675	0.77187014	0.9101734	-0.5066695	0.1369009	-0.24836254	-0.21929073	-0.9275112	-0.99751854	0.13018668	0.32256556	1.1378856	0.15018106	NA
MICRO.8385.C4_545	0.2778139	0.23597336	-3.1380563	-0.89425755	0.96607685	0.4713707	0.5242839	0.83498955	0.14009273	0.36308432	-0.22112417	-1.3033512	AB236749
MICRO.2343.C1_637	1.4410281	1.3481197	-0.36742163	0.12292099	-0.3212576	-0.91837454	-1.086709	-1.4876027	-0.027158737	-0.25650907	0.9454441	0.3773346	AJ243437
MICRO.4348.C2_367	1.4321656	1.5500097	2.2236547	-0.11152363	0.3297515	1.063303	0.8725467	0.045483112	-0.837276	-0.8548207	-1.6821549	1.6740406	AC171727
MICRO.17850.C1_131	0.87738585	1.3711967	0.39246988	2.5560782	6.3488054	0.013596773	-1.6729255	-1.3340254	-0.28052825	0.15901446	-0.5099648	-0.71875453	AB022598
MICRO.3474.C1_817	-0.62110114	-0.49201393	-1.1488397	-0.5916209	0.42576337	0.16519547	-0.21463871	0.34323645	0.29674524	-0.021852612	-0.010757089	-0.12770605	AM475556
STMGT28TV_402	-0.73266315	-0.90811086	0.14210844	0.02698803	-0.19738913	0.13747168	-0.29204845	0.30235147	0.14232135	0.38564396	-0.3164723	-0.054102898	NA
SDBN002P15u.scf_447	0.20783114	-0.09152269	-0.6961303	0.001573324	-0.98942375	-1.105598	-1.2574444	-0.9724939	0.122326374	0.27514327	0.44842684	0.060765266	AC145120
MICRO.3221.C1_621	-0.6012237	-0.7791233	-2.0266738	-0.7961724	1.0765107	0.48199677	0.39724708	0.38493657	0.2807275	-0.123009324	0.15448856	-0.35205674	BT013830
MICRO.1770.C7_351	0.81872463	0.18575263	-0.5215385	-0.5145297	1.9053612	1.2599802	0.68841434	0.59038687	0.24233288	-0.23885202	0.0676744	-0.68432117	BT012877
MICRO.3727.C1_719	1.4985685	1.5056014	-0.62958765	-0.5738292	-0.43940973	-0.31125402	0.04589796	-0.89603806	0.05178821	0.048637867	0.6088195	-0.35250497	DQ268840
MICRO.47.C1_420	0.29807472	0.14772487	0.42896724	-0.6361072	1.4891961	1.3211539	1.6873786	0.3488238	-0.17851126	-0.54237545	-0.44046116	-0.23083413	NM_100228
STMGS34TV_568	-2.186659	-2.5004284	2.0736752	0.010441303	1.0201869	2.1653137	2.0121808	1.243289	-0.042481065	-0.33175516	-0.42351675	1.0529549	NA
MICRO.433.C4_487	-1.5270596	-1.8736091	-0.48962688	-0.45496178	-0.3512268	0.09230137	0.1267705	-0.23301935	0.06421971	-0.13311362	0.25879097	0.22394347	BT012684
POCD192TV_668	0.83911896	1.3123822	-2.9145024	-3.6620257	-1.1768265	-1.6519525	-0.8483052	-2.000821	-0.5478482	1.0402083	0.73775864	0.9325228	AC149267
MICRO.6976.C1_405	-3.298365	-3.9852052	-0.36936498	-1.6226413	-0.68596005	0.518301	0.6681223	0.25663877	0.06376958	-0.5206944	0.008820534	0.62076306	NA
MICRO.4187.C4_1	-1.2617574	-1.0479708	0.25826168	-0.11149883	-1.5272834	-2.4449422	-1.69398	-3.8854637	0.78571784	0.968223	-0.16899514	0.19269025	AK224779
149E02AF.esd_542	-2.256753	-2.412757	-0.3080716	1.0200381	-2.8080459	-3.2104557	-3.0017793	-2.7921803	0.24500167	0.5950775	1.6001945	1.6024752	DQ228333
MICRO.13610.C1_1349	0.11514473	0.36168337	0.30563784	-0.3861637	0.38364983	0.34367895	0.33471107	0.114384174	-0.100988746	-0.16741276	-0.12680888	0.008405924	NM_001057630
MICRO.4163.C1_1067	11.637915	12.027465	4.223908	7.025777	-0.8341799	-3.0821314	-3.5900354	-0.6642816	-1.366211	-2.3937836	5.7226696	0.85878813	AM265630
MICRO.18270.C1_90	-0.82662296	-2.0257912	-1.5893245	-0.17334509	-0.39844418	0.76379824	0.4821725	1.2762341	0.6325736	-0.007726669	-0.07578111	-0.7263243	AC150441
POCBH02TV_510	-0.5549102	-0.23283458	1.6133127	0.19952059	0.5625894	0.5424168	0.13758159	-0.44154358	-0.49172777	-0.61483085	-1.2583518	0.73243177	NA
MICRO.10911.C1_644	-1.6598272	-0.8333187	0.86879826	-0.16118336	2.0174484	2.527337	2.474835	2.0506792	-0.95592225	-1.7428927	-1.8924085	0.7318647	NA
MICRO.17391.C1_799	-0.89120555	-0.17958188	-0.56758976	-0.2304244	0.13881779	1.711348	1.7063522	2.2685528	0.9295233	0.64697206	-0.087700605	-0.8135991	AY132997
STMEF22TV_577	0.9267187	0.73156977	-0.33393812	0.066054344	-0.74768734	-0.7960563	-1.1089683	-1.4735098	-0.000720382	0.19644213	0.049307108	0.1998272	AC149291
MICRO.339.C8_707	0.14963913	-0.65521955	-0.15926933	0.05552864	-0.5087373	0.5290601	-1.3186617	-0.4786706	-0.25672835	0.43982482	1.4718763	0.15075183	AP009266
RC9	0.45189953	0.25383472	-0.3491106	-0.93806314	-0.54022694	0.03846693	-0.3549924	0.14434433	0.35240406	0.78584015	-0.12643981	-0.10589242
POCBI05TV_552	-0.041711092	-0.24777699	0.1511631	0.09670186	-1.1751885	-0.17099881	-0.64143896	-0.6077833	0.002369762	0.3188542	-0.040805936	0.5383204	NA
MICRO.180.C2_2085	-2.1036692	-1.6998835	0.67527056	-0.39455366	0.2556653	0.90992403	0.9137006	0.58176565	-0.096778154	-0.19701338	-0.20778227	0.8353741	AB087677
MICRO.5696.C1_1322	-0.27982283	-0.3812213	0.17327404	0.32988405	-0.34865093	0.19979286	-0.28333998	-0.7257447	0.070771456	0.10070586	0.551167	-0.16051722	AF265664
MICRO.12755.C1_1084	-0.1196022	0.6196747	-0.54245996	-1.0875292	-0.55304575	0.3936553	0.17313766	0.66974497	0.3881663	0.21760035	-0.17661715	-0.36003423	NA
MICRO.14447.C1_1746	-1.831315	-1.5264962	1.4081111	0.012604475	-0.15129471	0.17667747	0.3363304	-0.07998705	-0.2121765	-0.36314642	-0.93627644	0.35692847	AM479879
cSTB5J14TH_530	0.34881043	0.18169498	-0.36999607	-0.9710798	-0.82947254	0.28915095	-0.5605912	-0.21862936	0.21868098	0.584916	-0.59219193	-0.0764277	NA
MICRO.3623.C1_1138	-3.4849644	-3.8102527	-1.3471768	-0.87128305	-0.8070953	1.3613405	1.2165632	0.74715257	0.88453233	0.092716455	-0.02680707	0.116735935	EF051128
bf_mxlfxxxx_0050b07.t3m.scf_360	0.84820914	1.0713031	-3.678622	-1.7964272	0.31239367	1.2342389	0.3120482	-0.38068724	-0.009907126	1.6706183	-0.77986336	-0.76991975	NA
BF_LBCHXXXX_0010B03_T3M.SCF_240	0.3692894	0.24944115	-0.38531065	-0.98746157	-0.4362316	1.2506275	-0.5338993	0.2573142	0.17532955	0.5869676	-0.62658167	-0.074890375	NA
BF_LBCHXXXX_0005A04_T3M.SCF_448	-0.34833813	-0.34567356	-0.63844967	-0.63602114	-0.1842413	1.3140116	0.39535952	1.1444364	0.16743886	0.19154072	0.015114069	-0.09234667	NA
SDBN001F01u.scf_206	-0.4798541	-0.7375374	-1.1226878	-0.3255849	-1.5588932	-0.16276884	-1.4244661	0.20459819	0.34408778	1.4455426	3.1670856	0.7924478	NA
MICRO.6127.C1_1274	0.1952014	-0.06884265	-0.2861452	-0.41796637	-1.0931048	0.49846172	-0.5428176	0.09861684	0.32003224	0.6119741	-0.49752522	0.1264298	NA
STMDM10TV_464	-0.17403221	-0.0921216	-0.026065826	-0.40319824	-0.09657574	1.1156516	0.1545577	0.52437115	-0.09799135	0.08897209	0.33581972	0.11237335	NA
MICRO.9709.C1_1175	0.61249495	0.36775017	0.23301506	-0.04859829	-0.40119696	0.6406803	-0.10716629	0.6005702	-0.0715394	0.2083075	-0.053192616	-0.037774563	NA
PotatoF0291.scf_233	0.23516226	-0.04267311	-0.38985538	-0.4110613	-1.0501313	0.24166417	-0.8718605	-0.027779102	0.79621446	1.0658712	-0.31288517	0.14783227	NA
cPRO1E20TH_734	-2.3972561	-2.2018313	0.56235814	0.061707735	0.23797822	0.78538036	0.275867	0.11991739	-0.663189	-1.1158125	0.16456497	-0.03907895	NM_116813
STMIC11TV_232	-0.479532	-0.7628517	0.86328316	2.121696	-1.7463727	0.43320513	0.20878506	1.291323	0.3780985	-0.101674914	-0.5089781	0.11262655	NA
MICRO.467.C1_1624	0.13532925	-0.47129297	0.7208481	0.3380003	-0.019376755	0.13279486	-0.3221388	-0.66207266	-0.25500786	-0.2722211	0.78833246	0.892246	BT014264
MICRO.4428.C2_1385	1.2846942	1.3413532	0.12971902	-0.9902992	0	0.24020863	-0.7164366	0.4099877	-0.7922178	-0.8367529	1.5879563	-0.76190495	NA
MICRO.11026.C1_885	-0.84183955	-0.99450994	-0.07455444	-0.15071273	1.6409657	1.8915727	1.2305961	1.5649312	-0.13326573	-0.015474319	0.5017197	-0.18801153	NA
MICRO.13210.C1_817	0.7948344	1.4877391	0.46429372	0.8071997	-2.1020002	-1.225374	-1.9671936	-1.4655442	0.42405254	-0.12776494	-0.47245622	1.3147852	NA
cSTA30C16TH_396	-0.22271204	-0.14911747	-1.6437716	-0.94762564	0.09491634	0.6671748	0.45035887	-0.18878365	-0.027120948	0.6763196	-0.100432396	0.094830275	AP009323
MICRO.4068.C3_1	0.22296405	-0.06599355	-0.3926463	-0.4684987	-1.0331769	-0.07497835	-0.7450404	-0.32217026	1.0430391	1.536713	0.2551595	0.17603278	NA
POCBC09TV_315	-0.79872656	-0.5178945	-0.13970852	0.6462071	-1.6720295	-0.7378428	-1.8099709	-1.3202901	0.9412985	1.3196462	0.24063861	0.5018687	NA
MICRO.14773.C1_549	0.09781027	0.9763508	-4.0530195	-4.1090765	0.39843988	1.2419405	1.4353113	1.5881324	0.3837126	-0.5536219	-0.7811426	-3.5660481	NA
MICRO.14206.C1_996	-1.1965961	-0.8994074	-1.1577477	-0.9402528	0.14530802	0.3055911	0.16933107	0.018181324	0.07793224	0.15363193	0.15436602	-0.30745625	AM460270
MICRO.2724.C1_742	-0.70083904	-0.5103035	-0.3484664	-0.4938693	0.30100727	0.24790716	0.75670385	0.20069313	0.2681061	-0.31035018	0.18852091	-0.10470533	CU012042
MICRO.8744.C1_818	-0.9890337	-1.3140616	-0.13619852	-0.19202375	-1.2802954	-1.1078291	-0.9839773	-1.2772958	0.15668035	0.13807869	0.29450798	0.2277615	NM_118034
bf_cswbxxxx_0057f07.t3m.scf_129	-0.4900031	-0.52831316	0.002616406	-0.09125948	-0.3736639	0.4152596	-0.12640905	0.48737025	-0.10306823	0.6428307	-0.25197983	0.6576959	AM455095
MICRO.14976.C1_1460	0.8148966	2.0654497	0.84920645	1.654665	-1.0938897	-1.3319037	-1.7122431	-2.4818857	-0.000410259	0.17057097	0.7305188	-0.29744363	NA
cSTB32F1TH_391	0.116437435	1.2117767	-1.3144202	0.22011709	2.1121602	-1.0977352	-0.50863504	-1.4213681	0.21547782	1.7457571	0.50223935	-0.080947876	AM475307
bf_stolxxxx_0050g03.t7m.scf_366	-0.7881503	-1.1041036	-0.69357395	0.92212677	-1.2744641	-1.551858	-1.7195363	-2.1173491	0.34191883	0.587337	1.4107261	0.7177961	DQ228333
MICRO.10563.C1_717	-1.1404357	-0.19639158	-1.4396086	-0.030681133	0.74088526	0.30189514	0.028841496	0.02559948	0.18063891	-0.2816162	-1.0294569	0.06049657	NA
bf_mxlfxxxx_0009f09.t3m.scf_572	-1.1031303	-0.18018627	1.7744179	1.2917004	0.034461975	-1.1838841	-0.281188	-2.0206609	-0.5553999	-0.07882619	0.6535654	0.43770385	AJ002391
MICRO.6643.C2_688	-1.1525097	-1.0241923	-0.29374528	1.0095675	-0.31884527	-1.569869	-0.03763461	-1.4890096	0.2126618	0.3880502	1.2205641	0.42433238	AM473015
bf_cswbxxxx_0021c10.t3m.scf_11	0.31879282	0.05344653	-0.31961155	-0.84939003	-0.8422637	-0.009535313	-0.573524	-0.38665342	0.40694374	0.98184764	0.7346659	-0.20935822	NA
POAE466TV_290	0.025927067	0.6071098	0.5686369	-0.39838505	1.02702	1.6127732	1.2392664	1.2863104	-0.26316464	-0.21445012	-0.0626322	-0.060103416	DQ284462
MICRO.1046.C6_683	-3.0420723	-3.0823057	0.10793233	3.0599575	-0.1752286	-2.3955894	-2.100663	-4.051624	0.7395135	1.1594415	0.6286346	-0.14668679	AK224602
POCAF08TV_191	0.17331791	-0.7892957	-1.5472322	-0.21191764	0.04672098	-0.17400956	-0.830168	-1.0976081	0.14479208	0.48863447	0.3697809	0.13155258	NA
cSTD9L2TH_708	-0.9859266	-0.35246015	0.30281305	0.29932046	0.6285341	0.3416748	0.45534873	0.19337869	-0.5560691	-0.5316169	-0.10738003	0.114735365	NA
MICRO.1754.C1_507	-2.4482758	-1.8680029	-0.39520788	1.4343281	0.9251237	-0.25122595	-0.17879081	-0.2802267	0.17419499	0.05989611	0.113263845	0.84268546	NA
MICRO.2298.C1_980	-3.0156412	-2.7074852	-0.58254147	1.5613208	-0.18597126	0.76056623	0.85994864	0.7708974	0.3620234	-0.054088593	-0.45008922	-0.015031576	DQ120940
MICRO.7349.C1_763	-0.8535919	-1.0579185	1.5272846	0.42798138	-0.74934196	-0.8440654	-0.34928274	-1.336405	0.45683628	-0.13334846	-0.060147762	0.7563925	NA
ACDA02010H06.T3m.scf_336	-0.014367104	0.28623915	-4.5945196	-0.35635138	0.5332527	-0.21894479	-0.26559758	-0.001455784	0.45457357	0.53414714	-0.26425707	-1.3725098	NA
POCDA79TP_91	0.12779665	-0.12276101	0.2977879	-0.65880966	-0.39953232	-0.17368317	-0.017690659	-0.58679295	0.6691318	0.8673667	-0.31932938	0.29808092	AM437671
bf_arrayxxx_0042b09.t7m.scf_187	-0.08077288	-0.5483866	-2.5042005	-0.8768196	0.4799738	0.8494897	0.65398407	0.362988	0.1342758	-0.053824425	0.039571285	-0.3113544	AP009288
bf_cswbxxxx_0026f04.t3m.scf_613	-0.123889446	0.021450758	0.18327737	-1.2147489	-0.21354795	0.22106886	-0.28214717	-0.3089919	0.06115693	-0.103758335	0.7190827	1.0089532	NA
BF_LBCHXXXX_0053E09_T3M.SCF_19	0.35027742	0.10235572	0.26146412	-0.83263683	-0.73615646	0.392416	-0.56233644	-0.3655691	0.4123413	1.1178826	-0.41207957	0.051700473	NA
cSTB37I9TH_376	-0.80217123	-0.5975766	0.21358919	-0.49945664	0.19397426	0.0776031	0.27995968	-0.44161344	0.004007161	-0.034575224	0.17447746	-0.15646839	NA
bf_stolxxxx_0036c06.t3m.scf_438	-1.228482	-0.42494845	1.792084	0.8413267	0.22702456	0.43479323	1.0059643	0.5485041	0.41190547	-0.05544722	-1.2325174	-0.42753935	NA
MICRO.4705.C1_583	1.6059649	2.0010808	-1.8571935	-1.5170193	-0.19239593	0.7780237	1.0532553	1.0380113	0.16578937	-0.1476872	-0.40713882	-0.9768636	AF195507
MICRO.1877.C3_727	-1.3247728	-0.12801266	-2.3631725	-1.3002691	-2.432846	-0.62408066	-1.1535087	0.10397005	0.6033554	0.41858816	0.29471946	-0.28594756	AC171731
MICRO.7810.C2_895	-0.66837883	-1.8074164	2.3832493	1.6323366	-1.1527796	-0.49043846	-1.2056813	-1.2093086	0.79147834	0.1045239	-0.5879648	1.1516727	BT025732
(+)eQC-39	0.37503004	0.1934557	-0.24167109	-0.966084	-0.60874224	0.063759804	-0.33728647	0.16376066	0.32201052	0.71635664	-0.22660065	-0.26330304
cSTA2E9TH_263	0.30481315	0.7656212	3.1030989	0.5116689	1.0917847	-0.41425037	-1.2864261	-0.59724283	-0.12060553	-0.020940065	-0.34865582	2.1150646	BT014540
MICRO.10754.C1_524	-0.70500374	-1.2705061	2.0636072	-0.30813956	1.3537459	0.4738636	0.7757275	0.36473107	-0.056512117	-0.0936867	-0.856655	0.16631329	NA
MICRO.1889.C1_702	3.6779964	3.6968203	-0.3957703	0.9118438	-1.4721437	-0.7856195	-1.3311362	-1.124371	0.89141184	0.90178645	2.2371383	0.00365293	DQ350360
STDB001G15u.scf_411	-1.1518226	-1.9000468	1.6126809	0.46096992	-0.15747619	0.61521244	0.9048042	-0.16905022	-0.07992518	-0.1840545	0.10157633	1.1530751	NA
MICRO.9718.C1_478	-1.4832127	-0.6484306	0.020164967	0.68170214	-0.84205484	-0.450351	-0.5474529	-0.711452	0.19368106	0.35670197	0.18846047	-0.09580839	AC000132
MICRO.17292.C1_643	1.4197516	2.2956696	0.54929924	2.2177486	0.28269005	0.2504034	-0.6102891	-0.14230251	-0.72303104	-0.6139078	0.056445837	1.1434698	NA
cSTB6G20TH_366	2.9747233	3.4614682	-0.38895512	-0.94181395	-0.19583082	-0.1414876	-0.6577678	-0.4488821	0.60460234	0.53912365	-0.544044	0.18760252	X73684
MICRO.9817.C1_1996	1.2567773	1.028255	-0.9830289	0.4601345	-0.44086885	-0.93119144	-1.0769405	-0.7088733	-0.018823266	0.33357668	1.0665762	-0.025393486	NM_100436
MICRO.3722.C1_1397	-1.9269958	-1.2519515	0.37321782	-0.043866873	-0.69881177	-0.2534473	0	-0.023138762	0.64736533	-0.1251316	-0.34672606	1.0566386	AM425489
MICRO.7565.C6_255	-1.3075101	-1.4195364	-1.3263209	0.08430052	-0.5212116	-0.099242926	-0.7287967	-0.37960267	0.4534428	0.8057513	0.041200638	-0.060569167	NA
MICRO.14264.C6_563	-2.3880568	-4.4313955	-1.0405815	0.019047022	-1.955905	-0.9872849	-1.7123189	-1.579473	0.72916913	1.060924	1.178581	1.221946	AB072918
BF_TUBSXXXX_0060C05_T3M.SCF_243	0.6541295	0.85007644	-0.43515182	-0.74262714	0.35939837	-0.0896256	0.35071445	0.6799307	-0.2877283	-0.24931872	-0.29882967	0.37909377	BT013000
bf_mxflxxxx_0073d07.t3m.scf_297	0.15096807	0.18532419	0.14631844	0.6946552	-1.1031547	-1.8016872	-0.9385724	-2.3674774	0.3565157	-0.1969763	-0.08000028	0.10819507	AF530597
STMCM27TV_223	0.42270303	0.72315884	1.4096382	1.3611012	-1.0028796	-0.04228258	-0.7540138	-1.0067539	-0.66112834	-0.82122433	1.3356168	1.5430558	NA
SSBN003P01u.scf_178	0.3070383	-0.30613995	0.019306183	-0.9605069	-0.4560957	-0.43982768	-0.9951446	-0.404567	0.12806672	0.060941935	0.044653058	0.40346384	NA
bf_ivrootxx_0019g02.t3m.scf_502	2.6510913	1.4878929	-0.288198	-0.8690314	-0.7179332	-0.021897078	-0.5418577	-0.31236124	0.28590715	0.6457747	-0.47652817	-0.11566675	NA
MICRO.5474.C1_488	-0.5809016	-0.5539255	0.95707417	0.9184189	1.2657621	1.052273	0.42808938	0.12909937	-0.3336509	-0.55359447	-0.1438775	0.5356482	NA
bf_acdaxxxx_0058e12.t3m.scf_558	-6.436059	-3.236062	0.28520536	1.8445482	1.0433159	1.6003122	0.5631933	0.75730944	-0.6846843	-0.4764638	1.5028622	-0.43137217	AJ309007
MICRO.13764.C1_1056	0.6932001	-0.053097963	-0.51884127	-1.1082554	0.2632656	0.54626536	-0.5594168	0.63040066	0.06136793	0.4381522	-0.71564054	-0.34299624	NA
MICRO.16424.C1_666	-0.16518116	-0.6707437	-1.343221	-0.33018517	2.6087441	1.1983316	-0.031644583	0.6523495	-0.5747156	-0.60804474	0.30014443	-0.062580824	NA
MICRO.7676.C1_1287	0.23369884	-0.012500763	-0.8074465	-0.26665735	-0.739511	-1.1191826	-0.9338536	-0.40965796	0.26930702	0.16204548	0.30409956	-0.07935381	NA
MICRO.197.C7_730	-0.8285825	-1.262613	-0.18668461	0.18810558	-2.2256222	-1.8459358	-2.5093327	-2.2249641	0.821652	0.91997564	-1.1577867	0.93940616	DQ235184
MICRO.318.C6_1224	-0.3399973	-0.46656847	0.8439603	-0.55638266	-2.6276045	-1.7633479	-1.3550351	-4.206579	0.48560405	0.32355046	-0.11536908	0.7200136	AF261142
ACDA03381B09.T3m.scf_187	1.6962619	1.4324853	-3.514464	0.45160532	-2.7178795	-2.928647	-3.8105047	-3.1393995	-0.361318	0.34144485	0.35171735	1.9368062	CU222538
MICRO.416.C12_286	-2.117481	-2.384715	-2.0556784	-2.4906604	-3.5872684	-2.53738	-3.3163009	-2.92996	0.5557474	0.7459791	0.27866983	1.4840164	DQ200394
MICRO.8584.C2_1183	-0.520298	-0.86224174	-0.6406393	-0.4533608	-2.4718428	-0.9453347	-1.6396062	-1.2204266	0.6488053	1.0636774	0.15781915	0.95118296	NA
cSTA2F21TH_334	-0.65602183	-0.59543467	-0.042018414	-0.6789248	-0.10054207	0.46039152	0.2503028	-0.56390357	0.049622	-0.00758481	0.12514353	0.08933759	BT013725
MICRO.9844.C1_535	0.293792	0.15373349	-0.4426732	-0.9339452	-0.5076132	0.83668566	-0.61352825	0.36586475	0.14623243	0.5215162	-0.6729231	-0.048642993	NA
MICRO.11662.C1_846	0.029616833	0.39849997	-0.73398066	1.257555	-0.3530259	1.8715267	-0.324574	0.87670517	-0.31804132	-0.3656503	0.7219076	-0.23816752	NA
SSBT002F15x.scf_303	-1.595727	-1.2797756	0.26250935	-0.28667164	-0.5787821	0.68838406	-0.007981777	0.4023075	0.5061184	0.22232008	-0.10120344	-0.20130658	AK224882
MICRO.4474.C1_861	0.011703968	0.00452137	0.12899637	-0.08389425	-0.82397795	0.18150234	-0.3908763	-0.76988554	-0.06294584	-0.042819023	0.042874575	0.4638946	DQ207851
cSTA18O9TH_5	-0.58356166	0.02496767	-1.1606302	-1.0756516	1.5736074	0.7737851	1.29157	2.1584508	0.43944722	-0.12392628	-0.9275472	-0.19316113	NA
008F09AF.esd_477	-0.07696056	0.0765686	1.0492911	-0.62555647	0.83904934	1.8471832	1.1583242	1.7290215	-0.3718363	-0.17118406	-1.4480293	-0.046383142	NA
MICRO.12179.C1_304	2.684253	1.9046125	-1.0949492	-1.015914	2.9973056	0.5595529	-0.9014888	-0.08135915	0.59807205	1.1288911	-0.33381414	-0.5013881	NA
MICRO.6906.C2_675	0.22484112	-0.009718418	0.03103733	-0.3469782	-0.006859779	0.6737008	0.25521564	0.7118406	-0.12670541	0.19695759	-0.2741351	-0.003083468	NA
bf_arrayxxx_0051h12.t7m.scf_536	0.3469367	0.06885338	-0.27817106	-0.82730484	-0.9364166	0.37825823	-0.77197456	0.12285614	0.57860243	0.7448932	-0.30091572	-0.13317597	NA
bf_mxlfxxxx_0050c09.t3m.scf_268	4.1583605	4.2337284	-0.24607563	-0.53948593	-1.3294978	-0.13595867	-1.1237493	0.3871045	0.67151064	1.2325388	-0.29751027	0.43044782	NA
MICRO.13769.C1_796	-3.297128	-4.41699	0.34875607	-1.0643487	0.41634798	2.8556883	3.4034555	1.9505754	0.6046597	-1.3321397	-4.027385	-0.9512836	NA
cSTB25P5TH_269	-0.8533969	-1.417103	0.15091157	-0.6737006	0.5037334	1.0964043	0.6636026	1.1765895	-0.40417296	-1.3914728	-0.023487926	0.15935302	NA
MICRO.8625.C1_171	-2.440582	-1.4380746	1.6613874	1.110019	0	0.65465117	1.3366175	1.081671	-0.06367928	0.2810868	-1.1546848	-0.07576668	AB190178
POCDA05TP_878	-0.18525267	-0.42528653	1.2679422	0.2065587	-0.7809105	0.32927418	-0.3575468	-0.051309347	0.31420058	0.17062712	-0.41836965	1.7223994	NA
bf_mxlfxxxx_0015b01.t3m.scf_689	11.437239	11.595898	1.1636653	1.8452573	-1.2635806	-2.108428	-2.8007216	-2.4391327	-1.1501307	-0.56422186	1.8020197	0.9313189	AC189475
BF_LBCHXXXX_0031D10_T3M.SCF_215	1.6391835	1.7701905	-0.06643891	0.7010715	-0.13436484	-0.021346569	-0.07898998	-0.9918735	0.18058014	0.40728998	-0.34764504	0.8842007	NA
MICRO.6281.C1_634	0.5815768	0.5295234	1.1586776	0.19828176	-0.7760749	-0.7630522	-0.5475774	-2.7648745	-0.74194777	-0.73682547	0.32383847	0.5952165	NA
BPLI16D9TH_246	-0.49603868	-0.77265716	-0.8593979	-0.93370414	-1.4972665	-0.9239912	-0.708076	-1.0260408	0.41432583	0.28545284	0.92213976	0.6606816	Y10380
MICRO.3349.C2_1393	-0.6089616	-1.0277886	0.003450871	-0.52489805	0.00807333	0.5466547	0.61207724	0.75416756	0.04363513	0.13033962	-0.018924952	-0.30740833	AY786307
MICRO.8784.C1_805	1.3614149	0.9879079	0.2781868	-0.1362915	0.45190382	0.4176159	0.036831856	-0.33788157	-0.16534364	0.192235	0.15299296	-0.19700623	DQ056861
bf_mxflxxxx_0002f10.t3m.scf_163	0.16769743	-0.13266182	0.3736744	0.05700302	-1.1528833	-1.3771222	-1.3605747	-2.4176316	0.1840725	0.5500426	1.3322215	0.5975077	NA
bf_swstxxxx_0037b06.t3m.scf_578	-0.12137556	-0.24367332	0.2494471	-0.3312223	-1.1180034	-0.7175219	-0.85291386	-0.7247114	0.21654308	1.3188869	0.828279	1.4760492	NA
MICRO.15996.C1_638	1.9309506	2.0775585	-0.74486804	-0.7278218	0.06500721	-0.7942636	-0.4675622	-1.5509095	-0.18226117	-0.098466754	0.13768518	0.36046433	NA
MICRO.8356.C2_1376	0.8524878	0.09273553	-0.07449794	1.1875336	-1.0733557	-1.247886	-0.8711245	-2.0773969	0.022450447	0.01588118	0.1580956	0.059030652	AM461285
ACDA02371F07.T3m.scf_243	-1.2279992	-0.8403654	-1.1911914	-0.8246014	-1.6367955	-2.171866	-1.3179667	-3.282083	0.8618704	0.3449868	0.47183275	0.38711786	BT013243
MICRO.3177.C1_765	-0.08473301	0.3660593	-0.014791012	0.6218796	0.15787172	-0.11829758	0.032886505	-1.028274	0.14453363	0.004698277	-0.021152735	-0.018294811	AM087200
MICRO.16866.C1_749	0.38578558	1.5326798	-0.24286604	-0.5105877	-0.72751904	0.027941465	-0.51333666	-0.2904501	0.74169016	1.6372172	0.05191815	-0.03639078	AC149288
MICRO.15365.C1_967	-0.78859234	-0.8580792	-0.1104455	-0.95190334	0.6743274	1.2504516	1.1951971	1.3704133	0.000983536	-0.07312989	0.07706022	-0.5175097	BT012876
BF_TUBSXXXX_0049E10_T3M.SCF_103	3.5597334	3.2828422	0.17848921	-0.44373703	0.01656723	0.4995551	0.46995306	0.6009884	-0.118006825	-0.15565538	-0.25571346	-0.3801198	NA
MICRO.13996.C1_1264	-0.76985264	-0.7951007	-0.82486343	-0.47765493	-0.29709864	0.38292933	-0.14891195	0.17738438	0.16424537	0.7038181	1.3325965	0.008976936	NA
MICRO.9623.C1_192	-2.0600827	-2.03002	0.48338866	2.6787856	-1.2818413	-1.3560147	-0.9306569	-1.9472444	0.75117004	1.9796944	-0.8869798	1.3070762	NA
BF_LBCHXXXX_0039D12_T3M.SCF_133	0.29677844	0.19712567	0.24707246	-0.37614274	0.42156053	0.5496514	0.5459745	0.17829108	-0.11319405	-0.058252573	0.051736116	-0.45172095	NA
SDBN001M12u.scf_556	0.44937134	0.1846304	-0.1908803	-0.71849394	-0.7012286	0.119680166	-0.4447136	-0.24994087	0.34670967	0.7297362	-0.22105312	-0.076699615	AJ291733
MICRO.17093.C1_440	-2.7553105	-2.0869396	-2.8075967	-0.16531277	-1.4670532	0.13869715	-0.5168867	-0.8048518	0.43141496	1.2571938	0.46429062	-1.6008482	NA
MICRO.12635.C1_667	-0.7965522	-0.05017209	-0.045909643	0.14856386	-0.104087114	0.9646144	0.7163203	0.60246253	-0.1766209	0.037332773	-0.25238037	-0.008496404	AM452645
MICRO.611.C1_1224	-0.23673987	0.32662606	1.8780327	0.30006123	1.5266204	1.8244328	1.7436543	0.6579695	-0.55185413	-1.2342707	-1.1910118	-0.17826271	AP009302
MICRO.600.C3_1473	0.11366892	0	-0.98197126	-1.0858889	1.0309234	1.4078169	1.168952	1.334333	0.08480823	0.26086307	-0.42612982	-1.3689594	AM441647
MICRO.16825.C1_647	0.31019306	-0.21681833	-0.47789574	-0.9566617	-0.51863337	0.2995968	-0.21278334	-0.1417098	-0.025374413	0.18404746	0.28698993	-0.07167435	NA
bf_lbchxxxx_0062h04.t3m.scf_296	-0.3973503	-0.50235844	0.11198759	1.3178854	-0.54579735	-0.6088953	-0.87193394	-1.4587803	0.4358927	1.2345924	2.2565618	1.046529	NA
MICRO.6365.C2_270	-1.1417727	-0.114724636	0.8613	0.091327906	0.2813294	0.4497924	0.20599174	0.3009801	-0.38394487	-0.3368709	-0.44731116	0.99151444	BT013001
SSBN002N23u.scf_681	-3.3255224	-3.8338919	2.535629	0.9233329	1.0093124	0.8244779	0.2548573	-0.57729197	-1.1187007	-0.85655844	0.17753649	1.781956	NA
MICRO.7966.C1_633	0.36507726	0.1130712	-0.28889275	-0.51754904	-0.73087835	0.05013156	-0.5439501	-0.34175253	0.8280164	1.1554948	-0.14590263	0.18044043	NA
MICRO.10954.C1_273	-0.80867696	-0.88008523	-2.4748101	1.9193175	1.433454	2.0825963	0.13154244	0.994786	-0.037242174	-0.4169389	0.2796321	-0.11455655	NA
bf_cswbxxxx_0014a04.t3m.scf_227	3.1709647	4.387723	-0.26925945	0.69230247	1.4916701	1.3684118	0.47534323	0.19350386	-0.67502743	-0.2819059	-1.5195739	-1.2462994	M81682
bf_swstxxxx_0053f02.t3m.scf_686	1.8192296	1.4007697	-0.09999752	-0.38083863	-2.5967617	-3.4137015	-2.4310055	-5.2182503	0.18621898	-0.054346442	0.871294	-0.08816528	BT014515
MICRO.2152.C1_177	0.338382	0.0891521	-0.056603193	-0.65223503	-0.7396164	-2.38E-07	-0.5808244	-0.37106466	1.0979797	0.9570329	-0.26004255	-0.17329872	NA
MICRO.6817.C2_621	0.108686924	0.07986593	1.11712	-0.13286757	-1.0648572	0.12689948	0.010145426	-0.60132766	0.31448758	0.75116444	-0.35021996	-0.5524583	NA
bf_mxlfxxxx_0071h09.t3m.scf_544	-0.7699685	-0.92442656	0.1771121	-0.95415545	-1.7258158	-0.33885193	-0.54992485	-0.2028017	0.8235582	0.9608154	0.74816036	-0.3376057	DQ222506
cSTA24J7TH_507	0.12216234	-0.12624073	-0.21147895	-1.0725927	-0.87284565	-0.100544214	-0.53374815	0.91411734	0.4989131	0.39029872	1.1002804	-0.24167943	NA
MICRO.387.C3_829	0.54132795	1.3831911	-2.1083074	-0.8616581	1.0234289	0.22112703	0.30983162	-0.008776665	-0.015201449	-0.4635899	-0.4581139	-0.96871567	AM111345
MICRO.6476.C1_541	0.54753447	0.20358443	-1.3213265	-1.2048707	-0.32666445	-0.25272965	-0.08042288	-0.35810018	0.53579336	-0.00012815	0.026015878	0.12748432	BT013234
bf_swstxxxx_0056h07.t3m.scf_118	-1.0609088	-0.73799753	-0.25445962	0.11603618	-0.5810895	-0.014590263	-0.63735676	-1.060427	0.2947721	0.097846866	0.70668983	1.042381	NA
MICRO.2600.C3_795	0.018023968	0.95063114	-1.3176141	-0.43993926	0.562346	1.124073	1.0657187	0.8484762	-0.56408256	-0.76476324	0.3060465	-0.6957023	BT014144
MICRO.11707.C1_292	0.48321772	0.23704529	-0.17668772	-0.72850513	-0.5093951	0.06209469	-0.16513586	-0.08740473	0.63982755	0.7516824	-0.3326974	-0.014124274	NA
MICRO.4809.C1_624	0.469707	0.14125872	0.64260554	-0.12036753	2.1786795	1.7987471	1.4912331	1.3767722	-0.25133896	-0.81125176	-0.4179536	0.13205576	NA
MICRO.6735.C1_777	-2.140485	-1.6804075	-0.04818821	0.45572996	0.5496843	0.17601109	0.011639118	0.15711856	-0.31192684	-0.6262001	0.7307893	0.36408794	NA
MICRO.13124.C1_390	0.71013737	0.32579112	0.13825607	1.2961202	-0.6930692	0.051165104	-1.0893772	-1.5246274	0.9367062	1.1568741	1.4868796	-0.30015266	NA
bf_suspxxxx_0060e02.t3m.scf_705	-2.2975886	-1.7722657	-0.5921974	-1.0567999	0.03123951	0.5736704	0.66681194	0.5653858	-0.17547065	-0.36988676	0.23108077	0.3206153	AJ538500
SDBN001J13u.scf_498	0.47878456	0.8415766	-3.0041602	-3.7708392	-0.9904468	-0.16922021	0.042965412	-0.1753881	-1.0790751	0.058614016	2.2945628	0.62775874	NA
BF_LBCHXXXX_0015G02_T3M.SCF_218	1.2875137	1.210077	-0.66008306	0.796201	-2.4910445	-1.53036	-2.580524	-2.337594	0.4641627	0.19541621	1.83486	2.0184655	NA
MICRO.856.C1_393	-1.4621634	-1.2935886	-0.9569707	-0.870105	0.34085345	-0.28266382	0.4586172	-0.7143564	0.07214248	-0.044582725	0.063637376	0.3380494	AJ277244
MICRO.189.C26_105	-1.5902033	-1.599916	0.12242079	-0.3697605	-0.33490705	0.15869427	0.109475136	-0.14736271	0.10681915	0.16272354	-0.38586998	-0.036453247	DQ241854
cSTB6B5TH_94	0.3903587	-0.20857692	-0.3290162	-0.9146161	-0.13382006	0.19807577	0.10141897	1.073555	0.10267025	0.28220022	-0.5979264	-0.018226266	BT014119
MICRO.2737.C2_1282	-0.1964302	0.55191517	0.644639	0.5481167	0.27887583	0.6511946	0.11609554	-0.09672928	-0.005663753	0.027139425	-0.2845788	-0.23450351	AK224858
MICRO.15585.C1_1222	3.0599174	2.9657197	-0.46898532	1.829989	-1.3078451	-1.2613125	-1.979614	-1.9641387	-0.495134	-0.047797084	1.2375394	1.7597611	AC146506
POAC444TP_778	0.63153553	0.97733545	-0.4691558	-1.6038785	-0.3644433	0.5877366	0.2564602	1.2557173	-0.1424551	-0.4958713	0.65494084	-1.5002038	NA
MICRO.7721.C1_1286	0.4175563	0.07314277	1.0765426	-0.002945423	-1.9345698	-1.6764495	-1.2127252	-2.3957038	0.6568507	0.472692	-0.1446501	0.594182	Y11210
MICRO.4967.C1_13	0.33020687	0.21787024	-0.1674757	-1.3482232	-0.5568423	-0.070165634	-0.93569374	-0.24628139	0.2230829	0.55393493	-0.42395985	0.005493283	AM430678
MICRO.6194.C1_1728	0.21603918	0.63417006	0.64492655	0.14230204	0.804523	0.91554594	0.5810337	0.8639698	-0.23970222	-0.26693487	-0.5173161	-0.4661839	BT013771
PPCAG76TH_300	-1.7845082	-1.7598133	-0.6884937	-0.24034786	-0.44010592	-0.12144613	-0.490736	-0.29081535	0.17933726	0.4320991	0.6120961	0.09650612	AM458581
POCBS94TV_429	0.34892154	0.17004275	-0.35741282	-0.95889854	-0.8155441	0.2052095	-0.5659628	-0.036149025	0.23074889	0.59337926	-0.568557	-0.05507505	AY678298
ACDA03677C05.T3m.scf_367	0.3476913	0.17868829	-0.16635966	-0.96808434	-0.82632923	0.2643652	-0.56548357	-0.21579123	0.22313976	0.58842075	-0.58089375	-0.122621536	NA
MICRO.623.C2_1663	0.3102889	0.15115118	-0.41073322	-1.0137811	-0.7489772	0.29505134	-0.60101175	-0.22814965	0.32185638	0.5472094	-0.39953065	0.27767432	CU222538
bf_suspxxxx_0049g12.t3m.scf_494	0.059429884	-0.25482488	-0.7103188	-0.9901576	-1.8013039	-1.3168306	-1.7104216	-2.623253	0.3833922	-0.070255995	1.2282448	2.0542293	NA
bf_slmwxxxx_0003f06.t3m.scf_385	-0.41599488	-0.5095751	0.35011268	0.033065557	-0.015676737	0.9510348	0.3206129	0.29478526	0.048222482	-0.16107464	-0.11452258	0.15491617	NA
MICRO.13550.C1_769	0.42914772	0.67259836	0.62591267	0.20055485	0.022549152	0.6614294	0.18697977	-0.28076744	-0.26109397	-0.25094557	-0.2517748	0.12407899	DQ835562
bf_arrayxxx_0017a11.t7m.scf_673	0.067976475	-0.28258562	-1.3567929	-0.634923	-0.7309365	-0.14890432	-1.2415438	-0.36220074	0.2471596	0.45241332	1.297615	0.6540742	BT014328
MICRO.16352.C1_313	-0.52803993	-0.79738	0.43406725	-0.15110588	-0.95338345	-0.8535242	-0.9768772	-1.7655318	0.093266726	0.032387257	0.16700363	0.84218574	NA
bf_mxlfxxxx_0007f09.t3m.scf_424	1.4765196	1.1258543	-0.4863677	-0.416996	-1.121481	0.56090283	-1.0892391	0.22250056	0.428425	0.5959687	-0.56277347	-0.3040223	BA000042
bf_ivrootxx_0018c11.t3m.scf_555	1.5976768	0.82407284	-0.87236595	0.3758564	-1.2237248	-1.4098539	-2.11291	-0.4117031	0.123628974	0.19417286	-1.3672996	0.6793661	CT990637
MICRO.2013.C8_430	-0.15279317	0.02730012	0.007822275	0.31974483	-1.7390182	-3.391612	-2.3147645	-3.744113	0.16520286	0.41840017	0.37114215	0.03235984	AC151801
STDB004J21u.scf_104	-2.929201	-2.651833	3.8116426	3.0320163	-1.8046975	-1.5989563	-1.8679447	-1.9208722	0.5814816	0.95027256	-0.42322564	3.2594342	NA
MICRO.16349.C1_350	-2.2043161	-2.482487	-2.7296824	0.08653259	-3.4857159	-0.37331867	-2.4764864	1.1344995	0.71377915	0.30165958	0.8221817	-0.39960408	AY730339
MICRO.13931.C1_279	0.23007679	-0.051989555	0.20228243	2.8044078	-1.0498242	0.22181988	-0.8768215	-0.007049561	0.48248506	0.6257099	-0.4057064	-0.24944663	NA
cSTD6A11TH_43	-1.6874475	-1.8811553	0.4429717	-0.32734537	0.4939232	1.17539	1.2167776	1.6040919	0.10358572	-0.28422832	-0.46258736	0.13587725	AM437686
MICRO.5775.C2_584	-0.14641619	-0.3627839	0.05748558	-0.05231905	0.035796165	0.85941553	0.15044212	0.86054134	-0.05335653	0.045948267	-0.0366292	0.023815632	NA
MICRO.5807.C2_22	0.67754364	-0.044888973	-0.7188673	1.2638237	1.3132246	0.5047469	-0.21843433	-0.4714017	0.27182323	0.2703755	-0.51085234	0.21448159	S66876
STMET61TV_262	2.5823982	2.5189798	-0.754493	1.2403333	1.3212898	0.08220482	-0.928725	-0.37637186	-0.37839556	-0.11191237	-0.20162225	0.6691401	NA
SDBN006J15u.scf_274	1.0128939	0.30779886	-0.52878356	-1.2259471	-1.1512747	-0.6758661	-0.9222567	0.22542095	-0.29821324	0.005743742	0.48770666	0.50256395	NA
MICRO.6587.C9_842	-1.5227404	-2.2812977	-0.007633209	0.35820436	-1.7573795	-1.1225371	-1.759531	-1.7264423	0.19462848	0.62171006	0.97050977	0.6908417	NA
MICRO.2064.C2_448	-0.558938	-1.0377653	-1.0059412	-1.1712692	-0.51915646	-0.038428783	-0.17991781	-0.13153696	0.27506864	0.31598568	0.7172475	-0.08272076	AM457891
STMIM75TV_658	-0.60735536	-0.1858778	1.3470128	-0.79464316	1.3046331	-0.38240242	-0.074964285	-1.0632217	0.61750174	1.1852694	0.32016826	-2.236704	Z22645
bf_mxflxxxx_0039e08.t3m.scf_235	-1.7925184	-2.5496845	1.4437099	-0.07651043	1.6708927	0.8488741	0.5996504	0.15590191	-0.27871203	0.3181312	0.006642103	0.20765376	NA
MICRO.9914.C3_650	-0.337193	-0.423728	0.16111517	-0.32967663	-0.046214104	0.41500378	0.25575876	0.38523102	-0.14255416	0.02855277	0.029386997	0.43806863	NA
BF_LBCHXXXX_0050B04_T3M.SCF_319	0.31863594	0.027593851	-0.29673767	-0.25343752	-0.91717386	-0.036628723	-0.15372562	0.038822412	0.26739913	1.5112175	-0.27138925	0.08593488	AC193776
MICRO.1598.C1_1664	-0.94971466	-1.1470728	0.6659093	-0.5794258	-0.12299776	0.34264565	0.4734702	0.471673	-0.09572089	-0.104568005	-0.021319866	0.30674458	DQ020653
MICRO.9832.C2_1099	-0.5274687	-0.8157656	-1.1455178	0.079488754	-1.3654215	1.1943562	1.0013492	1.2610981	0.19221205	1.2820691	-1.1231909	0.001698971	NA
bf_mxlfxxxx_0040c07.t3m.scf_591	-0.885988	-0.3886447	0.15462136	0.40435314	0.5197122	-0.115279436	-0.13542008	-1.5038674	-0.095532835	0.50695646	1.2610434	-0.09647477	BT012915
MICRO.7214.C1_924	-0.028068066	-0.41530752	0.049669743	-0.25613642	-3.023802	-3.0457335	-2.2075768	-4.091715	0.20160127	-0.18245983	0.44992614	0.6833434	AM458927
MICRO.9138.C1_434	0.3350346	0.84706473	-0.14608741	-0.510628	-0.009014845	0.5089781	0.48641133	0.03314233	-0.15769881	-0.079239845	0.21220088	-0.47712076	AP009323
MICRO.7366.C1_1502	-2.8462071	-2.1214676	-0.3985703	-0.5800996	1.1817667	1.7812402	1.756541	1.4657323	0.023506045	0.011265397	-0.5060911	0.06803632	AM472307
MICRO.8169.C1_1369	-0.15974808	-0.5197592	0.061541557	-0.43847895	-0.32796144	0.33492565	0.003091812	-0.17375326	0.042913795	0.19174814	0.58569694	0.06548166	NA
MICRO.5937.C1_555	1.4165449	1.2152438	-1.7432866	-0.52762365	-0.7815337	-0.55394316	-0.20931625	-0.15204525	0.45853698	0.13388753	0.08498478	-0.9838462	AM481562
MICRO.606.C2_1301	0.4521551	1.0828342	0.77771664	0.8597727	0.22008467	0.043001175	0.11641359	-0.5924678	-0.30477595	-0.5078788	-0.3589847	0.27639937	AK224845
MICRO.16993.C1_457	0.031217575	0.18470597	-0.16442418	1.522505	-0.2337389	0.14046907	-0.4303081	-1.0629244	-0.35091376	-0.49476135	0.43371773	0.31911063	AP009266
MICRO.6781.C1_737	-1.8937519	-0.90318656	-1.2816961	-0.67946815	-0.06025791	-0.9346931	0.21824479	-0.8113346	0.15418917	-0.18431818	0.15670884	0.2888826	NA
MICRO.1171.C3_222	-0.12933064	-0.031481266	0.020035267	-0.2854166	0.84453297	0.91699743	0.8506279	0.53552866	0.14491415	0.09956956	-0.09463072	-0.19842267	BT013512
MICRO.12592.C2_476	0.34265995	0.677753	0.59518147	0.20563126	1.4022284	0.59212303	0.31203032	-0.09617138	-0.37980032	-0.6951897	0.09050655	-0.21518183	NA
bf_swstxxxx_0021e04.t3m.scf_608	0.41681623	0.1506865	0.14681911	-0.18059063	-0.7297611	0.08008337	-0.47864866	-0.27407074	0.3926465	1.0603757	-0.25230193	-0.05936289	AC091627
STMHL92TH_11	0.38765764	0.124669075	0.05017042	-0.5955281	-0.74669075	0.058889866	-0.50946283	-0.3060012	0.36861426	0.66575	-0.20201325	0.535197	NA
bf_mxflxxxx_0074e08.t3m.scf_703	-1.3619871	-0.48127294	3.1663175	1.2203417	0.7544255	-0.57002544	-0.8353934	-0.95363283	-1.0101492	0.18176258	1.483954	3.6678839	X92205
MICRO.3684.C4_423	2.5207045	2.1317403	0.4443307	-0.63716674	-0.81310415	-0.3493166	-0.10430622	-1.3247321	-0.1271199	-0.28547764	0.2471528	0.22215283	M87839
bf_ivrootxx_0030e03.t3m.scf_581	-0.9296031	-0.99176455	-0.4146781	0.37374163	0.839036	1.2904396	0.75720453	1.1114259	0.028896093	0.21900225	-0.24927092	-0.54858375	NA
BF_LBCHXXXX_0028F06_T3M.SCF_459	-1.8593085	-2.018357	0.5211439	0.27357864	0.2357974	-0.25157785	-0.45824623	-0.91354465	-0.30254126	-0.15465927	0.41155577	0.24301863	NA
MICRO.67.C2_263	-0.4147334	0.3653376	-0.067141056	-1.2199273	0.688941	0.5904	1.085742	0.44927502	-0.28402853	-0.32661283	-0.9781916	0.7733214	NA
MICRO.3024.C5_395	-0.4397292	-0.40965557	-0.21870565	-0.14846802	-0.012754917	-0.031180859	-0.14780092	0.049100876	-0.17586029	0.031589746	0.58083653	0.48449707	NA
MICRO.2286.C19_647	-0.31024313	-0.051641464	0.43231773	0.1941514	-0.3845353	-0.014895916	-0.048062325	-0.078962326	0.18070698	0.29436684	-0.037575483	-0.7730994	NA
MICRO.12821.C1_651	-0.13203526	-0.13634491	0.037444353	-0.12266421	-0.286376	0.16225839	-0.24573088	-0.14457798	-0.03762138	0.14428532	0.38462603	0.14764369	NA
MICRO.2622.C1_783	-0.45392084	-0.03347349	-0.22303438	-0.4201827	0.1679349	0.45941758	0.12554598	-0.24591398	0.078736365	-0.26261556	0.09971976	0.344375	NA
MICRO.2445.C6_764	0.32349014	0.24054813	-0.68020296	-0.1205492	1.358726	1.4198503	1.204319	1.4598947	0.15118778	-0.07788563	-0.71986556	-0.579237	DQ207877
MICRO.10874.C1_41	2.2149036	2.14141	-1.0308936	0.90390897	0.16094875	0.24167562	-1.0952709	-0.94719005	-1.1180651	-0.4808998	1.3621006	0.21802509	AJ538897
BF_TUBSXXXX_0016H02_T3M.SCF_232	-2.1533933	-1.5841129	0.15791583	0.21474004	-2.6604097	-2.5200348	-1.9058661	-2.1423354	0.15319669	0.009833813	-0.10324347	0.30753708	NA
MICRO.1409.C1_436	-1.7714691	-1.6043367	-0.6667595	-1.034697	0.022714138	0.39509153	0.3173628	0.064991474	-0.12858546	-0.3110857	0.1507287	0.3368702	BT013704
MICRO.3484.C1_5	0.77207375	0.12831211	-0.13837671	-0.74437904	-0.69496775	0.020394564	-0.54466915	-0.32485247	0.45245963	0.64902174	-0.39477468	-0.0828588	AM048828
cSTB48I10TH_162	0.04314232	1.349757	1.4952457	-0.7468841	2.0858166	0.7391877	1.0946817	-0.13215351	-0.4960261	-2.2255619	-1.7789707	0.21540809	NA
MICRO.16614.C1_361	-0.3501308	-0.7217643	-1.1109161	2.0149415	-0.37179017	0.025399208	-0.45572066	-0.5317533	0.14715463	0.34417462	0.35941768	0.63216305	NA
MICRO.11117.C1_1553	-0.16015887	0.4785967	0.89599776	-0.117913246	2.3750045	2.1534526	2.2420623	1.9609089	-0.19320858	-0.9203217	-1.77373	-0.11474776	BT013415
bf_mxflxxxx_0072e02.t3m.scf_181	0.35359907	-0.47585678	-0.28916073	-0.7316799	0.3555591	0.09983802	0.31002426	0.48177385	0.25759548	-0.04161799	-0.69293916	-0.112004876	NA
MICRO.11164.C1_526	0.36831307	0.5838282	-0.25095105	-0.101273775	-0.8609717	-0.097360134	-1.278835	-1.4245434	-0.04740894	-0.2563603	0.81225944	0.6825839	NA
bf_cswbxxxx_0038h05.t3m.scf_53	0.41081977	0.1616571	-0.24662685	-0.7921953	-0.23695445	-2.38E-07	-0.5209336	-0.29881287	0.68600774	0.6813736	-0.38988042	-0.038971186	AC145120
POABZ15TV_669	5.2825556	5.2498474	-0.58629394	3.1425729	1.8486285	-1.081331	-2.1360579	-2.6032083	-1.5647	-1.7436384	2.2830224	1.864294	AM455543
cSTS1D8TH_572	1.9297209	0.5766001	-0.38858414	-0.93959093	-0.13229084	-0.15834332	-0.3280444	-0.055600643	0.25678897	0.54017305	-0.53895783	0.007065177	NA
BF_LBCHXXXX_0030G12_T3M.SCF_471	0.92714286	0.14968252	-0.26101685	-0.81495476	-0.076682806	-0.037661552	-0.3823743	-0.26017904	0.33701587	0.66809976	-0.41491985	-0.00832665	AC149288
MICRO.16977.C1_724	-4.09873	-3.3431993	2.2933702	0.004123688	-0.06494236	2.0546694	2.087041	0.97292995	0.27997053	-0.3679818	-0.98663163	0.6744368	CU062498
BF_TUBSXXXX_0034H02_T3M.SCF_136	-2.1366029	-1.468642	2.4411411	1.0070367	0.77567196	0.73566794	1.0390239	-0.590698	-0.59298474	-0.9177052	-1.3015165	1.1933637	NA
BF_CSCHXXXX_0017D05.T3M.SCF_505	-2.225465	-2.8324568	2.4117303	-0.088947296	0.37060356	2.202909	2.2919707	0.97400665	-0.31773025	-1.2697183	-2.223925	0.34536743	AM423529
MICRO.18084.C1_783	-0.08132982	-0.33859205	1.1398869	-0.4313979	0.09846306	1.4081445	1.5696077	0.9054346	0.004418671	-0.43275833	-0.42863464	-0.26718378	AY389812
MICRO.14151.C1_1070	1.6212692	2.370144	-0.2850952	0.4891553	-0.20665169	-0.7489202	-0.71408534	-1.4788263	0.29184425	0.12895727	-0.07299852	-0.2786882	EF026083
bf_mxflxxxx_0035c10.t3m.scf_679	0.18851948	-0.28299785	3.291584	2.8952174	-1.4558144	-0.71071553	-1.2917638	-1.0556269	0.03400284	-0.081177115	1.6037427	2.742954	NA
bf_stolxxxx_0024a07.t7m.scf_29	-1.6314089	-1.0874033	1.8782492	0.5300746	0.3582368	0.7771716	0.8697252	0.41373253	-0.49018967	-1.0680685	-1.5177515	0.20521426	DQ235164
cSTA4B24TH_324	0.4143138	0.18690443	0.1570878	-0.841928	-0.6918917	0	-0.5146661	-0.2686658	0.3202741	0.67856514	-0.44035506	-0.079888344	BT014495
MICRO.2448.C1_667	0.52137923	-0.21829271	-0.6773205	-1.2681036	-0.7531605	-0.35930896	-0.92605734	-0.2758336	0.15580869	0.26099014	1.2153878	0.19912338	AP009272
bf_arrayxxx_0049c05.t3m.scf_458	-1.2224517	-1.012147	-0.8050866	-0.44604206	-1.4958496	-0.8079972	-1.0371294	-0.55753374	0.42021823	0.36895394	0.65371156	0.3917663	BT013948
MICRO.5888.C1_688	-0.82689166	-0.62893033	-0.91063714	-0.55273485	-0.117827654	-0.2524011	0.523211	0.24638677	0.40914154	-0.16081548	-0.003497839	0.013638973	AM423709
bf_arrayxxx_0084f01.t3m.scf_544	-0.38098288	-0.40629625	-0.9118948	-0.87610865	-0.008653641	0.29969835	0.5930581	0.42361832	0.45320284	-0.20121384	-0.17277288	0.12542939	DQ252487
BF_LBCHXXXX_0023D03_T3M.SCF_293	0.2622037	0.06937933	-0.4328928	-0.9916549	-0.8870745	0.029369116	-0.6570411	-0.18590546	0.22576535	0.5136597	-0.40972745	-0.13305211	NA
bf_ivrootxx_0046h10.t3m.scf_290	-1.7739682	-2.2750914	1.0004306	1.8310454	-1.6419017	-1.216011	-1.018949	-0.38961864	0.23296332	0.380476	-0.23350525	1.0139012	NA
MICRO.7224.C2_972	0.32359147	0.14848924	-0.3840766	-0.9864068	-0.84367275	0.19784355	-0.59219885	-0.24884844	0.20493996	0.56840575	-0.59341955	-0.008806109	NA
bf_swstxxxx_0018c09.t3m.scf_459	1.7327881	1.4160035	0.23758245	-0.5877168	0.64326835	0.44676447	0.03680563	-0.43539286	0.19766706	-0.11950183	-0.6810951	-0.51750886	AY423550
MICRO.2568.C1_1484	0.25801682	-0.26847434	-0.6855161	-0.45770717	-1.4999104	-0.30229378	-1.2254138	-0.28360367	0.82060397	0.81433547	0.7368041	0.8957925	AM456090
bf_arrayxxx_0043h04.t3m.scf_515	0.47639728	0.1987946	-0.39120412	-0.99510956	-0.85696507	0.43180656	-0.5702448	-0.15507221	0.4000002	0.5727527	-0.6138401	-0.19882798	BT013429
bf_mxflxxxx_0038f03.t3m.scf_531	0.25379038	0.12548423	0.15838623	-1.0860143	-0.7620139	0.43395734	-0.6554451	-0.21080613	0.19864273	0.48107147	-0.71537423	-0.08180809	AC145120
MICRO.4852.C3_868	-0.3098209	-0.28296685	-0.07458949	-0.34190035	-0.96141315	0.19701314	-0.27072787	-0.2228508	0.101620734	0.31562126	0.37582862	-0.2234391	NA
MICRO.6027.C2_1	-0.07343912	-0.000796795	-0.3562765	0.23769236	1.4860563	2.1035862	1.2216644	1.5842047	-0.07900405	0.23932576	-0.07450247	-0.51383114	BT013490
MICRO.4041.C1_1557	-0.81301355	-0.9239888	-0.3528533	-0.64995813	-0.86405754	0.91070414	-0.40147972	0.7894001	-0.031413317	0.17934799	0.059776068	0.26380348	AM450973
MICRO.17095.C1_578	1.1591625	1.234273	-0.1858654	0.020382881	0.37091446	-0.025986671	-0.18862438	-0.39930296	0.006505132	0.025365353	-0.18591237	-0.6105485	AY819767
MICRO.10604.C1_1078	-1.4347258	-1.476336	0.3072505	-0.42751122	-0.10188246	0.9655733	0.113548756	0.5491204	-0.3428794	-0.36858177	0.02849102	0.6232116	AC002291
MICRO.11461.C1_799	-0.9679389	-0.8495641	0.74120975	-0.74893856	0.51487994	1.7756283	1.1202002	1.3023412	0.0475232	-0.39160264	-0.4176458	0.707868	AM450821
MICRO.10915.C1_552	2.402069	1.0603738	-0.081180096	0.16557455	-0.85370874	-0.512753	-1.0485301	-1.6469874	0.06486738	0.3831427	0.694221	0.0966897	NA
MICRO.6856.C1_741	-0.2194457	-1.0576715	-3.3786159	0.18563414	0.5334954	0.72944546	-0.36863995	0.8925834	0.16428101	0.33740115	0.25720453	-0.121356726	U72489
bf_mxflxxxx_0050g06.t3m.scf_181	2.2687197	3.0012217	-0.3019657	2.042048	-1.2452626	0.15715885	-0.028266907	-1.4757001	-0.22905642	-0.2837994	1.2770064	0.14302135	AP009268
POCAP74TV_423	0.16976833	-0.10754871	-0.35777664	-0.25532675	0.4004407	1.060915	0.28294897	0.66124964	-0.33885777	-0.03756666	0.4017949	-0.2765448	NA
MICRO.18078.C1_376	0.385226	0.05232048	-0.2681241	-0.6411195	-0.9233937	0.15272093	-0.68962765	-0.028170586	0.833124	1.1059195	-0.25290942	-0.07923353	NA
cSTA13O8TH_522	-1.6427834	-1.7767518	0.8378701	0.038159847	0.7374172	1.2075062	1.1232636	1.1753297	-0.17519915	-1.1623186	-0.21229279	0.5963448	NA
SDBN006K14u.scf_190	0.042810917	0.040473223	-0.53107643	-0.5904722	-0.28605556	0.44412184	0.64145446	0.6824572	0.33397335	0.16271007	-0.8126695	0.7102885	NA
MICRO.6193.C1_910	-0.32767582	-0.54531145	-0.10570955	-0.3481555	-0.15224552	0.1585784	-0.06840277	0.19792604	-0.030401349	0.105885744	0.52868485	-0.014610291	AF085717
MICRO.304.C1_698	1.3623247	1.0418515	-0.33327103	-0.047386646	-0.24102831	0.07506037	-0.6898093	-0.3240657	-0.27029717	0.37220025	0.5674825	0.10509038	NA
TBSK04052FB08.t3m.scf_172	-9.945431	-10.240635	-8.196993	-0.44821024	-7.2744546	-0.9352789	-0.3432331	0.19917631	3.7224512	3.7382045	3.4514437	-0.12555265	NA
MICRO.4807.C4_61	-1.2365365	-0.1200757	-0.49903607	3.2303877	-0.3675065	-0.34268093	-1.1173587	-1.5106411	-0.22282684	1.6571524	4.11016	2.3933897	BT014163
MICRO.2711.C1_877	-1.0069888	-0.81387377	0.41714048	0.016488075	-1.6581478	-2.7690418	-1.42102	-3.4526906	0.06929052	0.18351233	0.67017746	0.33116937	BT014568
MICRO.15689.C1_621	0.76123285	0.74003553	-2.7615469	0.40225267	0.7285991	0.13021612	-0.2822404	-1.8593137	-0.43614775	-0.10821664	1.7516887	0.01761198	BT013357
MICRO.16831.C1_1153	0.39974308	0.11007953	-0.21776915	-0.622406	-0.81927776	0.02165389	-0.5217595	-0.20856571	0.5190796	1.505773	-0.19255495	0.46253526	NA
MICRO.2587.C1_1126	-0.7762499	-1.2852249	-0.33608007	0.28479004	-1.1084571	-0.5671649	-1.2643046	-1.4426632	0.40455306	0.6966946	1.4905171	1.3266702	AM433292
bf_ivrootxx_0033h03.t3m.scf_573	0.34385872	0.05739832	-0.2772789	-0.3537054	-0.4253807	-0.021617651	0.53797007	0.4195118	0.27837604	1.3727303	-0.2576177	-0.17140591	AC145120
POCC910TV_323	-0.5197747	-1.6878114	0.3722992	0.24782968	-0.26910472	-0.11223483	-0.57110476	-0.5218992	0.61955035	1.0794404	-0.67265904	-0.026127696	AJ012215
bf_arrayxxx_0057g06.t7m.scf_553	0.7372103	0.96042156	-0.23512077	-0.5373721	-0.51648855	-0.58150434	-0.28217888	-1.3821871	-0.035544276	0.073286295	0.3483832	0.12818193	AF275345
MICRO.6623.C1_288	-1.399607	-2.2995536	0.6722126	0.35970902	-2.275307	-1.7113826	-1.5397546	-1.2381403	0.2204147	0.6066493	-1.8550835	0.88567615	NA
MICRO.11911.C1_569	-1.2937865	-1.7017686	-0.35039425	-0.21833086	-0.8087177	-0.21759748	-0.21976376	-0.2999606	0.29063344	0.7420492	0.9600806	0.16362834	AP009274
MICRO.1279.C6_599	0.2750764	0.24673748	0.4693861	0.022633553	-0.98865724	-0.9102273	-0.8471184	-2.2458665	-0.41788834	0.20322788	0.64241004	0.13051069	BT014244
MICRO.2608.C10_1001	2.9585345	3.0103753	0.48406053	-0.60024977	0.45608664	0.6889281	1.0922801	0.15923595	-0.23227936	-0.72308755	-0.7000345	-0.5848675	BT013414
MICRO.14358.C1_856	-0.8512306	0.5657897	0.35254192	-0.9604435	1.7410412	0.42237997	0.59611464	0.5337143	-0.58585995	-1.6850724	-2.5871654	-1.0857236	NA
MICRO.5494.C1_874	-1.0178077	-0.55067015	-0.63608456	-0.6825495	0.060911655	-0.13185096	-0.026466608	-0.6122403	0.1020236	0.28362763	0.6256422	0.06429386	BT013855
MICRO.3856.C1_280	2.0500116	2.7961898	0.232265	-0.47998095	-0.58720994	-2.4577048	-2.5834322	-3.3246803	-0.55229455	0.21541727	1.4392926	1.2537519	NA
POCB192TV_385	0.10391784	-0.10765791	-0.14587164	-0.16731071	-1.6755009	-0.8760581	-0.8785076	-0.60018015	0.42961776	0.90161455	0.27208722	1.0004774	NA
bf_acdcxxxx_0012h06.t3m.scf_655	-2.7630801	-2.5958123	0.23848915	0.50617695	-0.4731841	-0.58906555	-0.18148088	-0.6355567	0.31082463	0.6256645	1.2268195	0.045294285	AK224744
MICRO.10704.C1_705	0.2500496	1.2014947	-0.3932519	-0.4155469	-0.8807645	2.38E-07	0.00735116	-0.43515587	0.70952076	0.7951846	-0.16899872	-0.27033138	NA
bf_mxlfxxxx_0019d08.t3m.scf_489	0.66747046	0.12115097	-0.07020521	-0.78470516	0.26563787	0.051320314	-0.46437597	-0.30213213	0.27579975	1.0831492	-0.30571413	-0.13547611	NA
MICRO.1651.C3_1634	-0.8100128	-0.6418662	-0.016693115	-0.11622763	0.4108348	0.49274254	0.43337917	0.3186941	-0.10523927	0.013482094	0.28174472	-0.24735427	BT014002
STMGJ58TV_775	0.3772292	0.1164217	0.4760146	-0.20476842	-0.7368736	0.04775071	-0.52693367	-0.31101418	0.44806606	0.72842133	-0.18771267	-0.1409291	NA
MICRO.1251.C1_2275	-1.1987205	-1.4570088	-0.30130243	-0.4109187	-0.5218611	0.12540531	-0.08251572	0.0879097	0.05673158	0.15134645	0.5033934	0.34999967	AM477814
MICRO.12581.C1_734	2.8404045	2.6823697	1.1286922	0.08001351	0.17692518	0.3750913	0.36867523	-0.22634602	-0.75334674	-0.8201983	-1.4959898	1.0523982	NA
STMIN21TV_208	-1.0077517	-0.33897924	1.4194267	0.2556913	-0.08363223	-0.75899076	-0.82788587	-0.98992825	0.0594877	0.12596035	-0.2125473	0.75906634	NA
cSTS9M3TH_625	0.7167988	0.46151114	0.99355483	-0.2652316	0.87627006	1.7733054	2.085582	0.9967389	-0.30294108	-0.7612004	-0.4958495	0.29536188	AY351387
MICRO.3481.C1_724	3.4411888	2.6234932	-1.0591793	-0.13353205	1.2414632	-0.987936	-1.2198846	-2.834663	0.38330328	0.52947986	1.3001204	-0.32840228	NA
MICRO.18196.C1_606	0.7546184	-0.055343866	-0.34802294	-0.76423883	-0.8843498	-0.14625072	-0.49109268	-0.4944458	1.0973427	1.2650481	-0.15922141	1.6347854	NM_103068
BPLI6E16TH_677	-1.568095	-1.1772571	1.5054922	-0.78979254	0.523633	2.144511	2.649388	-0.009159803	-0.06923878	-0.33042288	-2.062461	1.1989436	NM_001036911
bf_cswbxxxx_0032g06.t3m.scf_84	-1.278552	-1.453599	-0.41049385	-0.5847602	-0.95390177	0.03144169	-0.31179523	-0.09994173	0.22620416	0.4227798	0.20184112	0.02869296	NA
MICRO.7309.C1_404	0.00846529	-0.38746262	0.04954052	0.043292522	-0.24178934	-0.18145084	-0.2859497	-0.29669666	0.3748163	0.29537964	-0.08168006	0.26709795	AC147007
MICRO.9244.C1_677	0.3538394	-0.06284213	-0.19206452	-0.2796042	0.44347644	0.85459185	1.0043993	0.731297	-0.29083538	-0.13579738	-1.0329173	0.1754874	NA
MICRO.1570.C3_866	-1.0153756	-1.1286151	-0.5286038	-0.90342975	1.8623734	1.280344	1.1668434	0.95864606	0.18349832	-0.3929075	-0.13881564	0.08923793	BT013062
bf_cswcxxxx_0008g02.t3m.scf_329	-0.42323256	0.20711851	-1.9443262	-1.2254367	0.789443	0.17226648	-0.07664156	0.2703209	0.21507835	-0.30631757	0.5265429	0.025646687	AP009262
MICRO.6276.C2_803	-1.9184532	-3.0919771	-2.6804767	0.57274675	-2.9288487	-2.5822296	-2.9317093	-1.7620597	0.38257182	1.1748812	1.725018	0.30238175	DQ191656
MICRO.973.C6_784	-1.3906698	-0.24389601	0.06871891	-0.6684003	2.4009504	2.0279279	2.2044601	1.8120813	0.08950871	-0.1925627	-2.1689196	-0.35880136	BT014449
bf_mxflxxxx_0012h01.t3m.scf_551	-0.093179226	-0.34393716	-0.75013304	3.8154385	-0.42849112	-0.52756596	-1.0283198	-0.79877853	0.027709961	0.1791569	2.3501282	0.4597119	AC122544
MICRO.12967.C1_741	-0.40395665	-0.45133066	0.49375582	-0.26184273	0.8684728	1.1878924	1.226038	0.7300732	-0.116839886	-0.3639971	-0.071507215	0.07009423	NA
MICRO.165.C10_919	-1.0107126	-0.33783817	0.20524478	-0.23089814	0.42823124	0.37930822	0.8347306	0.15371823	-0.1587326	-0.71708536	-0.06779182	0.4233637	AM426326
MICRO.3402.C1_974	0.5876498	0.038900852	0.41897106	0.14616632	1.818183	1.6539326	1.1084657	1.0167184	-0.26180506	-0.022876501	-0.3809688	-0.22810721	AM486067
MICRO.12453.C1_894	0.29527044	0.45402455	0.1731	0.1916368	0.16370463	-0.07274675	-0.40605474	-0.5393386	-0.32061452	-0.44014704	0.08863771	0.3274783	DQ822917
MICRO.13876.C1_756	-0.32192922	-0.2630422	0.3324859	1.3489668	-0.19813514	-0.7124131	-0.57105565	-1.5453336	0.12972957	0.13623714	0.6505139	0.22714257	NM_101502
MICRO.6527.C1_463	-0.15872025	-0.010575056	-1.609838	-1.0157931	1.5598536	0.3151288	0.07289672	-0.36599374	-0.040812433	-0.5467894	0.3751384	1.2601479	NA
MICRO.2212.C1_919	-0.007207871	-0.24971509	0.3722086	-0.32836914	-1.0910463	-0.47045517	-0.94237995	-0.7082095	0.17150712	0.26354802	0.6059457	0.119918466	AJ718370
MICRO.2608.C3_41	5.218461	6.525204	0.846138	-0.021418095	0.025132656	-0.51558447	-0.990129	-0.7536149	0.13178277	0.2143408	-0.57337236	-0.004961729	BT013032
MICRO.16947.C1_473	-1.221056	-0.17992592	-2.8326864	-0.34494114	-1.6980753	-0.83638334	-1.0183811	-0.006155014	0.41974652	0.36988735	1.9635768	0.46198678	NA
POCD925TP_671	0.7428658	0.066596985	-0.36508608	-0.9461994	-0.024183273	-0.14426374	-0.6315732	-0.36044502	0.3607993	0.5691241	-0.2069025	0.16334724	NA
bf_swstxxxx_0018b02.t3m.scf_502	-4.017109	-3.4739246	2.2794576	0.02452898	0.4810822	2.3024735	2.4393258	1.1836002	-0.6809327	-1.7636542	-3.0676353	0.4945997	NA
bf_cswcxxxx_0007b03.t3m.scf_406	1.9636195	1.731442	-0.5332098	-1.050993	-0.38163042	0.09260273	-0.7923131	-0.047115803	0.22421938	0.40321112	0.067679405	-0.353796	Z50098
MICRO.2196.C1_615	-1.1293452	-2.055577	0.99607086	0.002788067	0.77636576	1.0553563	1.0157199	-0.088083506	0.008449256	-0.74130464	-0.5572251	0.8711511	BT013632
SSBN003I19u.scf_642	-0.58490324	-0.7208457	0.6386552	0.09474182	1.5538342	1.3572865	1.1954899	1.4610307	-0.39677316	-0.007719755	-0.45327175	0.3476832	NA
MICRO.326.C1_1451	0.27979994	1.2578859	-0.40620422	-0.17230034	-0.1853342	0.65063477	0.3958707	0.9869671	-0.24294508	0.14824867	0.955647	-0.11938286	NM_001039663
bf_suspxxxx_0049e09.t3m.scf_597	-2.5739582	-1.7739284	0.34007406	-0.083685875	-0.5238781	-0.92292356	-0.15595675	-1.5856152	0.07276535	-0.23344076	0.5606705	0.6798109	AC171736
MICRO.9066.C2_1112	-0.62078094	-0.66943645	-0.36725855	0.07889509	0.2165122	0.62012434	0.22037745	0.46208048	-0.1197139	0.04292488	-0.00197196	-0.18064833	NA
MICRO.6718.C4_637	-1.2256904	-0.93256664	0.71308994	0.17503119	-0.22610617	0.18538666	-0.13513184	0.14581871	0.102366686	-0.00284934	-0.19305634	0.49931598	DQ122779
MICRO.5220.C1_615	1.1403296	-0.31519675	-3.1660109	-0.47684383	-0.01298213	0.8439636	0.6331148	0.53788304	0.5130881	0.1270864	-0.24505842	-0.96791637	NA
MICRO.9639.C1_1086	-0.71692324	-0.123283386	-0.37528706	0.11142492	-1.2966044	-0.01887846	-0.7064023	-0.049916506	0.39676988	0.713439	1.6938372	0.98354554	NA
bf_suspxxxx_0061h11.t3m.scf_649	0.39822698	0.8248725	-4.393584	-4.0500193	-1.7279215	-0.49827862	-0.61456656	-0.849087	-1.3545097	0.17972875	0.7568567	0.25498283	NA
MICRO.13254.C2_1082	-0.6231613	-0.38168383	-0.5519583	-0.6186476	-0.04337573	1.1578858	0.7240391	0.336205	-0.1725657	-0.0538342	0.4439727	0.051769853	NM_001069120
STMGN14TV_362	-0.27909327	0	-1.9504893	0.72562504	-0.34414864	-0.5155239	-1.3111794	0.5031862	0.1607632	-0.88781977	0.1777327	-0.57797074	NA
bf_lbchxxxx_0056c05.t3m.scf_395	0.3054068	0.5049529	-0.4016528	-0.433784	-0.17860126	1.2857552	0.13305235	0.51631737	-0.17372108	-0.016445994	0.39054728	0.023511648	NA
MICRO.12725.C1_747	0.39421415	0.05953145	-0.006763458	-0.3718195	-0.0760653	1.1677358	-0.75837326	1.0542252	0.039191067	0.36518216	-0.7319615	-0.006692767	NA
MICRO.8962.C2_1143	0.13486624	-0.20698786	-0.6317725	-0.036620617	-0.1486206	0.3489256	-0.4526229	0.07799721	0.1861285	0.36556983	-0.07825351	-0.25143528	AM464618
MICRO.8341.C1_744	0.99434614	-0.35780978	-0.1833458	-0.21545982	-0.0806582	1.4022503	0.70298386	1.7267728	-0.49017936	-0.30740905	-0.6807312	0.36669278	AC122164
MICRO.10024.C1_1100	-2.2977953	-1.3709054	-2.775055	1.2756109	-0.5819273	0.566998	-0.08871126	1.6137967	0.3213513	0.36881113	-0.23161387	0.002771378	U76410
MICRO.646.C3_150	-4.7390013	-4.6247597	1.6871412	0.5244572	1.5865247	-0.64362645	-0.4644835	-0.66155577	-0.35439646	-1.6820016	0.54512644	1.4735541	U22922
ACDA04231A07.T3m.scf_191	0.09849858	-1.1086156	-1.5351763	-1.2769752	-0.003096104	0.580806	-0.17655921	0.28560495	-0.024869084	0.5381769	0.48328817	0.2532276	NA
MICRO.4720.C3_1019	0.32282352	0.036675453	-0.29614592	-0.8424587	-0.9515624	0.30029106	-0.7837367	0.26314974	0.61429393	0.7215513	-0.30175734	-0.08023536	NM_001060783
POAED22TP_805	-0.08093929	-0.19301653	-0.59548426	0.003790855	-0.39002585	0.05475211	-0.67877364	-0.12063241	-0.031366706	0.013678551	1.6056025	0.526091	BT013350
MICRO.3249.C1_1337	-1.2071381	-0.5209904	1.1328435	0.22410965	0.7907109	1.969904	1.1855297	1.6790075	-0.46760058	-0.31174445	-0.5725975	0.49793482	NA
bf_ivrootxx_0006f10.t3m.scf_414	-4.5390463	-4.7130103	-5.2950864	-5.058849	-0.442595	3.1280475	2.2674131	2.9790993	2.7954776	0.64657485	-0.95528793	-3.740933	AY496934
MICRO.16363.C1_666	-2.8359408	-3.1322265	-1.1394706	2.2823951	1.5421524	1.6756413	0.6381464	1.3912709	0.3278097	0.055303454	-0.25981176	-1.37191	DQ460178
MICRO.17515.C1_432	-0.06714058	-0.36380434	-0.6778221	1.3751955	-0.8894143	-0.096568346	-0.26480746	0.26528716	0.29059654	0.29673088	4.023371	0.6818725	NA
MICRO.3898.C1_521	-0.099393606	-0.30925345	0.31935215	-0.002967119	-0.35968184	-0.5251045	-0.27763462	-0.6854148	0.15031439	0.2707219	0.17611814	0.100048184	NA
MICRO.5884.C1_724	5.5023365	5.3028817	0.35324	-0.4891448	-0.2937641	-0.16148329	0.27148628	-0.5222764	0.13455987	-1.054982	-0.30665886	-0.15547836	BT014475
BPLI8C8TH_513	2.272951	2.6713712	-1.656347	-0.66279864	-2.466347	-1.7782688	-1.7539809	-2.496713	0.30006498	0.33213508	1.6656455	0.17085493	NM_106219
MICRO.17260.C2_430	0.5552504	0.51366186	-1.3909907	0.073042154	-0.7393007	-0.89255905	-1.4760582	-1.3839405	-0.20224082	0.72723055	1.5395269	0.48809254	AC151957
ACDA03576B12.T3m.scf_92	-3.1766627	-3.2765307	-1.6766591	-0.9474535	-2.7740788	-2.0537224	-1.898869	-1.2136931	0.4501177	0.09802842	1.058007	0.47713375	DQ200373
SSBN003H18u.scf_462	-0.29090023	-0.28193069	0.5880172	0.41960788	0.5058708	0.66134953	0.15246058	-0.14397168	-1.3712397	0.10034239	-0.2896049	0.17919862	NA
MICRO.14942.C1_1126	3.1822097	3.8214111	1.7374666	0.36184692	3.7590442	0.23317885	-0.16877031	-1.3334045	-0.48930025	0.071653605	-0.94119906	0.009588599	AC149301
MICRO.18174.C1_310	0.025470734	-0.109900475	-0.0221169	-0.031270266	-1.3670073	-1.8499198	-1.7329528	-2.7829828	0.12883729	0.5102234	0.07230818	-0.0076859	NA
MICRO.3037.C2_845	1.5189748	1.3002548	0.49725008	0.03246975	0.49877405	0.68519974	0.76453686	0.65312433	-0.16292632	-0.44852614	-0.4378655	-0.37355566	AJ698933
MICRO.15037.C1_1000	1.9973934	1.7957854	1.4112072	-0.565927	0.13456774	-0.1621077	0.011696339	-0.7634151	-0.12262297	0.73539627	-0.92398477	0.85483396	AP009263
bf_ivrootxx_0051H02.t3m.scf_553	-2.8198233	-2.2151928	-2.6050217	-0.27107978	0.5630555	1.2451158	0.7956698	0.26390362	0.22117454	2.866339	-1.309508	-2.748456	NA
MICRO.1643.C5_221	-4.1948023	-3.5195503	2.4603555	3.1034396	-4.5147743	-4.5820427	-5.101147	-4.828587	0.17570013	0.18782842	-0.7369976	2.3385637	NA
MICRO.1476.C3_763	0.27767205	0.24024057	-0.09583974	-0.35861397	0.13536954	0.62379456	0.25396228	0.43290424	-0.7254472	-0.242895	0.69267416	-0.61758447	AF273333
MICRO.16028.C1_538	3.187061	3.5761635	0.32299042	-0.16355658	2.222596	0.107605934	0.12103367	-0.5034089	-0.25481457	-0.5962479	-0.3123108	0.054953456	X71057
MICRO.1166.C1_1966	-0.93512774	-0.96894026	0.9588089	-0.514513	0.28374338	0.8860545	1.2282062	1.0421972	0.54304636	0.2266438	-0.67051864	-0.31606984	BT013553
bf_acdcxxxx_0057c01.t3m.scf_11	-0.697669	-0.63496375	0.23820734	-0.012854099	-0.7906463	-0.61796	-0.6153083	-0.9322398	0.09858793	0.27952302	0.6570382	0.21969914	AY579889
MICRO.13527.C1_1430	0.073862076	-0.16337824	0.1614418	0.23581839	-0.68654156	-0.9488411	-0.32553768	-0.85535717	-0.11212385	0.1390922	0.14232516	0.1561358	AM465780
bf_mxflxxxx_0015d11.t3m.scf_290	0.4282143	0.15555072	-0.2081995	-0.7357774	-0.19044924	0.070084095	-0.46943808	-0.24127865	0.33384836	1.1177622	-0.22367263	-0.0906899	NA
MICRO.15662.C1_494	0.69340944	0.17331839	-0.74326515	-0.43331766	0.046792507	0.13195133	0.2043767	-0.17681551	0.11431289	0.23012233	-0.44726348	-0.52011657	AY134619
cSTB44J21TH_263	0.21266079	-0.05665207	-0.42733574	-0.7224102	0.037579536	0.006730557	0.14982891	0.9408269	0.11239058	0.4957688	0.21561468	-0.3059728	NA
SDBN001F21u.scf_225	0.46639824	0.5809097	-0.238832	-0.05583334	0.4888625	0.79471636	0.20346522	0.71852326	-0.19336963	0.20765257	-0.7908199	-0.4791168	NA
MICRO.6289.C1_1218	2.6065545	3.97866	-2.8008788	-0.8185725	0.8179593	-0.10708952	-0.042146683	0.96216726	0.55319166	0.061861753	-0.62028265	-0.5856471	AM435365
MICRO.455.C2_266	-0.88816786	-0.891407	0.40131545	-0.57889223	0.42960095	1.0385692	1.3567412	0.91907144	0.14316398	-0.4457339	-0.37157226	-0.5178609	AF042320
MICRO.5725.C1_667	0.9171932	-0.61989284	1.6776676	-0.6775627	0.32095838	1.4192405	2.0622635	0.795738	-0.24565357	-0.07940006	-0.49497592	0.1306802	NA
MICRO.2849.C4_1255	-0.95103407	-0.65953016	-0.23673868	-0.53592443	-0.44470453	0.5857768	0.26032686	0.9998894	0.23312283	0.34378886	0.04407072	-0.28799987	DQ200373
MICRO.10829.C2_1101	-1.523654	-1.4607873	0.35247803	-0.4806347	0.044476986	0.16772795	0.2525549	0.09767103	0.025274634	0.093726635	-0.27262425	-0.36892748	Y11931
MICRO.8873.C3_706	-1.384768	-2.0266433	-1.4883399	-0.9490137	-0.25760412	-0.13830328	-0.63586473	-0.3696699	0.2739526	0.45342493	0.25289726	0.24179912	AK224765
POAD603TP_892	-0.47468472	1.9422021	-0.005215406	1.2117229	3.9257622	2.4370353	1.9676676	0.5725732	-0.85479677	-0.71497524	-1.6391686	0.25155234	AC188778
MICRO.10867.C1_770	-0.19677973	-0.18839216	0.10207176	-0.11592674	0.03106165	0.5187559	0.3768611	0.333179	-0.11229873	-0.17645836	-0.4872663	0.21236897	NA
MICRO.187.C10_345	0.6923249	0.039735317	-0.469553	-0.99525595	-0.44993758	-0.16536641	-0.73431206	-0.36641908	0.6459193	0.95333207	0.40107155	-0.19287634	BT012936
STMGS36TV_774	0.46064425	0.20364118	-0.19200039	-0.7187333	-0.61511755	0.10825157	-0.45840263	-0.22512531	0.7719676	0.96502423	-0.28130746	0.10403514	NA
bf_arrayxxx_0077c02.t7m.scf_501	-1.3139706	-0.54533577	-2.0823138	-1.0503268	-1.7096777	-1.9046602	-1.1333482	-1.915803	0.2902587	0.18861306	0.12253833	0.09657979	NA
MICRO.2488.C1_1511	-0.8922925	-0.8812623	0.054480076	-0.49290752	0.032028675	0.66763544	0.6186209	0.42684412	-0.07353997	-0.32685828	-0.21094036	0.21690345	NM_106176
MICRO.7557.C1_631	0.15274334	0.020360947	-0.32755423	-0.10425043	-0.2623062	-0.0981102	-0.38862514	-0.671371	0.13875782	0.54442096	0.87290215	0.35545993	NA
MICRO.7306.C4_921	0.746861	-0.018583775	-0.16985321	0.049090862	-0.104907036	0.039264202	-0.46912718	-0.49358273	-0.050753593	0.08953953	0.9792633	0.41193914	BT013285
POCCQ47TP_877	-0.43237758	-0.6871233	-0.7854457	-1.6213102	-1.5038886	-0.81876373	-1.3611178	-1.1242895	0.6061611	0.11150718	0.581892	1.348786	NA
SDBT002N09x.scf_184	-3.06138	-3.4208574	-0.3415947	-0.80522966	-1.2331185	0.1427598	-0.22788143	0.9571228	-0.20182586	0.36808848	0.4140756	0.05625367	NA
bf_ivrootxx_0044a08.t3m.scf_287	5.3367376	3.8991163	-0.40057468	0.6547005	-0.8143749	-0.14954114	-0.67773676	-0.4405136	0.68878067	0.7462312	-0.19891667	-0.04273653	NA
ETG09_48764	0.45109987	0.26455164	-0.4542694	-0.88126135	-0.42167234	0.010606289	-0.31563902	0.4342389	0.23553169	0.69813764	-0.22278333	-0.18363404
cPRO14F8TH_575	0.4926114	0.23903608	-0.10511088	-0.70619726	-0.5747452	0.070644855	-0.44193888	-0.20489645	0.5918637	0.76684296	-0.29371166	-0.0004704	NM_118065
MICRO.3564.C2_777	-1.2074523	-1.4085007	-0.14467144	-0.49774408	-0.059979916	0.14721823	0.075908184	-0.015570641	0.24485064	0.38835812	-0.09390569	-0.09098792	BT013178
MICRO.3276.C1_979	-0.22000074	-0.10642052	-0.88601017	-0.571331	0.06221056	-0.08662653	0.25451517	-0.16536713	0.13895452	0.023905516	0.26666164	-0.32799554	NM_202098
bf_cswbxxxx_0022a08.t3m.scf_374	-0.16885328	-0.3161211	0.32394576	-1.2047431	1.6147344	0.42954636	0.07620573	0.06244731	-0.45698565	-0.07484412	0.38161576	-0.19454193	NA
bf_mxflxxxx_0008a03.t3m.scf_384	-0.63651395	-0.59540343	0.26274514	-0.7550247	0.10176635	0.20823336	0.35033894	0.7918894	0.3041278	-0.52454233	-0.5051049	-0.28027737	NA
MICRO.15111.C1_854	-0.30568933	0.014666081	0.48763847	1.0836229	0.2635765	-0.5564666	-1.2298148	-2.06551	-0.40734005	0.094132185	1.2520235	0.33089352	NA
MICRO.11065.C1_99	-1.0212245	-0.8370099	1.3425574	0.55757666	-2.7736847	-3.2944021	-2.4693441	-4.238155	0.87619585	0.2606392	-0.16624308	1.0584309	AK224784
cSTB16C17TH_186	-0.6236975	-0.049899817	-0.38246346	-0.58390427	-0.18681073	-0.9892757	0.07131505	-0.9769621	0.29402953	0.088201165	0.14410245	0.016810298	BT012842
bf_cswbxxxx_0023h12.t3m.scf_99	-1.4560828	-2.1698928	-1.6485586	-1.3635342	-0.6143365	-0.37446904	-0.63400555	2.38E-07	0.9533544	-0.5070945	0.59725165	0.9838692	NA
bf_swstxxxx_0040e08.t3m.scf_496	-1.7848215	-1.879163	0.471215	-1.0319185	0.30152583	0.53026366	0.7780895	-0.058854103	-0.019734025	0.50317585	-0.34542537	0.20519948	NA
POAB903TP_854	0.4523337	0.761564	0.16472316	0.04000759	-0.24504852	-0.4109037	-0.005443335	-0.20536351	-0.8153754	-0.92898345	0.6698091	0.98823404	AM433724
MICRO.6870.C3_858	-0.5041404	-0.5705886	0.70318604	0.06612301	0.33518124	0.40838718	0.43433	0.43837118	-0.06741488	-0.10334635	-0.31464362	-0.054652214	AM425957
SSBT004N13x.scf_89	-0.27857518	0.023726702	0.07392216	0.006138325	-0.9616449	-0.84805226	-0.7747905	-0.7462292	0.22458798	0.055279374	-0.05118239	0.50051546	NA
cSTC1G5TH_527	0.20576048	-0.0283432	-0.4595027	-1.0426555	-0.3829677	-0.24403477	0.020428658	-0.47694683	0.4729632	0.47558808	-0.19942462	0.08859742	AC171728
SDBN005L05u.scf_138	-0.3542149	-0.13318515	0.18503809	0.9413507	-1.2422743	-0.87585306	-1.74439	-0.99489284	0.23830205	0.31689227	-0.5054585	0.44019532	NA
MICRO.9952.C3_3	-0.4563861	-0.7693188	-0.2132163	-0.123453856	-2.0740414	-1.3819196	-1.894886	-1.6326232	0.6862363	1.1511949	0.8532735	0.87035406	BT014459
BF_LBCHXXXX_0040E04_T3M.SCF_583	-0.25819445	-0.4605701	-0.10560894	0.009070635	-2.300838	-2.513092	-2.1266954	-3.1675081	0.064483285	0.37033713	0.68570185	0.031017184	NA
bf_arrayxxx_0051b11.t7m.scf_471	-0.31362867	-0.94029427	-0.39499712	-0.045223236	0.16845655	-0.04191661	-0.08439779	0.11427188	0.21458381	0.48192346	-1.0174507	-0.17239809	AF411807
POCCC36TP_810	0.41645527	0.20704317	-0.26472092	-0.7722616	-0.71398544	0.08008242	-0.51010036	-0.2206192	0.36856788	0.6774225	-0.4525659	-0.079357505	DQ274179
MICRO.9377.C1_453	-1.8529685	-2.337804	-0.16876698	-1.1949983	1.0174646	1.6501465	1.1511168	0.41816568	-0.2683736	0.35147905	0.7218747	0.26103163	AM445321
MICRO.8718.C1_1696	-0.20003605	-0.5237756	-0.2032075	-0.06016779	-0.09623146	0.75571775	0.101370335	0.59056044	-0.11982536	-0.04023862	0.15976286	0.18940854	AM443618
SSBT001F02x.scf_1	-1.4397049	-1.4426847	2.0467572	0.06755257	0.18362284	0.9062128	0.84094954	0.12716675	-0.3602023	-0.7007711	-0.7126157	1.0950086	NA
bf_swstxxxx_0054h03.t3m.scf_601	0.118089676	-0.058672667	0.5551176	-0.61429405	0.1857307	0.34951138	-0.6006174	-0.0385921	0.22722268	0.36728048	-0.7871282	-0.39191604	NA
MICRO.376.C1_1510	-1.2754169	-1.2782574	-0.4034729	-0.7782135	-0.14550447	0.21731234	0.034234524	0.12307739	0.15264452	0.17152047	0.17843723	-0.08483434	AJ131045
BF_LBCHXXXX_0017H04_T3M.SCF_610	0.99077654	1.5639539	-0.22265458	-0.6446104	-0.52228975	0.026829958	-0.46426105	0.6182177	0.6222202	0.6259092	-0.6363864	-0.15312111	NA
MICRO.7963.C1_81	-0.009825707	0.34667397	-0.05653715	0.00585413	0.9243779	1.4167981	0.8235884	0.890749	0.039521933	0.108519554	-0.17539644	-0.40594196	AY295081
MICRO.4503.C2_668	-0.7020211	-0.8954098	-1.0133238	-1.5018418	0.23095965	0.99607205	0.30692506	0.6314094	0.24597502	0.24204981	-0.14679408	-0.25878823	BT014228
BPLI4F15TH_35	-2.139935	-2.251484	1.2621589	0.809073	-2.8989232	-2.8272674	-2.1188517	-2.0092552	0.67927086	0.5958674	-0.09191871	0.93197775	DQ222501
BF_LBCHXXXX_0038B09_T3M.SCF_311	0.33096647	0.30330944	0.1063323	-0.92318153	-0.28214407	0.9936018	-0.15882254	0.31174517	-0.22768831	-0.30902112	0.5743456	0.078630686	AP009288
MICRO.11020.C1_2081	1.3444862	-0.31955147	1.0391011	-0.32481813	0.016161919	1.5489583	1.1201358	0.88506126	-0.62955356	-1.1650096	-0.91060877	0.30993605	AM438657
POCDM39TP_817	2.778754	2.7746623	-1.7124872	-0.99904275	-1.14593	-0.101317406	-1.6139853	-0.11822176	0.32697147	-0.1302526	0.41879678	-0.32012427	NA
MICRO.12512.C1_1291	0.026497602	-0.19379973	0.005180359	0.266459	1.1120176	2.4292693	0.01924181	1.3795636	-1.570861	-1.2959317	0.36934364	0.17918491	NA
bf_mxlfxxxx_0018d04.t3m.scf_303	0.018752098	-0.25267982	0.07857323	-0.78989697	0.026380062	0.492918	-0.28301716	0.5028138	0.46242833	0.9601047	-0.486825	-0.061180115	NA
MICRO.16594.C1_619	2.5468836	4.175481	4.2164955	4.5809145	1.8198106	0.9385381	-0.38778806	-1.0116777	-0.11783475	-1.0481088	-0.42408478	1.466443	AB072918
SSBN001D04u.scf_487	-2.463409	-1.2568364	-0.09290695	0.1303997	0.011338234	1.1210217	0.51893806	0.8135514	-0.13570046	-0.36965275	-0.123689175	0.5494001	NA
bf_arrayxxx_0059a05.t7m.scf_423	2.1680984	1.4050646	-3.2535372	1.1910272	-0.013360977	0.45724487	-0.7139478	-0.047636032	0.3727033	0.7046373	-0.28507662	-0.5970416	NA
TBSK00588FA12.t3m.scf_327	-1.6102409	-1.3221695	0.64112043	0.7302332	-0.43341255	0.33530855	0.3403051	-0.9937668	0.023170114	-0.4333949	0.079362035	0.04041612	NA
RC10	0.4883418	0.17287564	-0.3829527	-0.97715044	-0.5976157	-0.08942413	-0.3920102	0.06456804	0.31345797	0.7686235	-0.11833358	-0.20188403
bf_arrayxxx_0074g07.t3m.scf_565	2.739565	1.5285468	-3.2106178	0.53954124	-4.000543	-1.4554367	-1.8421156	-2.2446692	0.92172444	0.2107327	1.1173844	-0.9535923	AB009885
MICRO.4674.C1_781	-0.7734022	-0.7024913	-0.95137835	0.28233624	0.42310667	-0.3065896	-0.40558052	-0.29455423	0.28064406	0.8578539	0.52728176	-1.1346185	AY240229
SSBN003A23u.scf_485	0.3089912	-0.40218472	0.32788372	0.76436234	-0.57146287	-0.2325697	-0.50736475	1.1036899	0.6366729	0.6711936	-0.6780386	1.7557726	NA
cSTB44B13TH_255	-0.68368006	-0.3980043	-0.26421523	0.23931313	-0.7722008	-0.5616915	-0.7826731	-0.9440901	0.44328588	0.12124598	0.050976396	0.4699577	AC149266
STMET46TV_430	3.8429544	3.755315	0.23310184	1.3243933	0.65251994	0.80319715	-0.31939793	-0.5378623	-1.3948452	-0.78533316	0.14436388	-1.3727398	NA
MICRO.1388.C1_518	-1.5939004	-1.6152925	1.9159596	-0.16494823	-0.943079	0.99260855	1.5092492	-0.018859863	0.5072056	0.27899802	0.000888109	1.1506654	NA
bf_cswbxxxx_0035d11.t3m.scf_84	-0.07983112	-0.33122396	-0.13164902	0.080714226	-0.33075714	0.25323248	-0.16370583	-0.23439765	-0.08492559	0.13431716	0.66888404	0.48210835	NA
MICRO.12334.C1_753	0.73022175	0	-0.016757488	0.09769201	-1.0112519	-1.0017176	-1.6609406	-2.0557737	-0.30515873	0.1719935	1.1806228	0.56170726	NA
bf_ivrootxx_0003d05.t3m.scf_237	-6.816145	-7.415352	-1.9214993	-1.5988345	-1.8233092	-1.409648	-3.1637638	-4.532002	1.390304	1.9677589	-0.14580774	1.3007748	EF397392
cSTA4J24TH_145	0.12188244	-0.17369938	-0.4922452	0.16106844	-1.1002874	0.18219876	-0.1661408	-0.2088778	0.13198781	1.6608782	-0.25843382	0.5600436	NA
MICRO.7858.C2_561	2.4758692	2.128285	1.224083	-0.09647894	1.4237761	-0.6201594	-1.3638179	-2.4949799	-0.42516953	0.60104084	0.76702857	-0.014595628	AY539750
MICRO.13258.C1_792	-1.240263	-0.76354265	-1.4455051	-0.68426156	0.1375997	1.2505045	1.7826793	2.1873958	0.7835235	0.64176035	0.16258061	-0.34176958	AY132997
MICRO.302.C3_484	-1.9010673	-1.4146283	0.34745884	-1.7422159	0.21492577	0.82619	1.2473416	0.26739168	0.3182292	-0.07314825	-0.5980307	-0.5265852	AJ718354
MICRO.13729.C1_729	0.48938894	0.463192	-0.5924654	-0.07934141	0.5675087	-0.030074596	-0.18302727	-0.43285275	0.0634675	0.17198634	0.13349271	-0.14662981	DQ437541
MICRO.1889.C12_1366	-0.041952133	0.12308979	0.59383535	0.7038021	-0.6013422	-0.76586294	-1.0975661	-1.3956819	-0.08907974	0.015746593	0.035691977	0.24327826	DQ350360
MICRO.115.C2_659	1.1245794	0.9696374	0.72327137	-0.41263247	-0.053712845	1.0984249	1.2237644	0.3138976	-0.0365327	-0.79435647	-0.5912349	-0.19783258	AF233745
MICRO.2502.C3_1469	-0.13361931	0.39151907	0.39841843	0.6244321	0.22934532	-0.55544615	0.020480633	-0.91968775	0.27162635	-0.097165346	-0.15011191	-0.057783604	L41345
MICRO.3108.C2_472	-1.7305186	-0.7552483	2.0305235	0.19102526	-0.571162	-0.15239477	0.4113536	-0.89872813	0.4059906	-0.77767146	-3.0358756	0.057404995	BT013099
bf_lbchxxxx_0058c08.t3m.scf_718	0.6581273	0.54244924	-0.29362583	-0.8204274	-0.8044901	-0.021746159	-0.55609703	0.011423826	0.3130569	0.71026456	-0.30800986	-0.17385817	NA
MICRO.1713.C2_940	-0.27612495	-0.34099913	-3.0697947	0.39945507	-0.7377391	-0.06522989	-0.17532015	-0.15883303	0.9928367	0.9386666	0.09874153	-0.44560122	DQ200395
cSTA43E15TH_425	-0.13557673	0.16389918	-1.5877917	-0.52931	0.5881481	0.550879	0.6984594	0.31642365	0.08741069	0.012275934	-0.16464782	-0.05757439	NA
MICRO.8167.C1_639	0.086078644	0.23505735	-1.1745584	-0.59527063	0.3670678	0.5334492	0.5122862	0.5203719	-0.03180015	0.17208374	-0.09560323	-0.56416106	DQ122125
MICRO.14301.C1_1510	2.645147	2.3939548	-0.12534785	0.76527	-4.4463806	-3.6731434	-4.2258005	-3.9913745	0.050306678	0.19021344	1.1800737	0.20243657	BT014223
52-xl_pcrli44-46.e_N03_022.scf_310	0.2727561	0.29764414	0.48867846	0.17889214	0.072137356	0.26129866	-0.092980385	-0.19458532	-0.45042753	-0.15298867	0.47658896	-0.19019866	NA
bf_lbchxxxx_0059a02.t3m.scf_41	-1.1090727	-0.7733631	0.62228346	-0.37348747	-0.11030769	0.15091181	0.23883009	-0.09021187	-0.05843842	-0.086452484	-0.4335425	0.17549634	NA
bf_arrayxxx_0047g09.t7m.scf_21	-1.9309566	-1.3888412	1.9582427	0.52993035	-0.5204935	-0.30494213	0.24562788	-1.3374848	0.21590132	0.0612458	-0.38766754	0.6153257	BT014178
STMED23TV_687	1.9597793	2.320068	-1.215179	0.46422243	0.5713091	0.052852154	-0.53976583	-0.9890833	-0.18557298	0.3987708	0.45698667	-0.53733325	BT013566
MICRO.15391.C1_857	1.3274033	1.5622604	-0.90828395	0.082508326	0.0584867	0.22232723	-0.17036152	0.06428814	0.024706542	-0.06284082	-0.3701706	-0.94648993	AY535423
cSTB48A15TH_176	0.45532417	0.1953485	-0.19511747	-0.72056866	-0.6348009	0.10090947	-0.46202946	-0.22137308	0.67910767	0.7814499	-0.27247787	-0.05186689	NA
MICRO.4297.C1_1078	3.8806243	3.2987642	0.70680237	-0.2562852	-0.49408913	0.10549688	0.35752773	-0.16175032	0.3773769	0.12530494	-0.27097678	-1.3099201	BT014056
bf_mxlfxxxx_0018g08.t3m.scf_310	-0.11475468	-0.20150852	0.39783812	-0.37917662	-0.23893452	0.13266039	0.21054363	-0.15910244	0.033729076	-0.23622465	0.17269921	0.7009504	NA
MICRO.5714.C1_617	6.395434	6.308136	0.44279695	0.56757927	-0.8873048	-0.6712706	-0.21811008	-2.058703	-0.32984167	-0.9779928	0.8961046	0.282822	BT013854
ACDA03826G10.T3m.scf_508	-1.3049216	-1.0261171	-0.25989342	-0.672174	1.0175631	0.1803348	0.6154945	-0.27901173	0.48354477	0.29183304	-0.004795194	-0.059841752	NA
bf_mxlfxxxx_0021c10.t3m.scf_695	2.068351	3.5799809	0.5857358	2.997017	0.34697866	-1.117013	-0.95317197	-3.0446334	-0.2948017	-0.9133891	-2.227252	0.39189553	BT012691
bf_arrayxxx_0080f02.t3m.scf_525	-1.7785108	-0.27612257	0	-0.64464045	1.1163342	1.468054	1.4616053	1.2923827	0.13957775	-0.40514982	-0.55558336	-0.81381345	NA
MICRO.331.C156_322	-0.58704734	-1.3092127	1.0164897	0.59992194	-3.7854671	-4.740732	-4.377794	-6.038661	0.045768857	0.23488939	-0.013913274	0.8419881	AF265664
STMCE17TV_151	1.6942163	0.7520056	1.4798241	-0.27168512	1.3298535	0.9607494	0.33254862	-0.7492602	-1.9352521	-0.50961125	-0.9365556	0.61262083	DQ374447
bf_mxlfxxxx_0069f12.t3m.scf_356	0.87848043	0.3979931	0.95573807	0.25783205	-0.47750568	0.13451624	-0.025201797	-0.4840665	-0.31703192	-0.01630044	-0.22767234	0.42078185	NA
cSTA42B23TH_197	1.1723297	1.730721	-0.50636363	-0.8256538	2.38E-07	0.098950624	0.24840188	-0.63409257	-0.24866265	-0.74985063	0.14244998	0.12686777	NA
MICRO.1295.C1_1229	-1.5630713	-1.4371805	-0.13687897	-1.29162	-0.099742174	0.06607294	0.21592331	-0.5186486	-0.13554221	-0.24146557	0.33193278	0.37530863	BT013611
POABJ22TV_513	-2.3939586	-1.8840604	0.6590109	-0.5960984	1.189703	1.3228269	0.957798	0.48738337	-0.506994	-1.1438979	-2.4880836	0.9874263	AM447622
bf_cswbxxxx_0042f12.t3m.scf_76	0.36410737	-0.7656069	1.9015498	1.3092856	-1.0967357	-0.5029988	-0.63275146	-0.2864716	0.28992254	0.9249939	-0.09244633	1.130272	NA
TBSK00311FB11.t3m.scf_376	0.2145257	0.5691571	-0.50242615	-0.008177996	0.3184216	0.80753946	0.654619	1.0501952	-0.8425015	-0.6683427	-0.52231824	0.12766576	NA
BF_TUBSXXXX_0041H03_T3M.SCF_268	0.6830249	0.9527316	0.43313932	-0.053200483	0.008574963	-0.24267077	-0.15906191	-0.02744317	0.3651715	0.38934314	-0.12710428	0.34271562	NA
MICRO.696.C3_303	-0.037917137	-0.584054	-0.31286	-0.40239954	2.0681872	1.3436675	1.2175179	1.1292977	0.026220322	0.49309015	-0.38208055	-0.54143786	NA
MICRO.12615.C1_688	3.0615296	2.5584726	-0.7010567	-1.0576491	-2.3287458	-0.48211575	-0.416847	-0.015498877	0.8158428	0.38646996	0.05452478	-1.0492065	NA
MICRO.1677.C3_1057	-0.80715513	-0.8216448	0.24019146	-0.1669898	-0.31068373	-0.19194698	-0.08045578	-0.25162363	0.15715349	-0.11036801	0.09850335	0.51353025	AM485693
MICRO.17046.C1_473	6.540145	6.7148337	0.9755509	1.2811222	0.051167488	-0.10656476	-1.3925271	-2.0362794	-2.2742634	-2.7283587	0.3431791	2.966558	NA
MICRO.5360.C2_480	1.5233116	0.26134777	-0.20435667	-0.22687244	-0.021383286	0.07345462	-1.2095697	-0.66350913	-0.13307732	0.4982463	2.0837796	0.25274253	AC145120
MICRO.1435.C1_1516	-1.5851722	-1.8252959	-0.31436777	-0.5160847	-0.27522278	0.10137701	-0.06719303	0.06829071	0.031962395	0.05474806	0.44598532	0.1618371	BT014399
033A12AF.esd_684	-0.42138767	-0.08303428	1.4747574	0.099208355	1.1358683	1.667542	1.5395901	0.9470215	0.06270051	-0.8667747	-0.6648725	-0.07066381	AY737314
MICRO.10109.C1_733	-1.2432945	-0.30197644	1.170085	1.1932175	0.53035927	0.076775074	-0.23528004	-2.0234272	-0.35869515	-0.44731045	1.1938542	0.49694788	NA
MICRO.8182.C1_711	-0.15159225	-0.22710371	0.49831223	-0.29672813	0.60481954	0.96772337	0.516742	0.33985782	-0.3168391	-0.14160812	0.12920904	-0.13899815	BT013776
SDBN005D10u.scf_742	0.3415389	0.33821344	-0.058769703	-0.8246331	-0.77051735	-0.07630682	-0.5377202	-0.042292833	0.57305235	0.6097956	0.04537666	-0.14439309	NA
ACDA00219C03.T3m.scf_119	0.008667231	0.3544774	0.11149192	0.2477603	1.1705008	0.79696393	0.5298488	0.4394579	-0.09920317	-0.26903713	-0.02756989	-0.55824566	NA
MICRO.16302.C1_604	8.251625	7.622013	-2.0021896	-0.34256434	-0.6709938	-1.3309982	0.8794284	5.474237	3.0043685	1.9071975	-1.0507131	-1.4603972	NA
MICRO.2039.C3_404	1.4590814	1.9616089	-0.15517068	-0.51585174	0.5026517	0.41972923	0.53603053	0.3798387	-0.14642203	-0.5091814	-0.6932657	-0.47112632	CT990637
POACY25TV_27	0.29991293	0.10000706	-0.16962314	-0.9863281	-0.8404193	0.011387825	-0.62549543	-0.31314707	0.7058694	0.8078542	0.03753674	0.4303304	BT013356
bf_suspxxxx_0016d04.t3m.scf_581	-5.894172	-6.0856423	-1.2439308	-0.9670172	0.34241414	0.25001502	0.31434035	-0.06433725	0.36969537	0.64208174	-0.2000755	-1.4642818	NA
MICRO.10698.C2_309	-1.2054005	-0.9899106	-0.47744322	-0.001793861	-1.838213	-0.9779954	-0.8779044	-0.6132231	0.14462268	0.5635774	0.3913579	0.17506194	NA
MICRO.11666.C1_595	-0.20404148	-0.32385302	0.25450563	0.016187191	-0.21784258	0.85212326	0.14107323	0.1423521	-0.0038867	0.08559632	-0.086156845	0.18017769	NA
MICRO.6264.C1_642	-0.7167609	-0.7117481	-0.6572635	-0.31690598	-0.092213154	0.7065637	0.10037494	0.5005026	0.0036515	0.16877472	0.5291941	0.08758187	CU062498
MICRO.2060.C1_2529	-0.038279533	-0.5525403	-1.0474453	-0.05090046	-0.89561796	-0.008041859	-0.8768649	-0.3050418	0.32948434	0.76287675	1.076942	0.4994738	AM451290
MICRO.5446.C1_1685	0.13873267	-0.18397927	1.0540977	1.0793478	-0.0841434	0.71933126	0.5054338	0.42748666	-0.40746045	-0.07675326	0.25825524	-0.090021014	AJ313095
MICRO.6478.C1_531	-0.9807782	-0.8538058	-0.7406938	-0.8734629	0.4275751	1.0899973	0.62129617	0.48236275	0.060202062	-0.17779553	0.35278606	-0.22617853	NA
MICRO.1751.C32_9	-0.9470053	-1.879144	-2.5217557	-2.8348508	-2.988514	-1.4753213	-2.684636	0.3547511	2.0448067	1.1235788	1.5894222	0.18620956	D17330
MICRO.1993.C1_497	-0.144485	-0.7647593	-1.6059508	-0.9105971	-0.44814873	0.3848889	0.04380274	0.37170315	0.18067712	-0.0162462	0.44619775	-0.11299229	NA
bf_mxflxxxx_0027e06.t3m.scf_278	-1.1227541	-1.3245721	0.5848937	-0.54626083	-0.08327389	1.0426664	0.20041227	0.57829285	-0.047300577	0.3865199	0.000362396	-0.09929609	BT013692
MICRO.2271.C2_652	0.97940826	0.47471237	-0.55575514	-0.43698502	0.68687963	1.8454623	1.0155234	1.3975282	-0.111542344	-0.15128684	0.02768159	-0.12504768	AY099720
POCA690TO_246	0.2597866	0.3273933	0.46964788	-0.39016366	0.29674292	1.1366019	0.12318969	1.417938	-0.3067333	-0.34480655	-0.19983745	0.05984676	NA
MICRO.10782.C1_961	-0.67146397	-0.90233517	0.22263384	0.03268051	-2.0279226	0.06856108	-0.6918702	0.008686304	-0.14273798	-0.09688771	0.25057268	-0.026606321	NA
MICRO.7631.C1_1011	-2.38E-06	-0.09214163	-0.4354267	-0.4074006	0.028870106	0.447927	-0.16330957	0.38660812	0.009701371	-0.11364961	0.035577297	0.19933271	CT990638
MICRO.1275.C2_224	-1.3044903	-1.2393103	-0.17720246	1.0252774	0.8354504	2.1458397	0.40767026	1.0087876	-0.49420136	-0.354936	-1.1656814	0.31959093	AY619952
BF_LBCHXXXX_0001C03_T3M.SCF_153	-0.38763833	-0.21490026	-0.4237907	-0.14272714	-1.3390865	-0.40700865	-1.2259722	-0.77129793	0.7175386	0.8337498	0.07271874	0.92860246	NA
PotatoF0718.scf_157	0.47694302	0.2825005	-0.45922422	-0.5612018	-1.002739	0.39458656	0.01586771	0.011534691	0.4937721	0.5486108	-0.44846535	0.22774553	NA
MICRO.3160.C2_60	5.6142774	5.2404428	-0.7800145	-0.80906916	-1.8359106	-0.63462734	-0.32025266	-0.48167968	0.47842562	0.45386648	1.4938787	0.0308882	X67045
cSTA27O16TH_40	0.26508403	-0.032889366	-0.34489155	-0.8925433	-0.22226477	0.7957816	0.062028408	0.7730813	0.61620784	0.6452522	-0.32053995	0.05632794	NA
MICRO.4082.C4_24	0.2965994	0.2651434	-0.7489476	-0.56637573	0.8451755	0.8179927	-0.15549731	1.6024833	0.218176	0.46125948	-0.50023115	0.81415725	NA
POADS42TV_557	-0.35211062	-0.7682576	0.22922516	-0.001951456	-0.6020112	0.15804982	-0.4030962	0.019037962	0.44023645	-0.05791247	-1.5934461	0.17727494	BA000042
172D11AF.esd_594	-0.14876604	-0.44101715	-0.09511089	-0.013441563	0.2708788	0.8948164	0.6712303	0.9219012	-0.10980308	0.07479906	0.12667346	-0.13552284	NA
MICRO.14262.C4_139	0.016744375	1.0985272	-1.4336104	-1.146661	0.2284317	0.14175844	0.018883228	-0.18027616	0.523482	0.9756681	0.12664437	-0.43836737	NA
MICRO.12098.C1_849	-1.5031466	-1.1487308	-1.091538	0.062199116	-1.7656755	-0.8662672	-1.2237239	-0.73746157	0.24536061	0.646178	1.0030086	0.442276	NA
SSBN002A17u.scf_353	0.009782791	0.29455018	-0.59930944	0.59200215	-1.0397406	-0.27598262	-0.6223216	-0.487545	1.0331886	1.7823703	0.6631007	0.32515967	NA
MICRO.15632.C1_1028	0.56551456	0.4355836	-0.6832781	-0.64015484	-0.18456745	0.07106352	-0.35128164	-0.25777674	0.06185639	0.49064898	0.56757283	0.31394887	X91909
MICRO.3598.C4_731	-0.8829887	-0.24695802	1.7335436	1.2043903	-0.3985927	-1.2976713	-0.5824399	-2.4818525	-0.23945087	0.068962574	0.32109344	1.2262057	NA
MICRO.2458.C1_734	-0.039091587	0.60258484	0.9910202	1.130054	-0.85672235	-0.7108135	-0.25239444	-0.57869816	0.33707607	1.603348	1.2451049	0.028476596	AP009291
MICRO.4599.C1_729	0.5648184	0.8142562	0	-0.32405138	-0.54342794	-1.0436442	-0.83784485	-1.8722966	-0.03650105	-0.10409641	0.34100604	0.52433395	DQ882180
bf_ivrootxx_0039f05.t3m.scf_536	-2.0442374	2.4592175	-2.659666	1.0248387	-3.2556634	-1.9682319	-0.13677263	1.0158787	1.8687844	1.0131813	-0.011271238	-0.65719724	NA
bf_mxflxxxx_0030h01.t3m.scf_342	-0.15090919	-0.15025449	0.20979333	-0.1617887	0.57399917	0.9548366	0.7479522	0.5437186	-0.18711501	0.18577719	0.09798181	-0.07163298	NA
cSTA37N6TH_499	-1.4744983	-0.9089484	-0.07396245	-0.4581833	0.008359432	0.87363625	0.5862222	1.1611032	-0.6267932	0.12753356	0.89810777	0.2474978	BT012974
MICRO.6338.C1_1032	1.5021234	1.0416007	-1.2930589	-0.6892967	-1.1806688	0.2134428	0.022013664	0.4417572	0.105165124	0.32844543	0.038877726	-0.45580244	NM_115972
cSTS6K9TH_621	-0.35871744	-0.2152381	0.44494677	0.09529781	-1.7057185	-1.6904871	-1.5533566	-3.1077394	-0.027922451	0.19865453	1.0120182	0.45796108	AC171733
MICRO.416.C2_929	-0.74721146	-0.6223793	-0.43748474	-0.8175187	-0.21516466	-0.07699442	0.087352276	-0.48379517	0.20750272	0.1330905	0.72765493	0.15549994	DQ200394
cSTB33G21TH_328	0.34020448	0.20898318	-0.28858328	-0.8191118	-0.3374803	-0.048510313	-0.5599432	-0.29910088	0.55139786	1.6306632	-0.121403694	-0.17341745	AM485148
MICRO.11154.C1_253	0.13352537	-0.19117165	-0.7085128	-0.65101004	0.5447149	0.7764373	0.7166724	0.6932812	0.0899961	0.14220214	-0.165663	-0.37529826	NA
MICRO.2853.C1_323	0.30490637	1.2254965	-0.7591243	-0.4872005	0.3562107	-0.38201523	-0.1134882	-0.54592466	-0.57281375	-0.098157644	0.6283314	0.2372384	NA
MICRO.9733.C1_851	-0.050632954	-0.2686143	-0.48755598	-0.5000024	-0.08694792	0.4296713	0.23738813	0.33360815	0.14011395	0.05753684	0.4269271	-0.0704329	NA
bf_arrayxxx_0075b06.t7m.scf_18	0.18725681	0.13048887	-0.50446653	0.12716436	0.005348206	-0.33246326	-0.45692778	-0.8339176	-0.41410828	-0.014493465	0.8881874	0.4574647	AF143442
MICRO.1102.C4_121	0.11092901	0.87256813	-1.5223923	0.7972789	2.5161057	1.1313624	0.46087265	-0.028466225	-0.17152697	-0.48808908	0.48203778	-0.49826634	BT013536
MICRO.12664.C1_764	5.22659	5.575646	2.387225	4.1167707	-1.9247928	-0.32740974	-0.6660793	0.42796493	-2.1715837	-1.2963257	3.6610892	-1.5197737	AY737315
bf_mxlfxxxx_0060a08.t3m.scf_728	3.5306551	2.6533096	0.6127503	3.6981335	-1.7646852	-2.0720181	-1.5660715	-2.0659835	-0.77206135	-1.424467	1.2103729	1.6620158	AM435521
MICRO.14282.C1_869	0.067905664	0.9534924	-0.9847784	-0.48794007	-0.094558	0.11324906	0.24409962	0.029459476	-0.20649266	0.6539029	0.34019184	-0.04652834	AJ000491
MICRO.347.C17_817	-0.1867938	-0.643651	0.4837923	0.15726185	-0.15470934	0.23975515	0.23887205	-0.092592716	-0.001685381	-0.104459286	0.22833276	0.5684333	NA
MICRO.14796.C1_1074	-0.06883812	-0.25784826	1.2927828	0.074662685	0.08202505	0.19276905	0.09486532	-0.3872528	-0.11784136	-0.44601488	0.006823301	0.73570156	AM468963
MICRO.9258.C2_646	-0.7710438	-0.39434576	1.1656451	0.16133499	0.8555422	1.9274178	1.5114994	0.9224582	-0.27189445	-0.5229516	-1.0669491	0.4183836	NM_128944
bf_arrayxxx_0080b11.t7m.scf_454	2.8300533	2.8898964	-1.6978426	1.1890435	-3.3220065	-1.8434615	-2.913314	-2.5131712	0.43178433	0.5640478	1.4571602	0.39434385	NA
bf_lbchxxxx_0057g03.t3m.scf_258	-0.3442161	-0.2030294	0.6129873	0.6349263	-0.5579045	-0.29712033	-0.5233991	-0.368649	-0.26910818	0.12137604	0.23056602	0.5446147	AP009266
MICRO.2796.C1_390	-0.5348432	-0.04127264	0.042461157	-0.21992064	-0.26138234	-0.42011023	-0.34904695	-2.3759036	0.013159812	-0.07483709	0.83641243	0.75578237	NA
STMGT94TV_141	0.047566652	0.58455133	1.2818446	0.07408857	0.43998814	0.3956952	0.9422779	-0.7546525	-0.59339434	-0.9068351	-0.60040545	-0.061251163	NA
cSTA40H16TH_409	-1.0536451	-1.0164325	-1.2993135	-1.1219957	0.6712785	0.29944134	0.5100789	0.33200645	-0.06427896	-0.395779	0.29592228	-0.03432083	AM471745
MICRO.3961.C1_547	0.8701837	1.0863779	0.17213464	-0.26035333	-0.1204319	-0.024635315	0.44237852	0.5074971	-0.7421757	-0.7362678	0.082241654	0.061673284	NA
MICRO.11917.C1_794	-0.0917263	-0.37827754	-1.3506877	-0.014321327	1.5416765	1.3920715	1.079205	0.55885315	-0.23498374	-0.36628747	0.027659178	0.18786609	AP006423
MICRO.142.C1_1220	-1.5120873	-1.610877	-0.45948935	-0.6015916	-0.10580397	0.45536137	0.3768983	0.5244489	-0.025258303	-0.09788442	0.070762396	0.65789676	DQ191646
MICRO.4109.C1_543	-0.61858535	-0.77020955	-1.6115985	-2.2550492	0.2664523	0.6813009	1.09203	0.8309946	0.16312116	0.14416552	0.18172121	-1.0511814	AB125890
PPCBO38TH_282	-2.476646	-2.4192042	0.7225034	0.493582	-1.4273937	-1.8702989	-1.4501455	-2.057755	0.2635182	0.22606337	-1.5798906	0.3246801	NA
MICRO.450.C1_2872	0.1601944	-0.09752989	-0.16500092	-0.11908674	-0.4005866	-0.9759488	-0.6264887	-1.2262068	-0.06912935	0.15359664	0.44889688	0.3423462	BT013494
MICRO.18190.C1_541	-2.8340673	-3.0927696	2.9792156	1.2748537	-3.573114	-0.45890665	0.7995813	-1.6153522	0.74333966	-0.60553217	-2.8623388	1.1713008	NA
MICRO.11368.C1_1025	-1.701246	-1.6312551	0.52988577	1.184463	0.17236471	0.49336863	1.1125917	-0.48348665	-0.24033535	-0.056968212	-0.690989	0.6886389	AM426746
MICRO.4250.C2_483	-0.8552115	-0.5976949	-0.8040688	-0.38916063	0.028402567	0.100670815	-0.20381427	-0.23836255	0.12458837	0.005068421	0.67324424	0.34508288	AY303171
bf_lbchxxxx_0065g09.t3m.scf_221	0.08288431	0.1422236	3.2227802	1.6295645	0.16455078	-1.2516034	-1.1428981	-1.4651792	-0.7584287	-1.2179093	0.31158185	2.584488	AY538262
MICRO.9922.C1_759	-0.49524784	-0.6317098	-0.38748884	-1.2276406	-0.982738	-0.8429415	-0.8307018	-2.1024776	0.32643634	0.16787088	1.1431003	1.411329	BT012929
MICRO.11642.C1_1143	0.254951	-0.1921947	-4.231044	0.93117976	2.7416587	1.9160566	1.7162213	1.8467286	0.106227934	-0.038859844	-1.2824432	-1.0409509	AM445763
bf_lbchxxxx_0055h08.t3m.scf_407	0.2055521	-0.18254232	0.23025084	0.6940837	-0.9983554	-0.40990734	-0.4024577	-0.62028646	0.6218667	0.5733167	0.37511373	0.18245208	NA
BF_LBCHXXXX_0015H05_T3M.SCF_733	-0.2773819	0.5785489	0.39103842	1.6583164	2.5589273	2.9547892	1.4888916	2.044176	-0.6772316	-1.5279529	-0.3185904	-0.065102935	AF211532
SDBN001N12u.scf_367	-2.719157	-2.9710822	1.1165459	-0.1964798	-1.6627963	-1.5736022	-1.0278313	-1.9614525	0.21601182	-0.6988808	0.849589	0.68179893	AP009296
bf_arrayxxx_0078d11.t7m.scf_263	-2.2194903	-1.9430201	-2.709961	0.064064026	0.95550346	1.3292961	1.420413	1.7707801	0.14503098	0.4774332	-0.6894088	-0.63452625	NA
POCAJ71TP_863	0.55357003	0.27464986	-0.16815376	-0.71270585	0.06030941	0.46347094	0.48680782	0.9427762	-0.28675824	-0.6296408	0.029773235	-0.2512169	NA
MICRO.5097.C1_705	0.84569263	0.7173419	-0.019628286	-0.15159631	0.12631202	-0.445194	0.19734883	-0.23599362	0.20298868	-0.12162244	-0.24404156	-0.05476165	NA
MICRO.7378.C1_573	0.58722305	0.48744917	-0.49915504	-1.1995215	0.7621348	0.14714456	-0.12536621	0.99736047	-0.053946316	0.3046682	-0.7893512	-0.27372873	AC194694
MICRO.2430.C1_2296	2.324663	2.8739989	0.74305034	1.8274405	3.2661393	0.8805804	0.6611953	-0.39920354	-0.38035208	-1.1610826	0.59228563	-0.8458841	DQ478950
bf_acdcxxxx_0051h05.t3m.scf_569	1.2646146	0.23039031	0.70731807	-0.3099382	-0.28850555	0.9069598	0.7664323	0.048443794	-0.2931111	-0.28791475	0.031876683	0.004962683	NA
bf_ivrootxx_0008g06.t3m.scf_243	3.1454535	3.4420114	-0.6441083	1.3866725	-1.0821853	-0.33384085	-0.57144284	-0.4265213	0.40679795	0.2926216	0.4980812	-0.4601419	NA
bf_mxflxxxx_0018d08.t3m.scf_682	-0.058131218	-0.11377287	0.7486894	0.48956704	-2.0786762	-1.4086099	-1.9050183	-1.6334438	0.5732313	0.34038997	-0.76876545	0.55775833	AB195174
MICRO.3640.C1_1369	-0.33075356	-0.43232465	0.26400995	0.08215785	0.13209248	0.5358007	0.41381335	0.2932341	-0.46576762	-0.20137942	0.053550124	-0.057996273	AP009266
MICRO.6984.C2_615	-0.021826267	-0.06385231	-0.08187151	-0.08785391	0.7574234	0.70916414	0.5118766	0.67907715	-0.47892153	-0.1296699	-0.010396719	-0.14717484	NA
MICRO.11421.C1_902	1.2069755	1.5582397	0.11602545	1.2807713	-5.377991	-4.562743	-3.1682284	-3.210897	-0.27500653	-1.6459725	0.6689645	0.97388864	NA
(+)eQC-42	0.5368953	0.24110246	-0.24632978	-0.8958297	-0.6167345	-0.023925781	-0.36744642	0.22668266	0.4556616	0.82339406	-0.05883956	-0.21449947
MICRO.9812.C2_1372	-3.314342	-3.492755	-1.8865979	0.13213325	1.51297	3.3147936	2.4919379	1.5049272	0.55825937	2.0181577	-0.95954704	-3.67537	AP009323
STMEP11TV_1	0.30722594	0.13972235	-0.35702753	-1.0036077	-0.86142635	0.20112944	-0.6137667	-0.2353642	0.19215381	0.5569116	-0.59763885	0.013936281	NA
MICRO.7977.C1_1759	0.21534586	0.7550154	-0.054762363	-0.30044842	0.30511332	1.2071218	0.6553488	0.96113825	-0.14836466	-0.13089299	-0.07710886	0.05598378	AM428717
MICRO.5672.C1_625	-2.4478383	-1.7270296	-2.3077953	-0.66988826	-2.9086053	-1.5622597	-2.7771263	-2.5663776	0.8459095	1.1212698	2.2024074	0.24914896	NA
MICRO.6751.C1_904	-0.63127327	-1.592474	-0.6766405	0.026004553	-0.821228	-1.9234126	-0.93429613	-2.5173855	0.6138915	0.5039041	0.9256673	0.077305794	AJ409164
STMGQ31TV_732	0.28657293	0.17140675	-0.45490813	-0.7502842	-0.9216113	0.52055645	-0.6281748	-0.13802886	0.13418752	0.51769924	-0.67456913	-0.076039195	AF275345
MICRO.17756.C1_586	-0.71553373	-0.34024858	-0.7239022	-0.08710861	-0.8803015	0.5683837	-0.5513711	-0.3810792	0.3827814	0.116639614	-0.06438279	0.000368118	NA
MICRO.9742.C2_768	-0.4446802	-0.5433712	-0.5074792	-0.38784647	-0.094368935	0.5029659	-0.045440197	1.0100794	0.5038831	0.60891557	0.006621599	-0.27956986	AM476255
MICRO.3350.C1_1626	0.099137306	0.44946575	1.2919681	0.029124975	1.1367681	1.9735715	1.1324337	1.1736677	-0.3843583	-0.9606868	-1.4647465	-0.09327769	AY429421
[truncated: 40,098 more rows]
