# Supplementary material for: Genome-wide analysis of starch metabolism genes in potato (Solanum tuberosum L.)
Source: BMC Genomics. 2017 Jan 5;18:37. doi: 10.1186/s12864-016-3381-z (PMC5217216; doi:10.1186/s12864-016-3381-z)
Supplement: Additional file 8: — Normalized data all entities 8x60k. (TXT 11290 kb) [file 12864_2016_3381_MOESM8_ESM.txt]

Additional file 8. Normalized expression values (8x60k platform)
tissue	leaf	leaf	leaf	leaf	leaf	leaf	leaf	leaf	leaf	tuber	tuber	tuber	tuber	tuber	tuber	tuber
Experiment No.	8	6	6	6	7	7	7	7	7	6	6	6	7	7	7	8
ProbeName	["L_22C, end night (JL)"](normalized)	["L_22C,0h (MT)"](normalized)	["L_22C,8h (MT)"](normalized)	["L_22C,12h (MT)"](normalized)	[L_46d_Cont_JvH](normalized)	[L_54d_Cont_JvH](normalized)	[L_54d_Heat_JvH](normalized)	[L_68d_Cont_JvH](normalized)	[L_68d_Recov_JvH](normalized)	["T_22C, 0h (MT)"](normalized)	["T_22C, 8h (MT)"](normalized)	["T_22C, 12h (MT)"](normalized)	[T_control](normalized)	["T_heat, primary"](normalized)	["T_heat, secondary"](normalized)	[T_22C (JL)](normalized)	PrimaryAccession
CUST_43515_PI426222305	-1.6426669	-1.608995	2.8872235	1.4588674	1.2834308	-1.653791	-3.011977	-1.1954856	-0.14744353	0.5085263	1.9319693	1.2456498	-1.7923547	-2.5760374	0	-1.9265407	PGSC0003DMT400065377
CUST_43515_PI426222306	-0.243071	-0.23837781	0.5387321	0.7500139	-2.3373368	-2.0709019	-2.5159223	-1.6353681	-1.4466732	0.7364659	0.8385756	0.79577184	0.83112144	-0.22368455	0.84966445	0.9384809	PGSC0003DMT400013174
CUST_29500_PI426222305	-1.0022174	-0.8019449	-0.9256727	-0.47704935	-0.53176975	-0.1672306	-0.026566029	-0.48119164	-0.62894964	1.0224637	0.9316885	0.74638194	1.0378132	0.95130897	1.1508825	0.6396162	PGSC0003DMT400075899
CUST_2440_PI426222305	-1.4726304	-0.96946985	1.3508868	1.1832471	0.21930313	-0.35716915	0.49360466	-0.30113935	-0.53499126	-0.5683821	0.042323273	-0.059202034	0.006568432	0.6590569	0.69109416	0.030838171	PGSC0003DMT400072213
CUST_18903_PI426222305	-2.3410661	0.35495424	0.5779899	-0.4568912	-0.051441908	0.053426027	-0.5180659	-1.28421	-0.38019967	0.34154034	0.02433475	0.086733185	2.8958647	3.6661487	1.1278701	3.707309	PGSC0003DMT400044552
CUST_35171_PI426222305	-0.36540142	-1.7061869	-0.23077838	-0.83718014	0.1172328	-0.39492822	-0.63434196	-0.6879852	-0.50651	1.9705162	1.5145556	1.7828665	2.887804	1.6265271	2.7596056	3.1710045	PGSC0003DMT400013484
CUST_5636_PI426222305	-2.650151	-1.8296636	0.19062798	-0.46793357	-4.3739176	-3.4072704	-4.002783	-3.5826242	-2.9608982	4.271959	4.512651	4.3687267	3.9186778	4.12756	3.778223	4.0471635	PGSC0003DMT400007016
CUST_29408_PI426222305	-0.76754636	-0.5076135	-0.60950565	-0.098721825	-0.5660863	-0.14160538	-0.1573987	-0.48652506	-0.5890846	1.3387175	1.1505966	1.0822201	1.2011847	1.1209943	1.0195148	0.8583495	PGSC0003DMT400075895
CUST_19522_PI426222305	-0.8912235	-0.65825343	-0.62004036	-1.0464691	-0.6649525	-1.4067872	-0.32829666	-0.90618014	-0.12144375	4.3508496	4.115846	3.789633	3.777828	2.524835	4.2795014	4.151441	PGSC0003DMT400023368
GE_BrightCorner	-1.7694994	-1.4422001	-1.5427748	-2.0367706	1.2586617	1.2311482	0.41197443	0.11459017	0.3205037	0.318889	0.22110812	-0.24847381	1.9221544	2.9427855	1.5376184	-0.5566552
DarkCorner	-1.1270448	1.2508584	1.2968086	0.8954713	-1.682323	-1.6850097	-1.4124582	-1.5524535	-2.3188138	1.1947857	1.2825056	0.92645663	-0.38525128	0.2606616	-1.2062294	-0.7896779
CUST_15012_PI426222305	0.12241443	-0.661324	-0.84677714	-0.21494071	-0.64235926	-0.66525054	-0.46410704	-0.8516345	-0.33344054	0.39899364	0.27744517	-0.41042057	0.68195105	0.30259967	0.24467397	0.70361584	PGSC0003DMT400057047
CUST_37807_PI426222305	-0.43349075	-0.16629378	-0.26690674	0.09095192	0.15688801	-0.067542076	0.025016308	-0.46093702	-0.2293086	-0.07780298	0.003661156	0.11058712	0.5731287	1.2309434	-0.006584883	0.37548575	PGSC0003DMT400074637
CUST_17956_PI426222305	5.0679946	4.3458133	2.9653785	3.82421	0.8092716	0.381634	-0.20243359	0.45887804	0.5179379	-1.0919644	-1.547658	-1.9237472	-3.377384	-2.9483252	-4.3584604	-3.0642602	PGSC0003DMT400018279
CUST_8866_PI426222305	-1.5389897	1.2868267	0.9030671	0.43140635	-1.9581299	-2.053882	-0.5760076	-1.4448581	-2.6854339	0.8034272	0.80241424	0.43429565	1.095784	-0.21866012	-1.625781	-1.1409768	PGSC0003DMT400095404
CUST_49089_PI426222305	0.4208797	0.47827402	-0.13627243	0.26320872	-1.6298575	-2.1588192	-1.6715264	-2.2301712	-1.7197151	0.53827316	0.38679567	0.16171615	-1.3390718	-1.3749015	-2.4973009	0.4518827	PGSC0003DMT400002908
CUST_45716_PI426222305	-1.6432886	0.89835995	0.83339995	0.44002786	-1.2419271	-1.122117	-1.1381063	-1.8105934	-1.1807499	0.6871999	0.7830329	0.44617048	-0.7757125	0.50676847	-0.83198524	-0.9268789	PGSC0003DMT400051382
CUST_35877_PI426222305	1.7525917	0.23621774	-1.1202456	-0.5435744	-0.33466244	-0.7019861	-0.56322646	0.22255063	0.123353004	0.44117364	0.6262074	0.36595145	-2.55501	-3.421403	-1.1669524	-0.75611854	PGSC0003DMT400042970
CUST_52542_PI426222305	-0.9017089	0.66583395	0.63537884	0.24803416	-0.42993593	-0.38384676	-0.3597126	-1.1911204	-0.8579893	0.7942298	1.1669921	0.25668225	0.36474872	1.2914591	-1.8058763	-0.6528347	PGSC0003DMT400046545
CUST_52142_PI426222305	0.41868782	-0.13844045	-0.21305339	-0.061251003	-0.79330254	-0.78785706	-0.6740122	-0.5415139	-0.5356555	0.07520708	-0.04748376	0.105493866	1.3672624	1.2576616	0.6695969	1.3363752	PGSC0003DMT400039174
CUST_12662_PI426222305	1.2686324	-0.21914928	-0.5324976	-0.83053845	3.7269616	3.7180543	3.4479742	3.8399572	3.657084	-0.6937742	-0.5722704	-0.90968037	-0.001877308	1.4663094	0.021071672	0.27898678	PGSC0003DMT400087792
CUST_14635_PI426222305	0.5308399	-0.6693015	-0.6730463	-0.7658718	0.47810435	0.58238864	0.20225048	-0.09444547	0.35272288	-0.32458448	-0.554982	-1.0230016	1.5046675	0.8476546	1.0808654	1.7907524	PGSC0003DMT400066616
CUST_31800_PI426222305	-1.5508595	-0.12293998	0.027426481	-0.8508678	0.3446548	0.0926168	-0.21079326	0.12169576	0.1665008	0.5544317	0.64878553	0.010392427	0.26376152	1.0244226	0.62660193	-0.61910576	PGSC0003DMT400061832
CUST_7665_PI426222305	-0.062133152	0.1503175	-0.013042132	-0.05321948	-0.85333014	-0.8645654	-1.1135721	-0.93551826	-0.8362994	0.09598669	0.003407796	-0.115641594	0.4260707	0.18745446	0.6491859	0.8195979	PGSC0003DMT400009588
CUST_14629_PI426222305	-1.421527	1.1068162	1.3845271	0.73149014	-1.0460796	-1.7366257	-1.2568283	-1.6995018	-1.5792196	3.539007	3.1008823	2.6283934	-0.5382457	0.42285466	-0.798501	-1.2040381	PGSC0003DMT400066712
CUST_42174_PI426222305	-1.6896825	0.52661496	0.4991002	0.12241205	-1.417345	-0.9524803	0.48004723	-1.0118964	-1.1960568	0.6657769	0.4709789	0.16945775	0.24532914	1.0971739	-1.1338847	-0.8261328	PGSC0003DMT400031498
CUST_22431_PI426222305	1.5982256	-0.031022072	0.19425423	0.26734892	0.46179438	0.6907439	0.8645458	0.5955548	0.7286148	-0.86997443	-1.0624603	-0.9038207	-0.75988626	-1.3171303	-0.16845822	-0.44612566	PGSC0003DMT400039341
CUST_22897_PI426222305	0.08937502	-0.034653503	-0.20116647	0.13698752	-1.5518405	-1.6712551	-1.9035549	-1.7888305	-1.7494202	0.5605416	0.51336926	0.7138478	-0.21899033	-2.0127673	1.7265749	1.2315935	PGSC0003DMT400021127
CUST_46639_PI426222305	0.15539949	0.6972213	0.22316821	0.044157505	-0.8546057	-0.9263315	-1.285634	-0.8900857	-1.0159678	-0.007269701	-0.02646017	-0.056437332	0.12513447	0.47906375	-0.36742282	0.13315089	PGSC0003DMT400027091
CUST_29964_PI426222305	0.16178417	0.19252522	0.095861115	0.46533808	0.15286064	0.42697	0.522984	0.4237075	0.26462698	-2.5802484	-1.6806355	-1.8439792	-2.271658	-1.4969413	-1.0052958	-1.7077355	PGSC0003DMT400076806
CUST_23038_PI426222305	0.99796635	0.3448576	0.6134996	0.92871404	0.16565251	-0.09911442	-1.2858517	0.3749988	0.22687078	0.047646124	0.056040525	0.049657423	-0.62139845	-1.7368507	0.09668183	-0.13326223	PGSC0003DMT400021122
CUST_3970_PI426222305	-1.8652169	-0.14450629	-0.1410141	0.6273591	-0.002903223	-0.036063433	0.6034744	-0.34041905	0.2405498	-0.026966572	-0.16534536	-0.27972046	2.4950523	1.7174041	0.49330425	-0.24294145	PGSC0003DMT400030880
CUST_31937_PI426222305	-0.3072195	0.90690976	0.28824186	0.9846266	-0.27083826	-0.11246014	-0.40225792	-0.61385536	-0.1676755	0.398616	0.31351042	0.28239584	-0.38569283	0.80430317	-0.77400994	-0.6895132	PGSC0003DMT400034343
CUST_11334_PI426222305	-0.1198318	0.47987595	1.2349583	1.1983107	1.5116181	1.4337249	1.5971587	1.670234	1.9439023	-1.6735363	-1.728981	-1.7816747	-1.8595772	-0.8988527	-2.2457075	-2.5308266	PGSC0003DMT400078431
CUST_25606_PI426222305	-1.0924033	1.1772872	0.72588605	0.33958912	-2.2191393	-2.2259936	-1.9211011	-2.051678	-2.7140398	0.62144107	0.70130175	0.60336494	-0.8288722	-0.22300959	-1.6800995	-0.40066895	PGSC0003DMT400037386
CUST_14474_PI426222305	1.8203863	-0.27030578	-0.6870521	-0.19776027	0.8561013	1.0907421	1.4014959	0.9176769	0.3534813	-2.002202	-2.1655185	-1.983459	0.3253832	-0.12701964	0.9685242	-0.5068183	PGSC0003DMT400066416
CUST_39004_PI426222305	0.86930686	-0.43409887	-0.24431705	-0.043955803	-0.64873743	0.12453413	0.31622696	0.26339912	-0.6085906	-0.31369305	-0.18147755	-0.18841457	0.37179756	-0.27327013	0.21977925	0.6947953	PGSC0003DMT400070319
CUST_42385_PI426222305	-0.1056846	0.006969452	-0.003442764	-0.11747519	-1.0982051	-1.0565784	-1.1758046	-1.344315	-1.0843263	0.5551736	-0.20636272	0.15211105	0.7667365	0.46747422	0.16058755	0.5981693	PGSC0003DMT400052885
CUST_6065_PI426222305	-0.451967	-0.16130488	-0.1493992	-0.4403212	2.2920291	2.2296126	2.1190667	2.2064245	2.084774	-0.28688917	-0.1759301	-0.5026265	0.44503653	1.4062365	-0.10378504	-2.047005	PGSC0003DMT400010693
CUST_52478_PI426222305	-0.44419327	0.82593495	0.23165758	-0.24344738	3.0243304	4.3780336	4.3939667	4.2026715	4.4783115	-0.2592976	-0.15035622	-0.47473884	-1.6898625	-0.40336466	-2.5374694	-2.3612764	PGSC0003DMT400080980
CUST_32068_PI426222305	-1.9999365	0.5750086	0.29792118	0.8644182	-0.9255495	-0.43544078	0.9424696	0.66818404	-0.5095751	0.21931712	0.10721842	-0.06358274	0.1262219	0.3113866	-0.1134789	-2.09033	PGSC0003DMT400080455
CUST_35465_PI426222305	-2.0842147	-0.1608216	-0.03115479	-0.5132613	0.6479635	0.921396	1.791179	0.9572723	0.3576665	-0.28346333	-0.17258883	-0.50467664	1.7065539	1.8614798	1.0760462	-1.0522586	PGSC0003DMT400032504
CUST_48724_PI426222305	0.6719043	-1.0395442	-0.60988003	-0.11168488	1.6128011	1.5152943	1.4683111	1.5656478	1.5699852	-1.2884451	-1.5979887	-1.5452954	0.49713683	0.46202302	-0.68998814	-0.58806795	PGSC0003DMT400048279
CUST_51740_PI426222305	-0.6374653	0.5188702	0.5388033	0.16947238	0.2754047	0.30268598	-0.5623827	0.64904785	-0.23633981	0.39809433	0.5143568	0.17654133	-0.75304675	1.655862	-1.4324968	-1.1526464	PGSC0003DMT400087798
CUST_45735_PI426222305	1.8430144	-0.20908912	-0.28923893	-0.14206441	-0.07987976	-0.051638603	-0.08329487	0.0207026	0.024148941	-1.1279926	-1.4575409	-1.4123181	-0.3807888	0.7555876	0.9982891	1.4255105	PGSC0003DMT400055643
CUST_31374_PI426222305	-2.5829995	-0.06735444	-0.2595775	-0.5917461	-1.9763277	-1.0831738	-0.5210686	-0.8272984	-1.0934412	2.5237234	1.6478153	1.9977194	3.1789525	0.3586023	5.092496	3.9184923	PGSC0003DMT400034931
CUST_33627_PI426222305	-0.90423393	0.7981288	0.18483543	-0.18072002	-0.3187182	-0.15362883	0.42715955	-0.410501	-0.422235	0.039693195	0.1495943	0.051455814	-0.77460027	1.0631388	-0.18971682	-1.7634449	PGSC0003DMT400078767
CUST_43075_PI426222305	1.0973787	0.12604697	-0.25205627	-0.22966623	-0.6853211	-0.4089198	-0.03852582	-0.18211651	-0.10929561	0.36091408	0.5066436	0.55858755	0.33816147	-0.48628592	0.8112998	1.7721118	PGSC0003DMT400045758
CUST_42366_PI426222305	-1.4620275	0.692694	0.45800766	0.08759514	-0.48081398	-0.20014668	0.19407225	0.26155663	-0.37479138	0.30493388	0.53336173	0.08965667	-0.64971876	0.20820451	-0.44532537	-1.2668332	PGSC0003DMT400090796
CUST_34359_PI426222305	1.4575108	-1.3813729	-2.843457	-1.2716041	-0.7050557	0.13351822	0.121192455	-0.21664047	-1.2078314	0.1583813	-0.17101908	-0.06672239	0.43743658	0.31120038	0.18697667	0.22897673	PGSC0003DMT400086432
CUST_573_PI426222305	-1.9275756	0.036138218	0.07012526	-0.28015152	1.8002536	1.5868828	1.9943044	1.9997907	1.6032441	-0.07777516	0.029797873	-0.18250783	0.16752768	-0.49771047	-0.9353914	-2.1553342	PGSC0003DMT400090536
CUST_47032_PI426222305	0.46465912	-0.8305552	-0.5319598	-0.5122785	0.077583075	0.4465096	0.34793162	0.3123219	1.1398265	-1.3405145	-1.6088203	-1.3748808	0.8178828	0.66449785	0.8682828	-0.101089716	PGSC0003DMT400079611
CUST_39830_PI426222305	-0.35242328	-0.41539025	0.19199507	0.103833914	-0.52993894	-0.2003529	-0.34453225	-0.39861178	-0.28045487	1.173338	0.78820014	0.8890696	0.2233746	0.40334392	-0.23255444	0.05039032	PGSC0003DMT400047610
CUST_23789_PI426222305	0.6191941	-1.2698914	-1.3668579	-1.7768087	0.7680278	0.27285385	0.8238759	0.47763252	0.5078771	-0.49098453	-1.6579822	-0.8362785	2.818219	3.1086354	2.3955774	-0.40823516	PGSC0003DMT400021221
CUST_18862_PI426222305	-1.7496661	0.6356004	0.6781597	0.3047533	-2.2732575	-2.272548	-1.2554269	0.22037268	-2.775028	0.5252307	0.6308861	0.30081463	-0.89461446	0.36244702	-0.22428918	-1.5496632	PGSC0003DMT400096678
CUST_13851_PI426222305	-1.5074468	0.881584	1.0892426	0.5466334	-1.8310738	-1.5055568	-1.6468406	0.490911	-1.8535268	0.94931144	0.88830596	0.54184836	-0.6539576	0.6314205	-1.4800467	-1.307949	PGSC0003DMT400093045
CUST_37618_PI426222305	-1.2743144	0.7786134	0.8247387	0.4499688	-0.41992593	-1.6404309	-1.524663	-1.9715526	-1.0686808	0.66961604	0.7746956	0.44995213	-0.75190926	1.0908921	-0.83836055	-1.4046141	PGSC0003DMT400085521
CUST_20052_PI426222305	0.09923395	0.15449238	-0.1712203	-0.11738968	1.5488179	2.0412984	2.4806337	3.2168632	3.1580944	-0.7919833	-0.9195924	-1.2150116	-0.13352263	-0.7647791	1.1614022	-0.73731154	PGSC0003DMT400049365
CUST_20274_PI426222305	-1.6425991	3.348626	3.3458612	3.2423885	-1.7001193	-2.0151916	-1.0385022	-0.93112755	-2.4778416	2.2959409	2.0834205	2.6927414	-1.7911453	-0.49730456	-2.6129766	-2.2686327	PGSC0003DMT400019523
CUST_12507_PI426222305	-3.8354263	-1.7739912	-0.08901969	-0.1657207	-0.96100473	-0.9253707	-0.9382484	-1.1769176	-1.8696954	0.78009313	0.9022445	0.8311236	1.2607441	1.2702355	1.4472518	0.7529164	PGSC0003DMT400063439
CUST_28271_PI426222305	-1.9619198	-0.22967546	-0.1746753	-0.44279385	1.2020175	1.8333166	2.248907	2.4781082	1.8543274	-0.28878927	-0.23196411	-0.55322105	1.2102628	0.1252935	1.2176616	-0.045097988	PGSC0003DMT400044405
CUST_27341_PI426222305	0.9448349	0.06934055	-0.33193636	-0.30674982	2.1215758	1.7794957	1.6926713	1.576623	1.69243	-0.3386391	-0.3853135	-0.7127579	-0.1539948	0.26603723	-0.83919406	1.4239436	PGSC0003DMT400093764
CUST_39142_PI426222305	-1.1857029	0.55096275	0.6082236	0.23024957	0.32080984	0.01057291	0.63023615	-0.25907636	0.0631454	0.4456563	0.5480692	0.21958669	-0.9836912	0.052934647	-1.798773	-1.6269735	PGSC0003DMT400089787
CUST_47325_PI426222305	-1.544145	0.10264921	0.119119965	0.17820263	-1.5623872	-1.8802345	-0.97733927	-2.286428	-1.5731854	1.5046452	0.23726368	0.30925274	0.5490551	1.1292279	-0.1937468	2.1635747	PGSC0003DMT400059282
CUST_28069_PI426222305	2.2801983	0.6108205	0.044380505	1.0863765	0.4773984	1.3597298	0.5763521	1.3098412	0.8323016	-3.8543205	-3.5638278	-3.819927	-3.6738856	-4.5618734	-6.0168657	-5.0917106	PGSC0003DMT400004253
CUST_47169_PI426222305	-0.7927143	-0.074829735	-0.009401639	-0.39226642	2.4877555	2.4889987	2.3631845	2.4143648	2.3527179	0.111965336	-0.073512234	-0.20549886	-1.3951385	0.756371	-2.4195733	-1.7778322	PGSC0003DMT400097605
CUST_37777_PI426222305	0.3625431	-0.09260305	-0.2947874	-0.40364742	-1.1994171	-0.5614891	-0.49440718	-0.4194455	-0.7444267	0.33402538	0.30407524	0.35059038	0.22329617	0.3479402	0.32784057	0.5704629	PGSC0003DMT400077018
CUST_1659_PI426222305	-0.019593397	0.1666859	0.27817884	0.2118489	-1.4097943	-1.603051	-0.77762246	-1.4648576	-1.0551748	0.6511507	0.6774041	0.38097158	-0.37798262	-0.37085724	-0.81737304	0.021255016	PGSC0003DMT400061185
CUST_41352_PI426222305	0.5563731	0.6074236	0.5494111	1.0493625	0.045057297	-1.2231822	-1.333107	-0.33274865	-0.5537915	-0.16645908	-0.27208805	-0.36268806	-2.0314271	0.4968921	0.8328345	-1.224491	PGSC0003DMT400079495
CUST_43019_PI426222305	-2.0964906	0.22428353	1.3108	0.09793726	3.5764465	1.8915982	3.4074025	2.1242313	2.530338	-0.4103271	-0.4330325	-0.5538788	0.90203285	1.2514873	-0.9911432	-1.8514962	PGSC0003DMT400018907
CUST_24419_PI426222305	-0.9954241	0.63204974	0.7013006	0.48815808	-0.93471956	-1.7517118	-0.9493203	-1.6570501	-2.7956176	0.52966803	0.6295536	0.31485733	0.10164583	0.30713725	-1.3450642	-1.1273421	PGSC0003DMT400035721
CUST_16542_PI426222305	0.11054206	0.88010556	-0.09259359	0.41606942	-0.08102417	0.089542866	-0.07519102	0.049331903	0.26887655	-0.37548408	0.3074464	0.0393126	-1.3931648	-0.60220146	-1.3966882	-0.2978333	PGSC0003DMT400069609
CUST_36615_PI426222305	-0.6929739	0.33800235	-0.118638195	-0.3192706	-3.5614383	-3.6388063	-3.9183733	-4.1182942	-3.282955	1.0828776	1.2612805	0.8880003	0.19675589	0.5667174	-2.1540294	0.81948614	PGSC0003DMT400061686
CUST_14671_PI426222305	0.23943488	-1.0148306	-0.73857117	-0.7488006	-0.2696836	-0.2251916	0.10323334	-0.045165062	-0.3623886	-0.49267545	0.11440817	0.32393742	1.2532034	1.3440275	0.56044793	0.9371703	PGSC0003DMT400066134
CUST_6880_PI426222305	-1.3700064	0.99719936	1.0726031	0.68602353	-1.9397299	-1.7060347	-0.96750164	-1.7911353	-1.6356063	0.8957181	0.9946262	0.6691561	-0.32183003	0.62795675	-1.3553357	-1.1814723	PGSC0003DMT400096414
CUST_38992_PI426222305	-1.501197	0.5757343	0.65209675	0.26679897	-0.9522319	-1.6053896	-0.3983853	-2.2148576	-0.8788831	0.47429132	0.5732188	0.33818865	-0.49998546	2.0041704	-1.305578	-1.5028304	PGSC0003DMT400070344
CUST_659_PI426222305	-1.9389688	-0.23135932	-0.16278155	-0.210042	1.4611065	1.3469121	1.549125	1.120795	1.2378144	-0.23209333	-0.24249108	-0.5580929	1.0149684	2.5792007	0.19237971	-2.0985258	PGSC0003DMT400089739
CUST_50553_PI426222305	1.5729423	-0.6390562	-1.1521972	-1.3600365	0.82000685	1.2587562	1.4045866	1.2438977	0.41672325	-1.2508701	-1.2327423	-1.5448574	0.18763041	0.57544863	-0.46547842	0.7757265	PGSC0003DMT400016600
CUST_23484_PI426222305	0.061843395	-2.242717	-2.959088	-2.8651893	0.04557085	0.43595123	0.5843084	0.44536328	0.7819462	-0.69117624	-2.4814003	-1.655177	2.986507	2.7701542	1.97385	2.3771152	PGSC0003DMT400035668
CUST_10655_PI426222305	0.92899495	1.3177165	-0.13523118	0.29518685	-0.6726122	-0.32712078	-0.548841	-0.43633032	-0.34972954	-0.36099133	-0.23192103	0.02935489	1.0438757	2.1520371	-1.3130229	0.6036649	PGSC0003DMT400031567
CUST_27196_PI426222305	-1.9181594	0.65205127	0.31548867	-0.08750995	0.053699017	-1.1048315	-0.5197127	-0.3727448	-0.73293614	0.14911	0.5199496	0.28091988	0.42733216	1.7079561	-2.1140141	-1.7873216	PGSC0003DMT400089301
CUST_16418_PI426222305	-0.6136796	0.12516911	0.13139503	0.3092133	0.548203	0.79581404	0.46509933	0.5505872	0.8030219	-0.2830766	-1.0143576	-0.8128688	0.046622515	-0.5121033	-0.28905463	0.22440688	PGSC0003DMT400060713
CUST_6153_PI426222305	-1.7132406	0.67717314	0.738972	0.34803167	-1.19065	-1.5914333	-0.66478014	-1.5785625	-1.2247791	0.8602255	0.6550824	0.331385	0.18713117	-0.26864386	-0.8210945	-1.5277668	PGSC0003DMT400022551
CUST_50986_PI426222305	-1.2045459	-0.6806848	-0.5035462	0.05362455	-0.26188183	-0.16559315	-0.46422696	-0.6707394	-0.44245434	1.8429762	0.69743735	1.3879038	2.2005901	1.5685916	2.5190475	2.1867168	PGSC0003DMT400059910
CUST_24910_PI426222305	-1.0745709	0.05632631	0.013179541	-0.07935008	-0.9712944	-1.3550932	-0.8648219	-2.221923	-0.9160428	0.9274315	1.7974997	1.8779291	0.21259141	0.58130074	0.022110224	0.359265	PGSC0003DMT400006161
CUST_42915_PI426222305	-1.3262666	1.0474585	1.1297606	0.7373956	-1.2763057	-1.8549688	-1.5671673	-1.767802	-2.0241823	0.945584	1.0445508	0.72147226	-0.5287287	1.2001086	-1.3189719	-1.1418281	PGSC0003DMT400097578
CUST_30585_PI426222305	-1.6717631	0.81991416	1.2499326	1.1480013	-0.1106689	-1.3785665	-1.6573038	-0.7525346	-0.27965713	0.60245657	0.7119915	0.41283798	-0.87534523	-0.23353076	-1.6650963	-1.0210539	PGSC0003DMT400018700
CUST_5693_PI426222305	-0.012587388	-0.81165045	-0.5331092	-0.5261963	0.26673746	0.089025974	-0.27137804	-0.20922375	0	0.12632005	0.12223768	0.030459246	0.47770166	0.90467143	0.8331511	0.42548004	PGSC0003DMT400006945
CUST_45610_PI426222305	0.5422316	0.6500919	0.058572214	0.2821268	-1.710634	-1.8391526	-1.9858077	-1.8874013	-2.290096	0.47953424	0.21227081	0.14036632	-1.0243495	-1.0235372	-1.263938	0.011329095	PGSC0003DMT400043555
CUST_21195_PI426222305	-0.48965812	-1.0862285	-0.86996645	-1.0605295	0.9274652	1.0755997	0.78991175	0.7802665	0.40695238	-0.3633964	-0.20727928	-0.9856625	0.6111162	1.4572241	0.56036687	-0.9359293	PGSC0003DMT400020114
CUST_14147_PI426222305	1.7802414	1.853846	0.83886266	1.1286786	0.25411916	0.2736051	-0.36979842	-0.3663795	-0.001382113	-0.7592215	-0.89317554	-0.8259256	-0.3552158	0.13266087	-1.4040024	-0.014856736	PGSC0003DMT400060458
CUST_28837_PI426222305	0.4533244	-0.086570024	-0.13322155	-0.25523767	-0.87899923	-1.3355901	-1.1033332	-0.8425541	-0.092316866	-0.19165222	0.1438334	-0.065444864	0.5169313	0.63852215	0.6863539	0.20184572	PGSC0003DMT400083035
CUST_30859_PI426222305	-1.3442068	1.3115102	0.7385111	1.173162	-0.7111418	-0.5806265	-1.63522	-1.1577303	-0.7183087	0.2451315	0.5516769	0.6192749	-1.2366381	1.2016406	-1.0724847	-0.20321195	PGSC0003DMT400037983
CUST_33270_PI426222305	0.66404206	0.31229043	0.24419777	0.23498972	-0.25891137	-0.50150275	-0.8676965	-0.980901	-0.606622	-0.25299367	-0.281924	-0.17079075	0.1074059	0.23726034	-0.110033035	0.58988184	PGSC0003DMT400017831
CUST_5793_PI426222305	0.6464448	0.827944	-0.58488005	0.90765333	0.23439407	0.9912143	1.5682983	1.4283166	0.65995884	-0.47232422	-0.36515316	-0.46416393	-2.8551416	-2.6735072	-2.7249439	-0.42729393	PGSC0003DMT400006915
CUST_11482_PI426222305	-0.5575064	-2.3822587	2.3201377	0.9310768	3.2113986	2.8568487	1.3404326	2.3725882	2.078827	-1.3021594	-0.16630952	-0.106514454	-0.34129572	0.17073536	-0.29690862	-0.24798854	PGSC0003DMT400010632
CUST_2319_PI426222305	-0.23407586	-0.59651643	-1.2993588	-1.357079	1.1182225	0.6892421	0.81159854	0.26991725	1.2692804	-0.44621596	-1.039867	-0.76703185	4.1131487	3.5793283	1.7404454	1.7995163	PGSC0003DMT400092578
CUST_41155_PI426222305	-0.95583534	0.58019733	0.6636405	0.5271252	-0.2375145	-0.6158123	-1.6661673	-2.2668114	-0.76147985	0.47566858	0.57827884	0.27886343	-0.5175178	-0.020278692	0.24958873	-0.17013216	PGSC0003DMT400004381
CUST_50611_PI426222305	-2.7653706	-0.32316318	-0.6639841	-0.8282388	-0.04718232	-0.036277056	-0.951144	0.16111517	-1.2729175	2.5211465	1.1942105	0.7817252	2.7180102	0.6894927	1.1359708	3.283725	PGSC0003DMT400065524
CUST_51801_PI426222305	0.011086464	-0.78854114	-0.15962887	-0.10288191	-1.3566735	-0.4510243	-1.2800968	-0.93328357	-1.2257705	1.1400137	1.0338326	1.233256	0.3271773	0.42625475	1.5588176	1.0131787	PGSC0003DMT400034293
CUST_24136_PI426222305	-0.69680005	0.3506724	0.1593194	0.20487754	-1.7756922	-2.477623	-1.3399496	-1.7804904	-0.5649531	0.17352073	0.16395204	0.21311633	-0.8889735	-0.13613415	-1.6638317	0.3079308	PGSC0003DMT400049048
CUST_5488_PI426222305	1.2492332	-0.79760486	-0.11580976	0.1446069	-0.42807102	0.4559989	1.266716	0.9577837	0.4677062	-1.2960202	-1.249239	-1.0233074	0.11881161	-0.4846325	-0.20052648	0.002528508	PGSC0003DMT400007010
CUST_680_PI426222305	-1.1343464	0.72610813	0.42952847	0.21089514	-2.8709168	-3.0974655	-2.8350317	-2.9243243	-2.7265043	0.9410889	1.2458584	0.92607206	-0.6151717	-0.11315608	-1.4476504	-0.05150644	PGSC0003DMT400041092
CUST_49363_PI426222305	-0.85248405	1.0113697	-0.27634096	0.24934833	-1.2905998	-1.4968474	-0.99826694	-2.0566914	-1.7982337	1.5518752	1.2503648	1.038117	-1.2546775	0.18412757	-1.3477829	0.18071683	PGSC0003DMT400031057
CUST_33605_PI426222305	0.45772567	0.029298624	-0.25265774	-0.08474461	-0.65468836	-0.25938702	0.02548933	-0.09363365	-0.20966387	-0.17061345	-0.09276438	-0.07519388	1.3143177	0.919564	0.91354156	0.7881163	PGSC0003DMT400078713
CUST_41338_PI426222305	-2.6668491	0.16560745	-0.19888766	-0.63485366	-1.1638477	-0.7651868	-1.6109369	-1.0930564	-0.9620497	1.3766775	0.96476793	1.154445	3.575944	0.21557713	4.753587	2.4117644	PGSC0003DMT400079533
CUST_35314_PI426222305	-1.3133433	-0.2706891	-0.09965682	-0.03549838	0.17425823	0.10116935	0.022862673	-0.2616222	-0.22494745	0.84672	0.3176701	0.60515827	1.3798442	3.5051916	-0.11296797	-0.4535029	PGSC0003DMT400048498
CUST_52477_PI426222305	-2.092385	0.44999647	0.743036	0.5528787	-0.36914206	0.081227064	-0.67464685	0.22602105	-0.6306546	1.0166445	1.9498912	1.6084038	-2.9739397	-0.9178616	-3.5497494	-2.5673447	PGSC0003DMT400080982
CUST_37453_PI426222305	-0.32758126	-0.7977745	0.05909316	-0.13612191	0.4651456	0.5673139	0.034307957	0.8963151	0.49376273	-0.36509275	-0.83713084	-0.45975527	0.45035195	-0.7649312	2.0776894	0.85288554	PGSC0003DMT400078957
CUST_12228_PI426222305	-0.9914648	0.12067684	-0.013046742	-0.15165298	0.47915912	0.27733207	1.3713012	0.54232836	0.5975137	-0.067042194	-0.08202664	-0.3893288	-0.87982273	0.10541439	-0.035558224	-1.1187724	PGSC0003DMT400094788
CUST_23148_PI426222305	-0.59615165	0.67307633	0.7897956	0.31447855	-0.68685555	-1.1382811	-0.17648101	-2.2227619	-1.8688343	0.98292637	0.8357269	0.44049835	-0.9905443	0.8809762	-1.7027221	-0.493395	PGSC0003DMT400026672
CUST_323_PI426222305	-0.19617923	0.022908052	0.09427484	-0.31072536	0.6754801	0.80832696	0.51801467	0.28686333	0.29348254	-0.08322986	0.48770142	-0.16793013	-1.6167855	-0.47088385	-1.7875838	-1.720705	PGSC0003DMT400093864
CUST_36726_PI426222305	-0.9800951	1.1757399	0.8134451	1.173679	-1.9990938	-1.295526	-0.8158817	-2.1310315	-1.8375549	0.60289365	0.74302053	0.45318604	-0.9028418	0.19322562	-1.7054727	-1.5020481	PGSC0003DMT400004053
CUST_51620_PI426222305	-3.2420616	1.9249433	0.18278463	0.013541301	2.6020625	2.3285048	2.4623225	3.323183	2.8755062	-0.9530253	-1.5110601	-1.3395952	-0.98128676	0.24303007	-0.086830616	-1.3774999	PGSC0003DMT400053852
CUST_10687_PI426222305	-0.599425	-1.4639648	-0.36462975	-0.7844679	0.018381834	-0.005387783	-0.096524715	-0.31099653	-0.17161894	0.6087697	0.66760224	1.2094616	1.5591073	1.8509476	0.33837628	0.66974163	PGSC0003DMT400032081
CUST_52176_PI426222305	0.440621	1.0201131	0.17618394	1.0384295	-0.86219406	-0.99422336	-0.27836943	-0.730706	-0.7457149	-0.115776934	-0.25314435	0.35307193	-0.9163655	-0.9968518	-1.0497999	0.7266123	PGSC0003DMT400028423
CUST_18658_PI426222305	-0.13221598	1.3565117	-1.7527581	1.6045237	2.9587111	2.787047	2.711228	2.8236356	2.7811384	-2.6013124	-2.3869438	-2.1126606	-0.12870693	0.48275495	-0.24221182	-1.3506948	PGSC0003DMT400097606
CUST_18111_PI426222305	-1.233044	0.9860628	1.0583051	0.65701836	-2.0828602	-1.4717164	-1.5220232	-1.8815	-2.5503426	0.88201714	0.9950924	0.6748174	-0.22237253	-0.025487185	-1.4711442	-0.35358992	PGSC0003DMT400093517
CUST_44085_PI426222305	-1.0563813	0.8708291	0.66077614	0.23756106	-2.4809797	-1.1896796	-2.1213489	-0.46349525	-2.1468499	0.47968912	0.5987177	0.633468	-0.672668	0.088958025	-1.8701708	-0.40387216	PGSC0003DMT400055155
CUST_9281_PI426222305	-0.4931302	1.2592639	1.123001	0.7523907	-0.5886116	-1.5675964	-0.91333556	-1.9080365	-1.9270434	1.3315395	1.035089	0.91863793	-0.6929989	-0.053307056	-1.47527	-0.84535915	PGSC0003DMT400058887
CUST_23610_PI426222305	1.3801914	0.33551502	2.2080715	2.0005543	1.03584	0.53439474	0	0.89474106	0.6021986	-1.7755245	-0.85931873	-0.81925964	-2.0542362	-1.3292809	-2.5855367	-1.4581922	PGSC0003DMT400023804
CUST_17077_PI426222305	0.65288186	0.3422412	0.57957464	0.89828086	-0.7942219	-1.405587	-0.7412634	-1.2808926	-1.0706251	-0.014806032	0.19640231	1.1172456	-0.089500666	-0.6035981	-1.1760662	0.5867792	PGSC0003DMT400018447
CUST_4463_PI426222305	-0.36925712	0.16913652	0.17115164	-0.34283623	-1.6584053	-1.6755438	-2.1374278	-2.475861	-2.714795	1.6330514	0.9576399	1.5930066	-0.39213777	-0.41098237	-0.50556326	0.9382963	PGSC0003DMT400007770
CUST_11206_PI426222305	0.4564371	-0.3089725	-0.18820651	-0.5501911	2.5033264	2.3993356	2.600793	1.8264692	2.1677547	-0.59777004	-0.48487267	-0.49692488	1.0268987	1.6043074	0.30863976	-0.38231167	PGSC0003DMT400085545
CUST_16287_PI426222305	-0.9657404	-0.0496548	-0.037151337	-0.47124767	-3.1770942	-3.117271	-2.8218865	-2.1206822	-3.6354856	1.4134855	-0.089344345	1.0279775	1.2863138	0.8660735	0.97191906	2.2933614	PGSC0003DMT400016270
CUST_51082_PI426222305	-2.7947502	2.6919873	3.9283667	3.2594779	3.8430014	5.1687713	4.4346027	5.2748394	4.9923553	-0.48341075	-0.26416007	-0.56633383	-2.023155	-0.9418223	-2.8493903	-2.62756	PGSC0003DMT400031196
CUST_31370_PI426222305	-2.017186	2.7494538	3.066651	2.755804	-2.2383032	-2.5457952	-0.7821717	-2.574749	-2.258959	4.0460167	3.336274	3.65522	-0.61174953	0.45622647	-1.3664024	-1.845943	PGSC0003DMT400034883
CUST_11696_PI426222305	-0.5887577	-1.9153413	-2.1707308	-1.8232096	-0.06804657	-0.096821785	-0.17468262	-0.050651073	-0.39867115	0.3100451	0.42838398	0.5379526	1.8889236	1.6373103	1.1649148	1.6508034	PGSC0003DMT400046562
CUST_10667_PI426222305	-0.9660174	0.13594961	0.70933753	0.6761095	0.3363428	0.40879822	0.36264753	0.13151717	1.3839905	-0.43585682	-0.11012173	-0.5330327	-0.845078	-0.018785	-0.46020198	-3.2495816	PGSC0003DMT400032041
CUST_14971_PI426222305	-5.36508	-1.9932584	-0.4591349	-1.7536429	-0.16840172	0.23513436	0.8433118	1.1011162	0.57715464	0.20114724	1.0037686	1.0289749	-1.0360916	-3.1657696	-0.16972828	0.5151439	PGSC0003DMT400057398
CUST_22023_PI426222305	-0.60742956	1.4878699	0.022522846	1.2069622	0.9886625	1.5503237	0.97757745	1.6349432	1.2306569	-3.0389183	-3.0903387	-2.5491936	-0.51715636	0.46682167	-0.9488199	-1.1469619	PGSC0003DMT400042100
CUST_33569_PI426222305	0.08267435	-0.66762096	-0.6886746	-1.0672026	-0.22859716	-0.66838217	-1.09759	-0.89060307	-0.5545993	0.0942173	0.058355015	0.057923	1.5121512	1.4582555	1.4588606	1.6222082	PGSC0003DMT400045408
CUST_35947_PI426222305	0.19191329	0.60138196	0.2666788	0.4895636	-0.49311876	0.26474762	0.5354934	0.9470172	0.26168203	-3.7248142	-4.083062	-4.3415647	-2.5436409	-3.045647	-2.8004205	-4.7095423	PGSC0003DMT400080922
CUST_22667_PI426222305	2.0190988	1.416212	0.28400436	0.035063904	0.30271006	0.7609525	0.25808525	0.52270746	0.65625	-1.9544402	-1.8285657	-1.5701934	-1.2667084	-0.15036607	-3.1639519	-1.2071697	PGSC0003DMT400077961
CUST_52541_PI426222305	-1.094206	-1.8265462	0.21692514	-0.3236216	-0.7663431	0.039741993	-0.2157383	0.03959942	-0.41543818	0.12383922	1.2698842	1.6040692	0.7666359	1.2449415	-1.6181962	0.5459962	PGSC0003DMT400046543
CUST_48259_PI426222305	-2.806058	-0.36499095	-0.032065947	-0.68872935	0.99336934	0.99499226	1.5251358	1.0566776	0.9327791	0.080622435	-0.31080747	-0.6589957	0.87576294	0.7344208	1.7919943	-2.270345	PGSC0003DMT400002718
CUST_6056_PI426222305	-1.2026968	0.35398975	0.42794213	0.025870482	0.003033638	-1.0422602	0.6288538	-0.9011586	-0.54706216	0.27722168	0.38913837	0.05548684	0.62680054	2.1647344	-1.0280683	-1.0705205	PGSC0003DMT400088945
CUST_4899_PI426222305	-1.3185043	0.25763893	0.5274494	0.04763301	-1.3488741	-1.5071437	-1.0533576	-1.838614	-0.6154337	0.18332894	0.2947906	-0.04247284	1.1768918	2.3463604	1.967798	-0.49970928	PGSC0003DMT400065043
CUST_3261_PI426222305	-0.040627003	-0.1741128	-0.17137194	-0.18751128	-1.1128206	-0.8217764	-0.9251065	-1.0036974	-1.0878887	0.7007511	0.45501724	0.59721327	1.3497715	1.4125941	0.88284564	1.3348842	PGSC0003DMT400000479
CUST_46293_PI426222305	0.12424771	-0.6127321	-0.41820797	-0.36585918	0.09591675	-0.001442432	-0.19250393	0.10172796	0.10255718	0.24807978	-0.11535088	-0.08314117	1.6715798	1.7176836	1.4292347	1.2344378	PGSC0003DMT400040763
CUST_4654_PI426222305	-2.040922	-0.1162084	0.48444447	-0.07753245	-3.3370302	-3.0263762	-3.3376908	-3.6008644	-3.6607435	5.386667	5.8260365	5.4600067	4.3006554	-0.75654864	7.2711926	6.250056	PGSC0003DMT400020833
CUST_18200_PI426222305	-0.23212354	1.1339763	0.63168067	0.5411477	-1.1915908	-1.2850559	0.008491278	-0.37223887	-0.8693888	0.3412126	0.48898825	0.48860088	-1.2105033	1.1084689	-1.0578322	-0.76101846	PGSC0003DMT400055101
CUST_5268_PI426222305	1.566022	1.3553389	2.3876843	1.1763066	0.9433706	1.735672	0.16182423	-1.9331224	-2.2808673	-1.4655023	0.7281585	-0.95037633	-1.8695416	-1.5606112	3.9467404	-2.875169	PGSC0003DMT400009330
CUST_34978_PI426222305	-1.6619068	-0.9894869	0.644025	-0.20330207	2.1243944	2.993394	2.168517	2.568128	2.4288702	-1.8339123	-1.8308882	-1.3311745	0.25010014	0.67577505	-0.9744265	0.21143198	PGSC0003DMT400053693
CUST_45054_PI426222305	-3.2384598	-0.35062551	-0.58964807	-0.9973071	-0.57186985	-1.5279415	-0.28725505	-1.8242192	-0.7082591	6.1323514	5.620996	5.459328	6.7037945	4.3564606	4.7493725	7.9458537	PGSC0003DMT400027392
CUST_13389_PI426222305	-1.8446475	0.57698745	0.6665993	0.2623898	-0.4852109	-0.93859196	-0.24591136	-1.7176745	-0.48190045	0.529459	0.63096493	0.2841228	-0.50896096	1.9797838	-1.0567248	-1.297027	PGSC0003DMT400085291
CUST_4659_PI426222305	0.9807251	-0.22594388	-0.13942225	0.05248626	1.0749111	0.9820807	0.8780279	0.6342387	0.601356	-0.09065548	-0.17502832	-0.48190832	-0.70137286	0.9659054	-1.5931771	-2.2117195	PGSC0003DMT400048175
CUST_37185_PI426222305	-0.10536543	0.7766981	1.0920305	1.2034773	-0.31791544	-0.59357595	-0.30611134	0.13950586	-0.006305695	0.09932772	0.25448766	0.042602856	-0.64053965	-0.6713104	-0.86230373	0.5131232	PGSC0003DMT400030047
CUST_34885_PI426222305	-0.3865811	0.6452904	0.62475854	0.5313039	-0.45337677	-0.67170215	-0.2740538	-1.7324057	-0.61577225	0.6940015	0.8626115	0.39528942	-0.28863406	1.3114077	-1.7738242	-1.4551505	PGSC0003DMT400073296
CUST_24832_PI426222305	-2.1790078	-1.7062521	-0.3519744	-2.0601594	-1.002522	-1.2511244	-0.75580335	-0.8520014	-0.20933199	3.3246546	3.9559433	3.6482182	3.380791	2.941564	3.3653173	2.5197544	PGSC0003DMT400024052
CUST_40405_PI426222305	-0.4954753	-0.14282815	0.6324908	0.53160554	-1.808728	-2.103305	-2.3596485	-2.5163505	-1.8955476	0.9314229	1.2770449	0.9999259	-0.8145015	-0.49622	-1.1243153	1.0118799	PGSC0003DMT400061577
CUST_25065_PI426222305	0.37296867	0.72189635	0.6956954	0.13869826	-1.0985446	-1.3667402	-2.112162	1.2262185	-1.1983762	3.0104177	3.2893674	2.6554067	-1.0172484	-0.4440658	-1.850852	-0.9129841	PGSC0003DMT400059295
CUST_34733_PI426222305	-0.6889701	-0.28710365	-0.1590368	-0.64863664	1.131238	0.8424578	0.82315993	0.45261025	0.6409929	-0.46753994	-0.15724897	-0.30998483	2.2037017	1.7393446	0.9235382	-0.3922147	PGSC0003DMT400009794
CUST_10248_PI426222305	-0.5135811	-0.29122162	-0.5444967	-0.2682403	-0.7217057	-0.6982925	0.056264877	-0.46068716	0.10372114	0.3041668	0.25666904	0.03654353	0.22996569	0.4810481	0.63385606	0.19197004	PGSC0003DMT400029146
CUST_51426_PI426222305	0.20877314	-0.27243376	-0.49855185	-0.16063833	-0.09514952	-0.2444601	-0.09087038	0.018021107	-0.059811592	0.1418732	-8.85E-05	0.090513706	0.33587313	0.1839881	0.20592332	0.21114588	PGSC0003DMT400034043
CUST_11728_PI426222305	-0.04541715	-0.78147125	-1.0087405	-1.0174328	0.68408585	0.57969666	0.39997196	0.34535384	0.9472151	-0.4299822	-0.83555394	-1.3383398	0.9020281	0.97630095	1.5763507	0.6234684	PGSC0003DMT400046810
CUST_40220_PI426222305	0.1903766	-0.51745206	0.3414731	-0.18861707	1.1369438	-0.10091829	-0.018702745	0.5101826	1.5217917	-0.61086446	0.24340837	0.06959152	0.73620915	0.67268646	-0.45729756	0.48102602	PGSC0003DMT400076881
CUST_35881_PI426222305	1.08897	-0.19240753	0.03155144	0.499854	-1.3081319	-2.1039944	-1.7288699	-1.7472746	-1.1610901	0.99665314	0.8336877	0.017237902	-0.3447914	-0.5688033	-0.796087	0.60443026	PGSC0003DMT400042926
CUST_23293_PI426222305	-0.09928179	-0.66779995	-0.16727655	-0.28816557	-0.19216251	-0.5496404	-0.47211027	-1.0828156	-0.42449737	0.192712	0.42836714	0.6188607	1.7162161	1.6267529	0.8084829	1.1484793	PGSC0003DMT400010141
CUST_22828_PI426222305	-2.2903771	0.5104849	0.17135493	-0.20900218	-0.13673115	-1.0186903	-0.28257346	-2.0779724	-0.4120729	0.46586528	0.13677771	-0.060331184	-0.40154147	1.651055	0.19829464	-2.0732145	PGSC0003DMT400077929
CUST_32506_PI426222305	-1.4244045	-0.24093366	-0.2699851	-0.65133166	1.3563831	1.904469	2.062685	1.8418798	0.89181924	-0.11365962	-0.1159176	-0.63660693	2.3571556	2.3550687	2.5578456	-2.0433924	PGSC0003DMT400036523
CUST_8359_PI426222305	-1.1367432	0.618728	0.61132735	0.27223063	-0.27176	-0.71993184	-0.09872627	-1.3665094	-0.91674876	0.49688673	0.6213271	0.24897416	-0.6227188	0.32817292	-0.44157147	-0.65303755	PGSC0003DMT400075620
CUST_18351_PI426222305	0.486334	-0.40365395	-0.20928209	-0.33928823	0.20157862	0.10649872	0.026212692	0.2086525	-0.005427837	0.11530892	0.092694126	-0.18366003	-0.06354284	-0.9527209	0.5736468	0.31032515	PGSC0003DMT400042229
CUST_27480_PI426222305	-0.1557293	-1.211101	-0.4684933	-0.5701048	-0.015965223	-0.27978516	0.12990403	-0.40862656	-0.2857287	1.0508996	0.59317064	1.1439122	2.3114846	2.0133076	1.7461026	1.8937799	PGSC0003DMT400070866
CUST_48320_PI426222305	-1.7747132	0.7067051	0.67626935	1.1542529	-2.2825146	-2.3040326	0.10981536	-1.6126764	-2.6471674	0.864583	0.6991709	1.461047	-0.27293777	0.049486876	-1.373836	-0.5352567	PGSC0003DMT400043246
CUST_16186_PI426222305	-0.080361366	-2.668111	-0.6775939	-1.2865721	-0.75911856	-0.027972221	-0.5986943	-0.28702354	-0.39739895	0.6523104	0.6028169	0.5380818	2.8518453	2.9703462	1.5266435	2.847295	PGSC0003DMT400026959
CUST_34616_PI426222305	0.2639931	0.08250984	0.071751595	-0.3038982	3.3406508	3.086892	2.9074893	2.8327904	2.9200494	-0.0633955	0.045742672	-0.28758416	-1.4935045	0.7003617	-1.4057803	-1.6635804	PGSC0003DMT400087837
CUST_26155_PI426222305	3.2546966	-0.2684598	0.22824891	2.0136905	1.999526	0.58029604	1.4193928	0.9587362	0.6651368	-1.4961041	-1.3274822	-1.5674144	-2.0307944	-0.063635826	-1.9157372	-2.5142648	PGSC0003DMT400041753
CUST_18144_PI426222305	0.13289571	0.56102014	-0.08250181	0.6127495	-2.1889699	-2.1420832	-1.7356696	-2.1657825	-1.521281	0.44008312	0.29812488	0.08378053	-1.8984649	-0.797778	-0.62706304	-0.0667932	PGSC0003DMT400033695
CUST_2895_PI426222305	-0.295925	-1.6588396	-2.0929973	-2.1604104	0.1378901	0.11396599	0.5041084	0.29713535	0.15809584	-0.979253	-2.383612	-0.77123564	3.2234626	3.2322037	2.6519058	2.4029107	PGSC0003DMT400000572
CUST_9966_PI426222305	0.920773	-2.1818326	-1.6760287	-0.39572	-1.7208571	-0.5649934	0.16323757	-0.044430733	-1.2463627	1.0492018	0.94528884	1.1142949	-1.0510604	-1.5180788	0.6005337	0.32617965	PGSC0003DMT400065325
CUST_43410_PI426222305	1.2751908	1.1769195	0.62417555	0.7046049	-1.4332285	-1.1133122	-1.11449	-1.7298815	-1.3285878	1.3863028	-0.18026431	0.4689288	-1.4492211	-0.5024352	-1.268394	-0.008973122	PGSC0003DMT400033033
CUST_5041_PI426222305	1.5400653	-1.0697554	-0.48864093	-0.65906	0.2650633	0.32579756	0.23600626	0.17161846	-0.03727436	-1.5504905	-1.935985	-1.4256743	1.3157659	0.9025748	0.36701941	1.2452747	PGSC0003DMT400008998
CUST_30711_PI426222305	-1.6460193	0.07553037	-0.15584993	-0.35072502	1.2332377	1.3609912	1.2779934	0.64357376	0.9177346	-0.1636486	-0.18069442	-0.051700275	-0.5015805	1.0849029	-0.39783025	-2.3840907	PGSC0003DMT400088559
CUST_10200_PI426222305	-0.081953846	2.439798	2.4286437	1.4685031	0.38265514	0.51371574	1.0221124	0.9613185	0.47082424	-2.0088258	-1.3455325	-2.044389	-6.7937884	-4.261795	-5.410822	-5.864573	PGSC0003DMT400030923
CUST_50274_PI426222305	-1.5786854	0.10977856	0.09116093	-0.2512649	0.23464441	-0.24819756	-0.103643656	0.07042265	-0.059334278	-0.01712831	0.6231926	-0.23865254	0.64320207	1.8896338	0.3609872	-0.8226948	PGSC0003DMT400043800
CUST_21300_PI426222305	1.4910507	0.07890502	-0.25998855	0.3436854	0.39857364	0.43331838	-0.09371209	-0.03294635	0.104008436	-0.16490912	-0.54863936	-0.4071424	-0.037455797	0.1330564	-0.6022093	0.9397716	PGSC0003DMT400020350
CUST_19323_PI426222305	-2.023889	0.39591265	0.39229026	0.042170048	-0.40925097	-1.4104626	-0.06007433	-0.6017556	-0.96558094	0.372166	0.9053753	0.44021416	-0.6818545	2.883905	-0.7298069	-1.6617299	PGSC0003DMT400084765
CUST_2896_PI426222305	0.74688596	-0.07205931	0.007211367	-0.117920555	0.6051173	0.72305536	0.05633545	0.7036662	0.08754206	-0.364199	-0.6578029	-0.64667386	0.5221758	-0.27837992	-0.015718699	0.1311264	PGSC0003DMT400000662
CUST_12752_PI426222305	-0.55195165	-0.14310415	-0.09957433	0.08530816	-1.9098728	-2.1381028	-1.6992629	-2.4274561	-2.9951868	1.3187011	1.5963539	1.6118847	0.70798326	-0.30977368	0.6897402	1.9622272	PGSC0003DMT400062924
CUST_26012_PI426222305	-1.686776	-1.5672092	0.19025247	1.3180293	0.4618852	-0.19112301	-0.6083257	0.115803	-1.2902772	0.6029909	2.038773	1.1313356	-2.666151	-2.639204	1.8825676	0.23850124	PGSC0003DMT400061751
CUST_2696_PI426222305	-0.77315587	0.06254705	0.34663358	0.3535026	-1.8250892	-1.7668271	-1.6331329	-1.5929623	-1.6382656	0.86870193	0.8250373	0.73799676	-0.37161398	-0.35793567	-1.2603977	0.18439166	PGSC0003DMT400048336
CUST_26569_PI426222305	0.44653097	0.7371373	1.7310306	1.6033044	-0.12610483	-0.67186856	-0.4890089	-0.05632806	-0.2878332	-0.22351821	0.19585626	0.04850483	-1.5085573	-0.20295358	-1.3184526	-0.51089066	PGSC0003DMT400000795
CUST_28284_PI426222305	-0.44011608	0.07313299	-0.28746176	-0.49790272	-0.8711257	-0.22463512	-0.42513132	-0.59865856	-0.64982605	0.182755	0.13805564	0.11890682	1.1784325	0.9029014	1.1317084	0.91816694	PGSC0003DMT400044217
CUST_24028_PI426222305	0.9281756	0.42856774	-0.2622727	-0.11439133	0.23246193	0.31398177	-0.38942623	0.001454353	0.664546	0.003961563	-0.19344616	-0.32040215	0.19613576	0.11784649	0.025171041	-0.08809868	PGSC0003DMT400032763
CUST_8332_PI426222305	-0.5496642	-1.402502	-1.3911737	-1.5470037	1.2651687	1.8912258	2.172608	2.1547565	1.6471081	-0.9070404	-0.55748445	-1.7247735	1.3614779	0.77164745	1.4346399	0.45910788	PGSC0003DMT400075488
(+)E1A_r60_a22	-1.030182	0.9113806	0.9894287	0.6955085	-2.1037297	-1.6791239	-2.886857	-2.5186987	-2.9051838	4.2512727	4.6451697	4.008206	-1.0696054	0.17928672	-2.0952866	-0.23326445
CUST_48974_PI426222305	-1.699532	0.69529027	0.72796553	0.35649428	-1.5357828	-1.9522681	-1.78472	-1.1152847	-2.7166991	0.58113146	0.68802863	0.35807928	0.76972866	-0.20580602	-1.6697006	-1.3220638	PGSC0003DMT400025083
CUST_50287_PI426222305	0.03682065	-0.76943535	-0.03767435	-1.0581168	3.1534503	2.9715478	3.0342653	3.1814725	3.1131985	0.13529165	-0.877592	-1.2154987	1.023159	1.6226444	-0.07789254	-1.0414202	PGSC0003DMT400097479
CUST_30121_PI426222305	1.4496051	-0.7031229	0.5988329	-0.060739677	0.7986183	-1.0714722	-2.285419	-1.0199571	-2.1061778	1.5371594	1.7337083	1.7096158	-1.8759031	-3.3817227	-2.988174	-0.17602618	PGSC0003DMT400019529
CUST_50433_PI426222305	-1.2642528	-0.5609434	-0.47223887	-0.29225254	1.7802279	1.5212822	1.7312679	1.6380308	1.4637053	-0.2689878	-0.70367527	-1.0114897	1.9052613	3.0498056	0.97061586	0.060857456	PGSC0003DMT400087328
CUST_4049_PI426222305	-1.7617909	0.6626913	0.66562414	0.2919232	-0.9459758	-1.0538268	-0.5026498	-0.42674017	-0.8880501	1.0302162	0.61875457	0.28910032	-0.90658927	1.1782057	-1.2140386	-1.5626436	PGSC0003DMT400097506
CUST_9617_PI426222305	-1.4108607	0.0845627	0.70378596	0.34103003	0.4338274	0.17265177	0.25053954	1.0509775	-0.356946	0.72429824	0.12021693	-0.38293052	0.4973415	1.1776632	0.30472732	-2.422676	PGSC0003DMT400058948
CUST_397_PI426222305	1.0031565	0.6041021	0.20608957	-0.5654015	2.9524875	2.6834345	2.6497295	2.7303593	2.381657	-0.360214	-0.22303796	-0.5706691	-1.7077446	0.36155617	-1.556618	-0.16720207	PGSC0003DMT400033598
CUST_44091_PI426222305	-1.9981904	0.147326	0.34197155	-0.18001477	-0.05624509	1.0673101	2.0026457	1.9330518	0.6111362	0.039331913	0.15781991	-0.18610732	-1.3845322	-0.74546313	-1.9664202	-2.0354288	PGSC0003DMT400055156
CUST_47798_PI426222305	-0.5813114	1.5712146	1.9297496	1.825108	-0.40938377	-0.10506916	-1.0292363	-0.47026205	-0.10136223	2.4671	1.6946095	1.6894488	-0.2522316	-0.22841597	-0.2386043	-0.23508532	PGSC0003DMT400019306
CUST_69_PI426222305	-1.7125869	0.47518048	0.5148409	0.15308507	-0.5186	-0.5795977	-0.027127981	-0.41116714	-0.15591407	0.6010707	0.74465066	0.1454916	-1.0548344	1.0926164	-1.0978789	-1.7028424	PGSC0003DMT400092180
CUST_8357_PI426222305	0.6914634	-0.11505389	0.3747475	0.62783617	-0.09142923	-0.0738647	-0.004484415	-0.03819847	-0.27580953	-0.5653334	-0.08125695	-0.023926338	0.055976868	-0.18863177	0.88105416	-0.23568337	PGSC0003DMT400075644
CUST_17388_PI426222305	0.2078104	-1.0650164	-0.46625218	0.113150276	0.71105766	0.33937025	0.098563194	0.37811852	0.020059586	-1.2422733	-1.1923264	-1.3779098	1.4560306	1.6448259	-0.13969636	0.54007894	PGSC0003DMT400001571
CUST_4406_PI426222305	0.40499195	-1.2635012	-0.42759052	-0.5704563	0.52717304	0.17840052	0.10988188	-0.19544792	0.16519499	-0.7827668	-1.113193	-1.0676198	0.79091024	0.32537508	0.60495067	1.1393555	PGSC0003DMT400070481
CUST_4808_PI426222305	-2.0200016	0.54023963	0.41104046	0.031848907	-0.2211628	-0.6873319	0.29587317	-2.0569348	-0.81055355	0.25630283	0.34860706	0.020781994	0.23159075	2.5644424	-1.0972357	-1.5575875	PGSC0003DMT400091873
CUST_34346_PI426222305	-0.6022892	0.110271454	-0.040105183	-0.42055368	2.6522462	2.4978933	2.3926768	2.7459798	2.4883177	-0.07741181	-0.10518678	-0.43278584	-0.5771756	1.4706393	-0.4043877	-1.2678779	PGSC0003DMT400097431
CUST_23467_PI426222305	-0.62762624	-0.49414858	-0.14354117	0.1814038	-0.67050695	-1.1405125	-1.3725119	-1.4311793	-1.4113662	0.3987271	0.34583983	0.6779556	0.7636013	0.7681899	-0.11314106	0.8977153	PGSC0003DMT400064954
CUST_12216_PI426222305	-0.27856573	-0.57782555	-0.2890137	-0.65167046	2.4603133	2.5008774	2.97956	2.4619448	2.4466462	-0.24580686	0.108267464	-0.77968055	0.7842412	2.622701	1.4473267	-1.1922871	PGSC0003DMT400094850
CUST_9862_PI426222305	-0.77408075	0.63256216	0.7004342	0.3183813	-1.7114925	-1.8204203	-1.9590659	-2.1420121	-1.5350051	0.53010637	0.62915295	0.302725	0.9752028	-0.26667547	-1.7163136	-1.3657364	PGSC0003DMT400087741
CUST_45258_PI426222305	0.4401156	0.48047796	0.61929923	0.7915719	0.046321392	-0.16837502	-0.4686427	-0.27532625	0.066391945	-0.003670375	-0.12764645	-0.087031364	-0.4129796	-0.19080496	-0.06577039	-0.3388802	PGSC0003DMT400056716
CUST_50388_PI426222305	-1.6681066	0.69914323	0.7717535	0.38619408	-0.28594065	-2.2241058	-1.4037378	-2.0839725	-2.640573	0.59742814	0.6959645	0.37030044	0.603189	-0.20541596	-1.6512692	-1.4792494	PGSC0003DMT400072012
CUST_27237_PI426222305	-0.2619945	-0.23703401	-0.31020817	-0.60298556	-0.25863695	-0.36309195	-0.31016922	-0.2844615	-0.52726364	0.37117305	0.34545723	0.3064847	1.1845684	0.7303469	0.6503236	1.1316295	PGSC0003DMT400013757
CUST_10551_PI426222305	-0.046958447	0.004933834	-1.2128164	-1.1235846	-1.4817085	-1.2499604	-1.0722036	-1.380825	-1.1886096	0.30937305	0.42303386	0.3098928	1.3615632	1.0899441	0.80425096	1.2723504	PGSC0003DMT400031971
CUST_5671_PI426222305	0.61959225	-0.23911881	-0.56225103	-0.7539987	-0.87124777	-0.82107663	-0.79791	-1.0061646	-0.492445	0.43792972	0.16958626	-0.2965014	0.8811643	0.72107387	0.85174394	1.0796334	PGSC0003DMT400007030
CUST_31095_PI426222305	1.3974918	-0.7330845	-0.57856923	-1.0441564	4.595422	4.4767036	4.4246287	4.534111	4.301003	-0.8344374	-0.7363167	-1.0608116	1.4053395	2.2106526	0.5295625	-0.27571678	PGSC0003DMT400092548
CUST_19577_PI426222305	-0.08760452	-2.5333278	-2.3323085	-2.5824113	0.5215149	0.87057495	1.1978459	0.91133213	0.661129	-1.7451243	-1.774806	-1.7426101	1.3529496	0.44597983	1.5097377	0.7043123	PGSC0003DMT400013377
CUST_50139_PI426222305	0.9918804	1.5952646	3.0168254	1.5952945	0.6267948	1.2694783	-0.46875978	-2.4790018	-3.6833768	-1.4636694	1.0977716	-0.533792	-1.2137661	-2.2505786	4.520298	-2.7077472	PGSC0003DMT400065213
CUST_25842_PI426222305	0.06819662	-0.21160729	-0.051018715	-0.23497741	-1.5664062	-1.8258822	-0.96501136	-1.5724521	-1.116827	0.3571596	0.18498294	0.50494736	1.1741757	0.68203855	0.24426007	1.811808	PGSC0003DMT400051988
CUST_39359_PI426222305	-1.5765342	0.46651348	0.54692715	0.27733818	-1.050879	-1.1737902	-0.033519506	-1.6272995	0.008523941	0.3649594	0.46309933	0.14844163	0.38651276	0.6524962	-0.28987408	-1.4059666	PGSC0003DMT400030390
CUST_39606_PI426222305	0.11322355	0.147017	-0.07155975	-0.0436635	-0.33626986	-0.4133911	-0.86138487	-0.6120987	-0.23026323	0.09312836	0.041152794	0.003750324	0.3388462	0.93002963	0.44780278	0.53653383	PGSC0003DMT400058775
CUST_49506_PI426222305	-0.6300475	0.58976364	0.67615396	0.28370777	-0.66882133	-2.0099378	-1.3260913	-2.2200487	-1.5999908	0.82940596	0.5908494	0.26813745	-0.9814055	1.1401699	-1.1572251	-1.20446	PGSC0003DMT400062828
CUST_5270_PI426222305	-1.8632632	0.5085967	0.59327906	0.2003525	-2.0495107	-1.1693637	0.15770745	-2.3057735	-2.475166	0.5966355	0.50758046	0.1850899	-1.0667982	0.2881683	1.2988851	-0.11068344	PGSC0003DMT400003880
CUST_52358_PI426222305	-0.8002952	0.93684816	1.0193309	0.6260193	-2.032548	-2.0153396	-1.6830156	-1.8824329	-2.1115625	0.834698	0.93339777	0.6111224	-0.6431396	0	-1.4316473	-1.2551585	PGSC0003DMT400091859
CUST_4535_PI426222305	0.89563274	0.12027836	0.28806305	0.5368948	0.5185952	0.39410973	0.35844994	0.112047195	0.43529463	-0.74407417	-1.2984356	-0.9649312	-0.9029584	-0.5561683	-2.2927375	-1.548049	PGSC0003DMT400048161
CUST_45686_PI426222305	-0.42688766	-0.048357487	0.015073617	0.14274454	-0.4789214	-0.57688093	-0.36046028	-0.8276553	-0.28419828	0.097144924	0.22929335	0.12134472	0.71972656	0.87520385	-0.3182466	0.84319353	PGSC0003DMT400079266
CUST_43441_PI426222305	-2.2278516	0.11679697	0.18941815	-0.19491498	0.29155993	-0.25159693	0.033949375	-0.048785925	-0.3665886	0.013919671	0.3083547	-0.20801497	0.14063454	-0.14759421	-2.2593484	-2.0810354	PGSC0003DMT400065814
CUST_2140_PI426222305	-1.3926535	0.9939583	1.072269	0.6767933	-1.1558471	-1.9746974	-1.3445206	-1.8424673	-1.9946342	1.06293	0.9854307	0.6642337	-0.32113147	0.6400926	-0.43509078	-0.5723281	PGSC0003DMT400028569
CUST_34183_PI426222305	2.8935797	0.24561436	0.4703188	0.31830978	3.6195831	4.0505013	3.771268	4.148019	3.846274	-4.7799206	-4.4703336	-3.2705777	-4.4395466	-1.0175602	-6.615222	-6.794828	PGSC0003DMT400030667
CUST_25319_PI426222305	-1.3743534	0.6525068	0.72936326	0.33314338	-1.1306655	-1.7251432	-1.6870265	0.6908195	-2.2647285	0.62630624	0.6425627	0.3218031	-0.4851787	-0.3097682	-1.7365935	-1.2572376	PGSC0003DMT400034658
CUST_11021_PI426222305	-1.3206896	0.72599983	0.6592617	0.26268306	-1.5560799	-0.9552388	-0.48729563	-0.6662941	-0.4524231	0.47409186	0.5725649	0.25199875	0.45436645	0.3172866	-1.808927	-1.1915207	PGSC0003DMT400078455
CUST_50923_PI426222305	-0.16385047	-0.117328644	0.01105849	-0.027638117	-1.1512985	-1.2014565	-1.4069781	-1.2946281	-1.3947101	0.14235942	0.064565025	0.27499866	0.8362746	0.3998258	-0.031551123	0.60758495	PGSC0003DMT400013966
CUST_48193_PI426222305	0.41748706	1.091143	-0.10710517	0.14498608	-0.011706591	0.64694977	0.51497936	0.8206334	0.5086453	-0.97421163	-0.54430586	-1.0941132	-1.014799	-1.4945276	-0.24155402	-0.5186181	PGSC0003DMT400071656
CUST_18861_PI426222305	1.8793923	-0.029618025	0.10467553	0.5638573	0.5908382	0.72715497	0.5093887	0.55851626	1.0303619	-0.42085752	-0.6728329	-0.44918385	-0.29610395	-0.41276312	0.13829708	-0.3507537	PGSC0003DMT400001155
CUST_25537_PI426222305	-0.84151125	0.24461253	-0.034211	-0.2213661	-2.2286534	-2.2216754	-2.0413718	-2.3946786	-1.8146777	0.26855168	0.25338888	0.4169526	0.90784883	1.4885013	0.39327025	1.0566186	PGSC0003DMT400029230
CUST_20103_PI426222305	0.013370116	0.1794204	1.023453	-0.18983848	-0.15303469	0.7682555	0.9201796	0.7299745	0.7846501	-0.042695124	-0.17958157	-0.41449174	-0.41127253	-0.74101377	0.03952861	0.001446962	PGSC0003DMT400049423
CUST_40852_PI426222305	2.2971444	1.2336968	1.2138638	1.2297858	0.163373	0.6902876	0.42412567	0.14133406	0.067343235	-0.77264994	-0.81791097	-0.7307143	-0.58511066	-0.9975879	-1.2545073	-0.5176018	PGSC0003DMT400048880
CUST_26008_PI426222305	0.57247657	0.002477805	0.18781137	0.27020693	-1.2586482	-1.2093668	-0.42695332	-0.7581954	-0.6308136	-0.15487592	-0.10950676	-0.23019616	0.6701393	0.60901856	0.45901895	0.94826907	PGSC0003DMT400051752
CUST_46471_PI426222305	-2.0415204	-0.12286043	-0.04510832	-0.22105677	-0.9584112	-1.1555729	-2.0858707	-1.8525639	-0.23794127	0.22336547	-0.08231863	0.16161633	2.876768	1.7394856	1.5488904	0.9487341	PGSC0003DMT400016352
CUST_7646_PI426222305	-1.6859164	-0.8790512	0.56007546	0.36724472	-0.24773908	0.3813882	-0.22390366	1.1294985	0.99205685	-0.082551956	0.83818436	0.66161793	-1.9478016	-4.130063	-0.5194957	-0.17821042	PGSC0003DMT400025674
CUST_33550_PI426222305	0.641856	0.26884174	0.51617813	1.0655657	0.2196405	-0.78377986	-1.5588222	-0.3996663	0.23661637	0.47871843	0.317355	-0.011183579	-1.3499153	-0.7160356	-1.7659683	-1.264175	PGSC0003DMT400058296
CUST_42079_PI426222305	-0.38078547	-0.7696884	-1.1976508	-1.1531081	0.49774885	0.4135108	-0.19152832	-0.5842376	-0.003721714	0.08144013	0.33169445	-0.104093395	2.7068377	3.6104853	1.6789033	0.74023837	PGSC0003DMT400067766
CUST_50609_PI426222305	-0.030753613	0.2824246	0.8351908	-0.1927859	0.7372403	0.505146	0.7530637	0.6550441	0.79077435	-1.0131708	-0.9733456	-1.1608733	-0.09744668	0.002721787	-0.28777528	0.045921642	PGSC0003DMT400065541
CUST_11982_PI426222305	-1.0019106	0.08841928	0.16623545	-0.23460181	0.2889018	-0.96144223	2.177161	0.096022844	-1.485023	-0.018409094	0.08996487	-0.22874086	-0.3859886	1.7988799	-0.3226974	-1.1125041	PGSC0003DMT400076676
CUST_10775_PI426222305	0.30545998	0.15828197	-0.35459313	-0.92752093	-1.5132027	-0.98406553	-2.1925826	-1.8279905	-2.5123806	1.8240519	1.5932995	1.3795153	0.4829136	-1.3270504	1.9377902	1.8763906	PGSC0003DMT400031694
CUST_47305_PI426222305	0.019987106	-1.0353597	-0.8716714	-0.65665406	-1.0981002	-0.67893505	-0.90538454	-1.0596433	-2.0879035	3.3820994	3.3565226	3.2719696	4.340047	2.729275	5.324931	5.313765	PGSC0003DMT400074099
CUST_48700_PI426222305	1.1841959	-0.06764158	0.052345593	0.5368061	0.38231707	0.5658355	0.9293175	0.68653154	0.09488535	-0.40028796	-0.33847904	-0.18200715	-0.34643555	-1.0043874	-0.53295064	-0.03815651	PGSC0003DMT400080322
CUST_47098_PI426222305	0.033361513	0.591701	0.035236597	0.07294822	0.17713451	0.3847375	-0.08085036	0.46940207	0.31153035	-0.2530682	-0.5012379	-0.65149266	-0.78101087	-0.5053737	0.2752943	-0.71861845	PGSC0003DMT400043327
CUST_45295_PI426222305	0.32224703	0.67497903	0.10086616	0.11230135	-1.5383992	-1.8870144	-1.6742163	-2.1981854	-1.3337035	1.0307425	0.84861773	0.6549347	-1.5944917	-1.2876854	-2.373762	0.19404714	PGSC0003DMT400056764
CUST_13838_PI426222305	-2.1964147	0.08030049	0.15452082	-0.24681537	1.0833411	1.060194	1.1415927	0.82292604	1.1946855	-0.025922457	0.08544	-0.23326206	-0.87047744	-0.21910095	-1.8555422	-1.6386924	PGSC0003DMT400094334
CUST_15503_PI426222305	-0.8894985	-0.34801093	-0.12039129	-0.32655373	0.023290157	0.102469206	0.34414053	0.35797572	0.616554	0.06273278	-0.8031218	0.04306547	-0.040825605	0.042502403	0.27304912	0.038241625	PGSC0003DMT400073706
CUST_24488_PI426222305	0.22639084	0.007572492	0.59321815	0.043431282	0.3793497	0.09641981	-0.75696135	0.08990812	-0.97033024	0.114416756	-0.05876096	-0.21426296	-0.8789892	-0.6838	-0.95184016	0.3550364	PGSC0003DMT400054524
CUST_42542_PI426222305	0.46267542	-0.191823	-0.9182736	-0.8532715	-0.69732046	-0.36813784	-0.27599382	-0.10388374	-0.26006317	0.20098464	0.012422879	-0.033615112	1.5524483	0.9841306	0.60164094	1.155055	PGSC0003DMT400079212
CUST_28678_PI426222305	-0.725177	-0.049006302	0.046911877	-0.3873504	0.75732756	0.6360085	0.77674365	0.7520466	0.92273927	-0.1539669	-0.039526146	-0.21997817	-1.6958787	-0.43834138	-2.5042748	-1.5533419	PGSC0003DMT400085309
CUST_27649_PI426222305	-1.7910501	0.67531615	0.7190302	0.31728712	-2.2383187	-1.7746086	-1.8975356	-2.2204738	-1.1780345	0.90792227	0.65617037	0.33607355	-1.0003424	1.4205219	-1.8099723	-0.98856544	PGSC0003DMT400090628
CUST_33023_PI426222305	-1.4229733	0.5602358	0.63095933	0.21703131	-0.64563274	-1.249342	0.65098476	1.0377531	-0.9890189	0.45619202	0.78472215	0.43885565	-0.93878293	0.4786266	-1.0417376	-0.7873909	PGSC0003DMT400092385
CUST_44684_PI426222305	0.17314084	-0.032769997	-0.09358168	-0.49512258	3.4354737	3.207226	3.1954844	3.5635285	3.2136273	-0.26605988	-0.15387838	-0.47433028	0.338472	-0.020393133	-0.57866645	-1.2350316	PGSC0003DMT400092952
CUST_1812_PI426222305	0.006418228	-0.20802848	0.82616806	0.78603774	-2.3926442	-3.275949	-3.215034	-3.004378	-2.8898706	-0.004255613	0.63826275	0.44707108	-1.531575	-1.0544333	-1.557517	0.7059479	PGSC0003DMT400045580
CUST_28970_PI426222305	0.4331863	-0.4765316	-0.9315962	-0.49614802	0.41198373	0.34784698	0.9254906	1.4104497	1.3700101	-0.7146707	-0.70777553	-0.5931726	1.1559985	0.7332616	1.2170072	-0.035749834	PGSC0003DMT400027432
CUST_20488_PI426222305	-1.1307017	1.3138953	1.484532	0.9821865	-1.7580478	-1.700599	-1.4022605	-1.5479379	-1.6077073	1.2123809	1.3307362	1.0057143	-0.3352878	0.30728364	-1.152338	-0.93349344	PGSC0003DMT400021275
CUST_40262_PI426222305	-1.8061112	0.64432096	0.7092292	0.3078116	-1.5634682	-1.2522554	-0.5693686	-0.793942	-1.4316721	0.5996644	0.65395546	0.33222166	-1.0096383	0.050668478	-1.3010857	-1.5393353	PGSC0003DMT400091837
CUST_36358_PI426222305	0.15579867	0.49726143	-1.2579881	-0.30856267	-0.4420817	-0.5871794	-0.24522042	-0.9340732	-0.5940325	0.64045376	-0.8397432	0.027458906	1.1461451	1.7869239	0.25106597	0.892302	PGSC0003DMT400074558
CUST_17225_PI426222305	0.5214885	1.216926	0.6766097	0.33426222	1.4457188	2.0849347	2.0080914	2.2694716	2.276606	-3.6156423	-3.3099487	-3.1452372	-3.4949007	-3.8244667	-3.1167345	-4.81716	PGSC0003DMT400013810
CUST_26723_PI426222305	-1.9250292	-0.24725254	0.017918348	-0.51387745	-0.06318259	0.14193726	0.17236257	0.15009284	-0.2767279	0.48438606	1.4693598	0.23074317	1.4454098	1.5435681	1.0732713	-0.4042952	PGSC0003DMT400061513
CUST_41693_PI426222305	-1.8928041	0.55566484	0.62489414	0.22458331	-1.9376075	-0.59655	-0.14849663	0.060944557	-0.98420334	0.45884672	0.5744135	0.31194893	-0.41859198	1.384429	-0.452384	-1.6882977	PGSC0003DMT400093460
CUST_13769_PI426222305	-1.6565403	0.56544894	0.63465595	0.44074026	0.2925427	-1.2064784	0.16799831	-2.2836545	-1.4567883	0.4697981	0.5854328	0.2754809	-0.9299629	1.0244105	-0.86786866	-0.8238867	PGSC0003DMT400018005
CUST_39147_PI426222305	-1.3402232	0.5930414	0.66221714	0.4078288	-0.6941042	-1.3086455	-1.2337704	-1.4067101	-2.6232328	0.49863052	0.6141426	0.28606606	-1.0527554	0.4714818	-0.9523208	-1.3422571	PGSC0003DMT400036336
CUST_48237_PI426222305	-1.8966165	0.5529044	0.6225335	0.2207098	-1.1400063	-2.0810452	-1.4979732	-2.2904143	-2.0115564	0.45997062	0.5755202	0.249698	0.020540953	-0.10201621	1.4185922	0.37259054	PGSC0003DMT400036132
CUST_25040_PI426222305	-1.7183257	0.9194959	0.80071706	0.4387649	-2.3304057	-2.2695456	-0.78935003	-2.1088958	-2.7329707	0.6268937	0.75503665	0.431612	-0.91198707	0.27470112	-1.744128	-1.0197362	PGSC0003DMT400087261
CUST_21883_PI426222305	-1.4846605	0.08585882	0.4422922	-0.11990595	0.46684575	0.4255545	0.7793181	-0.40186238	0.2553494	-0.1384012	0.4611756	-0.32861933	-0.32962465	1.7953938	-0.36173964	-0.4717671	PGSC0003DMT400095423
3xSLv1	-1.1339818	1.2259536	1.2699317	0.87638396	-1.7340312	-1.7171042	-1.442514	-1.6071942	-2.2293918	1.185853	1.251947	0.93550014	-0.3477819	0.30675173	-1.1444786	-0.9638818
CUST_5926_PI426222305	-1.1427174	0.54253453	0.111972176	0.15519619	-1.1026454	-1.4790888	-0.32430983	-0.67714405	0.061733484	0.48071018	0.22954035	0.9152565	-0.7996733	-0.0843308	-0.2846136	-0.7500041	PGSC0003DMT400056808
CUST_46677_PI426222305	-0.93469256	0.60088235	1.0071682	0.20493825	-0.264884	-0.6038079	0.16795874	-0.12203336	0.026715994	1.2897304	1.011825	0.51464146	-1.1065972	0.22199094	-1.6723208	-1.6985115	PGSC0003DMT400024367
CUST_56_PI426222305	-1.7167569	0.5776078	0.6480538	0.47584137	-0.5126896	-1.661962	-0.634984	-1.898685	-0.7196832	0.49458185	1.075883	0.29400364	-0.29134202	0.43094337	-1.4376528	-0.55293113	PGSC0003DMT400051488
CUST_45921_PI426222305	0.06348467	0.4056425	0.0403951	-0.116447926	0.39823484	0.42917514	0.52588606	0.5747423	0.5938287	-0.9534356	-0.75645924	-0.33117342	-0.101522684	0.03997612	-0.17017388	-0.58783656	PGSC0003DMT400048007
CUST_24148_PI426222305	0.23449571	0.19082968	-0.58191895	0.39699563	-0.27763343	-1.3496494	-0.9958749	-1.1690924	-1.0884991	1.6026812	0.234737	0.699627	-0.40607548	-0.48785794	-1.4674289	1.051337	PGSC0003DMT400049042
CUST_22580_PI426222305	0.1406815	0.22559714	2.6553962	1.5737079	2.5503995	3.0336144	2.8393023	3.677832	4.3737793	-0.9697594	-0.61204237	-1.4057544	-1.6836927	-1.0790377	-0.26922607	-2.0493624	PGSC0003DMT400078295
CUST_45654_PI426222305	-0.80406237	0.5538891	0.8618674	0.22894637	-0.95652103	-0.44838142	-0.09194207	-0.14778209	-0.42672276	0.48477015	0.60904837	0.25778213	-0.66357446	0.36810815	0.52988005	-0.9642671	PGSC0003DMT400085485
CUST_6706_PI426222305	-1.671238	0.09470495	-0.25334296	-0.47287226	0.30459213	0.50810623	0.7045131	-0.12253857	0.4931152	-0.3676103	0.39675823	-0.59139776	1.67665	4.1506095	1.4727798	-2.0529268	PGSC0003DMT400036926
CUST_42800_PI426222305	-0.70608264	-0.081972755	-0.17197959	-0.29908594	-0.06718874	-0.061397076	-0.28504515	0.076480865	-0.23165655	0.2899116	-0.14754646	-0.120090164	1.0601768	0.1778686	2.0585454	0.6212921	PGSC0003DMT400002122
CUST_36427_PI426222305	-0.07062205	0.027009567	-0.34003663	-0.0964547	-1.3973014	-1.6137137	-0.9076388	-0.79877853	-1.0947483	0.2138741	0.13412754	0.43909845	0.41757703	0.12622952	-0.07959604	0.87597984	PGSC0003DMT400074536
CUST_30366_PI426222305	0.03355972	-1.4720812	2.3930428	2.026183	3.3215897	3.293214	2.7104633	2.9808075	2.763934	-0.94536996	-1.7538828	-1.724773	-0.29771686	-0.58316946	0.6696775	-0.8441918	PGSC0003DMT400069893
CUST_23903_PI426222305	-0.59007627	0.26291737	0.36186042	0.40647078	-0.48542333	-0.15590358	-0.17125082	-0.53521323	-0.3621912	0.008867423	-0.50528526	-0.22203334	0.34591842	0.8988069	0.39939046	0.21906662	PGSC0003DMT400032650
CUST_22107_PI426222305	-1.1077971	1.0131612	1.1048952	0.81665784	-1.8772357	-0.9202602	-1.5574675	-0.6705158	-2.0098162	0.96624106	1.0691389	0.97638494	-0.57305264	2.2758427	-1.4359167	-1.1449186	PGSC0003DMT400041947
CUST_2034_PI426222305	-2.4970274	-1.1489408	-1.2166879	-0.22229998	-1.9138594	-3.1580982	-2.821762	-3.24703	-2.431246	1.0011752	1.295245	1.3047191	1.4167926	1.0255303	2.0798547	1.8148607	PGSC0003DMT400027141
CUST_23327_PI426222305	0.044367153	-1.3933382	-1.5040741	-1.2907883	0.69308424	-0.013296127	-0.10680866	0.19502783	-0.30257177	0.4102974	0.5566352	0.22697067	-0.28230476	0.2825439	0.05712533	0.4941934	PGSC0003DMT400065698
CUST_23403_PI426222305	0.7913921	-0.18036707	0.81688666	-0.3717595	-0.05174613	-0.54405165	0.7787998	0.9459429	-0.4244628	-0.51607776	1.4713354	-0.46442485	0.9315939	0.6173265	1.1397066	1.172083	PGSC0003DMT400010185
CUST_49143_PI426222305	1.0048594	-1.5328431	-1.1995616	-2.388358	3.3620172	3.2581267	3.1466613	2.9896317	3.2315269	-2.1735868	-0.76862603	-1.994544	0.33355856	1.3700311	-0.12471485	-0.26583686	PGSC0003DMT400090601
CUST_20787_PI426222305	0.45351958	1.8261322	1.749321	1.912674	4.5997877	4.6468678	4.0200586	4.533588	4.5447664	-2.7211828	-2.6877177	-3.255083	-2.431868	-1.5590608	-4.4413133	-3.6891177	PGSC0003DMT400014126
CUST_51227_PI426222305	1.0111909	0.40151772	0.44193253	0.25332022	0.44614124	0.8219652	0.4264989	0.35612392	-0.11322451	-5.102485	-5.3775315	-5.712179	-4.1866865	-4.7464466	-3.888169	-2.716296	PGSC0003DMT400036553
CUST_18271_PI426222305	-0.8718481	1.0438805	1.039066	0.6431691	-1.1967258	-1.4208767	-1.6734753	-1.1516986	-1.8572268	0.8916448	0.98546886	0.64954406	1.7093399	2.38E-07	-1.4113448	-1.2193815	PGSC0003DMT400054966
CUST_46342_PI426222305	-1.4082961	0.5998481	1.0257891	0.2992792	0.08568096	-0.48828244	-0.062259436	-1.4364238	-0.23905969	1.0639167	1.3194646	0.31938043	0.30224133	2.1733558	-1.0623953	-0.9775295	PGSC0003DMT400090038
CUST_20099_PI426222305	-1.5221399	1.1388645	0.9506548	0.5581587	-2.038814	-2.0865345	-1.754204	-1.9274199	0.05848384	0.80891895	0.90318793	0.5682249	-0.6543951	-0.076719046	-1.4943581	-1.3042189	PGSC0003DMT400049398
CUST_49269_PI426222305	1.2615266	-0.072464146	-0.084262215	-0.048814934	0.76502085	0.0475955	0.14319587	0.18453264	-0.08278489	-0.22213872	-0.029982725	-0.42913756	0.25931978	0.3570783	-0.55740345	-1.8268305	PGSC0003DMT400059099
CUST_51974_PI426222305	0.78679466	-1.4964064	-0.89709836	-1.0059046	3.6605988	3.455596	3.4019823	3.4739127	3.350553	-0.81634635	-0.80553883	-1.402635	0.49065614	1.2370803	0.077231884	-0.31042242	PGSC0003DMT400091210
CUST_5429_PI426222305	2.4241917	1.570208	-0.71111465	1.4572353	0.1494925	0.07940459	0.18051839	-0.07981086	-0.15180802	-0.4519967	-0.25885844	-0.4475901	0.7346206	1.189955	0.16699624	-1.0296751	PGSC0003DMT400003986
CUST_45877_PI426222305	0.36689296	-0.42664576	-0.19865274	-0.42223597	-0.2882762	-0.6345048	0.4844544	-0.512259	-0.38612437	0.646924	-0.5032444	-0.06426541	1.1562631	1.090497	0.46685553	0.5330036	PGSC0003DMT400047958
CUST_5902_PI426222305	-1.5431777	0.186045	0.16391881	-0.20591116	0.75244737	0.40636206	0.054758072	-0.34065962	0.47474074	0.04014619	0.4171214	-0.190993	-1.4068289	-0.14293814	-2.253676	-1.8096873	PGSC0003DMT400086332
CUST_12804_PI426222305	-2.2749667	0.1613272	0.6445295	-0.08553982	-0.92544055	-1.1338232	-2.5388358	-1.4980073	-1.0634089	1.497642	1.7807993	1.2416501	-0.29397607	1.5018588	1.0572815	-0.6860631	PGSC0003DMT400063426
CUST_37813_PI426222305	-3.476072	-2.0181746	-3.1430016	-1.3055507	-0.9959998	-0.6963692	0.8904686	-0.6152315	-0.9740033	0.8650611	1.3012514	1.030022	1.5811877	0.35223436	3.0438588	3.3928907	PGSC0003DMT400006173
ERCC-00053_71	-1.1696409	1.1959696	1.2456008	0.8429599	-1.7408972	-1.7199285	-1.0377576	-1.6285372	-2.1602578	1.1333219	1.2219772	0.9260402	-0.34336615	0.34774852	-1.109118	-0.98344976
CUST_95_PI426222305	-1.6302654	0.6140876	0.8870592	0.2280472	0.37983894	-0.15519333	0.32440042	-0.9403415	-0.19500828	0.47224393	0.5792505	0.24491787	-0.9658332	-0.04950285	-1.8158462	-1.6337028	PGSC0003DMT400028373
CUST_32395_PI426222305	-0.25410184	0.38583812	0.7275655	0.37982902	-1.8521314	-2.1368053	-0.8493018	-2.077436	-1.9410772	0.3671186	0.46603784	0.51065487	-1.8307307	0.23371196	-1.661495	-0.21328585	PGSC0003DMT400079033
CUST_452_PI426222305	0.0081954	-0.12949753	-0.16079013	-0.32175127	0.69802976	0.5622473	0.44517422	0.95369124	0.66020536	0.060348988	-0.18805473	-0.51132125	-0.59413004	1.1983742	-0.83141375	-1.3818821	PGSC0003DMT400096471
CUST_32410_PI426222305	-0.20392402	0.0880421	1.6326741	0.60828954	-0.31997442	-0.4518571	-0.62679625	-0.2170496	-0.8933611	-0.28710222	-0.003976663	0.016945362	0.914073	1.1749961	0.49371696	1.2929034	PGSC0003DMT400030857
CUST_7218_PI426222305	0.30411592	0.17463017	0.2916603	-0.23492765	-0.85365844	-0.5295994	-0.021726847	0.2871697	-0.47101045	0.036969345	0.23743995	0.26211104	-0.46070635	2.1447155	-0.18143392	-1.8568668	PGSC0003DMT400094506
CUST_20297_PI426222305	-2.6017504	-3.3073204	-3.5204136	-3.9310052	-0.8082025	1.2571926	1.2979803	1.3673263	-0.07343602	-0.10846424	2.9792922	2.165273	0.6615596	1.6363068	-0.035328627	-0.7581236	PGSC0003DMT400049803
CUST_10337_PI426222305	-1.459664	0.64196634	0.6402089	0.26134554	-1.7590411	-2.0699916	-0.32634592	-0.8339236	-1.854234	0.5064397	0.6154113	0.35622516	0.88513255	-0.07129598	0.60373163	-1.5943886	PGSC0003DMT400029199
CUST_44015_PI426222305	0.010918458	0.4435865	0.04661862	0.14643812	-0.3120966	0.6379018	-0.85945654	0.5385723	0.06998873	-0.71730757	-0.81517774	-0.65453386	0.15040874	-0.38780117	0.44353318	0.2251916	PGSC0003DMT400016522
CUST_26198_PI426222305	-0.006545782	-0.069621645	0.086862005	0.43018207	0.521497	0.25123143	0.43266082	-0.22427058	-0.09403086	0.18657136	0.24088152	0.68263793	-2.1674235	-1.7074506	-0.9039931	-0.6512061	PGSC0003DMT400041694
CUST_22638_PI426222305	1.2740663	-0.23886736	0.14598854	0.7160936	0.1736319	0.043469667	0.50023603	0.2911539	0.35059547	-0.32361946	-0.7158563	-0.6772304	-1.1536266	0.22743297	-1.4969363	-1.7076899	PGSC0003DMT400077999
CUST_23437_PI426222305	0.07390324	-0.47316885	-0.7770193	0.044610184	0	-0.08187771	-0.72192144	-0.33248186	0.061146736	0.57598954	0.2807269	0.57958174	0.76039505	2.0670483	-0.17764783	-0.5671703	PGSC0003DMT400035670
CUST_8804_PI426222305	0.4285307	0.31459966	0.5941267	1.0630916	-0.051139355	0.26007795	0.49158072	0.63126063	0.21061778	-0.23245986	-1.2325735	-0.6240342	-2.619174	-2.6106896	-2.1376367	-2.4464161	PGSC0003DMT400074960
CUST_33563_PI426222305	-0.14161412	0.5705795	0.56646425	0.5561032	-1.0089159	-0.27042103	-0.34929776	-1.6044848	-1.2685606	0.43197075	0.5416247	0.23521948	-0.98923063	1.5581774	-1.8384414	-1.6633543	PGSC0003DMT400058270
CUST_2923_PI426222305	0.764895	0.7719769	-0.15074976	1.106217	-0.3623755	0.18596411	0.034223795	-0.11396718	-0.5906801	0.09420053	-0.14730017	-0.06318498	-0.6906707	-0.75502586	0.6944916	-0.5883761	PGSC0003DMT400000505
CUST_24147_PI426222305	1.6857151	1.5719198	-1.4948349	0.43903342	-0.5078194	1.4947917	2.5932457	1.5562232	0.1938343	-0.87041354	-1.542476	-0.07762774	-0.6609061	-2.4514794	-0.8828633	-1.4295696	PGSC0003DMT400059063
CUST_15377_PI426222305	-1.7662247	0.65868664	0.66851026	0.29764715	-0.41006374	-1.6410222	-1.0919709	-0.54882765	-1.0294023	0.5324995	0.6422388	0.31076908	-0.8863709	0.7379664	-1.733665	-1.0376102	PGSC0003DMT400095946
CUST_32440_PI426222305	0.8248934	0.24910331	-0.022930384	0.33175412	-0.9549873	-0.47713876	-0.060569525	-0.27062345	-0.9117029	-0.51894116	-0.736912	-0.24326093	0.44895005	0.31876945	-0.3066597	0.4650832	PGSC0003DMT400079117
CUST_12464_PI426222305	-1.3183144	0.830266	0.831467	0.5757103	-2.112331	-1.3229241	-1.2216887	-1.9417567	-1.7384644	0.8462591	0.8038028	0.48103967	-0.35549498	0.25115895	-1.5686104	-0.7831599	PGSC0003DMT400063469
CUST_17024_PI426222305	1.000865	-0.82602024	-1.4188728	-0.4584937	-0.42625666	-0.26320696	0.05874157	-0.0893116	0.14607692	-0.2082588	-0.23361063	0.38517126	1.9245715	2.6812027	-0.4688034	0.717535	PGSC0003DMT400018397
CUST_34362_PI426222305	0.09393104	0.44831467	0.46750402	0.097016335	-0.11640501	0.20721674	-0.65794086	-0.4402194	-0.48735905	0.5455558	0.43830362	0.10731491	-0.92133355	0.8737534	-0.7983556	-0.7443196	PGSC0003DMT400033971
CUST_39279_PI426222305	0.52287465	0.12344631	-0.23752832	-0.094762005	-1.2175298	-0.7517657	-0.4912753	-0.5347104	-0.6054096	0.1794486	-0.06966225	0.45674595	1.2849555	1.5466897	-0.44730067	1.1143817	PGSC0003DMT400012761
CUST_11832_PI426222305	-1.0864838	0.6117611	0.6320896	0.26154312	-0.81031513	-0.7264049	-0.24142838	0.5897434	-1.0667281	0.5675564	0.60090876	0.27025065	-0.82936025	-0.30278802	-1.3088777	-1.5942017	PGSC0003DMT400096254
CUST_37068_PI426222305	2.5436327	-1.4415641	1.0998315	0.45719004	0.17894554	0.6643708	0.06884384	1.9702501	1.3877969	-1.3548079	-1.7425214	-1.410162	-0.93345547	-0.79033005	-2.5397716	1.2771958	PGSC0003DMT400061958
CUST_45704_PI426222305	-0.06611427	-0.80900145	-0.38133097	-0.6610646	-0.36648035	-0.32106066	-1.0412531	-0.81737757	-0.45921278	0.850602	0.7483878	0.8247158	1.757185	2.2708533	1.4422405	1.5380855	PGSC0003DMT400079285
CUST_10985_PI426222305	0.3354276	-0.36635336	-0.1366574	-0.21987374	-0.86248636	-0.8556318	-1.138824	-1.3672776	-0.8700633	0.19615872	-0.041869164	0.11427021	0.8182659	0.95016646	0.18396449	1.1810665	PGSC0003DMT400076312
CUST_7507_PI426222305	-0.79845506	0.4011666	0.48876062	0.022280216	-2.516569	-1.5316036	-0.82524896	-0.862309	-1.5709527	0.9077501	0.39508662	0.6022274	-0.19215691	-0.35433817	1.0409856	-1.3061591	PGSC0003DMT400009560
CUST_46108_PI426222305	-1.6999245	0.6979513	0.7276292	0.35591045	-2.0509133	-0.4243319	-1.4228494	-0.7812748	-1.6887903	0.58278626	0.6895221	0.3594686	-0.8348646	-0.17866349	-1.669497	-1.4988674	PGSC0003DMT400018494
CUST_2078_PI426222305	-0.11236151	-0.5007495	0.4259924	-0.031002602	-1.007999	-0.6731739	-0.7729807	-0.9388318	-1.0021641	1.0390953	1.3971475	0.33996892	-0.053335905	0.6972796	-0.6013622	0.85200304	PGSC0003DMT400028624
CUST_24477_PI426222305	0.003765662	-0.047724802	-0.37850356	-0.24467158	0.24743176	0.45413375	0.31442523	0.6498425	0.6220224	-1.3695517	-1.4772434	-1.8776232	0.032721996	0.32129955	0.42029595	-0.69382864	PGSC0003DMT400054660
CUST_45271_PI426222305	0.25653148	0.047919035	0.040587187	0.18677767	-0.24837184	0.1813407	-0.22389436	0.45986676	0.31429577	0.091362394	-0.7051416	-0.7078472	-0.22161102	-0.3982525	0.30685043	-0.33473006	PGSC0003DMT400027605
CUST_22671_PI426222305	-0.6545417	-0.19288509	-0.07541307	-0.03949674	-0.7808881	-0.7710614	-0.7825308	-0.8475661	-0.4704175	0.6858117	0.84290344	0.8432541	0.9493437	1.2027633	0.87292266	0.8700326	PGSC0003DMT400078118
CUST_32617_PI426222305	-2.0330837	0.35556316	0.39393744	0.02052021	-0.31454158	0.12744641	0.15484405	1.0482819	-0.15663266	0.24420357	0.34907818	0.019676685	-0.7187226	0.7723005	-1.334507	-0.78298885	PGSC0003DMT400097126
ERCC-00062_278	-1.9544581	0.04722039	0.07811896	-0.32276058	-0.12880301	-0.2331419	0.5810473	-0.7491596	-0.20150733	0.07525285	0.18485944	-0.15427256	1.4219701	2.1572318	0.7998638	-0.96254474
CUST_48312_PI426222305	-1.0701814	0.53175145	0.5734393	0.22801144	-1.2832923	-0.28673148	0.6052697	1.1680491	-1.5524042	0.42175817	0.5257136	0.19863558	-1.000104	0.10957456	0.008692265	-1.4878234	PGSC0003DMT400043219
CUST_21017_PI426222305	-0.35344425	-0.25033697	-0.3592094	-0.0432051	-1.646743	-1.5767694	-0.32597232	-0.8422973	-1.3649993	1.1665963	1.367289	0.78502005	-1.3101189	0.8409014	-1.0070939	0.4933071	PGSC0003DMT400080720
ETG10_13482	-1.1092654	1.2107248	1.2743601	0.90278846	-1.7183375	-1.7186933	-1.4404995	-1.5771089	-2.224341	1.1745759	1.2514402	0.93344957	-0.34125972	0.31265426	-1.1453547	-0.89751244
CUST_49570_PI426222305	1.0538234	3.614267	4.095698	4.5096536	1.0578268	0.16591668	1.8820114	0.46012187	0.2938938	-2.5733788	-2.8748343	-2.4203084	-3.1388464	-4.187446	-4.9858117	-4.2937183	PGSC0003DMT400013664
CUST_42297_PI426222305	-1.7453963	0.6327618	0.8531987	0.31172386	-0.09084511	-1.5350513	-1.1953421	-0.40794182	-0.9542589	0.5257632	0.9065218	0.5725541	0.89946365	-0.25916862	-1.719208	-1.5497323	PGSC0003DMT400016022
CUST_38036_PI426222305	-3.0464811	0.13321202	0.3992161	-0.89904636	-1.5298145	-2.5666118	-0.665184	-2.2101772	-2.0354798	4.537429	4.0155706	4.2791348	2.4115477	4.3300767	2.0600586	-0.4330884	PGSC0003DMT400081395
CUST_8911_PI426222305	-1.0890219	-0.79437184	-0.48838162	-0.2481436	0.492867	1.889076	3.8059363	2.5152538	4.6919684	0.2691597	-0.7269297	0.002704859	-0.48668218	0.92837214	-0.531209	-0.14218402	PGSC0003DMT400096473
CUST_51270_PI426222305	-2.260471	0.11434237	0.37101683	-0.20936649	0.22593164	-0.040792465	0.39116812	0.17471695	0.40038586	0.00880003	0.11711073	-0.21820593	-0.65146637	1.818359	-0.42671442	-2.0662336	PGSC0003DMT400080758
CUST_28177_PI426222305	-1.8157911	-1.6131395	0.1616342	0.3672801	-0.34137487	-0.6734822	-1.4040353	-0.44359326	-1.4853284	1.6491499	1.4492232	1.7474512	-0.005150318	-1.660915	1.4562831	0.6484401	PGSC0003DMT400004486
CUST_37548_PI426222305	-0.33901128	0.67883545	0.26862726	0.73727745	0.18913364	-0.12575889	0.34160542	0.033647537	0.22204351	-0.09570273	0.001181364	-0.6937856	-0.438617	-0.12500167	-0.14290023	-0.49021092	PGSC0003DMT400006232
CUST_11900_PI426222305	-1.6340414	-0.5450253	-0.8088288	-0.98286414	0.12647247	-0.13147283	0.5595634	0.6531763	0.2533207	-0.55601925	0.05037999	0.2758162	1.0109353	1.6098883	1.196007	1.2893857	PGSC0003DMT400033485
CUST_51555_PI426222305	-0.6144309	0.904171	0.73980314	0.36612034	-1.3201382	-2.2315867	-1.9085488	-2.0862718	-2.7398844	0.58367014	0.8329379	0.3531364	-0.85893106	-0.21204233	0.012293816	-1.4945254	PGSC0003DMT400069046
CUST_12718_PI426222305	-1.6596292	0.4442385	0.4841636	0.25441185	-2.1310523	-1.9710987	0.55604196	-1.379915	-2.310488	0.7468891	0.6663864	0.10070467	-1.1250846	0.9474232	0.7862203	0.48856878	PGSC0003DMT400063126
CUST_21722_PI426222305	-1.1909932	-0.74049026	-1.1186978	-1.113068	0.2821145	0.07403684	0.6463783	0.073836565	-0.017326355	0.3864471	0.426167	0.06471316	1.213593	2.2242343	0.56993055	-1.210003	PGSC0003DMT400096768
CUST_28850_PI426222305	-0.012002786	-0.43243995	-0.12419812	-0.08236742	0.3275113	0.22008228	-0.06894255	-0.112020016	0.3465433	-0.24596834	-0.6432827	-0.5393593	0.13960171	0.42469358	0.58278346	0.06671238	PGSC0003DMT400033300
CUST_18116_PI426222305	-0.2785635	0.5841751	0.18354893	0.060503006	1.407269	1.2213464	0.5856128	0.95875406	0.74341774	-0.43083096	-0.405728	-0.32560444	-0.5962336	-0.06068039	-0.6443591	-1.0628939	PGSC0003DMT400018172
CUST_12109_PI426222305	-1.9393688	0.114961304	0.32066473	-0.19949801	0.18797731	0.46612883	0.12059927	0.62113905	0.8280604	0.013106187	0.116021	-0.21453984	-1.0054865	0.4040327	-0.7723634	-1.4601007	PGSC0003DMT400086101
CUST_1835_PI426222305	-0.2133851	0.15009578	0.10299555	-0.29382324	0.090615034	0.057566643	0.42196298	-0.657228	0.29404593	0.15611553	0.346872	0.15939999	2.086326	2.9384534	0.1364994	-1.1717774	PGSC0003DMT400087863
CUST_11715_PI426222305	-0.8367469	1.5698091	1.3034266	0.9166846	-0.789685	-1.6963766	-1.1439257	-1.4554267	-0.4686401	1.2197847	1.2259287	0.90097475	-0.32452655	0.3233962	-1.1213064	-0.8283345	PGSC0003DMT400095654
CUST_43255_PI426222305	-0.025196314	-0.74716896	-0.8752032	-0.1717449	0.16125512	-0.29253554	0.6962006	-0.003149509	0.032111406	0.46905956	-0.11597832	0.5453754	-0.3112564	-0.7876239	-0.37643123	0.4008979	PGSC0003DMT400002066
CUST_23250_PI426222305	-0.46787024	0.7589281	0.83511275	0.43665424	-0.56458664	-1.1530461	-1.1611695	-2.0351686	-1.4445069	0.6575732	0.7549116	0.58596355	-0.8007214	-0.15305924	-1.5948088	-0.79469347	PGSC0003DMT400026707
CUST_25785_PI426222305	0.21094751	0.5631893	0.58713454	0.18943167	-1.994725	-1.9880257	-0.3224845	0.087641954	-2.717178	0.45327282	0.506125	0.30885395	-1.051317	1.1076204	-1.7088213	-1.6724825	PGSC0003DMT400091863
CUST_4167_PI426222305	-1.0016108	0.0726498	0.4801558	-0.04777654	-0.2739308	-0.6790199	-1.1753016	-0.5641682	-1.1256747	-0.028719744	0.06954893	-0.24158032	2.138117	1.9440209	0.47980785	3.0545032	PGSC0003DMT400007653
CUST_32902_PI426222305	-2.1206586	0.35432005	0.16735952	-0.26688942	-2.904422	-2.2642493	-2.562365	-2.7566538	-3.4054227	-0.006337166	0.04072094	-0.28300062	2.839862	2.4246464	3.382309	2.9232166	PGSC0003DMT400013499
CUST_8573_PI426222305	-0.50760597	-1.1331578	1.5963526	0.96833426	1.836076	0.45790243	-1.5756495	1.6402242	0.70549655	-0.6554112	0.951858	0.28731957	-4.679294	-4.3857427	-3.9860802	-5.9498787	PGSC0003DMT400058378
CUST_38995_PI426222305	0.030396143	-1.3283747	0.4021864	-0.07881323	0.06236887	0.09084368	-0.22506666	0.49763012	0.21711922	-0.33206114	-0.20048459	0.06339359	0.21557236	-0.6353903	0.9522188	0.60397786	PGSC0003DMT400070247
CUST_49125_PI426222305	-0.013703108	-0.63680816	-0.91610074	-0.28318238	-1.2024889	-0.9994147	-1.0124545	-1.1259975	-1.3118472	1.0683458	0.53913075	0.7128863	0.8453996	0.050154805	0.5418143	1.3814968	PGSC0003DMT400008631
CUST_31147_PI426222305	-0.934371	0.7044819	0.785567	0.39317545	-1.7266347	-2.2428176	-1.162833	-2.1091425	-2.0754664	0.6026351	0.70027417	0.37794575	0.14261079	-0.22531438	-1.6594915	-1.4852333	PGSC0003DMT400063915
CUST_29746_PI426222305	1.1372687	-1.5624609	-1.2850965	-1.3315912	0.109054565	-0.21703959	-0.5683913	-0.4542079	-0.4256549	0.20080376	0.10494709	0.32783446	1.7742777	0.86869884	0.86057734	1.8715525	PGSC0003DMT400047433
CUST_19143_PI426222305	-0.024699846	0.2789332	-0.08776442	-0.05646038	0.3752451	0.5713477	-0.22451878	0.001205444	0.4760685	-0.10317548	-0.34026113	-0.353268	0.573647	0.6165755	0.84497285	-0.08496126	PGSC0003DMT400072976
CUST_1954_PI426222305	-0.045688313	0.02245617	0.1045928	-0.28927898	2.4826598	2.3476686	2.2282722	2.120129	2.185106	-0.079856716	0.018247286	-0.30355534	-1.5593843	-0.91506815	-0.9339533	-1.8641739	PGSC0003DMT400093920
CUST_5729_PI426222305	-0.009373665	-2.0019262	-1.1927071	-0.50846004	-0.47267342	-1.9984033	-1.0359693	-1.5756519	-1.256495	0.37937036	0.460927	0.48130956	2.120059	1.4445622	2.3127534	2.7986507	PGSC0003DMT400007046
CUST_29210_PI426222305	-0.23869388	0.33683142	0.21378072	0.70519686	0.55600834	0.8281467	-0.5668299	0.5386176	0.4091208	0.17295583	0.040802795	-0.2364432	-1.8518271	-1.2099171	-0.9349046	-1.1466082	PGSC0003DMT400004762
CUST_40417_PI426222305	0.5021536	0.010900657	0.10248566	0.062681355	-0.32450294	-0.43189025	-0.61113167	-0.2119174	-0.07595515	0.13026302	0.20335262	0.223502	-0.31199074	-0.8380616	-1.0038588	0.51939344	PGSC0003DMT400061636
CUST_41318_PI426222305	-0.30614653	0.32894763	0.26474977	0.31085578	0.0976305	-0.107325315	-0.11218548	-0.041998625	0.8601825	0.35484257	0.25887433	-0.5180517	-0.12463355	-1.3903729	0.8910427	-0.3843235	PGSC0003DMT400008100
CUST_25201_PI426222305	-1.4641253	-0.7163326	-0.5946447	-1.5793825	0.3093145	-0.07942796	-0.06540418	0.63163304	0.61798024	-0.10335954	-0.862747	-0.13029861	1.2937851	1.6902568	1.5745537	0.24256945	PGSC0003DMT400014796
CUST_42370_PI426222305	1.3031195	-0.3576839	-0.8006863	-0.90446705	3.8219023	3.6523669	3.4927323	3.5307062	3.599473	-0.7636133	-0.7131849	-1.2690384	0.81106997	1.320471	-0.042648554	0.12006418	PGSC0003DMT400088486
CUST_33614_PI426222305	-0.6057189	0.63170177	-0.081534706	-0.001993815	-1.5417514	-1.1864877	-1.0368843	-1.027442	-1.2675917	0.2564532	0.15399234	0.31153393	0.7045741	0.8287461	-0.28734255	0.6022787	PGSC0003DMT400078775
CUST_37659_PI426222305	-1.6697048	0.72184485	0.80454797	0.4125813	-2.283298	-1.3063626	-0.8899367	-0.0807662	-1.817586	0.617132	0.7184641	0.6912694	-0.88407326	-0.24520373	-0.7523422	-1.410766	PGSC0003DMT400095373
CUST_8330_PI426222305	-1.4255141	0.80054617	0.88304853	0.48477283	-1.1710334	-1.9862158	-1.3357711	-0.3646381	-0.56534433	0.69559497	0.797307	0.47786412	-0.44276094	1.0443403	-1.5940278	-0.9698923	PGSC0003DMT400039854
CUST_34114_PI426222305	-0.05953185	2.3600519	1.5613995	1.7170469	0.18645644	-0.22361207	0.7997372	-0.8974869	-0.22737002	-0.5384364	-0.3763275	-0.6557668	-1.237035	0.8970045	0.008495331	-0.28216854	PGSC0003DMT400033070
CUST_45095_PI426222305	-0.06403192	-0.121240936	0.23443668	0.019352278	-0.82206154	-0.5807166	-0.38354778	-0.923285	-0.96765804	0.6279869	0.80167866	0.7150698	-0.30617905	-0.6575711	-0.5812509	1.0121368	PGSC0003DMT400083982
CUST_2699_PI426222305	-1.0934603	-0.25555363	0.16938138	-0.57286525	2.0236888	3.12822	2.927862	2.4464667	2.2966223	-0.36118945	-0.18891008	-0.577177	1.1282066	1.4340936	-0.9106076	-1.9238952	PGSC0003DMT400094015
CUST_24223_PI426222305	1.7020649	-1.8688122	-1.7799114	-2.1523352	4.2052946	4.11477	3.9843721	3.8476706	4.036686	-1.9696478	-1.8707863	-2.1876414	0.9180534	1.5544674	0.31157804	0.11378598	PGSC0003DMT400089970
CUST_31199_PI426222305	-1.2269955	-0.6279195	-0.63185406	-0.6515935	0.19343019	0.16517043	0.015266418	0.54009676	0.115608215	0.73123807	0.2970756	-0.010205586	-0.08468175	-0.3162644	0.37719297	-0.39984226	PGSC0003DMT400063808
CUST_28772_PI426222305	-0.36827263	0.69153863	0.01607736	1.1143718	-0.4423871	-0.8768227	-0.43967962	-0.30051827	-0.13098311	0.08287541	-0.12304449	0.02997303	-0.21090484	-0.3596909	-0.07778168	0.40695682	PGSC0003DMT400083155
CUST_21312_PI426222305	-1.3245069	0.3895658	0.46898237	0.10029475	-0.10114479	-0.36772323	-0.10661459	-1.5703917	-0.41064167	0.28279305	0.38850865	0.26562944	0.23853493	1.4917475	0.3533826	-1.3267206	PGSC0003DMT400097190
CUST_28819_PI426222305	1.1644435	0.30078554	0.21395445	0.98055154	0.06924915	-0.56401634	-0.35425043	-0.6678057	-0.69181204	-0.17722368	-0.064013325	-0.025853952	-0.2768507	-2.1634994	0.883126	0.88931733	PGSC0003DMT400083122
CUST_162_PI426222305	-1.106072	1.3270346	1.3703076	1.4009305	-1.7340145	-1.6951914	-1.3761067	-1.5577438	-1.0909615	1.4535317	1.7907418	1.0211743	-0.3227496	0.31134796	-1.1150033	-0.9245386	PGSC0003DMT400003108
CUST_45683_PI426222305	-0.82212275	0.25491443	0.33269167	-0.05913766	-0.9950931	-1.3321395	-0.9608669	0.08919978	0.03755784	0.14776945	0.25574383	0.39695978	0.51022315	0.3284279	-0.22360134	-0.8621518	PGSC0003DMT400079346
CUST_13800_PI426222305	-0.9856537	0.14409177	-0.06633838	-0.049435776	-0.98317146	-1.302077	-0.8312168	-1.02138	-0.69780374	0.93852806	1.2609926	1.1176509	0.063509226	0.6626549	-0.33504462	0.12287712	PGSC0003DMT400055732
CUST_18773_PI426222305	0.33552614	0.17924817	-0.05898921	0.254927	0.038492203	0.17681122	-0.011342526	0.03421116	0.1259551	0.21993987	-0.22119172	-0.20667617	-0.03015232	-0.22559619	0.059381723	-0.20009772	PGSC0003DMT400001111
ERCC-00012_90	-1.1528286	-0.20384781	0.005201896	-0.47721156	-0.23769283	-0.41977096	-0.61881804	-0.8048837	-0.36859536	0.49694404	0.43832517	0.25196576	1.4258919	2.234875	0.16068673	0.4608532
CUST_45900_PI426222305	0.46398067	-3.3628101	-4.061831	-3.561384	0.20581484	0.047511578	0.49597692	-0.29839182	-0.13520145	0.15664418	-0.3499185	-0.13198312	3.677658	3.320254	3.2251432	3.151409	PGSC0003DMT400048022
CUST_17930_PI426222305	-1.3246794	0.2345349	0.30434814	-0.09732056	0.36583614	0.001134634	0.037347317	-0.2805047	-0.29547834	0.17986695	0.23606777	-0.08281994	0.015021801	0.7616476	-0.73511577	-1.7825671	PGSC0003DMT400093165
CUST_22549_PI426222305	-0.438409	0.62198716	0.6959898	0.45704523	0.08588743	-0.032451868	-0.8398638	-1.6198039	-0.3804648	0.44942537	0.5652893	0.25824657	-1.0916457	1.3411605	-1.8966296	-1.6920441	PGSC0003DMT400093987
CUST_33513_PI426222305	0.9202648	-0.29934987	-0.059213083	-0.25314656	3.4780374	3.9774895	3.7351053	4.0323224	2.4758756	-1.6632572	-2.2647293	-2.5312777	0.5851505	0.1732781	0.012244701	-0.61120534	PGSC0003DMT400045460
CUST_48454_PI426222305	0.500982	1.1246885	0.20013683	0.29584756	0.75530386	0.5744448	0.54388905	0.6096382	0.12052059	-1.7511468	-1.8380736	-1.7337422	-0.56288695	-0.2863984	-1.0507076	-0.65870285	PGSC0003DMT400055781
CUST_45987_PI426222305	-1.5531844	0.57766837	0.68140143	0.37545824	-0.75801754	-1.8043163	-0.54044676	0.3402226	-2.315231	0.4727691	0.58641624	0.2758344	-1.0706282	0.54292023	-0.7544379	-1.2315093	PGSC0003DMT400038099
CUST_4666_PI426222305	0.76534384	1.283114	0.016216755	0.98796004	-2.061378	-0.6791916	-0.11549711	-0.6195817	-1.7275596	0.69569856	0.97219867	0.95802546	-0.80664873	-1.9860096	-1.5363581	-0.5108765	PGSC0003DMT400070455
CUST_25381_PI426222305	-1.0965472	-1.6898804	-1.5671488	-1.6002558	1.0009193	1.0566854	0.52410984	0.7650552	0.797112	0.09118191	-0.31305584	-0.5480301	2.16538	1.6794989	2.863177	0.29078278	PGSC0003DMT400034712
CUST_21978_PI426222305	-3.6920626	-1.5422684	-1.1381131	-1.834658	-0.6455264	-1.3464689	0.04721594	-1.9829743	-1.9427466	2.3281841	2.3550417	2.4791214	4.1745734	4.3084726	4.0158744	5.0038843	PGSC0003DMT400042004
CUST_28138_PI426222305	-1.6039238	0.73805124	0.7942724	0.40528074	-1.384829	-1.2249827	-1.2149558	-1.1138146	0.02977848	0.6378816	1.1589828	0.43130827	0.30872345	-0.2637694	-0.77882695	-1.5097507	PGSC0003DMT400004258
CUST_11802_PI426222305	-0.5289185	-1.2323344	-0.5645718	-0.5943056	1.2987413	0.115486145	-0.0824337	0.11204648	0.34823442	-0.100267015	-0.7902213	0.05452943	1.8270316	1.5449362	1.5440164	0.20613678	PGSC0003DMT400046838
CUST_10613_PI426222305	0.066408	-0.14997657	-0.17281103	-0.18193452	0.18623066	0.19477081	-0.24692631	-0.1644826	0.35475922	0.088579655	-0.38824925	-0.18349695	0.7792816	0.8591521	0.71832395	0.31029716	PGSC0003DMT400031830
CUST_8218_PI426222305	-1.5805798	0.93262273	1.1529547	0.6312108	-1.2863395	-1.34115	-1.2472901	-0.5417135	-2.6544993	2.7526238	2.3996913	1.7586302	-0.6369653	0.7287636	-1.4424152	-1.3752016	PGSC0003DMT400075550
CUST_1051_PI426222305	-1.9060124	0.529566	0.6094195	0.21118577	-1.4357965	-2.4623024	0.24128723	-2.3023973	-1.6372285	1.1637088	0.56297797	0.42119694	-0.6186192	1.0442861	-0.08252573	-1.3641758	PGSC0003DMT400003658
CUST_32432_PI426222305	-0.3963189	-1.6614333	-1.4505206	-1.1578145	1.0063512	1.2757876	2.272966	1.8354473	1.8494959	-1.3470135	-1.4631289	-1.3645548	4.860467	5.692445	2.8962877	1.0163516	PGSC0003DMT400033897
CUST_40686_PI426222305	-1.4978462	0.9368207	0.67495793	0.47061744	-0.83741903	-1.2433417	0.007203817	-2.1234615	-1.488241	0.5340387	0.84329003	0.560658	-1.0215564	0.5568572	-1.8601124	-1.3786045	PGSC0003DMT400085239
CUST_27807_PI426222305	-0.35901245	0.54682046	0.97995263	0.20519924	-0.5702975	-1.0554788	0.43359995	-1.0389295	-0.37108088	0.5980827	0.568566	0.23623292	-1.0628343	2.714524	-1.3319511	-0.84241295	PGSC0003DMT400094789
CUST_10254_PI426222305	-1.4485141	0.82289124	0.88685447	0.4842361	-1.9432931	-1.6929729	-0.39515853	-1.0660748	-2.4753587	0.73214215	0.8469739	0.5151477	-0.6084831	-0.13308358	-0.88541317	-1.173317	PGSC0003DMT400030891
CUST_5528_PI426222305	-1.2172092	1.2277964	1.3017043	0.8990671	-1.8074424	-1.7484984	-1.468473	-1.5824916	-2.2577062	1.1490569	1.2627763	0.9298509	-0.4006784	0.28781462	-0.40845108	-0.6717005	PGSC0003DMT400006904
CUST_12606_PI426222305	0.1287791	-0.5926059	-0.14613359	0.06622044	-0.06520033	-0.63633966	-0.27582812	-0.64469266	0.16065979	-0.2277581	-0.08566221	-0.14437468	0.78486633	1.6556098	0.25414896	0.43812785	PGSC0003DMT400003005
CUST_32596_PI426222305	-1.2029907	-0.7619388	-0.3034408	-0.21613526	0.65279627	0.13013387	1.0121605	-0.50329375	0.45524025	-0.4351245	0.09561467	-0.020245155	0.28996706	1.3690453	0.31194997	-1.3936564	PGSC0003DMT400053776
CUST_9768_PI426222305	0.75831157	-0.29590258	-0.8114672	-0.8865264	1.9408126	2.3320384	2.3227181	2.5890903	2.0457072	-1.1916405	-1.266173	-1.2683786	1.1565256	0.57110524	0.94351745	-0.015657106	PGSC0003DMT400016581
CUST_34875_PI426222305	0.64300364	-0.8820157	-0.46696362	-0.47214746	0.72591305	0.72586346	0.25480318	0.49830008	-0.32334137	-0.7138009	-0.6159549	-0.5151623	1.0230894	0.3888948	0.58097005	0.85219496	PGSC0003DMT400073141
CUST_31210_PI426222305	-1.0049624	0.5014822	0.17546384	-0.22841072	-0.32131267	-1.1771047	-0.5795803	-2.285074	-1.1701577	0.43075705	0.1395685	-0.20080931	-0.17726994	1.2413199	-0.2442851	0.730341	PGSC0003DMT400063818
CUST_47567_PI426222305	-2.7110937	1.4673125	1.0166959	0.66582656	3.8336658	4.4148197	4.1188545	4.9231353	3.0909598	-0.3839608	-0.25782657	-0.5608089	0.08090925	-0.21932316	-1.4476162	-2.5156891	PGSC0003DMT400027201
CUST_21138_PI426222305	-1.8865877	0.7878213	0.6719678	0.22123845	-1.7499199	-2.387656	-0.78586817	-2.218274	-2.8865519	0.62861985	0.59302074	0.24562947	-0.2431165	1.7554917	-1.1929002	-1.5397125	PGSC0003DMT400062785
CUST_15177_PI426222305	-0.62850124	-0.21872012	0.051431656	-0.48842463	-0.69694805	-0.4472475	-1.1031251	-0.46176672	-0.36673737	0.80119896	0.25120863	0.30349985	0.36357164	0.4685552	0.667176	0.14566135	PGSC0003DMT400056927
CUST_17440_PI426222305	-1.5472835	0.81407434	0.3461207	1.6411031	-0.50974417	0.39969182	0.57398534	-0.112901926	-0.5355718	0.40436807	-0.029563745	-0.31187296	-0.42980576	1.3957862	-0.904413	-2.1365993	PGSC0003DMT400001446
CUST_46780_PI426222305	-0.2072242	0.1064682	-0.38513947	-0.27354208	-0.7392688	-0.60090685	-0.48578072	-0.8054476	-0.5536685	0.3162333	0.32524458	0.38054657	1.1115031	1.4133985	0.5407021	1.1102434	PGSC0003DMT400038310
CUST_43609_PI426222305	0.5163274	0.71058196	0.5692026	1.1538838	0.36729717	0.37787533	0.18994474	-0.07501316	0.22585773	-2.382319	-2.2682297	-2.0847523	-3.22597	-2.1550674	-1.3978732	-2.5226288	PGSC0003DMT400034368
CUST_16676_PI426222305	-0.29181847	-0.32575274	-0.47416434	-1.0942702	-0.035703182	-0.33852506	0.47179723	0.8422768	-0.10450935	0.73170424	0.20638514	0.0763855	0.47125864	0.5228778	0.20125389	0.86686707	PGSC0003DMT400069253
CUST_49956_PI426222305	-0.5314118	-0.010148685	-0.48902607	-0.6118867	-1.1894095	-1.1639562	-0.8448248	-0.60481215	-0.5773349	0.2032334	0.31454086	0.2448136	0.7889128	0.83756757	0.4450996	0.51429206	PGSC0003DMT400071187
CUST_29184_PI426222305	1.6840382	0.66817254	0.8361373	0.37780967	-1.6838322	-2.3655987	-2.0552227	0.9097476	-1.354239	0.5146556	0.60603875	0.4121963	-0.9585147	-0.21833181	-1.7903843	-0.51268405	PGSC0003DMT400089400
CUST_31821_PI426222305	0.33383068	0.71527195	0.71073055	0.31231213	-2.2887967	-2.34467	-2.0049434	-2.0519958	-2.1669059	0.56264037	0.65536374	0.31999192	1.3780589	-0.3311007	-1.7411227	-1.5505415	PGSC0003DMT400090233
CUST_52480_PI426222305	-1.7536477	1.5374789	0.41557345	0.5390067	-1.4803395	-1.3044155	-2.3660073	-0.4685459	-1.4047346	2.2619889	2.9057684	2.2631643	-1.2660716	-0.12751055	-2.1040146	-0.38915586	PGSC0003DMT400006339
CUST_47483_PI426222305	-0.867969	0.2460789	0.027510723	-0.65182406	-1.366287	-2.5244143	-2.1714356	-0.9136436	-2.069121	1.1601068	0.8859839	0.9351442	0.093295336	0.16162753	0.28229332	1.4725205	PGSC0003DMT400064853
CUST_51647_PI426222305	0.43786025	-0.06640172	0.102233015	-0.022655725	2.0991232	1.8090861	1.7255633	1.7601254	1.737756	-0.49629617	-0.54001355	-0.81443936	-0.4153769	0.20927453	-0.863848	-0.11911416	PGSC0003DMT400011415
CUST_4799_PI426222305	1.065175	0.21444972	0.06099971	-0.22832663	0.5161028	-0.20783472	-0.2257309	-0.48231506	0.3066609	0.14196937	0.022383848	0.044405144	0.46127224	-0.53482676	-0.12614703	-1.0205059	PGSC0003DMT400074577
CUST_31489_PI426222305	-0.65749604	-0.25413474	-0.16952555	-0.7206469	-1.0801611	-2.007735	-2.1207502	-3.0491564	-1.9088523	1.4703751	0.36663875	0.8244156	5.25569	5.9354963	4.641341	4.381387	PGSC0003DMT400073355
CUST_17380_PI426222305	-0.050648052	-0.18812974	-0.6333392	-0.7158203	-0.61597824	-0.53550005	-1.1187773	-0.55947685	-0.41919184	0.6546237	0.41907468	0.51146126	3.0536065	3.6206915	1.7954862	2.6832552	PGSC0003DMT400013828
CUST_40654_PI426222305	-0.27143645	0.58268523	-0.92937416	0.10327363	-0.6710696	-0.6905453	0.031275988	-1.1933594	-0.77322483	0.61610454	0.8612864	0.81204295	0.07302523	1.5741911	0.3985498	0.017407974	PGSC0003DMT400038623
ERCC-00077_121	-1.6034726	0.61666983	0.63537675	0.25247335	-1.1476455	-1.4040236	-0.15957427	-1.5518589	-1.516593	0.5931832	0.6735935	0.35414696	-0.7660897	0.62989986	-1.4178033	-1.2957478
CUST_28937_PI426222305	-0.7381013	-0.17147715	-0.18361728	-0.54998904	1.4866967	1.4894333	1.4993303	1.5551844	1.6346309	-0.3136743	0.6601073	-0.061633427	-0.70336723	1.7201549	-0.018255234	-1.6571207	PGSC0003DMT400088152
CUST_36779_PI426222305	-1.4441346	0.7917221	0.6464521	0.26666752	-1.0046191	-2.1942925	-0.27123117	-1.9396152	-1.0715106	0.72411793	0.6176254	0.2847322	-0.17875719	-0.002973318	-1.7756824	-1.5957862	PGSC0003DMT400015841
CUST_46818_PI426222305	0.41265425	-0.27640724	-0.516627	-0.42694727	0.98712444	0.7133641	0.809227	0.7708516	1.8926067	-1.3882293	-1.5560675	-1.3556199	0.34306812	0.78853655	1.2312858	-1.2371016	PGSC0003DMT400001904
CUST_6250_PI426222305	-1.7441486	0.51762754	0.5140066	0.13793786	0.13839531	0.036305428	0.20876193	-0.29522133	0.13358068	0.38069296	0.4884769	0.15623982	-1.050324	0.726794	-0.44218707	-1.4973531	PGSC0003DMT400095241
CUST_49035_PI426222305	-1.3989702	-0.2976404	-0.88809705	-0.84315735	-1.5777125	-0.53926516	-0.58217907	-0.8829143	-2.067595	5.7100906	5.845121	6.004967	5.5104146	4.0139613	2.1663857	3.3751214	PGSC0003DMT400021869
CUST_46234_PI426222305	-0.054166317	0.60294724	0.5964227	0.22181018	-1.7128968	-1.713378	-0.22312188	-0.69736433	-1.5513468	0.6283986	0.57169133	0.23985608	0.31144452	-0.2060368	-1.3402052	-1.6389146	PGSC0003DMT400053257
CUST_18514_PI426222305	0.09940752	-2.8700783	-2.0233476	-1.5706582	-1.4231243	-2.02983	-2.0912488	-2.118944	-2.188682	0.57816887	0.86301774	1.0921701	1.6356335	1.0944798	1.2200081	2.9817135	PGSC0003DMT400042440
CUST_49682_PI426222305	0.38750458	-0.012282372	-0.0718832	-0.007023176	-1.8735881	-1.0977879	-0.8478131	-0.5954399	-0.77393055	0.15761566	0.09847101	0.27918658	0.064035416	0.16134429	-0.70708823	0.36847052	PGSC0003DMT400022270
CUST_31690_PI426222305	0.013541222	0.95408106	0.95249337	0.57952386	-1.9969923	-2.0057898	-1.7031915	-1.8307362	-2.4910684	0.93129045	0.92805356	0.59660465	-0.5451958	0	-1.4547169	-1.2801651	PGSC0003DMT400095028
CUST_25551_PI426222305	1.3312865	0.0665795	0.06938092	-0.3030235	2.0864043	0.9956331	1.0296128	0.4981575	-0.10960126	-0.064016186	0.044834137	-0.28644642	-1.4874749	-0.8805547	-2.3364556	-2.0172994	PGSC0003DMT400037391
CUST_41467_PI426222305	-1.4924145	1.3307935	0.9420441	0.5442689	-2.003425	-2.0074408	-1.7059734	0.38982272	-2.4969912	0.87393093	0.9159767	0.9780162	-0.61322474	2.38E-07	-1.4598358	-1.2873238	PGSC0003DMT400061386
CUST_119_PI426222305	-1.4933158	0.9215129	0.9404357	0.56909657	-1.6167159	-2.0078223	-1.7063732	-1.8205056	-2.4981608	1.4116759	0.9137648	0.5828411	-0.61470747	0	0.03294754	-1.2234305	PGSC0003DMT400034044
CUST_24048_PI426222305	-1.0891286	0.5804181	0.77852553	0.22556019	-1.0238564	-0.12804604	0.32772923	-1.4994342	-0.90729713	0.7991924	0.57787305	0.23858626	-0.9586048	-0.34227753	-1.2443705	-0.5152364	PGSC0003DMT400032796
CUST_2337_PI426222305	-1.2012635	1.2431598	1.2308397	0.8596538	-1.7136052	-1.7154868	-1.413847	-1.5428176	-2.2073672	1.0944299	1.2027278	0.87190133	-0.3246956	0.2930708	-1.1688144	-0.99734783	PGSC0003DMT400028756
CUST_3607_PI426222305	-1.2782807	0.13482618	0.15198104	-0.20744021	0.2484684	0.44934082	-0.7536688	0.26120567	-0.18812442	0.6682766	0.12302065	0.3978893	0.4796567	0.9506817	0.090571165	-1.1233584	PGSC0003DMT400010265
CUST_22001_PI426222305	0.46480402	0.40312782	0.3036202	0.043218136	-0.86975574	-1.8312502	-1.0281842	-1.3796387	-1.9512043	0.53948146	0.8306759	0.43959317	0.21650243	0.57249427	-1.0611625	-0.89488775	PGSC0003DMT400042153
CUST_14773_PI426222305	1.3511158	0.8955768	1.1146679	0.9936759	-1.6289613	-1.0690031	0.5694587	-0.013289452	-0.4840443	-0.39602914	-0.3445393	-0.6361065	-2.7354248	-1.884847	-1.2319217	0.07515049	PGSC0003DMT400066737
CUST_37870_PI426222305	-0.67893696	-0.104195915	0.1751337	0.040617943	-0.33165503	-0.021165848	-0.14017105	0.09985018	-0.37089443	0.20022011	0.18965466	0.43891653	0.101962805	0.06015873	-0.50000644	-0.41722313	PGSC0003DMT400005686
CUST_10577_PI426222305	-1.7427912	0.67400247	0.68617123	0.3148694	-1.5937786	-2.2580554	-1.9489069	-1.3766046	-2.015337	0.6698887	0.6532585	0.32314253	-0.8721585	-0.2057066	0.6774416	-1.2624484	PGSC0003DMT400032027
CUST_43312_PI426222305	0.69865817	0.19425885	0.2430377	0.71736	0.34630585	0.70771694	0.5694041	0.57513094	-0.16687155	-0.95914155	-0.7292263	-0.8550407	-1.0070968	-1.6221192	-0.68523145	-0.089241184	PGSC0003DMT400064379
CUST_19413_PI426222305	-0.6969507	-1.077995	-0.48155093	-0.62483114	-0.1719544	-0.11728573	1.1237566	-0.7812917	0.1258781	0.30848718	1.1778328	0.12827945	0.71919274	1.9665859	1.2568438	-0.78588265	PGSC0003DMT400072926
CUST_26572_PI426222305	0.861625	0.47543955	0.50211066	0.13028543	-1.9848266	-2.4424844	-0.27967453	0.3847742	-2.9245594	0.35924911	0.4657162	0.13593991	0.433959	-0.24841213	-0.10312748	-1.7249438	PGSC0003DMT400000883
CUST_34266_PI426222305	-0.3432447	-0.16310866	-0.11691173	-0.028388182	0.026857853	-0.032052517	0.085801125	0.11481905	0.32708693	-0.05199353	-0.018989721	0.018749395	0.77782154	1.0107586	0.0748322	-0.057162125	PGSC0003DMT400044776
CUST_30610_PI426222305	-0.71170646	0.63940686	0.22358067	0.39886442	-1.456522	-1.3698602	-1.7647877	-1.665595	-1.1975956	0.21414821	0.03819847	0.14144135	0.15464115	0.5364406	-0.53361344	-0.020742416	PGSC0003DMT400077392
CUST_3024_PI426222305	-1.462017	-0.29440513	0.51313734	-0.32724747	-1.3587315	-2.0659995	-2.5733733	-1.3864286	-1.7582865	0.58975524	0.52185106	0.6904232	1.0933108	0.381356	1.4469435	1.2267712	PGSC0003DMT400000173
CUST_32806_PI426222305	-0.57845145	-0.120978355	0.37010065	0.14227836	-1.2969766	0.1999917	-0.34430075	0.29838276	-0.6705413	0.06418928	0.37494278	0.21623611	-0.27686787	-0.26975465	-0.83364797	1.0803677	PGSC0003DMT400050725
CUST_15194_PI426222305	0.41561422	-0.17990024	-0.14194052	-0.097324766	2.1833649	1.970762	1.4294906	2.1767254	1.6350355	-0.15082209	0.13565612	-0.4818132	-1.7104442	1.0533818	-1.2989137	-1.0122622	PGSC0003DMT400057310
CUST_34660_PI426222305	0.17116086	-0.04370864	0.03082641	-0.024596691	-0.3965664	-0.2605257	-0.70791197	-0.60970974	-1.2504396	0.614422	0.923368	0.65042895	-0.65247583	-1.0118849	-0.42017293	0.7921157	PGSC0003DMT400016471
CUST_35607_PI426222305	-0.40810886	-0.0963645	0.1520241	-0.36933327	-0.51024485	0.13632298	-0.05680895	0.54599786	-0.25311947	0.21504863	0.26678848	-0.4577292	0.2750423	0.97346413	0.31258082	-0.5089205	PGSC0003DMT400004717
CUST_28288_PI426222305	4.0681977	-1.4638962	-1.9848272	-1.7675163	3.2757015	4.3531494	4.6464396	4.6003056	3.8697643	0.106882095	-0.50412494	-0.3229197	-0.25168848	-1.5126703	0.5314069	-0.13220723	PGSC0003DMT400044407
CUST_52158_PI426222305	0.50557834	-0.117516994	-0.07349523	-0.45470476	1.3115895	0.8857281	1.363466	0.9177246	1.2110548	-0.22636048	-0.12353531	-0.3674283	0.06427729	0.17586088	-1.1524587	-0.6889348	PGSC0003DMT400092936
CUST_37780_PI426222305	1.2058009	-0.003955364	0.002243837	-0.59216136	1.7329242	1.5754476	2.6082888	1.7814178	2.2535048	-0.36642155	-0.26034036	-0.5961442	-0.60213304	0.47267175	-2.2809477	0.20489557	PGSC0003DMT400077026
CUST_37260_PI426222305	-1.4095165	0.8909478	0.9414274	0.5639332	-1.2462037	-1.4348211	-1.0996761	-0.7110765	-0.18950462	0.78438157	0.8856082	0.5610302	-0.6436949	2.38E-07	-1.4604185	-1.2920834	PGSC0003DMT400088980
CUST_20319_PI426222305	-2.0124853	4.7570586	6.519241	3.955938	-1.5836599	-1.1927764	-1.306726	-0.26164222	-2.4788992	1.6448116	2.4971554	2.4396977	-0.691782	-0.47190452	-1.8257737	-1.6841596	PGSC0003DMT400049809
CUST_38315_PI426222305	-2.111477	-0.3673036	-0.20649838	-0.6085441	0.87590384	0.96678114	1.7828133	0.7022755	0.6664889	-0.033129293	-0.24794538	-0.3248087	2.0171518	2.3673973	0.97464466	-0.19738142	PGSC0003DMT400022058
CUST_51390_PI426222305	-0.63685375	-0.22994082	-0.17480016	-0.55368894	2.71096	2.7389596	2.488367	2.7443705	2.4298592	-0.33505225	-0.23488767	-0.56224483	1.2992659	1.6134671	0.87718105	-1.273714	PGSC0003DMT400089490
CUST_47454_PI426222305	-3.409048	-1.0700257	-1.3806177	-1.6808243	-1.9029663	-1.2339816	0.9923613	-0.5483055	-2.0009065	8.908974	8.613499	8.450937	8.256835	3.4629474	6.257364	10.468449	PGSC0003DMT400064772
CUST_39410_PI426222305	0.14488499	0.9128638	0.7981743	0.52650744	1.4282763	2.156381	1.48581	2.32746	2.9360511	-1.619104	-2.400257	-2.7093995	-2.3963616	-3.1274357	-0.16868019	-2.4771554	PGSC0003DMT400082121
CUST_35219_PI426222305	-1.5080291	-0.02033043	-0.103069305	-0.10371622	0.11688256	-0.37420654	0.7366564	0.1456902	-0.2246015	0.715524	1.0175694	0.1399161	0.6751739	1.2368989	0.81002927	-0.5537012	PGSC0003DMT400061716
CUST_37866_PI426222305	-0.8278446	-0.018402576	0.29836178	0.65723544	-2.071414	-2.2765086	-1.238405	-2.3085349	-1.743881	0.9832487	0.70966977	0.67648935	-1.0333924	-0.8771851	-1.3753557	0.5805769	PGSC0003DMT400074934
CUST_7101_PI426222305	-1.5220952	0.15290134	0.21656513	-0.1657486	0.11708593	0.2650807	-0.07143307	0.39097	0.2782271	0.049945194	0.14848106	-0.17794959	-0.7969401	0.15788078	-0.9414017	-1.5229636	PGSC0003DMT400095353
CUST_6309_PI426222305	0.16191919	-0.20089237	-0.18650334	-0.10958791	-0.061705828	0.21255994	0.6938031	0.33671498	0.14580703	-0.55724484	-0.6150016	-0.39427224	0.524781	0.06987524	0.709672	-0.05243389	PGSC0003DMT400014517
CUST_17269_PI426222305	-1.7355801	0.63313246	0.69913083	0.43609157	-1.6173046	-1.8785794	0.59891963	-0.73862123	-1.5734382	0.5307066	0.62848204	0.30026564	0.49652743	-0.263613	-1.714999	-0.95918226	PGSC0003DMT400057862
CUST_22782_PI426222305	0.8930869	0.9328777	0.45164123	0.5885703	0.52878404	1.1004715	-0.16567755	2.0038323	1.2409954	-2.2134297	-2.4691648	-2.7467177	-3.7178686	-3.1707993	-4.5544314	-3.646117	PGSC0003DMT400077995
CUST_8615_PI426222305	-0.70663214	-0.052293777	0.40560403	0.11993059	-0.52489114	-0.61424375	-0.5358379	-0.83343697	-0.88686347	1.591106	2.1303394	1.5591316	0.31676078	1.2492411	-0.2529583	0.002180894	PGSC0003DMT400095850
CUST_5458_PI426222305	0.083619595	-0.10646757	0.024240175	0.12272596	-0.62319756	-0.8166294	-0.99082065	-1.1113007	-0.8625996	0.447889	0.45047936	0.27011284	0.32304144	0.92284775	-0.7331898	0.34354782	PGSC0003DMT400009214
CUST_39448_PI426222305	0.03977124	-0.17771228	-0.7328318	-0.6738343	-0.5940585	-0.61787033	-0.36255836	-0.497859	-0.32484102	0.5946212	0.5132744	0.80142325	2.3554974	3.470277	0.61637235	2.0571983	PGSC0003DMT400082096
CUST_49971_PI426222305	0.05664301	0.1481328	-0.7592678	-0.013769627	0.22759676	0.002300501	-0.0885582	-0.22877622	-0.21742678	0.42864895	-3.42E-04	-0.5362055	0.5609629	1.3880522	-0.13091183	-0.22259776	PGSC0003DMT400071171
CUST_43273_PI426222305	-0.8850258	0.009877364	-0.24439318	-0.52566767	-1.6465812	-1.6358304	-0.9795623	-1.6279941	-1.1734319	0.9529436	0.6358536	0.6206816	1.7072711	1.2850015	1.1383016	1.7665257	PGSC0003DMT400064385
CUST_20275_PI426222305	1.7333146	0.2809186	-0.39567614	-0.91074294	-1.5272977	-0.9082179	-0.6210532	-0.71697855	-0.7369404	1.1107789	0.50839376	0.22323656	-0.27006102	0.15525508	-0.2059114	1.6444854	PGSC0003DMT400049677
CUST_23027_PI426222305	-1.6196934	1.5812697	-0.33917522	1.1298032	0	0.38291693	0.54565763	1.3657901	0.003717423	-0.28855148	-1.233077	-1.4199661	-0.409724	-1.9459491	0.899457	-0.08377632	PGSC0003DMT400076758
CUST_23854_PI426222305	-1.8921946	0.5079554	0.55461264	0.56005985	-0.7324114	-1.9224577	-1.1379626	-0.960341	-0.3736825	0.45941877	0.5718449	0.18021123	-0.26136565	1.7681531	-1.6246765	-1.1148721	PGSC0003DMT400027679
CUST_49729_PI426222305	-1.3644155	0.52794725	0.60619545	0.34689394	-0.12589002	0.012284994	-0.3882215	-0.5362046	-0.45504093	0.42654482	0.52319574	0.21051979	1.6350806	0.18964767	-1.8294213	-1.6578239	PGSC0003DMT400002749
CUST_17684_PI426222305	-0.18510365	0.05140519	-2.4283304	-0.6652412	-3.347111	-2.1584876	-1.1437852	-1.8955407	-2.7728777	3.2834675	3.3226364	2.8114548	1.455478	0.721519	4.254832	2.4348557	PGSC0003DMT400066948
CUST_21506_PI426222305	-1.4481505	0.9231761	1.0025655	0.6109403	-1.6234686	-1.1407564	0.12644577	-1.8848698	-1.2175384	0.8216159	0.91825706	0.5955779	-0.6478472	0	-1.3803275	-1.2646656	PGSC0003DMT400070096
CUST_33912_PI426222305	-0.7746322	-2.333744	-1.3368193	-0.8633142	-0.23708797	0.09988165	1.2545583	0.90737367	1.351136	-0.8809418	0.21088783	0.5113447	2.2094045	3.4497566	0.5093429	0.1688637	PGSC0003DMT400012516
CUST_10563_PI426222305	0.26400265	-0.47296318	-0.6985936	-1.042767	-0.4586873	-0.30877018	0.2020557	-0.4105637	-0.048294067	0.38271236	0.18604629	-0.5351038	0.2899332	0.8535702	4.21E-04	0.22606897	PGSC0003DMT400031819
CUST_23316_PI426222305	-2.0296893	0.26657453	0.24947898	0.13039255	-0.26216173	-0.8951597	-0.49378037	-2.1758132	-0.91436553	0.21483262	0.17330837	-0.28019428	0.8486866	1.7768604	-0.5121074	-0.8288509	PGSC0003DMT400073801
CUST_34182_PI426222305	-0.7787058	-0.21665303	-0.13298464	-0.5425609	2.9898326	2.753103	2.54139	2.7794714	2.8478134	-0.12428681	-0.21903451	-0.30627474	0.2713008	0.8433417	-0.72197104	-0.6199452	PGSC0003DMT400065711
CUST_16071_PI426222305	-0.5124466	0.39092827	0.47348785	0.07955138	-0.20331645	-0.90487957	-1.2710071	0.62898016	-0.568172	0.36920404	0.3870586	0.0655311	0.35955453	0.89748776	0.00100708	-1.2121277	PGSC0003DMT400097533
CUST_51793_PI426222305	-2.2938488	-0.29735455	0.019413471	0.058924835	-1.9130116	-2.4854412	-2.5572548	-2.8847532	-3.0044408	2.6465528	2.8079464	2.8753955	2.1249971	2.6268854	-0.28749633	1.5351679	PGSC0003DMT400017059
CUST_4352_PI426222305	-1.7944545	-0.059113342	0.022860685	-0.37194204	0.15632701	0.45687318	0.33389974	-0.00228262	-0.30848384	-0.1617492	-0.063997425	-0.38516808	0.1598469	-0.5834341	1.8451586	1.0571222	PGSC0003DMT400070473
CUST_35267_PI426222305	-1.7695245	0.020527044	0.07988342	-0.30852365	0.42869377	0.4493339	0.7496147	0.93643403	0.6282995	0.18809287	-0.007185777	0.004556815	0.10843825	1.5793899	-0.74293613	-0.7522187	PGSC0003DMT400085327
CUST_16234_PI426222305	-0.93705463	-0.21006298	2.1774476	0.59173614	1.4587574	0.3407104	0.52036166	0.6137252	0.6891012	-0.1202445	0.24469154	-0.6353202	-0.3060031	0.58026767	-0.7579082	-1.3363672	PGSC0003DMT400026983
CUST_2588_PI426222305	-2.0003726	0.4326159	0.100594044	-0.37685537	1.8182142	2.3546717	3.1156833	3.1237803	3.0726347	-0.00389719	-0.06789303	-0.3885449	-1.1238868	0.47060072	-1.6795356	-1.7041916	PGSC0003DMT400072615
CUST_40814_PI426222305	-0.004897118	0.10470486	0.107694305	-0.28036562	-0.22525811	-1.0493982	0.7758496	-0.5181482	0.23839903	-0.06474193	0.26886305	-0.22217083	-0.47200668	2.2411323	-1.3150649	-0.09458963	PGSC0003DMT400073640
CUST_48688_PI426222305	-1.4178895	-1.0753652	-0.35007048	-0.20600462	-0.56161356	-0.57465553	-0.36781168	-0.0487051	-0.1614418	1.6566138	1.4226235	1.428275	1.2291622	0.8719895	1.2727587	1.5037097	PGSC0003DMT400080300
CUST_2645_PI426222305	-2.053302	-0.019569239	0.0629886	-0.33410677	1.6065745	1.7932434	1.903852	1.5732646	1.63306	-0.12358109	-0.02408441	-0.3439509	0.8974304	-0.25469422	-2.3759022	-2.2257464	PGSC0003DMT400085450
CUST_25644_PI426222305	1.1050863	0.3536156	-2.343171	-1.3256545	-0.55713606	0.38234353	-0.49986815	0.4929061	-0.041817427	0.9854922	0.8652242	0.37569857	-0.93846476	-0.5212568	-0.66262627	-0.379316	PGSC0003DMT400022423
CUST_28181_PI426222305	0.38547325	0.037795227	-0.24130154	-0.52242327	-0.044646025	0.06506276	-0.62881804	-0.038398266	0.5757363	-0.4141852	-0.3539858	-0.060714245	1.2998841	1.3073992	1.2860332	0.60934114	PGSC0003DMT400004269
CUST_44200_PI426222305	-2.0691612	0.32178688	0.4041276	0.31922737	-0.11893749	-0.8034122	-1.1150584	-1.1000268	-1.1675858	0.2170256	0.31767926	-0.007821083	2.4287581	3.1970778	1.0295036	-1.2706966	PGSC0003DMT400035521
CUST_4736_PI426222305	0.8880379	-0.9573071	-0.88964105	-1.2870114	3.8262353	3.5028598	3.5819533	3.4043767	3.535287	-0.9073088	-0.94286066	-1.2939384	0.9552393	1.4639983	0.2955904	-0.16652067	PGSC0003DMT400095127
CUST_10539_PI426222305	-2.0302913	0.7303327	0.6352625	0.053930283	-0.17347097	-0.45155048	-1.4299898	-0.98268795	-1.6214976	0.56099576	0.084394455	0.19016011	0.23051071	-0.98891425	-0.98683476	0.4973452	PGSC0003DMT400032039
CUST_11155_PI426222305	0.24753244	-0.009486437	-0.2695283	-0.020927668	0.086658	-0.47620678	-0.50260043	-0.93428874	-0.47393107	0.20585053	-0.3041532	0.08954009	0.6573293	0.4342134	-0.19733357	0.49265552	PGSC0003DMT400078550
CUST_3473_PI426222305	4.0161586	3.4891853	0.3172617	2.83899	-0.741143	0.12498641	0.43280363	-0.1913395	-0.7259064	0.025834084	-1.2695247	-0.10948992	-0.5718663	-0.75363016	-2.9260633	0.37841877	PGSC0003DMT400064278
CUST_6448_PI426222305	0.12036554	0.18907873	-1.4875132	-0.8464291	-0.5727067	-0.92213655	0.018320084	-0.6124439	0.008499622	-0.25249934	-0.1689872	-0.058784407	2.1062524	2.2637722	1.1401455	1.4913057	PGSC0003DMT400014481
CUST_40003_PI426222305	0.012393157	0.5801051	0.66051215	0.2604116	0.3125863	-0.22639179	-1.2065334	-0.616637	0.15486956	0.47366968	0.57732505	0.25879368	-0.8321521	-0.4030404	-1.8277478	-1.643505	PGSC0003DMT400030345
CUST_23457_PI426222305	-0.43100658	-0.07480574	-0.011947632	-0.44223133	-0.37826777	-0.83991337	0.14509535	-0.2959218	-0.07930422	0.2028826	-0.09443728	0.0377539	0.42847764	1.6343621	1.022372	0.61409086	PGSC0003DMT400064936
CUST_36376_PI426222305	-0.66777045	-0.8389199	-0.22892658	-0.31348667	0.28095865	0.14311004	-0.111419916	-0.21621919	0.3649032	-0.10867842	0.3784411	-0.2118903	0.395895	0.41141868	1.819654	0.25273886	PGSC0003DMT400016203
CUST_10943_PI426222305	0.22241735	-0.8968892	-1.4322032	-1.6192199	1.0650129	1.0345907	0.70205545	0.8892698	0.9083376	-0.14935446	-0.6891656	-0.29601464	0.45265913	0.65349793	-0.1051867	-0.018096447	PGSC0003DMT400076337
CUST_47976_PI426222305	-0.09016792	1.7729114	-0.0709819	1.3150433	-0.35722637	-1.0402162	-1.264281	-1.1492879	-2.1433496	2.9769554	2.2099779	2.5471983	-2.0123959	-0.24090827	-0.9836333	-2.603783	PGSC0003DMT400074397
CUST_43513_PI426222305	-0.31561175	-0.21948202	-0.16788141	-0.54206014	2.7146237	2.352948	2.77299	2.3997176	2.1156168	-0.32677832	0.66718954	-0.5385657	0.20979166	0.622023	-0.80218124	-2.046107	PGSC0003DMT400065381
CUST_22043_PI426222305	0.36496258	0.041214626	0.114593506	0.28901386	-0.30678463	-0.07010603	-0.072927475	-0.13472986	-0.59640646	0.056681316	0.24160163	0.24499321	-0.34564686	-0.49258852	-0.7001302	0.32023588	PGSC0003DMT400042022
CUST_1982_PI426222305	-2.973963	-6.30E-04	1.5194374	0.9913366	1.5063417	1.5177286	1.9028771	1.4088447	0.70051074	-1.050002	-0.77613014	-0.30261716	-2.6687248	-2.8684585	-1.3064091	-4.0928006	PGSC0003DMT400027150
CUST_50143_PI426222305	-1.5003918	-0.624129	-0.68939304	-0.6884435	-1.144628	-1.6236799	-0.31048584	-0.101172686	-1.489994	2.044821	1.1443496	1.587255	1.8161633	0.41812146	2.5712745	2.3677661	PGSC0003DMT400065220
CUST_5641_PI426222305	0.714649	0.40465227	0.48101425	0.079754986	-0.31240106	-2.6034617	-0.055666685	-1.3838401	0.43889046	0.29702583	0.40537438	0.087567806	-1.2316358	1.517674	-1.8619909	-1.8334514	PGSC0003DMT400023097
CUST_19347_PI426222305	-1.0058364	1.0466857	1.122364	0.93978214	-0.78044105	-1.6407568	-1.2788527	-1.8226659	-2.0923283	0.9390685	1.0477501	0.7450628	-0.59128594	2.3408313	-1.0421224	-0.82403487	PGSC0003DMT400064602
CUST_31012_PI426222305	0.9231792	-0.24859627	-1.0911726	-0.9645439	-0.10795498	0.25650835	1.4235573	1.4924798	0.44629908	-0.7775972	-1.3289541	-1.6298676	1.8895793	1.3750098	1.4841793	0.9836163	PGSC0003DMT400040285
CUST_1946_PI426222305	-0.3116924	0.6547319	0.72950095	0.7309095	-2.1884718	-1.3761461	-0.7779877	-0.4303589	-0.3874514	0.5471174	0.6570185	0.3705171	-0.9860015	0.17503357	-1.5283458	-1.2836299	PGSC0003DMT400053945
CUST_9262_PI426222305	-1.504272	-1.0693898	0.22189951	0.16853857	-1.2855501	-1.4210219	-1.9921346	-1.6921334	-1.7372046	0.4354256	0.11887121	0.30448547	0.2312603	-0.05726123	0.9735234	1.0528058	PGSC0003DMT400006735
CUST_9490_PI426222305	-2.013366	-1.1159538	-1.0015326	-1.872553	-0.25072455	-0.7419627	-0.13163662	-0.5061054	-0.020743847	1.4765631	1.3558736	1.2415546	1.0705175	0.41521287	1.3327527	1.5187675	PGSC0003DMT400006528
CUST_33873_PI426222305	-0.20690973	-0.63196063	-0.14498067	-0.21595518	-0.6873362	-0.68187976	-0.6984799	-0.4254794	-0.36959195	0.8298528	0.45739755	0.41852847	1.418653	0.94044495	1.157829	1.3245171	PGSC0003DMT400012441
CUST_50562_PI426222305	-1.5885819	0.48649392	0.55917007	0.34826422	-0.029266357	-1.0782824	-0.4379034	-0.8030689	-0.08290601	0.3795317	0.49129596	0.4860576	-0.9696889	1.5954884	-0.5538862	-1.6412516	PGSC0003DMT400087413
CUST_25949_PI426222305	0.12677892	-0.8844088	-1.0493201	-0.13164997	-0.45086598	-0.80649257	-0.64526916	-0.973881	-0.40172672	0.44808182	0.32570186	0.09488964	2.439572	2.4640417	1.0437028	1.1891251	PGSC0003DMT400051958
CUST_2677_PI426222305	0.005436579	0.09307035	0.39507642	0.470891	0.21031284	0.46728802	-0.17843723	0.110625744	-0.027236462	-0.29119143	-0.58819515	-0.51646775	-0.26709175	-0.2538905	0.38210225	0.04552714	PGSC0003DMT400051035
CUST_7075_PI426222305	-0.5460388	0.61602765	0.6873932	0.2852702	-0.89322853	-2.4006066	-0.12973928	-2.2533042	-1.7426441	0.5099389	0.6231974	0.30386844	-1.0319326	-0.029660702	-1.8375964	-0.29653916	PGSC0003DMT400042974
CUST_40572_PI426222305	-0.48798633	-0.35985065	0.60986227	-0.20915659	1.9628339	1.7094326	2.009036	2.0872402	1.7889946	-0.25827542	0.073660456	-0.5440331	-0.3098855	2.229131	-0.5218049	-1.1433438	PGSC0003DMT400088806
CUST_47168_PI426222305	-1.7812686	0.02477614	0.092030525	-0.30707788	2.7614691	2.6057532	2.4914238	2.8216107	2.4412549	-0.07993666	0.123435974	-0.2854042	-0.6509867	-0.4169531	-1.5467036	-2.2254977	PGSC0003DMT400091992
CUST_40249_PI426222305	-1.8658134	0.5766762	0.6464903	0.24449985	-0.6333544	-0.34233713	0.04388523	-0.24758482	0.5520179	0.47252655	0.58728	0.26713276	-1.0730557	-0.4312408	-1.8843942	-1.673747	PGSC0003DMT400092112
CUST_6236_PI426222305	-1.0058287	0.20490153	0.14043029	-0.1333108	0.22773147	-0.25382233	1.0655737	-1.1354003	-0.1357224	0.26847506	0.08247057	-0.14987993	0.6281494	2.761994	0.12036061	-1.1395878	PGSC0003DMT400087026
CUST_46023_PI426222305	0.65536934	0.47271815	0.24915099	0.23787887	-0.6823294	-1.249028	-1.1259432	-1.394031	-0.5068724	0.99495673	0.08282002	0.8032175	-0.8477652	-0.4425038	-0.31834698	0.93431145	PGSC0003DMT400038110
CUST_42998_PI426222305	-1.9073782	0.3826518	0.29611334	0.00490586	0.72706103	0.4017794	0.49463034	0.60536313	0.5887356	0.29589286	0.24191189	-0.082419075	-0.959955	-0.12994027	-0.9256458	-1.3251195	PGSC0003DMT400096559
CUST_35480_PI426222305	0.042621773	-0.038845856	0.1761225	0.2725625	-0.2087493	-0.61024284	-0.83208466	-0.7112746	-0.4361639	0.15834665	0.09095144	0.30388212	-0.4577427	0.28133655	-0.2848518	-0.2828752	PGSC0003DMT400032530
CUST_39350_PI426222305	-3.6517794	-6.8160806	-4.2590513	-4.251347	-2.919061	-2.820011	1.5704172	1.8757713	5.3763065	0.8722343	3.1560555	3.2070768	0.7630303	3.236032	-0.65309715	-0.20429587	PGSC0003DMT400030387
CUST_9364_PI426222305	-0.13670786	0.046718676	-0.52054065	0.07392812	0.10953927	0.5922096	0.034762144	0.63592815	0.9887953	-0.45114732	-0.72187275	-0.48791432	-0.5551741	0.87435794	0.7099874	-1.613307	PGSC0003DMT400006444
CUST_17745_PI426222305	-5.024409	-2.839206	-0.18852775	-0.03847043	0.9332986	0.6975312	1.6275506	0.3875699	-0.07608175	-0.008462747	0.6231039	0.56071234	-0.13164997	-1.1427128	2.8784773	0.2597033	PGSC0003DMT400066896
CUST_44266_PI426222305	-1.7533178	0.7651453	0.6259844	0.22377793	-0.13135839	-1.2997017	0.23627949	-1.4287033	-0.55576754	0.44717202	0.5778534	0.2532576	0.20699573	1.1403217	-1.1384094	-1.5195652	PGSC0003DMT400097215
CUST_3828_PI426222305	-1.2960192	0.63355654	0.7023819	0.41626725	-2.4307513	-2.0405185	-1.0179937	-2.2110486	-2.8861024	0.5388014	0.6553683	0.32800165	-0.98213077	0.49344826	-1.5941889	-1.6096487	PGSC0003DMT400071837
CUST_32066_PI426222305	0.108888544	-0.03816851	0.11105243	0.4091537	-1.2496419	-1.1081138	-0.25736547	-1.7030015	-1.7070551	0.16825795	-0.704592	0.06300664	-0.008564711	-0.50209653	0.42339563	0.31177434	PGSC0003DMT400013263
CUST_32721_PI426222305	0.20948489	0.06546577	0.006038825	-0.018634638	-0.6963241	-0.37511683	-1.4355392	-0.75217104	-0.1943922	-0.018009981	-0.7877256	-0.87307596	0.3746748	0.3255124	0.5663035	0.5615395	PGSC0003DMT400047244
CUST_16519_PI426222305	0.08858681	-0.40517554	-1.3474299	-0.7082856	-1.1973429	0.10136318	-0.4046116	0.31117868	-0.43005037	0.44120726	0.003710429	-0.020042738	0.5156193	-0.44042683	0.6340687	0.88371533	PGSC0003DMT400086265
CUST_35687_PI426222305	-1.5356213	0.5381756	0.60608816	0.25551558	0.4875667	0.7272546	-0.6497307	0.585649	0.4758811	0.4514122	0.65812427	0.24162371	-1.0991082	-0.42371798	-1.8743126	-1.6935092	PGSC0003DMT400096723
CUST_37290_PI426222305	1.205842	0.50584716	0.2587107	0.13305235	-2.3916693	-1.6581075	-1.9416218	-1.3378277	-2.631467	0.33562723	0.8938589	-0.015445073	-1.4263811	-0.02436471	-1.7432675	0.79304105	PGSC0003DMT400029553
CUST_52568_PI426222305	-0.4374539	-0.0737435	-7.13E-04	-0.40346527	1.584178	1.6379468	2.6359844	1.1191349	1.1930418	-0.15460794	-0.04002142	-0.37200084	-1.3622117	0.088914275	-1.8005018	-2.2959375	PGSC0003DMT400044122
CUST_8566_PI426222305	1.5316162	2.9722726	2.1956813	1.6005808	1.1740298	0.6867385	0	-0.002576828	0.36763096	-5.810696	-6.121554	-5.5210114	-6.9494977	-5.970725	-7.911524	-7.892814	PGSC0003DMT400071565
CUST_6878_PI426222305	-0.45228004	-0.2996265	-0.9842008	-0.2723435	2.385026	2.2106862	1.625443	1.7057512	1.8254106	-0.08988476	-0.31069088	-0.81073475	3.1167338	5.022374	2.5523472	-0.5028601	PGSC0003DMT400045057
CUST_9813_PI426222305	-1.6422759	1.4601861	3.8357499	0.21330006	1.3470578	1.9371407	1.0844166	1.3893478	-0.6651492	-0.23745568	-0.019108295	-0.4013265	-1.7767057	-0.27535844	-1.7731872	-2.3639302	PGSC0003DMT400038540
CUST_43510_PI426222305	1.9042759	-1.804442	-1.7722908	-1.2479652	1.2570956	1.3442724	1.7456095	1.0792181	1.1605551	-2.461253	-2.1962578	-2.2060537	0.70860577	0.783237	2.2010207	-0.029379288	PGSC0003DMT400065364
CUST_42969_PI426222305	0.08077288	-0.020127138	0.12021335	-0.2797675	0.06589413	-0.08474398	-0.4718547	-0.45687675	0.1674571	-0.32175365	-0.07368549	-0.11766068	0.5616989	0.7182195	1.0921743	0.08585501	PGSC0003DMT400015697
CUST_47877_PI426222305	-1.917343	0.51508933	0.59789294	0.19367981	-0.5007858	-0.9867556	0.50429606	0.17506576	-0.7411244	0.452346	0.5620863	0.22150166	0.004927158	0.32335496	-1.9441307	-1.6739354	PGSC0003DMT400019398
CUST_32852_PI426222305	-0.24103363	0.18386705	1.1292293	0.39483157	-0.34586143	-0.45032144	-1.125556	-0.56538486	-0.49735737	0.68806976	0.485821	0.74565977	-0.5093453	0.60303783	-0.4828422	0.01009051	PGSC0003DMT400080636
CUST_21929_PI426222305	-1.5011102	0.92515326	1.0119678	0.6927727	-1.1202071	-0.96148396	-0.8948884	-1.8356209	-2.504662	0.8687895	0.9765048	0.6309695	-0.67195463	0.28227782	-1.528204	-1.2513326	PGSC0003DMT400036119
ERCC-00075_180	-1.1666106	1.191401	1.2513608	0.85013694	-1.7605705	-1.743438	-1.4391289	-1.6338968	-2.231505	1.1494504	1.2444358	0.8998745	-0.3610022	0.36662388	-1.0569074	-0.96339273
CUST_17719_PI426222305	-1.1525241	1.1807446	1.2718912	0.86630756	-1.1757348	-1.3368819	-1.4603281	-1.5657218	-0.5389509	1.1312538	1.2362657	0.8892934	-0.40654898	2.3279302	-1.0919037	-0.9819999	PGSC0003DMT400066940
CUST_34534_PI426222305	-1.4395875	0.97228575	1.0552312	0.667284	-1.970778	-1.9283986	-1.653074	-1.7587693	-2.4220648	0.9303711	1.291819	0.68168765	-0.6039636	0.15664005	-0.80727553	-1.1751294	PGSC0003DMT400086803
CUST_2271_PI426222305	0.366892	-0.036935806	-0.9925337	-0.9201956	-0.4075029	-0.5367336	-0.1225059	-0.09699416	0.058660984	-0.39979506	-0.1802152	-0.20342922	1.1972373	1.5168285	0.6472411	1.484469	PGSC0003DMT400021656
CUST_33154_PI426222305	0.59432936	0.30498376	0.5458533	0.8542471	-0.22133946	-0.25883937	-0.00936842	0.008562326	-0.25469851	-0.7426882	-0.8697985	-0.48882118	-0.1820066	0.36225748	-0.05095601	0.38882938	PGSC0003DMT400024672
CUST_40739_PI426222305	0.12821777	-0.47543374	0.7368467	-0.97260547	2.5046675	2.0501215	2.0783212	2.0261729	2.1685686	-1.1877183	0.7101187	-1.3519602	-0.005208015	1.472712	0.267452	-1.2147813	PGSC0003DMT400086944
CUST_28437_PI426222305	-1.4555016	0.8296345	0.67848396	-0.07701477	0.15394902	-0.35130048	-1.0229084	1.3009055	-0.30492592	0.42574725	0.925478	0.017227173	0.41273105	2.0234127	-0.8875954	-1.393526	PGSC0003DMT400087860
CUST_41619_PI426222305	1.6417319	-0.17683856	0.08251953	-0.20894337	0.7176738	0.608088	0.25558424	0.53984165	0.26987314	-1.0934467	-0.80415505	-1.1808538	-0.3637967	0.60669446	-0.61823535	0.11286513	PGSC0003DMT400055435
CUST_18269_PI426222305	0.946028	-0.8756921	0.30235982	0.27129292	0.09537339	0.5875342	1.3465922	0.93725896	-0.031941652	-0.7503402	-1.0215989	-0.72133833	-0.49495673	-4.5455503	0.33826256	0.2634264	PGSC0003DMT400055060
CUST_31879_PI426222305	-1.775572	0.7582097	0.6982934	0.31215	-1.8537598	-1.458308	-2.0132337	-2.189791	-1.7510931	1.5230309	0.6478481	1.0306417	-0.3168049	0.78990257	-1.748796	-1.0109547	PGSC0003DMT400071299
CUST_14017_PI426222305	1.3830757	2.1127608	1.9361902	2.2546415	0.32701397	0.7580192	0.5209799	0.53411174	-0.13653493	-0.63719946	-0.38390884	-0.72189355	-2.0625875	-0.95040786	-2.9007869	-1.8836848	PGSC0003DMT400005108
CUST_34404_PI426222305	-1.5951624	0.6392849	0.625336	0.23313665	-0.2004869	-0.3362429	-0.35395217	-0.34507608	-1.185597	0.77166826	0.58064556	0.24670331	-0.9762416	-0.2106204	-1.2992637	-1.63136	PGSC0003DMT400085316
CUST_21869_PI426222305	0.0261995	0.4639009	0.28647026	-0.08445263	-0.86996555	-1.9680233	-0.9898827	-2.544803	-1.6805322	0.16671483	0.5714857	-0.06793467	1.2644312	0.13125873	0.07321167	-1.9486421	PGSC0003DMT400084764
CUST_46508_PI426222305	-1.1806488	0.6472502	0.6390489	0.2532935	-1.3526862	-1.097954	-1.2960644	-0.86559653	-2.0687706	0.5017168	0.6344392	0.27051258	0.26694727	0.5505948	-1.412545	-1.0887927	PGSC0003DMT400092873
CUST_44857_PI426222305	0.74079967	0.793848	-1.4263992	-1.6250252	-0.642751	-1.358712	-0.82743335	-1.1442237	-1.339037	1.7857014	1.6519896	1.5391964	-0.27590632	1.1678481	0.9266114	-1.0880612	PGSC0003DMT400038860
CUST_41578_PI426222305	-3.7536747	-1.7738837	-0.13423426	-0.049241226	-1.2038424	-2.3608592	-2.3464699	-2.5647557	-2.7687807	1.8469958	2.2507157	2.2969518	2.2843285	1.6568556	2.9802816	2.0665596	PGSC0003DMT400029750
CUST_21934_PI426222305	-0.42192236	0.74260646	0.6409033	0.23309517	-1.5216141	-1.0567551	-1.3191824	-0.9399793	-2.4747238	0.5072673	0.6101729	0.6643731	0.93779206	0.74321985	-0.43945336	-0.18937492	PGSC0003DMT400096755
CUST_29106_PI426222305	-1.2577795	0.27199617	0.014609019	-0.03023847	0.5813587	0.5248122	0.5244453	1.8389561	0.79446983	0.4600881	0.114554405	-0.3510302	-1.6505401	-1.0588343	-0.7520311	-2.3086307	PGSC0003DMT400020526
CUST_13991_PI426222305	-0.7638416	1.2485733	1.2444388	0.86475295	-1.7196698	-0.6233566	-1.2549012	-1.5683994	-0.93734837	1.2810093	1.2161139	0.8840197	-0.32748985	0.3849001	-0.8994694	-0.9176607	PGSC0003DMT400005110
CUST_36019_PI426222305	-0.009390831	-0.14081828	0.45365015	0.5165618	-1.3374462	-1.8518138	-2.3597264	-2.6013432	-2.499754	0.8529962	0.6301114	0.414436	-1.5681887	-1.0552461	-1.5883343	0.43626657	PGSC0003DMT400042818
CUST_12478_PI426222305	0.23745441	-0.57143945	-0.5239652	-0.2886343	-0.080317974	-0.03498268	-0.25782347	-0.34980106	-0.56239843	0.42350706	0.1044639	0.11346022	1.0395894	0.86355996	0.5048773	0.9890649	PGSC0003DMT400063618
CUST_27800_PI426222305	0.50828147	-0.28557166	-0.5751412	-0.12662148	3.5489516	3.3869722	3.1700547	3.4401433	3.2401304	-1.9215956	-2.1976643	-2.347305	0.12452912	0.8447509	-0.19515848	-1.0995885	PGSC0003DMT400084745
CUST_45605_PI426222305	0.16623847	0.33162436	0.35422817	0.4513208	-1.5678585	-1.5826063	-1.5705404	-3.0237584	-1.1105466	1.9689394	0.3692285	0.89518243	-1.2656461	-1.9417415	-0.982898	1.4667101	PGSC0003DMT400008596
CUST_37168_PI426222305	0.32984337	0.33354107	0.001320998	-0.10764805	-2.3655775	-1.3942411	-1.1340227	-0.76733637	-1.9043491	0.6221366	0.57788354	0.49648747	-0.45209527	-1.7287424	-0.84126496	0.9707627	PGSC0003DMT400082475
CUST_52325_PI426222305	0.5062775	1.8704882	3.0303402	2.7476568	0.5114279	-0.12797713	0.84868884	1.7695515	1.2811835	-2.5340655	-1.6905632	-1.8033766	-0.72836137	-2.385686	-3.705369	-4.5313115	PGSC0003DMT400046531
CUST_15458_PI426222305	2.6940975	0.5962228	-0.024850288	1.944259	1.2081234	1.8188274	2.2920582	1.6477139	1.9538901	-3.051685	-2.0784051	-1.5231613	-1.4892299	-3.3238795	-2.9427695	-3.992506	PGSC0003DMT400073684
CUST_15354_PI426222305	-1.5472431	1.0305377	0.8927147	0.5188839	-2.0581524	-1.4832458	-1.7653778	-1.8920608	-2.5519323	0.77234745	0.8682041	0.5370944	0.39654648	0.11567378	-1.5147846	-1.3415271	PGSC0003DMT400085646
CUST_13767_PI426222305	0.7158327	0.16685724	0.15988	0.24605481	-0.9266436	-1.5507634	-0.15473509	-1.2826157	-0.627038	0.2856315	0.8956981	-0.15679868	0.37054813	1.3613122	-0.7690557	-0.30416504	PGSC0003DMT400084228
CUST_21240_PI426222305	1.6136533	-0.20659845	-0.91759664	-0.4540286	0.8250823	0.6652665	0.288301	0.22987604	0.50048876	-0.98726416	-0.8734034	-1.1380938	0.13450289	0.50204873	-0.49071813	0.92350245	PGSC0003DMT400020354
CUST_19105_PI426222305	0.28813934	-1.1020098	-1.1223321	-1.4856418	0.60234714	0.8597374	0.12633157	0.29302025	0.8629036	-0.52265626	-0.9767882	-1.0396562	1.5655127	1.2488556	2.2073345	1.5179981	PGSC0003DMT400044709
CUST_9530_PI426222305	-0.9180315	0.2415595	-0.39851713	-0.42860016	-1.6038733	-1.492969	-1.4997644	-1.7203364	-1.6221757	0.20412779	0.2659192	0.25467888	1.196341	1.1504083	0.32914877	1.1052865	PGSC0003DMT400006681
CUST_26418_PI426222305	-1.4308019	0.6958623	0.56667644	0.19476032	-0.6785855	-0.79009914	-0.83563423	-0.42463017	-1.5647871	0.68358153	0.5401931	0.20967786	0.49581957	0.4233315	-1.0759852	-1.1492869	PGSC0003DMT400037125
CUST_19760_PI426222305	2.9515622	0.8723238	0.16135502	0.6065553	-0.54697394	0.4762478	0.007794142	0.043779135	0.043445826	-0.00228707	0.13424635	0.15558021	-1.0745196	-0.7773645	-1.2197132	-2.0683348	PGSC0003DMT400053409
CUST_45810_PI426222305	-2.581714	0.6617282	0.8111572	0.5224778	-2.2230804	-3.2384622	-1.558264	-1.2370887	-2.3141444	1.0730921	2.0930004	1.6805916	0.49067354	-1.217247	-0.47281814	-0.04343764	PGSC0003DMT400050229
CUST_43975_PI426222305	0.7680443	0.47500768	0.49196386	0.12151114	-0.8168745	-0.8632102	-1.4590757	-0.15168476	-0.58678365	0.3541349	0.46145692	0.19012372	0.55291414	0.6334435	-0.9119458	-1.454289	PGSC0003DMT400094877
CUST_46600_PI426222305	-1.4807538	2.2961886	2.119583	1.8199884	2.506614	3.1141071	3.2649384	3.4695048	4.541681	-1.4837016	-1.3259462	-1.3501481	-2.944606	-2.3192396	-1.3098688	-3.6142569	PGSC0003DMT400027065
CUST_13155_PI426222305	0.90410596	0.40068865	-0.07751894	-0.010855834	-0.5037203	-0.019573689	-0.62284327	-0.09272814	-0.41575146	-0.041594982	-0.20207231	-0.029485544	0.77543306	1.1015441	0.56869245	0.7176204	PGSC0003DMT400007475
CUST_12428_PI426222305	-0.14132833	-1.3556147	-1.5357219	-1.9501696	-0.20882583	0.07673836	0.62656283	0.49137044	0.6048181	3.5007007	3.5729535	3.5554473	-2.580398	-2.3426628	-0.096407175	-0.7256686	PGSC0003DMT400007315
CUST_31087_PI426222305	2.3118546	0.39607993	0.8946362	0.2890432	-1.8615141	-0.8375752	-0.47843122	-0.24053264	-0.8873832	0.06809529	-0.7886372	-0.5121259	0.9856875	-0.38093615	0.18230724	0.41747198	PGSC0003DMT400050863
CUST_895_PI426222305	1.8845272	-0.27132925	-0.09650596	2.5768936	1.1277437	2.6084394	3.3116384	2.585528	1.1921492	-3.014291	-2.372805	0.057344753	-3.8326979	-4.103976	-4.986863	-4.1053605	PGSC0003DMT400026192
CUST_52082_PI426222305	-2.0771742	0.3286179	0.34946522	0.04289325	-0.6112077	-0.5407727	-0.865289	-0.73218894	-0.7514622	0.6609475	0.30971703	0.29927906	-0.18559623	1.4922388	0.3883574	-1.5515432	PGSC0003DMT400096061
CUST_51749_PI426222305	-0.27812472	0.8264854	-0.37635508	0.51328063	0.48850155	1.7161434	1.2626503	2.651244	1.4603145	-1.7881294	-1.3822603	-1.8653711	-0.5351801	-2.5353956	-1.5409868	-2.8668807	PGSC0003DMT400025499
CUST_6217_PI426222305	-1.8763279	0.04307127	0.47310528	-0.29501852	-0.09923196	-0.31565523	1.6401849	0.78146863	0.41504025	-0.068599224	0.8937114	-0.29357687	0.46134806	2.501665	-0.14726424	-0.49996948	PGSC0003DMT400087867
CUST_35358_PI426222305	0.3958558	1.0833462	0.2874024	-0.00722305	-1.0387838	-1.3843238	-1.3159311	-0.2612362	-0.4501953	0.113656126	-0.054489214	-0.18119168	-0.7304425	-0.30885887	-0.18348598	0.008205016	PGSC0003DMT400017184
CUST_51400_PI426222305	-0.53866786	0.11350012	0.001107216	-0.37316942	1.3295054	1.2562015	1.5184214	1.6270173	1.0352798	0.2103796	-0.046946526	-0.3361899	-0.5530994	-0.1893754	-2.2221744	-2.0725677	PGSC0003DMT400087113
CUST_33443_PI426222305	-1.4641151	0.53169316	-0.46320438	0.7232256	-0.4704647	-0.43393254	0.31486225	0.2962265	-0.6780348	-0.13152917	-0.099375725	-0.100725494	0.63792324	-0.23657727	0.55949855	0.5500078	PGSC0003DMT400058306
CUST_22969_PI426222305	2.9426243	0.82874537	-0.03940137	1.4356667	1.2286003	1.6386874	1.760581	1.572617	0.9026017	-2.0131857	-1.7984604	-2.0351534	-3.3811448	-2.7394838	-4.2018986	-4.0345993	PGSC0003DMT400021019
CUST_50642_PI426222305	0.94752264	0.9420066	0.557946	-0.018173376	0.08908272	0.8398795	1.0566125	1.1419816	0.43362284	-3.975033	-3.7799027	-3.8393784	-1.4471929	-1.6114035	-2.5151422	-2.2101443	PGSC0003DMT400024956
CUST_30687_PI426222305	-1.5577517	0.65354604	0.68245906	0.30552498	-1.4008665	-2.2756457	0.27089763	-1.2229929	-1.860934	0.77335644	0.6286209	0.30095577	-0.16648626	-0.01853776	-1.7178125	-1.4341148	PGSC0003DMT400091424
CUST_23469_PI426222305	-1.640253	1.0175005	0.78720254	0.4098905	-1.5190253	-1.5920994	-1.5615859	-0.7780888	-1.9015694	0.63542	0.7954485	0.40452275	-0.25636578	-0.1528132	-1.6136172	-1.4464723	PGSC0003DMT400064912
CUST_22900_PI426222305	-0.38528427	0.8906064	0.9414856	0.5635894	-2.0245457	-1.5534761	-1.7062328	-1.8662031	-2.5239189	0.7845095	0.8847558	0.5574651	-0.6449115	2.38E-07	-1.4602649	-1.2929593	PGSC0003DMT400060853
CUST_27185_PI426222305	-0.81041116	0.93173885	0.9855469	0.60691947	-1.0557673	-1.977752	-1.4186001	-0.19484997	-1.0659094	0.9447983	0.9273844	0.600043	-0.6029365	0.04254484	-1.4172106	-0.91154194	PGSC0003DMT400026403
CUST_33063_PI426222305	-1.2656449	0.33482918	0.37950435	0.109107174	0.17939591	-0.21192074	-0.52011895	-0.3937955	0.045404673	0.3403996	0.31998697	0.001479785	-0.17771482	1.329904	-2.0241525	-1.5633858	PGSC0003DMT400092816
CUST_7524_PI426222305	-0.035446804	-0.312328	-0.71589375	-0.4474713	-0.20321608	0.002373695	0.045514584	-0.01183033	-0.118395805	0.08322716	0.07975006	0.2176234	1.6822886	1.7793167	1.0293353	1.2090778	PGSC0003DMT400009627
CUST_12029_PI426222305	-0.76539534	-0.6546874	0.13387568	0.039641857	-0.37605953	-0.9336939	-1.0569386	-1.6604309	-1.2995181	0.6925702	0.4813536	0.49826416	0.07770729	0.031436443	-0.33901668	1.0564011	PGSC0003DMT400048664
(+)E1A_r60_a107	-1.5351744	8.712099	8.868213	8.58858	-2.1397626	-1.80247	-2.1888466	-2.7411766	-2.5887814	7.785299	8.221599	7.598091	-1.0476553	0.5035651	-1.9561241	-0.68550706
CUST_6318_PI426222305	-1.4713969	0.8985874	1.1963744	0.65259904	-2.027518	-2.0217917	-1.7027016	-0.1828916	-0.9403837	0.98009187	0.888295	0.5678647	-0.6488137	2.38E-07	-1.4549475	-1.2872672	PGSC0003DMT400036868
CUST_45347_PI426222305	1.8767233	0.026164373	0.084940754	-0.29737267	1.0686383	-1.428931	0.59919214	-1.3754132	0.14544702	0.04280488	0.017253557	-0.3087473	-1.5203383	-0.23898959	-0.43744755	-0.058202427	PGSC0003DMT400001635
CUST_47666_PI426222305	-1.5004816	0.583096	0.7233588	0.26854372	-1.1339812	-1.5476389	-1.2691178	-2.1833615	-1.557117	0.8188092	0.5851429	0.25665107	-0.9563863	1.6620648	-1.6215429	-1.4190434	PGSC0003DMT400097289
CUST_29578_PI426222305	-1.8995376	0.49132872	0.5295758	0.15106773	0.29701948	-0.58649254	1.2084067	-1.84114	-0.8012099	0.36729717	0.61046964	0.1387132	0.7193792	0.79229295	-0.03190756	-1.7102937	PGSC0003DMT400075985
CUST_24056_PI426222305	-0.13251925	0.6180895	0.34968996	0.42719507	-0.004645824	-0.40715075	-0.104133606	0.17659378	0.50998163	-0.013521035	0.59935015	0.52148867	-1.8301466	-2.0395153	-3.8915927	-1.1145921	PGSC0003DMT400076512
CUST_9938_PI426222305	-0.5210541	-0.116513886	0.27132812	-0.56383497	0.51466155	0.45326614	0.09197831	0.9748955	0.061860323	0.18775146	-0.5510289	-0.34320083	0.75028443	0.6908939	0.90336084	-0.80728436	PGSC0003DMT400065346
CUST_48311_PI426222305	-0.46671382	0.40953055	0.749392	-0.81558996	0.063316345	-0.47775626	0.073308945	-0.50740075	-0.14631104	0.41559243	0.22362415	-0.095673956	0.8152952	1.4107425	-0.33483672	-0.20335054	PGSC0003DMT400043212
CUST_41790_PI426222305	-0.25848213	-0.2760674	-0.34047922	0.004281044	-0.5655656	-0.25345373	0.14576578	-0.111302376	0.05725479	-0.17071407	-0.020513853	-0.16626358	0.43430257	0.115932226	0.63166404	0.7704935	PGSC0003DMT400015609
CUST_5920_PI426222305	-0.1501069	0.8619299	0.6498952	0.26306948	-0.33562088	-1.7299972	-0.2104044	-0.47176743	-1.4248512	0.48000956	0.5729704	0.24860938	0.07795358	1.346206	-1.7718239	-1.6030146	PGSC0003DMT400041232
CUST_1184_PI426222305	-1.3702902	0.9921071	1.5337466	0.6774481	-1.9439096	-1.7965331	-1.6102817	-1.7959542	-2.0087552	0.89081126	1.2756745	0.66277474	-0.56370044	0.70620346	-1.3585577	-1.0073789	PGSC0003DMT400026030
CUST_52815_PI426222305	0.93202096	0.17753617	0.24459283	-0.14334409	-0.804518	0.05275607	0.2959113	-1.0298939	-0.30642843	0.15193033	0.16574256	-0.15823762	0.22523141	-0.001383066	-1.5600798	-0.23962688	PGSC0003DMT400084697
CUST_12797_PI426222305	-1.4595379	1.5508472	1.9301744	0.5860861	-2.03146	-0.5025704	-1.0020533	-1.8839593	-2.2350624	0.81696844	0.91356325	0.7048526	-0.65050006	-2.38E-07	-1.4435215	-1.274078	PGSC0003DMT400063242
CUST_18781_PI426222305	-0.7731573	0.48090187	0.99577934	0.52896404	-1.778841	-0.5420089	-0.10725117	-0.86322355	-0.37483096	0.41675457	0.4199883	0.111095905	0.17578816	1.3180479	-0.7261162	-0.90204144	PGSC0003DMT400068236
CUST_6441_PI426222305	0.36971426	-0.3349215	-0.1518081	-0.013385296	-1.4649351	-0.96715593	-1.1675243	0.10829544	-0.8408773	1.0803925	0.45213413	0.34929815	1.2903793	1.5323234	-1.1391656	1.4929284	PGSC0003DMT400014569
CUST_34809_PI426222305	-2.531536	-0.68624324	0.23796034	-0.097419895	0.15227032	-1.1217008	0.054818153	-0.14796448	-0.72793746	2.3721604	2.4799297	2.3805368	-1.2859054	-2.03208	1.626683	0.9740526	PGSC0003DMT400009751
CUST_28239_PI426222305	-0.33262476	1.0724636	0.13683955	0.5404463	-1.5597761	-1.906821	-2.5240378	-2.4730232	-2.4510598	1.6184902	1.2646154	1.1805223	-0.54228234	-1.944968	-1.3485894	2.3722112	PGSC0003DMT400044206
ETG08_142674	-1.3986708	0.9522713	0.97080165	0.62275535	-1.903708	-1.883362	-1.130723	-1.8757844	-1.9860697	0.9165427	0.976676	0.65121526	-0.55400586	0.6911721	-1.346847	-1.2133665
CUST_13258_PI426222305	-2.3314717	0.12011274	0.11841599	-0.27319655	1.3704364	1.318289	1.2870011	1.3077402	1.4024277	-0.0606122	0.03424883	-0.28815904	-0.22853732	-0.88159084	-2.3192968	-2.1483483	PGSC0003DMT400093512
CUST_27706_PI426222305	-0.26083255	-0.9960279	-2.0821123	-0.8740068	-0.6034689	0.056198597	1.196857	0.5737307	0.28580117	-0.42165145	-0.9687927	0.32892314	1.8625698	2.6421864	1.5179424	1.5409969	PGSC0003DMT400035393
CUST_3729_PI426222305	1.4069554	-1.2617774	-1.182154	-1.574781	4.324919	4.0196285	3.931481	3.8928418	4.0326705	-1.3635215	-1.2674426	-1.5893898	1.808665	3.014249	1.1862638	-0.21222131	PGSC0003DMT400096116
CUST_41169_PI426222305	-0.99604654	0.910495	0.9905241	0.5683339	-1.3510618	-1.4754283	-1.7033541	-1.6094503	-1.3989019	0.80861217	0.90484685	1.011743	-0.6664226	0.5449343	-1.0286121	-1.2811484	PGSC0003DMT400097724
CUST_2053_PI426222305	2.0021899	0.5072066	0.23029041	1.8439521	-0.011601448	-0.27648497	0.47352386	0.19185495	-0.03439808	-1.0453354	-0.97325164	-1.4382361	-1.119288	-1.1758735	-1.2220263	-0.41861328	PGSC0003DMT400021663
CUST_17485_PI426222305	0.12779045	0.96008235	0.23840046	-0.28572622	-0.79805326	-0.9919219	-1.3971844	-1.5085573	0.115739346	-0.04557832	0.41325155	0.21501763	0.1758728	0.4385202	-0.27725577	0.11995506	PGSC0003DMT400008345
CUST_27725_PI426222305	-1.7792331	0.62137383	0.6813695	0.28711653	-2.058035	-2.0920916	-0.52691865	-0.18278456	-1.3390079	0.7577882	1.0464233	0.2750101	0.27203977	-0.1750834	-1.265018	-1.50628	PGSC0003DMT400035366
CUST_47418_PI426222305	-1.4359818	0.5759363	0.65127945	0.26185545	-1.1540146	-1.5083568	0.31117988	-1.898025	-0.56370187	0.47267833	0.6902375	0.25028864	-0.29301786	-0.37069106	-0.74154663	-0.32992616	PGSC0003DMT400092650
CUST_41028_PI426222305	-1.9148617	0.17431927	-0.15292342	-0.6841302	-1.4515953	-0.5272839	-1.5314047	-0.5894606	-2.090325	3.261205	3.2902286	3.1915696	2.5098112	-0.75681794	3.7617948	3.7109776	PGSC0003DMT400018986
CUST_22972_PI426222305	-1.4323102	0.95206565	1.0341407	0.6373725	-2.037412	-2.0163999	-1.2134519	-0.45955324	-1.8954012	0.8483216	0.9467475	0.6269641	-0.6441927	-2.38E-07	-1.4281404	-1.2525965	PGSC0003DMT400021098
CUST_28790_PI426222305	-0.15822649	-0.8310234	-0.24486749	-0.099234104	0.22008085	-0.25068474	-0.28166485	-0.8546014	-0.10376406	2.3720248	2.0129275	2.2405572	3.3703575	3.4300334	2.5909607	3.0297458	PGSC0003DMT400010431
CUST_14934_PI426222305	-0.7771763	-0.39759836	0.27617797	-0.194645	0.5616095	0.050959826	-0.05694413	-0.48424077	-0.216429	0.3159233	0.055906218	0.08018454	0.2177198	0.08278012	0.60393286	0.010928075	PGSC0003DMT400057460
CUST_24500_PI426222305	-0.7697625	-0.02979835	-0.17828925	-0.32319593	-1.5671144	-1.6057096	-1.6327276	-1.9562597	-1.4470377	0.97354966	0.82269144	0.8999594	1.4191585	1.4418352	0.28681922	1.3499767	PGSC0003DMT400054600
CUST_46476_PI426222305	0.35690403	-0.005068302	-0.4819614	-0.085026585	-0.5772028	-0.396482	-0.2052865	0.020851612	-0.29903507	-0.11706686	0.038211662	0.14085627	0.68360996	0.813874	0.029107332	0.17405145	PGSC0003DMT400016337
CUST_21526_PI426222305	1.7462369	2.1659772	-0.2868023	2.7734778	1.8133025	2.1359816	1.536412	2.339952	0.52243257	-1.3967439	-1.1996323	-1.3997236	-2.834621	-0.8680258	-3.1995187	-3.4089916	PGSC0003DMT400023953
CUST_30567_PI426222305	-1.7875773	0.72709036	0.6891659	0.31440195	-0.8912604	-2.1755702	1.3189626	-2.0023494	-0.62338805	0.4989489	0.60346204	0.2868471	-1.0036023	0.41603017	0.016721487	-0.98066044	PGSC0003DMT400018721
CUST_29709_PI426222305	0.22470467	0.4318451	0.063309275	0.90956855	-1.621135	-1.8578203	-1.6742818	-4.1948385	-1.8545108	0.4927485	0.53271747	0.3523147	-1.8818502	-0.1300726	-3.4066775	-0.061216753	PGSC0003DMT400047352
CUST_30002_PI426222305	1.0288384	0.23890615	0.16050553	0.23519063	0.14578032	-0.482383	-0.7059691	-0.57476044	-0.38438368	-0.3890396	-0.3868444	0.18807165	-0.022674799	0.977725	-0.046183586	0.021069765	PGSC0003DMT400065466
CUST_40382_PI426222305	-1.036837	0.3270774	0.35724387	-0.17105277	-0.67536616	-0.39094782	-0.8624921	-1.0833294	-1.4110274	3.161578	3.3406498	3.125325	-0.6546166	0.7297846	-1.7407222	-1.2480308	PGSC0003DMT400050137
CUST_45424_PI426222305	-1.8816346	0.05348571	0.16481097	0.029795805	-0.12687063	-0.47666383	0.4537754	-0.637357	-0.25100565	-0.053686935	0.052885532	-0.27275372	1.2392232	0.6361505	2.1216738	-1.2337317	PGSC0003DMT400016651
CUST_34812_PI426222305	0.43697754	0.3791553	0.46479002	0.39965424	-1.8174539	-1.6687825	-0.503659	-2.4773283	-1.636467	0.7724492	0.38404465	0.3599027	0.21252775	-0.6042006	-0.17686296	0.18883498	PGSC0003DMT400009752
CUST_47097_PI426222305	-0.08434725	-0.92846316	-0.6447212	-0.9221651	0.50964975	0.7300644	0.52181673	0.84973	0.6492276	-0.90933466	-1.3450223	-1.4494311	1.6461887	1.2083721	1.6413672	0.36816868	PGSC0003DMT400043320
CUST_14917_PI426222305	-1.4501616	0.61596537	0.69358426	0.29963303	-0.46202087	-1.5273738	-2.0517805	-2.2498908	-1.2455513	0.5083119	0.6144845	0.29748997	0.83934903	0.37440467	-1.8051741	-1.3571929	PGSC0003DMT400057192
CUST_1463_PI426222305	2.2576659	0.33259296	-0.19659424	1.0269562	0.5560951	1.9611812	2.1471887	1.9257679	0.84765625	-6.8547173	-6.2986217	-5.977043	-8.33594	-7.8063173	-6.6609583	-6.5812955	PGSC0003DMT400032845
CUST_27079_PI426222305	0.5980139	0.59431297	0.5472196	1.0566515	0.15070033	0.5126245	-0.19689155	0.021467924	0.4245963	-0.3614092	-0.8537793	-0.16178258	-0.40904808	-0.5859543	-1.606204	-0.49324274	PGSC0003DMT400040841
CUST_27994_PI426222305	1.7054777	-0.0998768	-0.73617816	0.7439366	1.4143794	1.416172	1.8218637	1.1842892	1.222753	-0.8261985	-1.1244944	-1.3791155	-1.5841155	0.8363738	-1.134743	-2.2794845	PGSC0003DMT400081786
CUST_5506_PI426222305	-1.0391802	0.2523435	0.3852493	-0.07366689	0.120326996	-0.006052733	-0.14242125	-0.16887736	-0.002849102	0.14435482	0.25605264	-0.06490421	-0.7077081	1.3200295	-1.7332885	-1.9879717	PGSC0003DMT400091036
CUST_13299_PI426222305	1.5273943	-0.14806049	-0.07343992	-0.41885027	1.7663093	1.4082589	1.4516795	0.97563434	0.98457074	-0.25607762	-0.14659357	-0.46554613	-1.7887554	-1.1525788	-2.5841537	-0.81109095	PGSC0003DMT400085417
CUST_25899_PI426222305	0.23089862	-1.801145	-1.6484495	0.13365102	-2.318031	-2.763941	-3.1885011	-3.335516	-3.6867874	2.16356	2.2828047	2.4104264	1.5370333	0.29454207	2.3900175	3.179467	PGSC0003DMT400051690
(+)E1A_r60_a135	-1.2803866	3.8542693	4.084806	3.7250106	-2.2259185	-1.7271461	-2.8741865	-2.6499429	-3.0769165	3.2365818	3.6326056	3.021393	-0.9928732	0.26784873	-2.0298374	-0.39595413
CUST_48406_PI426222305	0.11455941	-0.18075807	-0.78232473	-0.7278774	2.6183238	2.4362223	2.4747322	2.6146066	2.4044163	-0.9678096	-0.47244635	-0.80139995	0.7956717	2.1214554	0.3484609	-0.8806527	PGSC0003DMT400094953
CUST_42682_PI426222305	1.9138436	0.9672513	0.13906813	-0.013539155	0.2032814	0.6572399	-0.18570232	0.5517564	0.042150974	-1.0239701	-1.4389466	-1.3750157	-1.299458	-0.5525739	-2.9216568	0.42727646	PGSC0003DMT400052405
CUST_28457_PI426222305	-2.3852274	0.60699064	0.12039391	0.019441446	-3.017005	-2.3456557	-1.4983687	-2.8225584	-0.82225513	0.63193685	0.053067207	-0.24161291	3.40082	4.0262823	0.56194854	2.3478966	PGSC0003DMT400093617
CUST_52133_PI426222305	0.65375334	-0.2357784	-0.2180442	0.23653197	0.4966762	0.43140626	0.48683	0.6561506	0.13983798	-1.1331208	-1.1744092	-1.0584418	0.19354796	0.005238533	-0.07040882	-0.39964858	PGSC0003DMT400046484
CUST_47746_PI426222305	1.6662841	0.53029555	0.6012942	0.19940884	0.044653893	-0.00553894	-0.47532225	-2.3398085	-0.25717068	0.42352247	0.5363652	0.21801043	-0.6654966	-0.4791608	-1.9215202	-0.20768166	PGSC0003DMT400066047
CUST_9065_PI426222305	-2.8816566	3.2893841	1.7079409	1.7636628	-1.7572224	-3.460768	-1.0516624	-3.3130827	-3.9806812	2.6318448	1.1147159	1.3046765	-2.0921483	-0.7508085	-2.8972971	-2.3175306	PGSC0003DMT400012909
CUST_38942_PI426222305	0.66437864	0.094144344	0.31696114	0.67519474	0.8920629	0.46177745	0.66296005	0.136765	0.4962294	-1.1372538	-1.2939687	-0.8581297	-1.143953	0.23612559	-1.3713777	-1.3625458	PGSC0003DMT400070278
CUST_5006_PI426222305	0.40249094	0.78623104	1.2365351	2.0511582	-1.4910607	-1.1268897	-0.6250243	-2.131504	-1.4534631	0.59658766	0.56372136	0.98749495	-1.3051982	-0.66311264	-1.9476998	-0.99050504	PGSC0003DMT400003952
CUST_24204_PI426222305	0.10599915	0.37657467	0.1305073	-0.0615681	-0.18555975	0.001503468	-0.4987769	-0.29995012	0.28448582	-0.07838615	-0.5206186	-0.44972435	0.18789196	0.41079783	0.35164285	-0.016233603	PGSC0003DMT400030456
CUST_12660_PI426222305	-2.1016035	0.40639433	0.25561252	-0.17985582	-2.7292085	-2.6731057	-2.3780744	-2.0344021	-3.1922207	9.346369	9.209055	9.321997	-0.2386291	-0.6631906	0.1926248	1.8665735	PGSC0003DMT400072024
CUST_37186_PI426222305	-0.11014668	0.20098162	-0.07923365	-0.07519134	-1.1500902	-1.1875572	-0.7585616	-0.83108187	-1.2364197	0.25911918	0.18115568	0.48785195	0.46340513	0.4514439	0.39268327	0.7796213	PGSC0003DMT400082461
CUST_31407_PI426222305	-1.3939651	0.92743665	0.9490921	0.5509124	-2.1912909	-1.7603745	-1.1648197	-1.9801924	-2.233628	0.82934064	0.8941798	0.76817864	-0.19787192	-0.122425556	-0.0923686	-1.22168	PGSC0003DMT400096125
CUST_47135_PI426222305	0.65975314	0.40651956	0.28449312	-0.14890766	-0.8615608	-1.0115464	-1.2997813	-1.1321146	-0.8212824	-0.10773182	-0.28049946	-0.15677261	-0.16684365	-0.07184553	0.16016316	0.63469696	PGSC0003DMT400030435
CUST_38490_PI426222305	0.1988244	0.59774894	0.2443428	-0.008483092	-1.1176698	-0.5146518	0.45001817	-1.1588657	-0.6733434	0.081581436	0.19197385	-0.12670946	-0.68679667	2.253922	0.053094625	-0.26932907	PGSC0003DMT400001978
CUST_6622_PI426222305	2.3839905	3.1140118	1.7718024	2.2468104	-0.18919182	1.4676795	0.7836213	0.85194445	0.102300644	-2.8100655	-3.3545163	-3.0804398	-4.8851414	-4.3492126	-4.4990973	-6.154468	PGSC0003DMT400014362
CUST_25192_PI426222305	0.08280309	0.05247609	0.33917475	0.47910738	-0.7105694	-0.85649276	-1.1816287	-1.1687512	-1.2684526	0.4477118	-0.29107285	0.7262332	-0.46881533	1.19E-07	-1.5039766	0.09903804	PGSC0003DMT400090272
CUST_8467_PI426222305	1.0644997	1.1906991	1.4771756	0.879931	-0.6995044	-0.39624214	-0.25251627	-0.66262674	-0.77942276	0.054798603	0.032020092	-0.088416256	-0.93373394	-1.6929367	-0.15733743	0.37963787	PGSC0003DMT400097335
CUST_46510_PI426222305	-1.5362226	-0.046067715	0.47339153	-0.20693333	0.6925819	-0.4769199	-0.37514782	-1.9468629	-0.657567	0.31728205	0.41191736	-0.35339466	-0.013830781	2.7106154	-0.15717435	-0.7736694	PGSC0003DMT400088074
CUST_4021_PI426222305	-1.0636793	0.5960277	0.6650462	0.2624987	-0.5177424	-2.4071572	-1.0862987	-1.6746252	-2.17423	0.5012247	0.6185214	0.29314026	-0.56335187	-0.18666744	-1.5864651	-1.6238598	PGSC0003DMT400089817
CUST_15742_PI426222305	-2.2318494	0.40097013	0.2869819	0.18132353	0.38260055	-0.03433156	1.2373044	-0.06548095	0.23815918	0.1194183	0.241625	-0.09042629	-1.4260092	1.7705432	-1.5849972	-2.02421	PGSC0003DMT400085498
CUST_32055_PI426222305	-1.4565486	0.6310603	0.620938	0.21830797	-0.76402617	-1.0142264	0.77778673	-0.67657924	-0.9769685	0.45739207	0.5766549	0.25065818	-1.0908253	0.12369132	0.19826126	-1.029961	PGSC0003DMT400083226
CUST_18335_PI426222305	0.6422796	0.37509808	0.5200742	0.48835692	0.35954833	-0.016054153	0.09547496	0	-0.02846241	-0.7694246	-1.180509	-0.5732972	-1.1909245	0.10222411	-1.3582368	-1.4838485	PGSC0003DMT400055095
CUST_11114_PI426222305	-0.043009758	0.7458911	0.27450085	-0.2368633	-2.091558	-2.6789923	-1.724376	-3.0221982	-2.4834378	1.3417639	0.78939945	0.39762115	-1.0863824	0.13632822	-1.300775	0.32550097	PGSC0003DMT400078346
CUST_16508_PI426222305	-1.4396676	0.389822	0.71640986	1.1723728	-0.26102066	-0.24697018	-1.155622	-1.6681297	-1.8159349	0.53116244	0.4012545	0.11016814	-0.08576834	0.7777827	-1.2280598	-0.072944164	PGSC0003DMT400069647
CUST_12908_PI426222305	-0.15209095	-0.062337477	-0.13291351	-0.57707334	-1.0154877	-1.3598588	-1.2575271	-1.8233147	-2.3127675	1.9331051	0.71516377	1.0875055	1.1989274	-0.31172824	-0.1407485	1.2433518	PGSC0003DMT400063315
CUST_9975_PI426222305	1.06172	-0.2383221	-0.1656216	-0.5687065	3.2966359	3.3006072	3.0487778	3.1521912	3.0394886	-0.3211266	-0.20527522	-0.5366874	-0.81314933	0.56788814	0.07002163	-1.1124291	PGSC0003DMT400086451
CUST_32576_PI426222305	-2.5747817	0.17126131	0.15646298	-0.4592735	-0.17570615	0.20953822	0.22002625	-0.5763345	0.05847311	-0.20601289	-0.08770847	-0.42739835	1.140948	1.5227838	0.90527034	-1.5781693	PGSC0003DMT400065875
CUST_2646_PI426222305	-1.8711644	0.9273281	0.64716023	0.24386533	-0.23638868	-1.3390439	-0.5761051	-2.2341444	-0.29514194	0.47930685	0.6089303	0.27550268	0.01244688	0.12072277	-0.79154706	-1.2883514	PGSC0003DMT400092369
CUST_11147_PI426222305	0.005113602	-0.07418156	-0.6242469	-0.48093	-0.8322885	-0.7309935	-0.44585896	-1.1120403	-0.8288903	0.40174547	0.36290264	0.32458338	1.6583529	1.4733522	0.80864596	1.205993	PGSC0003DMT400078409
CUST_40378_PI426222305	-0.40042305	-0.69105196	0.07564688	-0.1536746	-0.69437337	-0.76521945	-1.1358349	-0.7910743	-0.9259379	0.3041943	0.19093911	0.4824179	0.65463185	0.32939768	0.5151899	0.8645142	PGSC0003DMT400071014
CUST_47943_PI426222305	-0.2260906	0.23644352	-0.21580791	-0.13256057	1.475471	1.259315	0.23304534	1.5244925	1.7287772	-0.25568008	2.653845	0.9373805	-2.2670295	-0.852409	-2.24373	-2.8538034	PGSC0003DMT400071335
ERCC-00104_60	-1.7014004	0.6236377	0.6899228	0.26098618	-1.8172028	-1.8179526	-0.5425873	-2.0173984	-1.8185358	0.5709009	0.6303794	0.3338561	-0.6893208	0.2064929	-1.171792	-1.5104065
CUST_5010_PI426222305	-0.6430637	-0.29543987	-0.4097508	-0.08614206	-1.1750488	-0.873898	-0.9376478	-0.953516	-1.3200836	0.7995369	0.7199709	1.1511251	1.103579	1.0839713	0.22133374	0.84976274	PGSC0003DMT400009317
CUST_32851_PI426222305	-0.12706359	-0.21051931	-1.2957212	-1.724175	-2.1294646	-2.3298037	-2.4896858	-1.9229972	-2.0313175	2.2865977	1.3356217	1.368553	1.1861358	0.5819719	1.1173112	1.4038072	PGSC0003DMT400097743
CUST_42070_PI426222305	-0.15653054	0.40963507	-0.13833857	0.3692994	-0.029252052	-0.077540874	-0.2247343	-0.38642883	0.09163761	0.122316204	-0.5459714	0.044326622	0.59411335	0.80721164	0.36715007	-0.33530664	PGSC0003DMT400067743
CUST_31116_PI426222305	-1.6731936	0.543293	0.60045624	0.14100091	-0.5696242	-0.23387694	0.06574106	-0.61862755	-0.020129204	0.40189028	0.51462364	0.16533613	0.3553344	2.2478495	-1.0116363	-1.581984	PGSC0003DMT400096144
CUST_47716_PI426222305	-0.026539326	-0.3479384	-0.2728251	-0.18239577	-0.26593256	-0.13456249	-0.40666008	-0.5489917	-0.1095233	0.21617556	0.5301881	0.62098265	1.2030482	1.4297793	1.1211116	1.0269643	PGSC0003DMT400061229
CUST_29424_PI426222305	-1.2470484	1.5900035	1.2615002	0.8656581	-1.7561479	-1.2575502	-1.4644845	-1.140645	-2.233842	1.4089149	1.2254847	1.4202245	-0.4131286	1.1142058	-1.0361583	-0.47950554	PGSC0003DMT400075878
CUST_52411_PI426222305	-1.2757605	0.6745906	0.64339226	0.23661232	-2.0743642	-1.3396077	-2.0771027	-2.182159	-0.40385318	0.49600348	0.6070237	0.2956694	-1.0282652	1.0261153	-1.4932551	-1.2413039	PGSC0003DMT400011537
CUST_26624_PI426222305	-0.7960618	0.45243868	0.5531586	0.1457289	0.77573156	-1.1222179	1.0344088	-0.37644863	0.05587983	0.4153409	0.51618785	0.16329224	-0.434901	-0.34328198	-1.7095451	-0.86602575	PGSC0003DMT400000840
CUST_25850_PI426222305	-0.1252284	1.2600431	0.81192464	1.096056	-0.2177229	0.14941263	-0.08367491	-0.059142113	-0.95686007	0.40318775	0.36138916	0.26105914	-1.0254412	-0.32988524	-1.2838416	-1.528926	PGSC0003DMT400051751
CUST_6678_PI426222305	-0.10848967	-0.100927986	-0.44513354	-0.6218565	-0.73298097	-0.42287493	-0.54305744	-0.5769284	-0.38506794	1.0313703	0.9018893	1.1014186	1.5071197	1.8510818	-0.019373894	0.98134106	PGSC0003DMT400014373
CUST_22345_PI426222305	-0.7197841	0.5932767	0.5855133	0.17641592	-0.282825	-0.45507288	0.5515194	0.3207562	-0.4100256	0.53572226	0.5146184	0.17911308	1.930284	1.6691421	-1.0174668	-1.6875957	PGSC0003DMT400039285
CUST_20411_PI426222305	-0.26015964	0.70644027	0.8525478	0.2930883	-0.6347184	-1.3470211	-0.91841817	-0.05414319	-2.0527585	0.7004191	0.63867044	0.29786238	-0.89757013	0.18284667	-1.527946	-1.5709066	PGSC0003DMT400087979
CUST_34678_PI426222305	-1.6367518	0.84746045	0.84458905	0.4403677	-2.164802	-2.226812	-0.6758499	-1.5105569	-0.8842144	0.6935379	0.7819905	0.4469727	-0.78458405	-0.19888544	-1.611917	-1.4242193	PGSC0003DMT400085211
CUST_45635_PI426222305	-0.29096714	1.1810496	1.9668354	-1.0000279	2.465398	2.0286114	1.8713336	1.9566064	1.7115557	-0.18783085	-0.5736506	-0.9001248	-2.3149283	-1.8452857	1.0269468	-0.92517066	PGSC0003DMT400031522
CUST_46819_PI426222305	-1.7219719	1.823937	1.8322071	2.5126429	1.7024817	1.1889853	0.19673252	1.4543858	0.3111801	-0.52969456	-0.79131126	-0.65299636	-0.3001008	-0.8992338	0.2724836	0.06533909	PGSC0003DMT400001887
CUST_32348_PI426222305	0.64305013	-0.39779177	-0.06848089	0.3228573	-1.5198915	-1.4850357	-1.3004758	-1.2468572	-1.2860079	0.99419314	1.3875742	0.5483183	0.494519	-0.52345204	-0.08717561	1.7482525	PGSC0003DMT400012735
CUST_32895_PI426222305	-1.5913664	1.2694343	0.7954151	0.40354347	-0.6953728	-0.68603826	-0.02004981	-0.5447321	-2.183248	1.1265985	0.75213844	0.41891637	-0.80443954	-0.22178578	-1.643975	-1.3425356	PGSC0003DMT400033627
CUST_4915_PI426222305	0.7794523	0.98934984	1.1137935	1.2812942	-0.29775524	0.47269845	0.38494086	0.48880553	1.0389194	-0.52072126	-0.19564645	-0.57416075	-1.8516741	-0.94436765	-0.6703026	-1.3216482	PGSC0003DMT400059646
CUST_43486_PI426222305	0.5584461	0.6634388	0.6552119	0.2699008	-2.3265889	-2.3619819	-2.041249	-2.196478	-2.8294158	0.51661825	0.6165927	0.4607347	1.1023984	-0.3517847	-0.6098063	-1.5988024	PGSC0003DMT400059358
CUST_44979_PI426222305	-1.4068028	0.22438319	0.21557267	-0.17133284	-0.74572897	-0.9804573	-0.06426358	-1.8730738	-0.61574316	0.078571476	0.2819322	-0.15327597	2.6290538	1.6416774	0.22177315	-2.036396	PGSC0003DMT400011220
CUST_50242_PI426222305	-0.34713474	-1.5828198	-0.56970245	-0.6510355	0.16857862	0.0247581	0.52049994	-0.010021687	0.42994022	-0.07326523	-0.5106328	-0.57238275	0.9057572	0.80137634	0.739938	0.9626436	PGSC0003DMT400080165
CUST_17777_PI426222305	-0.11477438	-0.9795998	-0.5691951	-0.5636671	0.17926288	0.011969566	-0.042072773	-0.43533206	0.061842203	0.2168339	-0.69107884	0.47137818	1.9129689	1.9082847	1.5094576	1.458728	PGSC0003DMT400066930
CUST_42348_PI426222305	0.19982226	0.86806375	0.66442376	0.53611535	-1.3229144	-1.3044379	-2.019721	-1.5385711	-1.6095767	0.7725789	0.63297766	0.2961154	0.54470587	-0.3240106	-0.8949859	-1.3398331	PGSC0003DMT400091626
CUST_31415_PI426222305	-0.60557413	0.77646273	-0.08333508	-0.30733952	-1.3260808	-1.1753416	-1.2827435	-1.3081408	-1.2378974	0.33784786	0.2651032	0.20235078	0.389565	-0.043843985	0.28806376	0.6478054	PGSC0003DMT400042639
CUST_30572_PI426222305	0.047080994	0.69660634	0.82994586	1.5053797	1.8016882	1.707058	1.6575794	1.5015521	1.024858	-1.1045185	-1.3966208	-1.6377426	-5.5009456	-3.6419144	-3.9825761	-6.226252	PGSC0003DMT400025118
CUST_10419_PI426222305	0.023314556	-0.2706333	-0.026527643	0.3264517	-0.9444902	-0.91017675	-0.8487029	-1.3837428	-1.0326927	0.55715567	0.18524463	0.08959731	-0.35932136	-0.7779579	0.11181331	0.24250229	PGSC0003DMT400029024
CUST_37882_PI426222305	-1.7424089	0.6058046	0.598324	0.22118044	-0.9151776	-1.3311801	0.4267106	-1.8331914	-1.329992	0.50857717	0.5726755	0.24158446	-0.308542	1.5120645	-0.4850943	-1.3495108	PGSC0003DMT400005680
CUST_43319_PI426222305	0.8105729	-0.1814874	-0.02362887	-0.17113209	-0.035307884	0.003896236	-0.16024303	0	0.9765692	-0.10558351	-0.4923811	-0.51316136	0.607306	0.9761019	0.6618593	0.80917454	PGSC0003DMT400031544
CUST_4665_PI426222305	0.1861685	0.18124008	0.17882013	-0.19520013	-0.3377049	-0.61616087	-0.83661056	-1.9679677	0.2906723	0.046884853	0.15396707	-0.1767958	0.8458816	-0.7805054	-1.6015131	-0.41336036	PGSC0003DMT400065604
CUST_36694_PI426222305	0.16104348	0.45423746	-0.120893955	-0.38789177	-1.1537871	-1.3682346	-1.0122657	-1.5651782	-0.66386366	0.026292482	-0.121851765	0.17784531	0.75814676	0.60758376	0.09410262	0.23409383	PGSC0003DMT400004068
CUST_39976_PI426222305	0.19178343	0.4002099	0.11014763	-0.1181372	-0.3561473	-0.20845795	0.10182762	0.22962236	-0.1909051	-0.8048131	-1.0477915	-0.7424213	0.23619819	-0.8249841	0.15804839	0.12580235	PGSC0003DMT400011177
CUST_2104_PI426222305	0.18694544	0.4299604	0.3120103	-0.006820202	-1.4550147	-0.8019881	-0.9405737	-0.22952604	-0.44875908	-0.08169731	0.29390636	0.2963551	-0.89422417	-1.088763	-1.900073	0.47786316	PGSC0003DMT400028835
CUST_21271_PI426222305	0.9537716	0.21536334	0.16479905	0.40891853	-0.9006715	-0.36501622	-1.6169224	-0.45574594	-0.5089395	0.40556145	0.14209843	-0.008474509	0.62325203	1.3746268	-1.298008	-1.6148945	PGSC0003DMT400020441
CUST_6148_PI426222305	-0.97659373	-2.12515	1.1051991	0.27159968	1.058737	0.91354036	0.7647526	0.6332035	0.5657246	-0.88245577	-1.4117044	-1.6407347	0.15843534	0.953351	-0.18968868	-1.498407	PGSC0003DMT400040676
CUST_48160_PI426222305	-0.25126377	0.1971817	0.20352507	-0.16912778	0.5507932	0.6640918	-0.1934166	-1.1387963	-0.43715596	0.07019234	0.17777745	-0.15232547	0.2679	-0.7072866	-1.513336	-1.7465528	PGSC0003DMT400093701
CUST_25312_PI426222305	-0.521512	0.49887195	0.1616087	-0.184587	-1.3763461	-1.7117934	-1.245692	-0.5458257	-1.2329893	1.0227815	0.39104334	0.04227336	-0.09638977	1.5180475	-0.93753886	0.044695854	PGSC0003DMT400034764
CUST_28016_PI426222305	-0.43842474	-0.88579875	-1.0525937	-0.48196778	-0.25351882	1.5739207	4.328886	0.59130216	-0.16478801	1.0680332	0.76162434	1.1445719	0	0.09354472	-0.70517445	-1.2737461	PGSC0003DMT400082026
CUST_15053_PI426222305	0.03810692	-0.7736934	-0.6044747	-0.5978842	-0.7269001	-0.6508956	-0.8507991	-0.59546566	-0.772964	1.1864847	0.53914165	0.6683	1.3363438	0.7347009	0.4732635	2.1454346	PGSC0003DMT400057295
CUST_3717_PI426222305	-0.14236633	-0.17049654	0.71390605	0.26910567	0.5372329	-0.1260953	0.04798746	0.14730668	-0.1590159	0.08747029	0.49648198	0.36661378	-0.42420137	1.008474	-0.3441856	-0.1308964	PGSC0003DMT400025236
CUST_17950_PI426222305	0.29510704	0.22572152	-0.07482004	-0.53258705	-0.5077734	-0.36914682	1.5530736	0.7292943	-0.2575066	0.33419356	-0.08162228	0.11205816	1.3483355	3.7710044	1.2876723	-0.6535222	PGSC0003DMT400032390
CUST_22616_PI426222305	0.70103234	0.54775935	0.564974	0.19294612	-0.66953516	-0.94990873	0.8201566	-0.24528241	-0.7639916	0.4275681	0.566086	0.20450115	-0.25299168	0.8488215	-0.6017926	-1.6639633	PGSC0003DMT400095778
CUST_15841_PI426222305	-0.28032017	-0.18447256	-0.6692805	0.09177097	-0.4227836	-0.404397	0.2791934	1.1001594	0.37903738	0.21292241	0.13332732	-0.483912	0.95122933	-1.119611	2.3733423	0.9265253	PGSC0003DMT400057629
CUST_52424_PI426222305	-1.5185055	0.5803202	0.60099554	0.22878408	-0.46088672	-1.0564537	0.5525594	-1.5390959	-0.50510097	0.46202835	0.5678374	0.23864253	-0.9579787	1.8617672	0.7900548	-0.992163	PGSC0003DMT400093957
CUST_45308_PI426222305	-1.8059903	0.5403862	0.5627279	0.19038725	-1.548244	0.1992178	0.65624523	-1.7070274	0.18185902	0.42295948	0.5284454	0.19934623	-0.101611376	0.7518041	-0.43673038	-1.6561953	PGSC0003DMT400001650
CUST_985_PI426222305	0.9239966	-0.18772347	-0.14987214	-0.06485462	0.019756794	0.15010834	-0.28900003	-0.5985174	-0.39628792	0.08287398	-0.018559137	0.111769356	1.5066495	1.4627888	1.1607502	1.2565352	PGSC0003DMT400032870
CUST_8719_PI426222305	0.78691834	-0.83519363	-0.68922997	-0.9633576	1.0473065	1.910264	1.587018	2.1028996	1.434732	-1.5224415	-0.7863973	-0.96430844	0.09929609	0.45853162	-0.6259067	0.37623692	PGSC0003DMT400050351
CUST_42837_PI426222305	0.1837155	-0.43340397	-0.05993716	-0.026559195	-0.20465708	-0.45419455	-1.1208639	-1.0693345	-0.45354557	0.024989447	-0.1962382	0.029432615	1.2065592	1.5212858	0.5040381	0.98322517	PGSC0003DMT400053487
CUST_34656_PI426222305	1.35055	1.3562912	-0.032489777	1.1092663	0.11931944	-0.028264046	0.6773114	0.16600895	0.3074398	-0.5060215	-1.0269108	-0.7807767	0.06959224	-0.16414976	0.333678	-1.7291876	PGSC0003DMT400001783
CUST_40455_PI426222305	-2.2791078	0.21526353	0.044580776	-0.5607068	-0.13983536	-0.85849094	0.39207268	-0.45133066	-0.16196656	-0.045749664	-0.2120158	-0.054977577	1.7190838	1.8068705	2.2785192	0.111465536	PGSC0003DMT400050206
CUST_39222_PI426222305	-0.16289854	-0.9649989	0.25890207	-0.5462055	0.5462966	0.06276369	-0.24271917	0.1352489	-0.0988183	1.5281245	1.1461357	1.5607786	-0.44952965	-0.35294306	1.5325801	-1.1006751	PGSC0003DMT400068805
CUST_15137_PI426222305	1.0515537	-0.07152144	1.1479706	1.4437513	1.3897448	1.5501475	0.5358081	2.185277	1.5728459	-4.153679	-3.2994175	-2.8564646	-3.696295	-3.030522	-5.472077	-3.275467	PGSC0003DMT400057065
CUST_42710_PI426222305	-0.45498452	-0.5713666	-0.37969527	-0.67929524	0.82666254	1.0202923	1.169364	1.1907029	0.89363384	-0.18972683	-0.05972449	-0.40400538	1.8621774	1.7975919	1.122464	0.05305354	PGSC0003DMT400052393
CUST_28987_PI426222305	-0.20659764	0.26361308	-0.1688172	-0.23978741	-1.2677426	-1.4420075	-1.3674293	-1.2547984	-1.3408265	0.40752825	0.21891911	0.10470009	0.24261665	0.2837727	0.116750956	0.78972435	PGSC0003DMT400020556
CUST_85_PI426222305	0.23674488	-0.6607068	-0.8956124	-1.0004283	0.5325475	0.05191636	-0.18739676	0.055596113	-0.62198114	-0.341287	0.09685055	-0.30817556	2.1876473	0.77167237	0.7600815	2.2160823	PGSC0003DMT400095956
CUST_16521_PI426222305	-1.928832	0.43712917	0.49805418	0.12091192	-0.3062911	-0.763124	0.24582815	0.48246884	-0.5180886	1.3447989	0.4447905	0.1173714	0.30836272	-0.24894714	1.0113308	-1.535824	PGSC0003DMT400069219
CUST_38349_PI426222305	-2.7219365	0.075459324	-0.28224102	-0.23519056	0.18496227	-0.42668724	-0.8607359	0.48064566	2.1810346	1.5681878	2.6349905	1.8983594	-0.5279305	-1.0724881	2.3991401	-1.3361626	PGSC0003DMT400045795
CUST_34860_PI426222305	-0.5804424	-0.21525033	0.08284664	0.03583272	-0.15387154	-0.28484392	-0.6917553	-0.12950945	-0.5672035	-0.05293433	0.7182681	0.6385212	0.33992958	-0.14159536	0.23614812	0.34902892	PGSC0003DMT400073258
CUST_21976_PI426222305	2.2548192	0.063696146	-0.2159806	0.28852725	1.6361074	2.07176	1.5689461	1.6357348	1.987242	-0.16426079	-0.27355662	-0.333568	-1.3187144	-0.46923947	-2.6175961	-1.9183668	PGSC0003DMT400042018
CUST_29089_PI426222305	3.1341603	-1.0294384	0.6515506	0.6158388	1.655268	1.5382078	1.0311882	1.989821	1.8298674	-1.769282	-1.6177331	-1.911779	-0.13744259	-0.31827962	-0.49936104	-0.8007104	PGSC0003DMT400030513
ERCC-00171_229	-1.7436308	0.58369714	0.6382	0.28309217	-2.067099	-1.8131483	-0.68507886	-2.0964353	-1.8397439	0.5501749	0.6352832	0.33455434	-0.5235617	0.81694067	-1.3873124	-1.5566956
CUST_44558_PI426222305	-0.16921075	-0.17329471	-0.16207822	-0.19690323	-0.33378887	-0.53092957	-0.85971546	-0.50949097	-0.55411243	0.94100285	0.9611864	0.93587524	1.1208348	1.192776	0.41410565	0.772062	PGSC0003DMT400030831
CUST_42427_PI426222305	0.21258195	-4.2018523	-5.5497284	-4.3136353	-6.9288397	-6.554736	-4.665394	-3.0040789	-6.219368	6.5524793	5.9469094	6.2113824	7.924264	7.346625	6.059429	7.027824	PGSC0003DMT400022567
CUST_7443_PI426222305	0.30878878	0.9974324	0.5992303	0.822186	-0.049597025	0.008906603	-0.48890853	-0.49652767	0.17986107	-0.24755318	-1.0621384	-0.47435746	-1.444428	-0.054499865	0.35045385	-1.0909213	PGSC0003DMT400025895
CUST_12863_PI426222305	1.7409297	0.817828	0.9887344	0.91494864	0.4633236	1.0864954	0.62039804	0.64250326	0	-1.6237422	-1.5755979	-1.9606942	-2.5535183	-4.721715	-1.1718581	-1.4397588	PGSC0003DMT400063328
CUST_32031_PI426222305	-0.22424142	1.8244925	1.4626619	-0.54028827	0.02220869	-0.8589215	1.5812237	1.1256318	1.0159161	-0.34592247	-0.11594677	-0.039805096	1.1639612	0.39771008	-1.8989456	-1.9046155	PGSC0003DMT400013254
CUST_24952_PI426222305	0.041289013	-0.00193278	0.2971538	-0.14667702	0.037569046	0.17108679	0.12685585	0.16065598	0.00561285	-0.79062015	-0.70293206	-0.6885993	0.25953913	0.28141618	-0.023534536	-0.32843557	PGSC0003DMT400038375
CUST_24560_PI426222305	-1.0459958	-0.39036918	0.5598579	0.36501065	0.2152009	-0.05339384	-0.016604424	-0.2367351	0.318259	0.6772546	-0.4593265	0.2596301	-0.12947392	-1.2318451	0.7187555	-0.29409575	PGSC0003DMT400054423
CUST_41849_PI426222305	-0.36604127	-1.5873381	-1.0450466	-0.8151977	-0.24693727	-0.4028628	-0.9386399	0.16280866	0.19544268	1.2516669	0.6091996	0.63839334	1.101449	0.40286303	2.03225	1.0893975	PGSC0003DMT400071232
CUST_15078_PI426222305	-0.9135625	0.6195809	0.7288926	0.61409694	-0.90405107	-0.13769603	0.54136395	0.37900615	-0.4006493	-0.011337916	0.103722416	-0.018052896	-2.016922	-1.2647583	-1.0516791	-1.5396382	PGSC0003DMT400057018
CUST_42947_PI426222305	0.19139655	-0.17164643	1.0392119	0.086928524	0.2737832	-0.6041143	-0.4250126	0.037249565	0.11996961	-0.27290964	1.3752042	-0.21225595	-0.23253739	2.9338713	-0.041119576	-1.5621737	PGSC0003DMT400015758
CUST_38881_PI426222305	-2.61108	2.9767344	2.9021025	0.40041056	0.16494656	-0.39876223	-0.1062479	0.5294161	-0.019695282	0.018932262	-0.004985253	0.43869582	-1.7292967	-1.5362855	-3.3674717	-2.5464811	PGSC0003DMT400037826
CUST_44897_PI426222305	-0.2527566	0.15893602	1.6598855	0.8345049	0.9738083	0.4843278	-0.047787666	0.4074087	0.65806484	-0.22746325	-0.20667124	0.07427549	0.10996294	-0.1181767	-0.7647002	-0.5328739	PGSC0003DMT400058643
ETG05_66023	-1.7656555	0.5808827	0.5691495	0.1820507	-1.0115795	-0.7937436	-0.68017435	-1.4922538	-0.9093127	0.6144414	0.6650961	0.23422845	-0.17712688	1.0304139	-1.0266049	-1.4745312
CUST_6322_PI426222305	-2.477553	-1.7245089	0.51715344	-0.5129504	-0.7886689	-1.2545264	-0.60360765	-0.6180892	-1.0753796	1.0842814	0.991903	1.3407125	-0.49927914	-0.48310435	0.56580853	0.15184546	PGSC0003DMT400036735
CUST_49335_PI426222305	-1.5186776	-0.007317384	0.42075714	-0.009443124	-0.3419609	-1.0128274	-0.33560658	-1.055079	-1.4284484	3.5156994	4.214905	3.6054401	-0.31694508	0.57702327	0.99861884	-0.55301	PGSC0003DMT400056183
CUST_15621_PI426222305	-1.4609643	-0.015731653	0.061394215	-0.3297173	1.4722285	1.0798852	1.0630889	1.4129562	1.1267016	-0.11702887	-0.021999678	-0.34435877	-0.5345726	-0.93307424	-1.8835759	-2.2031627	PGSC0003DMT400094114
CUST_18526_PI426222305	0.3981743	0.90127593	1.2029651	0.97743225	-0.05309391	0.08166599	-0.002066135	-0.03038168	-0.06788397	-0.07834816	-0.10276381	-0.24410312	-1.0193539	-1.291857	-0.7426069	-0.6527796	PGSC0003DMT400050791
CUST_32975_PI426222305	2.4800436	2.4486275	1.7280039	3.9821193	1.4312873	0.4538846	0.5865562	0.15076256	-0.4857564	-0.9101737	-0.9292719	-0.6979704	-0.52709985	-0.4592862	-0.8752587	-1.5181326	PGSC0003DMT400045641
CUST_42860_PI426222305	0.31107345	1.2164717	1.3602705	0.6104347	-0.75074387	-1.1826277	-1.6491723	-1.0877547	-0.8951075	1.1833364	0.9396167	0.5961652	-0.65027785	0	-0.9381046	-1.2664698	PGSC0003DMT400093216
CUST_1158_PI426222305	-0.40389633	0.095308624	0.17394082	-0.23049068	-0.495373	-1.0764797	-0.7691319	-1.20507	-0.5477791	0.18268616	0.18860912	0.65754396	-0.42135358	0.47390854	1.2917587	-0.77393025	PGSC0003DMT400052135
CUST_7560_PI426222305	0.6001522	-0.00513649	-0.90400964	-0.3753446	-0.36785936	0.09143782	0.12546277	0.4115584	0.7410066	0.5282397	-0.92350215	-0.41352668	-0.09905362	-0.26647508	0.5600333	0.07404709	PGSC0003DMT400025889
CUST_13136_PI426222305	1.1079168	0.010933399	-0.78231937	-0.853905	3.0151644	2.8605542	2.5364075	2.6603994	2.790875	-1.3446585	-1.2011276	-1.553733	0.13409877	0.54619575	-0.35992122	0.38710546	PGSC0003DMT400084928
CUST_38613_PI426222305	1.2790718	0.4236288	0.07925924	0.23268716	-0.7158706	-1.2405298	-1.12672	-0.5477395	-1.1015279	0.00616312	-0.12848823	-0.4064668	-0.005003452	0.6090299	0.04070568	0.66228026	PGSC0003DMT400076308
CUST_19060_PI426222305	0.45909667	0.48659125	0.4226396	0.6111422	0.42586493	-0.39964056	-0.35497117	-0.69807196	-0.2812817	-0.13457768	-0.9198118	-0.22091286	0.5413313	0.75405717	0.22033763	-0.22427504	PGSC0003DMT400024278
CUST_31467_PI426222305	-0.80123013	0.5469634	0.7955319	0.2542367	-1.4142637	-1.6844289	-0.56791186	-2.295306	-1.654551	0.71446085	0.97751015	0.80037147	-1.0563071	-0.4084139	-0.97638273	1.4774405	PGSC0003DMT400042552
CUST_10261_PI426222305	0.21672376	3.0197954	2.888342	2.4478471	0.34120226	0.80691814	2.1612468	1.80475	1.7460074	-1.2199961	-1.6172565	-1.6123737	-4.526798	-5.253454	-3.654713	-7.296458	PGSC0003DMT400029192
CUST_40985_PI426222305	-6.901959	0.7068222	0.6161771	0.21587896	-0.5330677	-0.4695506	-1.5648623	0.41262627	-1.2647786	3.3787282	3.3021946	3.351228	-3.258316	-2.9780235	-3.3872273	-4.9977007	PGSC0003DMT400053964
CUST_36004_PI426222305	-2.443774	1.3080537	1.3574759	1.5387281	-0.63570213	-0.7789345	-0.4572165	-0.33916736	-0.15851021	1.9668036	1.8328177	1.7327623	-0.43851376	0.065597534	-0.26026845	-2.5105362	PGSC0003DMT400086983
CUST_9578_PI426222305	-1.7535635	-1.9232124	0.20249493	-0.07670593	-2.310767	-3.0251598	-2.8071852	-2.8634162	-3.5839581	0.49641863	0.29377303	0.79801846	1.4702945	1.6448162	0.069238424	0.98530483	PGSC0003DMT400058899
CUST_22395_PI426222305	0.53008366	-0.4957339	-0.025953293	-0.14217281	0.36257005	0.7102139	1.1983585	0.497576	0.24979067	-0.5011177	-0.50012255	-0.17703755	-0.11908376	-0.40638053	0.36711454	-0.68320256	PGSC0003DMT400039299
CUST_19355_PI426222305	-2.403148	0.001456579	0.0447793	-0.35061726	-0.59451437	-1.5471067	-0.67489815	-1.9745951	-0.8739879	0.8139289	0.67488974	0.5106144	1.6441495	1.628974	-0.68876004	1.189478	PGSC0003DMT400050575
CUST_15823_PI426222305	-0.7494895	-0.28254128	-1.1104263	-0.6247225	-0.8105097	-0.82034445	-0.62967014	-0.09893942	-0.32030058	0.8469594	1.1880913	1.5208477	2.7450895	2.5271142	-0.33235097	1.6451737	PGSC0003DMT400057654
CUST_49022_PI426222305	0.23619342	0.84684443	0.019511938	0.15259083	-0.07113004	-0.021060705	0.21578813	-0.22755504	0.40750384	-0.19943674	-0.16951902	-0.10312867	-0.29704833	-0.59591794	0.46145964	0.16085918	PGSC0003DMT400021874
CUST_41893_PI426222305	-1.9780635	-0.43926477	-0.28032732	-0.41099834	-0.3321457	0.36575365	0.5271921	0.9804325	0.83179855	1.7872449	1.8080363	1.7017831	-2.9748523	-4.2877464	-3.7476647	-5.2896156	PGSC0003DMT400026419
CUST_2683_PI426222305	0.4036603	0.08145189	0.13008006	-0.26877785	-0.21612859	-0.052218437	0.004446507	-0.18840289	0.13727117	0.8344113	0.07382679	-0.27142048	2.254185	0.49554372	-2.0017476	-2.171241	PGSC0003DMT400094108
CUST_46296_PI426222305	-0.8575134	0.55961275	0.64448947	0.25711536	-1.3194067	-2.4270842	-1.2428322	-2.2926567	-1.2206295	1.0183758	0.5603779	0.88771266	-0.4045353	0.04803419	-1.5913389	-1.111154	PGSC0003DMT400034138
CUST_26537_PI426222305	0.14593203	-0.18768358	-0.072327934	-0.10290527	-0.56713486	-0.15622163	0.7846732	0.5058489	0.003268004	-0.40770817	-0.3580885	-1.2888227	0.65869665	0.079045534	0.098249674	0.6901944	PGSC0003DMT400000926
CUST_35239_PI426222305	-6.999556	4.412533	5.1860766	1.9341178	0.1768117	0.30208445	0.30492687	0.85044765	-0.3210883	-0.25964656	0.2853783	-0.32773224	-8.096404	-7.3455257	-5.877654	-5.6213117	PGSC0003DMT400051528
CUST_4917_PI426222305	0.5328724	-0.9575877	-1.2673534	-1.6616306	3.3139539	3.22191	2.973956	2.9015641	2.8876085	-1.0388994	-1.348585	-1.3430122	1.2291806	1.4634819	0.8550761	-0.31179538	PGSC0003DMT400090642
CUST_28479_PI426222305	0.21272612	-0.54753274	-0.31612173	-0.2503201	-0.23626137	-0.3991475	-0.45199466	-0.8621092	-0.3482952	0.13948154	0.1455841	0.42935595	1.1123672	1.4813201	0.9737022	0.95532674	PGSC0003DMT400009939
CUST_24190_PI426222305	0.21031475	0.62005585	0.64826554	1.3010368	-2.448838	-2.4119408	-1.2999878	-2.274768	-1.3448958	1.0375109	1.0230893	0.8453021	-1.0397892	-0.067861795	-1.8282735	-0.6475933	PGSC0003DMT400035687
CUST_52820_PI426222305	0.56284946	-0.42127857	-0.007116556	0.13472883	-0.5682485	-0.43221784	-0.44205737	-0.44069028	-0.15214562	-0.24897726	-0.14569211	-0.02147921	0.34531236	0.0933311	0.04239607	0.6314625	PGSC0003DMT400082322
CUST_37533_PI426222305	-1.6968783	0.8734519	0.79627675	0.3948528	-0.7558682	-0.8874171	-1.632638	-0.42180252	-0.80801034	0.60117894	0.71843654	0.4012947	-0.8889122	-0.2768569	-1.7044449	-1.517615	PGSC0003DMT400092795
CUST_19459_PI426222305	-1.1950227	0.765683	0.80030125	0.3987651	-1.614229	-1.4487634	-0.9285989	-2.1443121	-2.2535157	0.6525628	0.7234141	0.4062786	0.3165338	0.17733717	-1.702421	-1.2905477	PGSC0003DMT400072765
CUST_2030_PI426222305	-0.17047246	0.43672815	0.20970218	0.23340893	-0.6506362	0.3845954	-0.7653823	0.42214608	-0.58725643	0.08049313	0.13484001	-0.17750771	-1.5041423	-0.14262629	-0.7319839	-2.1072214	PGSC0003DMT400072204
CUST_30373_PI426222305	0.17800124	-0.21753867	-0.48792663	-0.7829221	0.7414727	0.8450148	0.86989856	1.2876604	1.6826334	-0.3049574	-1.6038643	-2.1012218	-0.24864912	-1.409173	0.96143985	0.031739872	PGSC0003DMT400069825
CUST_8471_PI426222305	-2.6745434	0.377005	-0.9900946	-0.012094736	-1.0455275	-1.847714	-0.8439107	-1.6469579	-1.1894915	2.8738115	3.2343185	3.3753884	0.42126465	1.3344989	0.99314594	-1.9432589	PGSC0003DMT400058414
CUST_37461_PI426222305	0.3667408	0.0397319	1.1709044	0.7421594	0.17805934	0.88883996	0.7855103	1.5121353	0.61388755	-0.9259024	-0.55816275	-0.6196706	-0.5200012	-0.13999939	-0.86976194	-0.06811341	PGSC0003DMT400078982
CUST_9527_PI426222305	0.33385754	0.007955551	0.32177606	0.0424002	-2.3947504	-1.9435742	-2.615777	-1.6559286	-2.419985	0.7176145	0.72986823	0.46590123	-2.044058	-1.3239636	-2.2096303	0.3242154	PGSC0003DMT400023656
CUST_11811_PI426222305	1.044736	0.18545413	0.005876303	-0.13291223	1.6612787	1.2683561	1.6692343	2.1933682	2.237217	-0.26123643	-0.29104003	-0.57965714	-1.5095894	-1.3111398	-1.8797522	-2.5523427	PGSC0003DMT400046652
CUST_541_PI426222305	-2.4193685	-0.16653936	-0.33205763	-0.26822248	0.1838429	-0.33413887	1.0114529	-0.42777228	0.33389616	0.5733595	0.76630926	0.75967914	0.92148304	2.6715581	0.13550854	-1.107082	PGSC0003DMT400094615
CUST_8687_PI426222305	0.11120844	0.53874654	-0.42201504	-0.19195397	0.9879489	1.1076248	0.44028306	-0.2556796	0.15180755	-0.5892537	0.4868908	-0.72228414	1.8739262	2.7708175	0.52595186	-0.66071296	PGSC0003DMT400027827
CUST_41927_PI426222305	-1.4494343	0.24624173	0.31625304	0.46442208	-0.3896911	-1.5059481	-1.071621	-0.95446587	-0.765048	0.13955705	0.25310946	0.11720133	-1.1970809	-0.39832687	0.53904676	1.1205419	PGSC0003DMT400026441
CUST_21361_PI426222305	-0.25812197	-0.26250044	-0.87626666	-0.6687792	1.8117311	1.6467338	1.8271508	1.8129053	1.6537061	0.2965347	0.13847224	0.13650338	0.9537275	2.1124723	-0.17938662	-0.4954091	PGSC0003DMT400094298
CUST_18333_PI426222305	-1.7057749	0.7823197	0.8051262	0.39952883	-0.06905675	-0.52721906	-0.9642372	-0.30864215	-1.6993346	0.63052815	0.74442464	1.0872197	-0.9145603	-0.2722063	-1.7220132	-1.5171655	PGSC0003DMT400089827
CUST_16957_PI426222305	-1.4356586	0.63995236	0.57825214	0.18259954	0.5339925	-1.0258374	-0.4603703	-1.0866385	0.2795024	0.4056233	0.51889163	0.537275	-1.1415017	1.507724	-1.2004702	-1.6759049	PGSC0003DMT400092119
CUST_48633_PI426222305	-1.6974341	1.0557657	0.8154146	0.4157753	-1.0162444	-1.8349104	-1.1689916	-2.1186614	-1.0288317	0.6460552	0.7573435	0.60322505	0.122140646	-0.25957012	-1.4144425	-1.1125692	PGSC0003DMT400065000
CUST_39691_PI426222305	0.44674563	0.9235103	1.1858351	0.9132753	0.99515915	0.8006902	0.8953893	0.45868874	-0.30250478	-0.5925855	-0.5281675	-1.1667898	-1.0219903	-0.4399619	-1.7360718	-2.463989	PGSC0003DMT400058741
CUST_18709_PI426222305	-1.0954771	5.567717	6.081781	5.661712	-1.7607262	-1.7041578	-1.388582	-1.550822	-2.2223969	4.8771834	5.0197577	5.6981864	-0.339422	0.30798936	-1.1528177	-0.941617	PGSC0003DMT400001053
CUST_27864_PI426222305	-4.220307	0.31210867	-0.40314007	-0.8198163	1.0476608	0.6843834	-1.3014803	0.44703102	0.42973757	3.7799578	3.1821022	3.0726259	-3.9220037	-2.877347	-3.5046997	-4.494795	PGSC0003DMT400015933
CUST_32814_PI426222305	-0.81108737	-0.16872287	0.35615626	0.48928714	-0.32455587	-0.7985623	8.82E-06	-1.3743389	-0.7706549	0.14641054	0.7217422	0.25990558	-0.4465716	0.65629303	-0.46965027	0.90634197	PGSC0003DMT400050689
CUST_43602_PI426222305	-1.9744471	0.6035776	0.54249936	0.13983186	0.24937057	-0.44517064	0.597512	0.08895898	-0.29695415	0.3711079	0.49193382	0.16901462	-1.0847161	1.4508721	-0.66261053	-1.7758979	PGSC0003DMT400086901
CUST_24659_PI426222305	0.38945627	-0.6013786	-0.15288146	0.3097415	-0.7057493	-0.43141007	-0.49213052	-0.5807848	-0.5033753	0.20391019	-0.22702742	-0.7163563	0.3160088	0.807709	-0.36232567	0.68841887	PGSC0003DMT400054516
CUST_11197_PI426222305	-1.4689091	0.98081905	1.0496277	0.66397905	-2.081542	-2.0217316	-1.5560336	-1.7229524	-1.5300953	0.8859088	1.0037392	0.67950344	0.20200574	2.38E-07	-1.4901726	-1.2636353	PGSC0003DMT400078576
CUST_44871_PI426222305	0.86911154	3.423413	-0.30405426	-0.4858532	-0.091403246	0.98327875	2.236022	2.4643962	3.2100124	-0.12521283	-0.03846836	-0.6561864	-2.0148575	1.9721929	-1.9421959	-0.9424453	PGSC0003DMT400038867
CUST_11910_PI426222305	-1.2781233	1.1750554	1.2387713	0.8154809	-1.7461674	-1.8259187	-1.5443738	-1.6641915	-2.192693	1.5516366	1.234327	1.205031	-0.35650802	0.72387886	-0.9295285	-1.0075134	PGSC0003DMT400005951
CUST_40413_PI426222305	0.41751727	-1.2522119	0.038955767	0.32822028	-0.64777064	-0.82412004	0.002057076	-0.44283104	-0.7550974	0.04412182	-0.8415444	-0.32521734	0.42407465	-0.12749314	0.25950766	1.6662283	PGSC0003DMT400050135
CUST_31472_PI426222305	1.5913218	0.28554535	-1.0319012	-0.61266595	0.39470935	0.46540356	0.54271364	0.13016081	-0.1048398	-1.9207907	-1.938097	-2.0679166	0.98747826	1.514996	-0.53803945	0.09533596	PGSC0003DMT400042630
CUST_8318_PI426222305	1.564662	-0.18533103	-0.4325873	-0.4825306	-0.29916048	-0.30708504	-0.50763226	-0.30827236	-0.6534028	0.09393692	0.042531013	0.399752	1.1252608	1.5119712	0.6595938	1.1282368	PGSC0003DMT400075286
CUST_43466_PI426222305	0.82898045	0.11182785	0.2529243	0.66006345	0.12242699	1.375979	1.3268442	1.2501788	0.3921156	-1.4506763	-0.9296748	-0.94410133	-1.451438	-2.0980093	-3.5770695	-1.1427279	PGSC0003DMT400059326
CUST_41281_PI426222305	0.30930662	0.70000887	2.2874577	0.5806349	0.3979261	-0.05961609	-0.27003813	-0.3343134	-0.040491104	0.4650793	0.61222714	0.083750404	-0.9704001	-0.60600686	0.26047993	-1.8879431	PGSC0003DMT400028045
CUST_2705_PI426222305	0.8014832	-0.30758485	-0.23368971	-0.4819046	1.1779857	0.543134	1.2495873	-0.7785835	0.25915122	-0.3881495	-0.268598	-0.5925723	-1.5881929	1.3107803	-0.6408031	1.1930859	PGSC0003DMT400048334
CUST_982_PI426222305	-1.3143526	-0.42467585	0.2071728	-0.31886092	0.11035776	-0.09660506	-0.5626633	-0.25239325	0.05670762	-0.059015036	0.23875976	-0.12436732	1.19188	1.3319919	1.9864092	-0.06390516	PGSC0003DMT400003663
CUST_25275_PI426222305	-1.1204947	1.477142	1.1877226	0.7768056	-0.3447857	-0.8740673	-1.1343906	-1.1068621	-1.2757378	1.025699	1.1505338	0.93238354	-0.5103779	0.19010091	-1.0524559	-1.101988	PGSC0003DMT400085033
CUST_29583_PI426222305	-1.2015034	1.2378625	1.3154968	1.0834123	-1.3090353	-1.7234356	-1.4486077	-1.5560997	-2.2296855	1.1645337	1.2787737	0.956213	-0.380589	0.3246572	-1.225405	-0.9710042	PGSC0003DMT400075987
CUST_24279_PI426222305	-0.61469364	0.6326453	0.7977497	0.6269811	-1.4095459	-1.7954397	-0.5909579	-2.1559205	-2.47981	0.5619189	0.67833966	0.36296305	-0.9823711	-0.21028495	-1.0634909	-1.5714821	PGSC0003DMT400051584
CUST_33220_PI426222305	-1.4585699	0.49041238	0.8069649	0.3328972	-0.49861598	-1.3684955	0.121673584	-1.6726527	-0.09995937	0.26078033	0.448068	0.9649369	-1.0931449	2.1751034	-0.943907	-1.3246526	PGSC0003DMT400038463
CUST_23995_PI426222305	-2.3033266	0.41572762	0.43245348	-0.5615897	1.1968398	1.642745	1.8391526	1.1057034	0.5359702	-0.29462132	-0.015139262	-0.53264886	-1.8461728	-0.39390016	-2.6962283	-2.4324696	PGSC0003DMT400083727
CUST_28644_PI426222305	-0.112933315	0.089516796	0.3280692	-0.18286689	-0.10675502	-1.0778303	0.09364438	-1.3428628	-0.3304913	0.47641087	0.39786497	0.121400036	-0.20701075	2.0015838	0.4458127	-1.2695614	PGSC0003DMT400087564
CUST_15776_PI426222305	-1.7927977	0.58434916	0.67074776	0.26542044	-0.8114004	-1.5362349	-0.7257447	-1.2251735	-1.2209587	0.52564	0.6353714	0.2922996	-0.50303745	0.55665505	-1.8664746	-1.5963913	PGSC0003DMT400092299
CUST_40846_PI426222305	-1.6976501	0.8964475	0.73623085	0.33735242	-0.63369274	-0.63130283	-0.8886869	-0.7254944	-0.25017214	0.5972311	0.7006667	0.6898888	-0.94234467	1.1550891	-0.6994128	-0.9661611	PGSC0003DMT400073544
CUST_7365_PI426222305	-0.15974157	0.6360364	-0.123725414	-0.100680985	-1.4516098	-1.7784309	-0.6409867	-1.8211346	-1.623023	1.2439398	0.9596146	0.57268745	-0.24125218	0.5990102	-0.16378641	0.89726114	PGSC0003DMT400052896
CUST_10245_PI426222305	-1.846376	0.74863607	0.6613566	0.2541736	-0.7694874	-1.1746602	-0.10225558	-0.49519348	-1.1259141	0.5233731	0.6253812	0.27523693	-1.006835	0.35004306	-1.057539	-1.2858773	PGSC0003DMT400028927
CUST_48229_PI426222305	1.0447954	-0.03902912	-0.2621759	-0.53738433	0.7439709	0.5394058	0.1624422	0.27812052	0.78970337	-1.3877516	-1.2557545	-0.9237401	0.7674961	1.2845538	0.048547983	-0.33600584	PGSC0003DMT400055954
CUST_40698_PI426222305	-1.5452036	0.4706925	0.4204836	0.002357006	-1.2349927	-2.6622066	-0.9834006	-2.519514	-1.518368	1.7606153	1.0713254	1.1352577	0.27366376	0.41607034	-0.868783	-1.4143561	PGSC0003DMT400062037
CUST_14717_PI426222305	-1.7499642	1.6186949	1.3754292	0.78823406	2.571827	2.1823497	1.8836632	2.4607215	2.325655	-0.70862675	-0.07225227	-0.8184905	-3.8991754	-5.008795	-6.408592	-5.3126097	PGSC0003DMT400066569
CUST_9837_PI426222305	-1.5662646	0.2172664	-0.021410147	-0.4166975	1.606724	1.2384524	1.2769053	2.1634188	1.4815142	-0.15906906	0.25669464	-0.40961537	-1.0448744	-0.44492114	-2.4685667	-2.1732612	PGSC0003DMT400084895
CUST_47398_PI426222305	-1.3002111	3.2520208	1.0506201	0.18479697	0.08327603	-1.7055957	-0.096176624	-1.6538599	-0.007426977	0.4013621	0.5497611	0.19371541	0.20907927	0.3925879	-1.8662305	-1.6810235	PGSC0003DMT400068694
CUST_16472_PI426222305	-0.97406703	-1.7703322	-0.70446825	-1.3757192	-0.3240571	-1.2640941	-0.5066235	-1.6905539	-0.8925321	4.7204947	4.6089573	4.6350293	3.9159374	3.247407	0.13630629	5.3425727	PGSC0003DMT400027948
CUST_50851_PI426222305	-0.48315015	0.813966	0.56346923	0.16411845	-0.46264267	-1.590822	-0.2659428	-1.4487963	-1.3674815	0.40151182	0.5099015	0.17629766	-0.8202715	0.8984256	-0.8412051	-0.95758563	PGSC0003DMT400085074
CUST_31664_PI426222305	-0.8818596	0.68219537	0.67463064	0.49926677	-2.3190784	-1.7871201	-1.8561196	0.04505706	-2.3337684	0.53225297	0.6272637	0.29047155	1.2210426	-0.35002995	-0.81723595	-1.5869125	PGSC0003DMT400035190
CUST_29904_PI426222305	-1.7728968	0.16109514	0.48470607	-0.07852777	-0.081223965	-0.9490702	-0.11724138	-0.7896919	-0.06126499	0.13272364	0.11046696	-0.23102124	0.18690085	1.2486665	1.2450728	-1.4555506	PGSC0003DMT400088112
CUST_29898_PI426222305	-1.8499187	0.95628756	0.5994549	0.2269562	-0.30039024	-0.110758305	-1.1434369	-0.5694499	0.2951994	0.5305441	0.87745476	0.39738974	-0.60481334	1.3301812	-1.4123929	-1.2391001	PGSC0003DMT400093525
CUST_16517_PI426222305	-0.32023367	0.922129	0.9133026	0.52343434	-1.2810307	-1.9644675	-1.7857342	-1.9421673	-2.5739448	0.7750147	0.87380046	0.54144734	-0.2559657	-0.09213686	-1.5217996	-0.9257722	PGSC0003DMT400069636
CUST_5477_PI426222305	-0.003400644	0.6198066	0.6111908	0.22561486	-2.3701115	-2.4039857	-2.0848827	-2.2373931	-2.8721926	0.4737037	0.57367307	0.3961905	1.8146174	-0.3927281	-0.38906574	-1.6434941	PGSC0003DMT400007079
CUST_6222_PI426222305	-2.3827899	0.026749372	-0.023352543	0.15576482	0.2907405	0.2089498	0.9255693	-0.31615973	0.09900999	0.39381242	0.34897986	-0.38440093	2.4027507	2.5778496	-0.14688063	-0.88052297	PGSC0003DMT400093056
CUST_6907_PI426222305	-1.9080105	-0.09942961	-0.108437695	-0.05729246	1.2909963	1.3126204	1.7826829	1.4124937	1.285512	-0.14051342	0.31422487	-0.43887138	-0.24718404	0.67585444	-0.223562	-1.7021955	PGSC0003DMT400044976
CUST_51412_PI426222305	-1.768813	-1.2730993	-1.1674403	-1.044746	0.55845785	0.08335686	0.20051241	0.17294264	0.32179022	-0.24881394	0.58396405	-0.015923819	1.6472144	2.003369	1.3472078	-0.43789387	PGSC0003DMT400069104
CUST_22812_PI426222305	-1.6170901	-0.26532444	0.42722845	1.1906772	-0.43348646	-1.4099116	-0.9705291	-1.5778856	-1.4366179	1.5703298	1.6431308	1.3622781	0.22230625	-0.83691955	2.8238637	0.44367996	PGSC0003DMT400078182
CUST_4562_PI426222305	-0.7132407	0.5522091	0.5798175	0.21932316	-2.3047366	-1.667162	-2.4412267	-1.048037	-1.6553812	0.11102263	0.4822421	0.37127924	-0.7568574	1.9325949	-2.1816525	-0.76347715	PGSC0003DMT400002927
CUST_15638_PI426222305	-0.09959046	1.185814	0.9018925	0.6897232	3.5167322	4.069455	5.0091	4.775423	4.360909	-4.752785	-4.696363	-4.7037563	-2.2910323	-1.755655	-2.0301254	-6.265312	PGSC0003DMT400011275
CUST_51477_PI426222305	0.27745748	-1.0007278	-1.0166944	-1.1629778	1.2235427	1.5427265	1.5803955	1.0856061	1.0297439	-1.1396077	-0.6327409	-1.3498503	2.7901525	2.5168774	1.9067953	0.21660034	PGSC0003DMT400034176
CUST_28978_PI426222305	-1.1015595	0.0967803	0.4102265	-0.71849126	0.43729615	-0.47377205	0.26918864	0.36387992	-0.034663677	0.1304245	0.7395406	-0.7060251	0.08313179	2.2999089	1.2550712	-0.87457895	PGSC0003DMT400089077
CUST_25873_PI426222305	-0.63799745	-0.03942569	-0.109888874	-0.16218932	-2.4300635	-3.2790737	-2.027766	-2.4017122	-2.0774844	1.1170179	1.1648856	1.2423186	1.6146326	1.2767496	0.09528899	2.0492663	PGSC0003DMT400051955
CUST_15895_PI426222305	-1.4807277	0.9629362	0.9632829	0.6196001	-1.9947495	-2.0084853	0.25603056	-1.833683	-2.485752	1.1578082	0.9378381	0.6099744	-0.6014569	0	-0.53282833	-1.0400141	PGSC0003DMT400036026
CUST_12223_PI426222305	-0.6541799	0.7527706	0.7497813	0.37313604	-2.2067876	-2.2191055	0.4226761	-2.0440347	-2.7006671	0.61817217	0.7247157	0.39421973	-0.8135586	-0.21053314	-0.9004905	-1.4617351	PGSC0003DMT400097709
CUST_41192_PI426222305	-0.43423042	-0.14570403	-0.14546704	-0.52091956	1.9419632	1.8041675	1.6472378	1.6824799	1.820621	-0.17699201	-0.17011173	-0.5003863	1.2457021	1.5277144	-2.2551615	-2.3826277	PGSC0003DMT400097731
CUST_14615_PI426222305	2.239564	0.24999046	0.49760723	1.4820437	0.07799983	-0.27002335	0.09180617	0.32778263	-0.11534214	0.05264616	-0.53332233	-0.31823874	0.57353973	0.28427875	-1.0505466	-0.4221789	PGSC0003DMT400066420
CUST_8208_PI426222305	0.91767025	-0.37523714	-0.3452085	-0.46203455	-0.001086712	0.18279314	0.19301939	-0.087599754	-0.24925709	-0.100616455	0.060150784	-0.024943033	1.374228	1.0274518	0.8038504	1.5408115	PGSC0003DMT400075264
CUST_4867_PI426222305	-1.2920531	0.49006715	0.8321006	0.108268894	-1.434619	-2.4555018	-0.26880383	-2.2804508	-2.0317814	0.73024875	1.1318442	0.3999227	-0.5556686	-0.031728268	0.017572641	-1.6080418	PGSC0003DMT400095415
CUST_4096_PI426222305	-1.4195706	0.116773285	0.115811825	-0.25689635	1.656111	1.2908547	1.091573	1.481956	1.3970909	0.2308987	0.09323931	-0.239587	0.2932675	-0.82485867	-1.8086014	-1.6802901	PGSC0003DMT400008435
CUST_4934_PI426222305	-2.123237	-0.7747905	-0.34179363	-1.1019518	0.3169	-0.19097209	0.0906384	0.66444397	-0.09357953	0.8726254	-0.23210454	0.42072973	0.32612038	1.16909	2.45923	-0.08042264	PGSC0003DMT400003881
CUST_3680_PI426222305	-1.590037	0.8603547	0.097362995	-0.29443884	-0.3827753	-0.37602496	-1.3649518	-0.010203123	-0.3382094	2.6552498	3.1435223	3.1949975	-1.372155	-0.7533772	-1.1543307	-1.8357531	PGSC0003DMT400010252
CUST_23859_PI426222305	-2.4056032	-3.025257	0.23200433	-0.51446646	0.69682455	2.3324718	2.0027494	2.0849261	2.1583223	-1.8058442	-0.03888623	-0.90877706	0.28902817	1.8378189	-1.3338387	-0.41175494	PGSC0003DMT400032713
CUST_21834_PI426222305	1.1144997	-0.6206215	0.38426876	0.47013855	-0.61726093	-0.5398731	-0.060665607	0.054158688	-1.0274823	-0.44036436	0.4039259	0.19824536	0.1440816	-0.5384376	-0.7590964	1.4263626	PGSC0003DMT400027266
CUST_51661_PI426222305	-0.527075	0.6540263	0.66863555	0.33211264	-2.2772312	-1.8652992	-1.9790361	-0.14498329	-2.372515	0.53277653	0.63893634	0.31280708	-0.88850546	1.5232999	-1.7286315	-1.4944359	PGSC0003DMT400054259
CUST_41384_PI426222305	0.03573672	0.714667	0.60009414	0.47476688	-1.7986808	-2.480453	-2.1813352	-0.6230471	-2.3911405	0.33269453	0.43963274	0.13532846	-1.0919175	2.4599516	-1.9311936	-1.7641907	PGSC0003DMT400086853
CUST_31889_PI426222305	0.13009644	-0.103584446	0.121776424	0.032812595	0.2874198	0.13001657	0.11879301	-0.037949085	-0.17396784	0.030967236	-0.15276575	-0.013278802	0.014937639	-0.20438313	-0.25793839	0.05100457	PGSC0003DMT400015887
CUST_5899_PI426222305	-0.9068432	0.83752346	1.1008571	1.1225964	-1.3102822	-1.2184877	-1.4125552	-1.650629	-1.6110792	0.77020866	0.83331615	0.74229974	-0.002401829	-0.14074874	-0.786082	-0.1822799	PGSC0003DMT400013068
CUST_16808_PI426222305	0.36917257	0.08411471	-0.1603651	-0.36013618	-1.22E-04	-0.102877855	-0.5959425	-0.63806915	0.068688154	-0.053088505	-0.6054991	-0.42011023	0.6338365	0.3171103	-0.010646105	0.5013334	PGSC0003DMT400069200
CUST_5023_PI426222305	0.6505356	-1.0997543	-0.12007014	-0.59643555	-0.28673792	-0.3033254	-1.0252106	-0.8990543	-1.2144544	0.8124288	1.1167959	0.7082739	-0.007415772	0.27822113	0.27968764	0.7893257	PGSC0003DMT400086201
CUST_48029_PI426222305	2.1585305	0.5490568	0.5793293	0.20603323	-2.3686213	-1.2693887	-0.5491724	0.29516292	-1.9137275	0.72368	0.5418871	0.21345074	0.17125726	-0.35056782	-1.8157637	-1.6497235	PGSC0003DMT400021796
CUST_4794_PI426222305	2.1938708	-0.4350287	0.10203155	0.6152272	0.81703067	1.3789942	1.2619114	1.2213519	1.54016	-1.0024728	-1.3364538	-1.6289426	0.7097423	-1.19E-07	-0.69139814	-2.0523229	PGSC0003DMT400073888
CUST_26984_PI426222305	-1.8380837	0.5580738	0.5877698	0.21400039	-0.81687	-0.8227551	-0.6340947	-1.2274313	-1.1499	0.4446484	0.5477543	0.21956825	-0.3672676	-0.34206295	0.4147606	-1.1856905	PGSC0003DMT400052747
CUST_20388_PI426222305	0.23474121	-0.3329948	-0.3193213	-0.20082028	-0.37691736	-0.10648394	-0.401361	-0.31220675	-0.9619765	0.8014889	0.9918235	0.5841649	1.493813	-0.20724368	0.6314094	2.0962737	PGSC0003DMT400049751
CUST_15005_PI426222305	-0.45287037	0.79883957	1.2859923	0.72619677	-1.4961333	-1.5253692	-1.2927117	-1.941843	-1.6115971	0.6868615	0.8049062	0.48004994	-0.7364204	-0.0983789	-1.5634575	-1.3978273	PGSC0003DMT400057396
CUST_40588_PI426222305	0.57106215	0.14730556	0.3448279	0.36730886	-0.77616954	-0.843812	-0.8612323	0.2568047	-1.0987866	0.46018162	0.21574934	0.7075686	-0.68895864	-1.0604417	0.027935028	1.2522079	PGSC0003DMT400073955
CUST_25005_PI426222305	1.7973179	2.4871752	1.8978583	2.2568283	-0.4362793	-0.69898987	-0.8456209	-0.17077136	-0.6210866	0.707148	0.835298	0.21336722	-2.2155197	-1.7219583	-2.4295561	-0.3221878	PGSC0003DMT400084727
CUST_47215_PI426222305	-1.1123925	0.20855522	0.24946451	0.08919748	-0.22277188	-0.33627105	0.13391232	-0.54078746	-0.2242508	0.09943056	0.2002991	-0.110117756	-0.025468707	1.0845954	-0.26309252	-1.9491148	PGSC0003DMT400096535
CUST_26053_PI426222305	0.13740857	0.8908083	0.72881585	0.35204664	-1.9338608	-1.4085169	-0.8373163	-2.0687366	-2.4802685	0.5803898	0.67756605	0.35038552	-0.8499429	0.6073661	-1.4314907	-1.4992666	PGSC0003DMT400090523
CUST_8529_PI426222305	-0.46316782	0.446095	1.1053611	0.2096502	0.52813196	0.23353267	0.06078291	0.020493507	1.4554229	-0.76577425	0.2823914	-0.2025849	0.10183883	-0.9630556	2.1005075	-3.6776764	PGSC0003DMT400029456
CUST_16605_PI426222305	1.4034215	-0.24668615	0.20777369	0.6741331	1.0940828	1.5925765	2.3147144	1.505609	1.233026	-1.0705906	-0.73494357	-1.0910615	-1.008302	-3.12987	-0.08643818	-0.2811872	PGSC0003DMT400069271
CUST_47964_PI426222305	0.2026531	-2.4019825	-2.9161232	-1.9487482	-4.7976484	-4.3209033	-4.15518	-2.5199075	-5.3619595	2.7308385	2.9798696	2.6581955	3.7614474	1.4103162	3.9416764	4.4938526	PGSC0003DMT400074389
CUST_22759_PI426222305	-0.8844183	-0.74408674	-0.89701444	-1.2209862	-0.10929084	-0.30457067	1.2041609	-0.030837059	0.13124394	0.47453293	0.06935978	0.004648367	0.8472476	1.3155873	0.020819187	0.2892631	PGSC0003DMT400077949
CUST_36121_PI426222305	-0.11319884	-0.66398615	-0.44743338	-1.9090399	-0.057157278	0.37675333	0.09659624	-0.20897222	-0.45096993	1.6383423	1.6559957	1.7781492	-0.3560257	-2.3612146	2.3241363	0.94084746	PGSC0003DMT400007912
CUST_5054_PI426222305	-2.1939225	0.030685743	0.09146611	-0.29428497	1.1017065	1.056659	0.44051886	0.1903553	0.6848326	0.4858292	0.031574726	0.24688466	-0.62914693	-0.8513708	-1.3262641	-2.1454227	PGSC0003DMT400003947
CUST_31313_PI426222305	-0.74108744	-0.07501713	-0.071457066	-0.21685743	-2.2770805	-1.8699083	-2.1403556	-2.0938663	-2.1530876	1.6423215	1.2527537	1.478347	1.4920225	1.187784	-0.018921614	1.7990915	PGSC0003DMT400034810
CUST_29343_PI426222305	1.8702565	1.7380725	0.86589736	0.9436539	0.3444171	-0.7231717	-0.5882349	-0.7330146	-0.69550824	0.18310039	0.29849577	0.18439929	-0.28126955	-1.3214066	-0.9491317	-0.49361405	PGSC0003DMT400068519
CUST_23353_PI426222305	6.089126	3.4297454	-0.63827205	2.6247406	0.61887336	4.0728717	5.679142	4.741692	3.117223	-0.9737211	-1.1119636	-1.0478214	-2.357101	-0.5140482	-0.25108528	-1.5934168	PGSC0003DMT400002567
CUST_44883_PI426222305	0.5768397	0.085902296	-0.8004067	0.32939267	-0.59612846	-0.67418694	-0.92252517	-0.14899468	-0.026775122	0.4771637	-0.12247745	0.14397581	-0.18158734	2.2165818	-1.0329378	-1.6538916	PGSC0003DMT400090976
CUST_32346_PI426222305	-1.3254313	-0.21999995	-0.13612461	-0.5533789	2.2101853	2.9570215	3.040108	2.825357	2.9366572	-0.22275321	-0.019019604	-0.56420994	1.6965489	2.2794154	1.0946748	-2.0646164	PGSC0003DMT400093832
CUST_10420_PI426222305	-0.08268404	0.20435254	0.027826468	-0.026398817	5.50E-04	0.08550596	0.07103205	0.006864548	-0.40674686	-0.51883715	-0.26334366	-0.45753336	0.42073727	0.38805556	0.09444308	0.3630252	PGSC0003DMT400028998
CUST_11130_PI426222305	0.09031614	-1.1628675	-1.486441	-1.4955187	-0.024836063	0.4517975	0.061015606	0.3470826	-1.4445071	-0.08232784	-0.1981589	-0.29820123	1.8921108	1.7176125	1.5721519	0.35512447	PGSC0003DMT400037777
CUST_45909_PI426222305	-0.80662805	-0.38156763	-0.3569328	-0.6707981	-1.323339	-0.39178848	-0.13088179	0.06794977	-1.9504035	2.6383388	3.1674557	2.7337677	3.3906946	0.18871832	2.7914274	3.0522773	PGSC0003DMT400047989
CUST_172_PI426222305	-1.3326807	0.71909744	1.3781433	0.1980025	-1.5418272	-1.3133476	-0.6385529	-1.3970356	-0.48906803	1.0395066	2.2228901	0.54396933	-0.60252213	1.9694635	-1.4554365	-0.77354336	PGSC0003DMT400096986
ERCC-00097_63	-1.7180856	0.62925625	0.64202833	0.28402948	-2.1022837	-1.763843	-0.63055706	-2.0507398	-1.9549518	0.5957163	0.621823	0.32275152	-0.6596043	0.7124685	-1.2895007	-1.5283631
CUST_8521_PI426222305	-0.11122688	-1.7121569	-1.0788422	-1.8754214	1.1909676	0.49456406	0.3533535	0.5236242	0.7062807	-1.8239847	-3.0321388	-2.5030706	0.47417164	0.5071769	1.1773384	0.2294062	PGSC0003DMT400027651
CUST_47997_PI426222305	-0.60505074	0.21167326	0.19150622	-0.22965002	-0.52392626	-2.7697184	-2.4477	-1.759301	-2.9906213	1.765	0.9653106	1.5314764	-0.4963106	-0.34667516	0.81189966	0.4119881	PGSC0003DMT400074434
CUST_36184_PI426222305	0.40273985	0.86334753	0.9800127	1.1150199	-1.1688285	-1.9381182	-1.2486281	-1.9981201	-1.6993177	0.96380633	0.619837	0.006324768	-1.3083303	0.40179634	-2.101375	-0.009537141	PGSC0003DMT400021960
CUST_36757_PI426222305	-0.6612242	-0.060617607	0.097370625	0.39652553	-1.040885	-0.68047595	-0.84389997	0.019062042	2.950736	0.07808256	0.33719936	0.21743472	-0.19099998	-0.41290283	0.54807734	-0.53552216	PGSC0003DMT400015850
CUST_27254_PI426222305	-1.5568408	0.5821969	0.65555364	0.26651382	-0.33383512	0.495471	-1.1186004	-1.2382877	-0.48895025	0.48113045	0.5754239	0.25244632	0.08420479	-0.32538605	-1.7697573	-1.6022887	PGSC0003DMT400085822
CUST_8896_PI426222305	0.456633	0.2565671	-0.2857395	-0.009107351	0.3213632	0.7445822	0.34592366	0.9961884	1.6247575	-1.1266073	-1.4529495	-1.4442326	-0.54501724	-0.8969648	0.21851134	0.013164441	PGSC0003DMT400069041
CUST_50906_PI426222305	-1.4637089	-0.05668974	0.1715827	-0.38234916	1.6637187	1.4781785	1.1021166	1.136565	1.2016292	-0.15776825	-0.002339204	-0.21726036	-0.30002284	-0.21619439	-1.6052094	-2.242685	PGSC0003DMT400059674
CUST_16602_PI426222305	2.29537	-0.4523282	0.16291364	-0.3507862	1.103617	1.2721021	0.34747076	0.5799577	0.108906984	-1.1901091	-0.7809852	-0.896632	1.1319416	1.5667667	1.0609856	-1.3457419	PGSC0003DMT400069570
CUST_46494_PI426222305	-0.29052147	-0.1488374	0.18176985	-0.46339035	0.6065204	0.21784759	-0.12852836	0.1658194	0.644824	-0.25011697	-0.14659865	-0.47757706	0.2746855	0.66719294	-2.0647945	-0.68240327	PGSC0003DMT400089233
CUST_43648_PI426222305	0.7010649	-0.1369667	-0.3895844	-0.053013165	0.27018642	-0.08980274	-0.03551483	-0.31098795	0.34982395	-0.3513395	-0.5932803	-0.08854437	1.4849865	1.7536697	0.75932264	0.72319907	PGSC0003DMT400030773
CUST_15973_PI426222305	-0.06269932	-0.30871138	-0.22092693	-0.51491326	-1.3169303	-1.8161435	-1.4003391	-1.9782848	-0.93691874	0.47557163	0.5200055	0.5577825	1.2906561	1.1833837	0.5120313	1.3946711	PGSC0003DMT400057752
CUST_48626_PI426222305	0.73472244	-0.096634865	-0.01811409	-0.41103855	1.6420782	1.4518905	1.5516245	1.6130757	1.4924841	-0.19830625	-0.016563574	-0.42479357	0	1.3417504	-1.5323632	-1.5939889	PGSC0003DMT400087114
CUST_35085_PI426222305	-1.1123424	0.99404126	1.0501746	0.6627787	-1.3853192	-1.0909066	-0.8358722	-0.7515366	-2.4042974	1.0907866	1.1496377	0.6492531	-0.6009543	0.050151348	-1.3856797	-1.216001	PGSC0003DMT400087076
CUST_24594_PI426222305	-1.0490799	0.71004695	0.7885599	0.5756901	-2.2586327	-2.0761988	-1.9184191	-2.1105182	-1.5941627	0.60787344	0.7409031	0.3788155	-0.16546464	-0.2221713	-0.6741061	-0.914454	PGSC0003DMT400054375
CUST_46412_PI426222305	1.285408	4.0686564	4.130632	3.714238	-0.6301322	-0.5002494	-1.4553356	-1.2636919	-1.296257	0.30754724	0.3746767	-0.06956545	-1.4506865	-0.16581678	-1.4924204	-0.22281027	PGSC0003DMT400071868
CUST_26946_PI426222305	0.2828504	-0.6262226	-0.69818896	-0.123860836	-0.5534916	-0.7899387	-0.9087007	-1.0497713	-0.9975729	0.24700578	0.60906345	0.8464759	1.6305065	1.6575756	0.117805004	1.3221654	PGSC0003DMT400067188
CUST_2427_PI426222305	-0.6753011	0.58641464	0.65882236	0.2670795	-0.62204456	-0.8650129	-0.042149067	-1.3573039	-0.7272928	1.1656297	0.89546824	0.4234363	0.19623625	-0.36618614	-0.040060997	-0.8639908	PGSC0003DMT400028530
CUST_1731_PI426222305	-1.6499848	0.36511216	0.44312826	0.045935154	0.65044975	-0.69318295	1.8533566	0.7085736	1.5343778	0.3623363	0.35543045	0.036340553	-0.41367507	-0.5886264	-1.4644327	-1.844317	PGSC0003DMT400028126
CUST_11200_PI426222305	1.204582	0.70771074	-0.31602907	-0.58640796	0.48003888	0.4389205	1.1040134	1.4664371	1.9900973	-0.68789387	-0.8416068	-0.7451069	-0.82097816	-1.0316724	0.5383527	-2.2651808	PGSC0003DMT400078498
CUST_7475_PI426222305	-0.23390229	0.017374357	-0.2349879	-0.35245356	-1.0394182	-0.88204145	-0.86155796	-0.85679436	-0.737381	0.5422599	0.46681404	0.58471805	0.66069174	0.3985188	0.6753385	0.8640013	PGSC0003DMT400025840
CUST_48471_PI426222305	1.0705882	0.20833969	0.23124886	-0.16691144	-0.2877407	-1.235553	0.01653099	-2.1729455	-0.84818006	0.4450973	0.14398861	-0.17454338	1.6029302	2.4599552	-1.1078217	-1.1575923	PGSC0003DMT400089615
CUST_28867_PI426222305	0.40447077	-0.16604535	-0.18279219	-0.8259279	0.91313744	2.1104581	1.3599353	1.664161	0.9552238	-0.6226395	-0.5029991	-0.8327958	1.2293639	1.3306482	0.06579065	-1.0308012	PGSC0003DMT400033312
ERCC-00028_121	-2.722225	0.17894912	0.06888318	-0.24941151	-0.45404148	-0.49190545	-1.0807366	-1.6235418	-1.276813	2.2261345	2.9910526	2.1038227	0.9991033	2.9072251	0.096307516	-2.2743711
CUST_26613_PI426222305	-1.8743304	0.52219266	0.6003213	0.38733307	-0.60470414	-1.3766937	1.8955772	-0.017930984	-0.67786145	0.44412485	0.51394814	0.310012	-1.0907402	-0.01615715	-1.4490504	-1.6969742	PGSC0003DMT400000847
CUST_18749_PI426222305	-0.9437426	0.95621395	-0.050638676	-0.6694927	0.59596205	-0.23954248	0.7861929	-0.4821415	0.20503664	-0.035792034	-0.27257586	-0.59717894	0.2747507	1.9849203	-0.14376998	-0.51447135	PGSC0003DMT400068277
CUST_1669_PI426222305	-1.5053854	0.15353584	0.22400045	-0.16602962	0.22984004	0.17742991	1.0118587	0.15075493	0.48399043	0.047375042	0.6686363	-0.1696512	-0.31740987	0.3068596	-2.0695906	-1.8552505	PGSC0003DMT400021839
CUST_50690_PI426222305	-0.0628384	-0.21289141	-0.2554218	-0.27636066	-0.70576143	-0.5866265	-1.0303245	-0.6896014	-0.6227846	0.26596054	0.3096353	0.28750944	0.9882865	0.8034947	0.93902135	1.1131396	PGSC0003DMT400022137
CUST_13674_PI426222305	-0.28068972	0.11967087	0.07650391	-0.37326255	-2.2697797	-2.6467972	-2.1153698	-2.4593446	-2.941673	2.7895794	2.4899838	3.075615	-1.0536137	-0.21969116	2.4976413	1.5830094	PGSC0003DMT400084225
CUST_44741_PI426222305	-0.8090481	-0.12392434	-0.26731277	0.001504342	0.016492844	0.076883554	-0.014080524	-0.7277541	0.099122524	0.23476641	0.6009486	0.8725283	0.97718763	1.710974	-0.26119566	-0.36856088	PGSC0003DMT400045918
CUST_14495_PI426222305	0.09122626	-1.3731047	-1.1832728	-1.2168552	-0.08891392	0.11552	0.3121519	0.23496604	-0.1767397	-0.7525632	-0.295293	-0.01001215	1.5834858	1.6389086	0.8800261	1.0721579	PGSC0003DMT400066133
CUST_12625_PI426222305	-1.6185598	0.47895145	0.5570056	0.6721983	0.9944782	-0.12761664	0.103666544	0.03926921	0.38801265	0.37128258	0.47522226	0.19430304	-0.015073776	0.8543649	-1.5669291	-1.3868607	PGSC0003DMT400085839
CUST_29464_PI426222305	-0.5922072	0.31755552	1.275271	1.3802233	1.503257	2.3030355	2.3891108	2.2480705	2.0947616	-1.2200239	-0.82120585	-0.21654725	-2.1057773	-2.297654	-3.3072448	-1.1697115	PGSC0003DMT400075698
CUST_8174_PI426222305	-2.8645535	-0.68539196	0.02366376	-0.34613505	-0.61052036	-2.7295256	-1.8712938	-1.8143971	-2.061112	2.6740704	2.8765259	2.6613092	2.117456	-0.028201342	4.190674	1.9728798	PGSC0003DMT400075399
CUST_19376_PI426222305	-1.1086974	1.6568724	1.3820673	0.98068315	-1.7357247	-1.288084	-1.3849316	-1.5612888	-2.2175403	1.1909037	1.3027385	0.9858758	-0.3267722	1.2979441	-1.1144459	-0.9307106	PGSC0003DMT400095220
CUST_33450_PI426222305	-2.656739	1.3789705	0.6611119	-0.08407251	-3.4349585	-1.8702674	-1.4832375	-1.3892972	-3.050512	0.575365	1.1803892	0.99543613	-1.3383658	-1.7677027	2.069647	0.2709407	PGSC0003DMT400058203
(+)E1A_r60_3	0.1607089	0.51335984	0.4800477	0.15308683	-2.0481124	-1.7615414	-3.1872244	-2.4557	-3.0933666	0.776539	1.1109176	0.48476267	-2.9521651	-2.4965475	-5.4087934	-2.173074
CUST_23760_PI426222305	-3.025591	-6.189934	1.0410637	0.43344274	0.82691956	0.298172	-1.406044	0.57127666	1.7990389	-4.175829	-0.21029282	0.2112112	0.037344456	1.7191241	-2.6557252	-2.1039171	PGSC0003DMT400021232
CUST_39153_PI426222305	0.3264369	0.21872671	-0.27244893	0.3682231	0.5106294	-0.01764512	-1.0489981	-0.59731126	-0.5103023	0.19446652	-0.016188383	-0.11204187	-0.40302396	-0.024341583	0.52488375	-0.31967267	PGSC0003DMT400035592
CUST_39714_PI426222305	-0.39993796	0.41865635	0.20094204	0.008033593	-0.19163394	-1.0829785	1.105016	-0.27770972	0.02040267	0.2654953	0.1277612	0.46896252	-0.16878867	2.9688444	-0.9371319	-1.4615976	PGSC0003DMT400092389
CUST_14585_PI426222305	-1.1349788	0.59777087	0.7446017	-0.5973212	0.98867726	-0.4391868	-0.30644608	-0.46970034	-2.2604015	1.0925403	0.31100655	0.52588004	-4.642008	-3.837411	0.83197	-3.0205288	PGSC0003DMT400066685
CUST_21560_PI426222305	0.23746188	-0.2046798	-0.13714345	-0.5514013	1.6475575	1.3311975	1.5297949	1.4779518	1.4305544	-0.3116757	-0.04166746	-0.2391386	-1.1345017	1.9960647	-0.26243567	-0.8349522	PGSC0003DMT400086353
CUST_51183_PI426222305	-1.5784107	0.59416264	1.7288467	1.8446683	-0.83361745	-1.4552932	-1.3211169	-1.465342	-0.8815501	0.72866535	0.9843173	1.3752394	-0.36387467	0.16843152	-0.625844	-1.5742173	PGSC0003DMT400045981
CUST_8660_PI426222305	-1.8512622	0.09404532	0.035564262	-0.3834413	1.9859486	1.6211724	1.2906682	1.0516346	1.3761268	-0.05235672	-0.03316641	-0.07798704	-0.59996367	-0.39325106	-0.91033864	-1.6492022	PGSC0003DMT400085922
CUST_21360_PI426222305	-1.8169087	0.61680347	0.6857273	0.2857491	-1.3746412	-0.3163693	0.07233882	-0.69036555	-0.90922403	0.50864536	0.69377136	0.30298868	0.11248934	0.68765604	-1.8292761	-1.4244289	PGSC0003DMT400090581
CUST_16428_PI426222305	-1.0653138	0.5642853	0.6350501	0.23264472	-0.83715296	-0.16303372	0.031950712	-1.0130057	-0.43725276	0.45624733	0.56868535	0.25097355	-0.1706338	1.8980362	-1.7061207	-1.1555814	PGSC0003DMT400060660
CUST_29012_PI426222305	-2.301195	-0.44411412	0.27747908	0.17018056	-0.5564625	-0.20947552	-0.63748026	-0.26160836	-1.4231708	1.6246754	2.3608267	2.2274191	0.49768496	0.29673433	2.0176992	0.11164721	PGSC0003DMT400020662
CUST_2800_PI426222305	0.9344232	0.94306034	1.7640963	1.1265504	0.38832402	0.42226076	0.3045013	0.7337322	0.23901558	-3.0626972	-2.752755	-2.9403403	-4.5255866	-2.5363622	-4.657602	-5.1290755	PGSC0003DMT400000383
CUST_52588_PI426222305	0.33922338	-1.3832508	-0.29373407	-0.44974437	0.515471	-0.1413188	-0.07030392	-0.2646389	-0.30966902	-0.122466564	0.11776272	-0.23315096	1.0529151	0.6128323	0.7455685	1.8746253	PGSC0003DMT400097009
CUST_49742_PI426222305	-1.3405815	0.80844736	1.0013484	0.47493777	-2.1091337	-2.2092083	-1.4287262	-2.059158	-2.7280269	0.7027648	0.9672405	0.4983859	-0.30773902	-0.19854307	-1.6492479	-0.8949895	PGSC0003DMT400035874
CUST_42844_PI426222305	-1.1724507	-0.87124914	-0.24725986	-0.90109104	0	-0.027061224	-0.36345625	-0.4440248	-0.5731859	2.1229048	1.8479666	1.8865188	2.2095258	1.7918279	3.0437121	2.622	PGSC0003DMT400053483
CUST_39496_PI426222305	-0.6863311	0.5676486	0.63610154	0.23346663	-0.52900076	-1.8746362	-0.5984745	-0.4555242	-1.1937544	0.46263933	0.5786087	0.25878844	1.0299914	-0.419652	0.38110948	-1.4524307	PGSC0003DMT400019045
CUST_34918_PI426222305	-0.17914645	0.12912686	0.19834948	-0.166821	-0.641418	-1.5616779	-0.36054254	-0.87424254	-1.1671648	0.19324286	0.54385453	-0.17395146	1.4653387	-0.3703643	-0.39373994	1.9786568	PGSC0003DMT400073104
CUST_17645_PI426222305	-1.6131378	0.2563394	0.32390037	-0.07831335	0.16147208	-0.077908516	0.9856484	0.060337067	-2.42E-04	0.152757	0.45555115	-0.05125141	-1.3946204	1.4974564	-0.6853585	-1.9745098	PGSC0003DMT400087885
CUST_46974_PI426222305	-1.5836077	0.57443935	0.6420522	0.23962307	-0.3456869	-1.2963822	-0.7487724	-0.8995571	-1.2084918	0.47164503	0.7065622	0.26749563	-0.11147952	1.355441	-0.0339818	-1.6791214	PGSC0003DMT400077108
CUST_14655_PI426222305	0.18404794	-0.09217954	-0.050656874	-0.45333743	0.039454937	0.56535935	0.3430729	0.07850075	-0.29944944	-0.002720277	-0.10311389	-0.4247334	-0.44858336	0.9372041	-0.7448354	0.5868916	PGSC0003DMT400066247
CUST_3779_PI426222305	0.38248873	0.28311935	0.55755633	0.8305564	0.027980328	0.6712427	0.4212494	0.7706847	0.26362038	-0.53538626	-1.0447345	-0.75713205	-1.1039901	-0.70687246	-1.5953124	-0.85114604	PGSC0003DMT400045090
CUST_23041_PI426222305	-1.9024415	0.54681855	0.6140925	0.19812457	-0.35485744	-1.0594969	0.2606244	-2.0240648	-1.1165416	0.44687524	0.78252	0.44274393	0.12342548	0.6956272	0.55197334	-1.7042173	PGSC0003DMT400060963
ETG09_35454	-1.1514956	1.2496232	1.3261113	0.93272513	-1.7521584	-1.735599	-1.4501915	-1.6273546	-2.233585	1.1737298	1.2511657	0.93334454	-0.34223175	0.4571147	-1.1578848	-0.976069
CUST_353_PI426222305	-1.1741853	0.7686179	0.6891486	0.5869152	-1.4453399	-1.6645277	-1.626832	-1.7610054	-2.7028954	0.53520584	0.9290493	0.34972906	0.12861907	0.23421884	-1.6670151	-1.6172217	PGSC0003DMT400097768
CUST_48032_PI426222305	-3.1441517	-0.97320694	-1.9279321	0.05663562	-3.4457016	-3.9537096	-3.7847967	-4.8647575	-4.377559	7.5777855	7.3093657	7.184027	6.452299	2.510669	5.4705014	7.909256	PGSC0003DMT400021751
CUST_39920_PI426222305	-0.18048668	0.015680155	0.18573411	-0.4248511	1.4814258	1.3917527	1.7076862	1.4366848	1.090745	0.12382094	-0.2586716	-0.58147	-0.99404144	1.5087614	-0.49637485	-0.88415533	PGSC0003DMT400084952
CUST_48195_PI426222305	-1.6856016	0.48511744	0.49474034	0.09158071	-0.25988865	-1.2053194	-0.24880242	-2.071442	-0.8721001	0.33535275	0.45244694	0.12448883	1.1878309	0.69732	-0.7032683	-1.4836634	PGSC0003DMT400090554
CUST_2993_PI426222305	-1.1846795	0.6944249	0.4926602	0.08938217	0.47501826	-0.898294	-0.0603323	-2.4045248	-0.0939033	0.33740488	0.45126453	0.12245337	1.371983	0.04912615	-1.8447697	-1.54078	PGSC0003DMT400000200
CUST_26436_PI426222305	0.02914063	0.58265096	0.26454368	0.64816046	-0.08744025	-0.2543192	0.11744928	-0.018199682	-0.45519757	-0.37400356	-0.3494185	-0.47319746	1.2570567	1.8263016	0.62723756	-0.025981426	PGSC0003DMT400037000
CUST_1455_PI426222305	-0.6754796	0.4838171	0.54949075	0.19367409	0.57786083	-1.4532533	0.12989926	-2.0150926	-1.1899171	0.47799745	0.50984305	0.18289201	-0.5587704	1.4676635	-1.1501312	-0.43288946	PGSC0003DMT400003391
CUST_10787_PI426222305	1.4180876	1.0143646	-0.28562036	0.2300647	-0.42998075	-0.6090884	0.10375404	-0.059858322	-0.005002976	-0.61034393	-0.9850413	-0.79852104	0.26997185	-0.2409122	0.66581225	0.5153529	PGSC0003DMT400031826
CUST_15210_PI426222305	-0.14007004	0.3656164	0.22654653	-0.16044752	0.45435786	-0.12109542	0.58183026	-0.5807438	0.37809658	0.13210113	-0.37872115	-0.17439945	0.8961623	2.4146297	0.2448411	0.14793754	PGSC0003DMT400057081
CUST_40331_PI426222305	0.3244079	-0.6117544	-0.012044907	-0.22121303	-0.18427563	0.007255077	-0.3970375	-0.28218222	-0.25950956	0.21656354	-0.002897263	0.1544838	1.3778667	1.4883802	0.80855155	0.534873	PGSC0003DMT400059672
CUST_9001_PI426222305	-2.7320373	-0.27235803	0.2609028	-0.09789459	-0.43859696	-1.3291156	-2.4802809	-1.3558877	-2.1231358	4.044357	4.529136	4.418046	1.3339016	-1.6386335	6.036937	2.6482604	PGSC0003DMT400048062
CUST_31763_PI426222305	-1.9680871	-0.5747979	-0.40570927	-0.53146523	0.19297004	0.12410498	-0.16686082	-0.08462238	-0.31094623	3.2700853	3.1446693	3.0391405	0.9757366	1.0592234	0.500535	-0.91358995	PGSC0003DMT400082375
CUST_46053_PI426222305	-0.84893084	0.6039756	0.68055314	0.26592174	-1.5560882	-0.36058784	-0.15040755	-0.6491449	-0.6257806	0.7616059	0.64505243	0.44479656	-1.0077939	-0.28385615	-0.84610677	-1.5947642	PGSC0003DMT400040467
CUST_45953_PI426222305	-1.0948719	-0.21118744	-0.13959877	-0.53097385	-0.14448023	0.40031672	0.09499526	0.5248802	0.5731826	-0.27256194	0.26807967	-0.5029293	-0.31245065	0.7074009	-0.28734112	-2.3969667	PGSC0003DMT400019910
CUST_4503_PI426222305	-2.0019438	-0.3532393	0.29792476	-0.5175617	0.07115936	0.26165652	0.6207397	0.11278248	0.06713605	-0.115059935	0.21337135	-0.26330876	0.37510264	0.8546727	0.90588284	-0.94433206	PGSC0003DMT400020840
CUST_22657_PI426222305	2.6366565	-0.111617245	-0.021605015	-0.42788172	-0.034382343	0.8996916	2.3640397	1.4059694	1.0564044	-0.16624005	-0.05704133	-0.4023606	-1.7023101	0.006605268	-2.5558069	-2.283994	PGSC0003DMT400078135
CUST_33107_PI426222305	-0.6710183	-0.4271574	0.4277382	0.17312272	0.04415083	0.17749548	-0.16182613	0.14079762	-0.47857428	1.0366205	0.61893207	0.65625	-0.6709068	-2.1227343	0.5348942	-0.1815416	PGSC0003DMT400067637
CUST_43580_PI426222305	-1.6667696	0.23336887	0.32819524	-0.07831907	0.20747781	-0.74067116	-0.4764955	-0.06254554	-0.5494156	0.1858964	0.29247856	-0.055816013	0.5397024	0.3916229	-1.1161649	0.19491832	PGSC0003DMT400088664
CUST_37971_PI426222305	-2.797409	-0.63221955	-0.52564234	-0.5531528	0.36477637	-0.003136158	0.6442423	0.12641406	0.4026785	0.62238175	0.11958909	0.3869938	0.4672165	1.2731261	0.18446612	-1.0762599	PGSC0003DMT400081371
CUST_38636_PI426222305	0.084980726	0.12062335	-0.07067927	0.5993666	-0.5543282	-0.31642056	0.4351511	0.08043766	1.3165963	0.33968124	0.09167727	0.3084247	-1.7105069	-0.23661613	-0.06335688	-0.9693799	PGSC0003DMT400076253
CUST_22694_PI426222305	-0.5322663	-0.67518204	-0.7349065	-0.4176148	0.44113016	0.58222103	0.19330144	0.5167575	0.6953132	-0.73684293	-0.15689754	-0.90777016	0.3534466	0.7411436	0.74449754	0.92807627	PGSC0003DMT400077935
CUST_27127_PI426222305	0.12148062	1.3008641	0.93292636	0.5651	-1.1105046	-2.22688	-0.24169421	-1.0555229	-0.9673867	1.0092839	0.78498286	0.59810907	-0.80405045	-0.22791958	-1.129828	-1.3638215	PGSC0003DMT400040855
CUST_35839_PI426222305	-1.9325361	0.33780417	0.32496086	-0.08542427	-1.5606599	-0.84977937	-0.69991446	0.22492743	-0.3990078	0.34679684	0.2543114	-0.080093704	1.4181621	1.7765217	-1.1587472	-0.91584903	PGSC0003DMT400090825
CUST_32495_PI426222305	0.05488181	-0.1167899	0.034382105	0.42700967	0.69680834	0.31312108	0.36495757	0.91134524	0.3867848	-1.0446163	-0.4848484	-0.7725384	-0.30699432	0.44844484	-0.8309846	-1.3190371	PGSC0003DMT400045556
CUST_42361_PI426222305	-6.401694	0.95497733	1.3414679	0.4086043	-3.2686644	-4.7943735	-3.9566715	-3.9050152	-3.5768747	1.3507719	2.65384	1.6385521	2.8143387	2.35199	0.008901835	-1.4175481	PGSC0003DMT400011566
CUST_23818_PI426222305	-0.51078707	6.1224885	3.1306245	4.096055	-1.3886244	-2.1750035	-0.49311447	-3.060766	0.36944056	0.9135999	0.002679269	-0.03136913	-0.5506427	0.4097054	-2.6388316	-2.3574183	PGSC0003DMT400021173
CUST_51718_PI426222305	-1.9443787	-0.3676529	-0.3804113	-0.502114	0.23266268	3.7501214	3.300764	5.2049694	1.5059721	-0.32390675	-0.43222365	-0.74528235	3.7977297	-0.20660782	4.23005	1.361639	PGSC0003DMT400080724
CUST_1972_PI426222305	-1.0024108	0.028901577	0.5962556	-0.38395867	-0.46123886	-1.2623744	-1.1601543	1.011528	-0.34580708	-0.017190138	0.17710797	-0.36840805	2.1588767	2.1791024	0.43433404	-0.11763922	PGSC0003DMT400072321
CUST_46710_PI426222305	1.4592232	1.398675	0.65860456	0.7839064	-0.3048656	-2.1112278	-1.3126693	-0.7629597	-1.2565987	0.48681936	0.20907521	-0.49281192	0.6616912	-1.944339	-1.9423375	-0.3366255	PGSC0003DMT400024345
CUST_13687_PI426222305	0.25976133	0.2209239	-0.3792087	-0.059236366	-1.095659	-1.4893267	-1.1500158	-1.4034512	-0.7189646	-0.040555794	0.27436686	0.15366475	0.49393106	0.718081	-0.51916146	0.4101262	PGSC0003DMT400055757
CUST_51026_PI426222305	-1.800477	-0.35969058	-0.6135616	-0.19721834	-0.95707345	-1.7705505	-1.4145286	-1.3749325	-1.5517435	2.8898575	2.7608147	2.8014424	1.6122165	0.45946383	1.012198	1.8592049	PGSC0003DMT400011506
CUST_43368_PI426222305	0.25370264	0.23811483	0.38124704	0.21985228	-0.13133049	-0.48171854	-1.0338097	-0.98967314	-0.3139572	0.06852007	-0.15537818	-0.25987545	0.13902473	0.7790072	-0.11181474	0.5874451	PGSC0003DMT400032960
CUST_2423_PI426222305	-0.9972804	0.6351072	0.6258581	1.0103322	-0.64946747	-1.4304543	-0.15551877	0.23425579	-2.0540838	0.49176598	0.5930107	1.1791354	-0.9565995	-0.3655653	-0.01137948	-1.6257414	PGSC0003DMT400021630
CUST_28241_PI426222305	1.0447519	0.38798532	0.2788465	0.78700024	0.2805562	-0.058722734	-1.1197209	-1.3070829	0.14676571	0.28088737	0.60847497	1.4007622	0.10831046	0.06361246	0.15063024	-0.28929767	PGSC0003DMT400044170
CUST_9079_PI426222305	0.28888026	-1.1649996	-1.5108042	-1.0028669	0.020871878	-0.5998583	-2.0458848	-1.2756398	-0.08182144	1.4961929	0.18555267	0.8672914	0.8587203	1.1908205	0.21377015	0.09546558	PGSC0003DMT400061888
CUST_3639_PI426222305	-1.0090667	0.68502885	0.8190848	0.29523692	-1.5546246	-1.9101074	-2.003778	-2.1390865	-2.3911765	0.5448241	0.9031372	0.31758547	0.33504105	1.2361405	-0.9801488	-0.527126	PGSC0003DMT400064295
CUST_38598_PI426222305	1.5186938	-0.42376694	-0.11642917	-0.18331385	-0.3926642	-0.082193375	0.2478652	0.34532452	0.29072857	-0.68937665	-0.8046101	-0.30251265	0.86547565	0.8651664	-0.05727935	1.2957559	PGSC0003DMT400011291
CUST_49588_PI426222305	-0.3318359	-0.28848138	0.048635483	-0.16822529	-1.0838332	-1.3709848	-0.9610691	-1.3734298	-0.70169544	0.1690871	0.14948368	0.25904846	0.4090078	0.21884203	0.34067273	0.5742299	PGSC0003DMT400013637
CUST_36446_PI426222305	0.2945138	0.22266857	0.58773685	0.36783037	0.7429848	0.80658674	0.37556624	0.43864536	0.77938604	-0.22280781	-0.4366758	-0.280795	-1.5070369	-1.426727	1.6338556	-0.1669681	PGSC0003DMT400079876
CUST_8361_PI426222305	1.9263158	1.739132	-0.013428371	0.10612726	1.3812761	2.2128897	1.8033514	1.4798927	0.8734355	-2.7088459	-2.9200642	-2.334492	-4.539677	-3.9380536	-3.096491	-5.189299	PGSC0003DMT400039867
CUST_19359_PI426222305	-0.035053015	2.1340954	0.91658825	1.9131016	4.154628	3.4742143	3.0372427	3.5140011	4.199098	-1.1927537	-1.7870073	-1.8567232	-2.0608253	-2.6462603	-1.8236558	-3.6067019	PGSC0003DMT400064623
CUST_5290_PI426222305	0.025653282	-0.1659785	1.3398174	1.2447222	-0.47978663	-0.4252689	-0.13151956	-1.5022137	-0.8360324	0.16164565	0.072790064	1.0857203	0.79226637	0.0647645	-0.09699702	0.3777187	PGSC0003DMT400003981
CUST_36433_PI426222305	0.9397583	0.6419813	0.6400302	0.26365152	-2.3150065	-2.3250136	-2.0248919	-2.1495597	-2.807972	0.50925493	0.61528	0.28532028	0.46034288	1.0435898	-1.7680566	-1.5987698	PGSC0003DMT400090983
CUST_22559_PI426222305	-0.8602459	0.3345429	0.0430665	-0.15708812	-0.35851502	-1.4093962	-1.1563749	-0.19108796	-1.0076764	2.781041	3.3487594	3.3500826	0.96848154	2.0603716	-0.7568443	-1.6506201	PGSC0003DMT400078264
CUST_22762_PI426222305	0.45746914	0.23022874	0.22397201	-0.17952473	-0.48321748	-0.6087103	-1.3989599	0.5290053	0.17977619	0.69399977	0.19929838	0.33074188	0.49527574	-0.72586775	-1.0416517	-1.5775061	PGSC0003DMT400078035
CUST_24585_PI426222305	0.42507282	0.6388132	0.64602345	0.27135482	-0.68318605	-1.0657349	-2.0133762	-1.1265991	-0.3321979	0.91383	0.6211888	0.29164663	1.0043118	-0.3013971	-1.7580581	-1.5898404	PGSC0003DMT400054611
CUST_15563_PI426222305	0.8852234	0.46729484	0.504474	0.09584713	-0.11562562	-0.4842639	-0.32775164	-1.2350202	-0.32501483	0.3387157	0.47645745	0.1156319	1.3248937	-0.46508574	-1.5289919	0.4843084	PGSC0003DMT400011451
CUST_27062_PI426222305	-2.1429093	0.40498772	0.42571363	-0.39415193	-0.6572752	-0.4327762	-0.16300583	-0.8646791	-1.0731709	0.9175306	1.398552	1.216622	-0.42049432	0.76200473	2.5613124	-0.007450024	PGSC0003DMT400040835
CUST_51128_PI426222305	0.7348065	1.8876276	1.0868437	2.0045059	0.70599127	-0.15252972	-0.17519164	-0.89498734	0.24347377	0.053236883	-0.102277994	-0.14509495	0.05641508	-0.4742235	-1.9261715	-0.93631196	PGSC0003DMT400019821
CUST_22188_PI426222305	0.88619417	-0.29579186	-0.2291321	0.29446802	0.45981407	0.40950727	0.7684121	1.0404804	1.0809226	-0.3661449	-0.472423	-0.6513482	-0.1737721	-0.8238025	-1.2973645	-1.0131346	PGSC0003DMT400047632
CUST_47_PI426222305	-0.19855459	-0.10660863	-0.19938461	-0.30594802	1.8218825	1.7989328	2.0123818	1.8175254	1.8395777	-0.33347502	-0.22644512	-0.5366177	0.5428432	1.6455235	-1.113571	-1.4951168	PGSC0003DMT400096506
CUST_22318_PI426222305	0.18301105	-0.061788876	-0.08860334	-0.34736538	-0.6984396	-0.5817106	-0.6776161	-0.74443173	-0.6518161	-0.015322685	-5.50E-04	-0.046719868	0.83659434	0.70509267	0.75254226	0.61472034	PGSC0003DMT400023469
CUST_31281_PI426222305	2.4201183	-6.2972083	-6.3215013	-6.718525	1.5197196	0.68590593	1.1479788	0.11019468	0.08032322	-5.96063	-6.35002	-6.322075	1.583385	1.4944575	0.24250484	1.5584415	PGSC0003DMT400071481
CUST_27783_PI426222305	-1.7975626	0.1264553	0.13955133	-0.23326318	0.8394439	0.5824642	0.85928726	1.6124113	0.70567274	0.004963398	0.110191666	-0.2184496	-1.4177039	0.82113504	-1.6923816	-2.0912807	PGSC0003DMT400095264
CUST_17803_PI426222305	-0.08712419	-1.4653987	0.13948901	-0.40491596	0.1736424	0.33445644	0.28446174	0.39086485	0.9894211	-0.140028	-1.3213822	-0.35134697	1.0059476	1.7931383	1.2733672	0.14456336	PGSC0003DMT400067030
CUST_13251_PI426222305	0.063070215	-0.4057602	-0.44787082	-0.7910275	1.7199664	1.7858	2.4152503	1.4420037	2.1327667	-0.14764412	0.23725407	-0.6208883	2.149003	3.9411302	1.448628	-1.0191323	PGSC0003DMT400090254
CUST_4957_PI426222305	-2.8101933	1.8784689	0.58873826	0.49583706	-1.0005088	-0.9541509	-0.60348535	-2.3775516	-0.40051413	0.9107192	0.16448133	0.37365708	-0.7428148	-0.052014112	0.058556437	-2.7020576	PGSC0003DMT400030244
CUST_1958_PI426222305	-1.6399807	0.76532364	0.7866821	0.5105731	-0.76408815	-0.5209923	-1.2157869	-1.7045987	-0.8879566	0.648431	0.7521928	0.43180117	0.29999423	0.21366024	-1.6081123	-1.4428843	PGSC0003DMT400097328
CUST_18080_PI426222305	0.35749277	-0.03973611	-0.11297337	-0.2889533	-0.14571095	-0.3994279	0.79789376	0.54310894	-0.106443405	-0.25791407	0.069889545	-0.44707727	1.1340837	1.2597735	1.1337702	0.34098968	PGSC0003DMT400032365
CUST_49941_PI426222305	1.6874291	2.616352	2.3190079	2.3364296	0.16405153	0.7024503	0.3106184	1.083694	-0.47275257	-0.18225574	-0.49443913	-0.30649152	-0.7813909	-1.0807567	-0.76284194	-0.7122777	PGSC0003DMT400071195
CUST_36614_PI426222305	-0.49494362	-0.42319694	-0.29037938	0.43147802	-1.4417269	-1.3679497	-0.57844615	-1.2320971	-0.72645783	0.742565	1.2596418	1.1204032	0.86315846	0.6468959	0	0.04809602	PGSC0003DMT400061700
CUST_26075_PI426222305	0.17929094	0.670094	0.23646657	0.66091746	-0.29602957	0.06546593	-0.0764451	-0.085505486	-0.4810815	-0.023585796	-0.52347326	-0.46357742	0.24930811	0.30821204	-0.29314065	-0.29304805	PGSC0003DMT400052568
CUST_11151_PI426222305	-1.2811309	0.2014672	0.37001705	0.32935953	-0.9456353	-0.85430646	-0.65996575	-0.13415217	-1.069993	1.9075271	1.9151756	2.0050092	0.23166251	-0.7748065	-0.22733068	0.9459898	PGSC0003DMT400078471
CUST_25757_PI426222305	0.533807	-0.7377812	-0.9277479	0.22218259	-0.17138147	-0.41234136	0.093589306	0.31291103	-0.049892187	-0.56191605	-1.0418414	-0.47212234	1.7119455	1.3620083	1.3492801	0.84037304	PGSC0003DMT400051696
CUST_16106_PI426222305	-0.21558349	0.64153546	0.6764781	0.27493653	-1.0065222	-2.2733107	-0.93235373	-0.9677036	-1.7478638	0.5309951	0.747215	0.72151786	-0.89393806	0.65905476	-1.2251434	-1.55382	PGSC0003DMT400026985
CUST_5666_PI426222305	0.060415506	-0.41304407	-0.09470121	-0.22446592	0.27044892	0.89885783	1.176503	1.0836222	0.87018895	-0.27784643	-1.2061684	-0.20056336	-0.8341806	-0.8864807	0.5359888	-0.85827154	PGSC0003DMT400022806
CUST_49802_PI426222305	0.93250734	1.5079309	0.50717497	1.213008	0.76827	0.6005244	-0.3971367	0.5117173	0.47919226	-3.9545333	-5.0319476	-4.77916	-5.054285	-1.5938163	-7.930871	-6.116965	PGSC0003DMT400033796
CUST_16530_PI426222305	-0.40147004	-0.20894384	-1.0552224	-0.85881186	0.095588684	0.3106146	0.48591232	0.47407484	0.30126476	-0.48347077	-0.4868137	-0.16672818	0.7159023	0.98821664	0.19480968	0.085288845	PGSC0003DMT400069490
CUST_16780_PI426222305	-1.8081313	0.97178525	1.2942448	0.28787646	-2.1126275	-2.3401184	-2.0317352	-0.50914073	-2.4945374	0.53453046	0.5944217	0.24114513	0.9734721	0.30383015	0.38324952	-1.1528993	PGSC0003DMT400088675
CUST_42185_PI426222305	-0.11261479	2.518256	2.483085	3.0029392	1.9697628	2.0964398	1.721653	2.3353682	2.1089482	-0.8864668	-1.3501048	-1.0150996	-0.98264265	-1.3540154	-1.3148582	-1.8894106	PGSC0003DMT400049067
CUST_6290_PI426222305	0.93296486	-0.3681953	-0.31950626	-0.6982809	3.8893833	3.5515404	3.5120075	3.8276439	3.5638518	-0.47385764	-0.3759655	-0.70224595	0.44820893	2.1164546	0.15015793	-0.9481623	PGSC0003DMT400089895
CUST_45108_PI426222305	0.16901986	0.3461574	-0.15604798	0.27965704	-1.7124798	-1.8876033	-1.5836709	-2.1175802	-1.3734167	0.5964009	0.4717687	0.28042808	-0.5754659	-0.18212557	-0.9472463	0.79159594	PGSC0003DMT400083956
CUST_43798_PI426222305	-0.0910635	-1.4828329	-1.1272182	-0.7778298	-0.047948837	0.04751444	-0.25515413	-0.47269773	-0.5558095	0.5100403	0.24248123	0.23543485	1.582552	0.4345572	1.437288	1.3660177	PGSC0003DMT400040215
CUST_27353_PI426222305	-1.0062461	0.5722987	0.62446624	0.24417369	-2.346736	-2.342455	-0.8228705	-1.9419658	-2.0933857	0.90835446	0.56369704	0.23793872	-0.9684224	0.79749215	-1.7673719	-1.2104486	PGSC0003DMT400080629
CUST_50946_PI426222305	-1.3144182	0.09010919	-0.24351375	-1.0752662	-0.96432257	-1.2474492	-1.3908865	-1.4154837	-2.3788488	2.6453955	2.3715274	2.7027767	1.9975142	0.5302119	3.9063957	1.9678518	PGSC0003DMT400082811
CUST_40468_PI426222305	0.11684251	0.5128618	0.48276353	-0.09173671	-0.88634086	-0.76548696	-0.8650954	-0.8892889	-0.4698906	0.09016538	-0.11164562	-0.18726484	0.6579442	0.44061112	0.21988845	-0.27189675	PGSC0003DMT400050190
CUST_35188_PI426222305	-0.016419014	-0.7421904	-0.18235421	-0.78058773	0.6789541	0.6221781	0.8813753	0.29398513	0.7733464	-0.39737853	-0.6715141	-0.7950553	1.1481721	1.5501418	1.0521679	-0.69550633	PGSC0003DMT400013441
CUST_1990_PI426222305	0.90067273	0.5593643	-0.07329782	-0.26139116	0.39035916	1.3468881	5.670487	1.7769959	6.570432	-0.01017189	-0.14206028	-0.45139536	-1.6806164	1.2074926	-1.6531513	-2.3173053	PGSC0003DMT400028767
CUST_22172_PI426222305	-1.3541309	0.20059998	0.26344824	-0.18993838	-1.6189904	-2.0553381	-0.69248533	-2.4181259	-0.61430144	0.32031855	0.30383763	0.01454099	0.15638709	1.0789165	-0.53799367	0.5585076	PGSC0003DMT400023548
CUST_16196_PI426222305	-1.9129486	0.009101391	0.07208061	-0.31140852	0.8950608	0.6116228	0.94579816	0.54099464	0.50829196	-0.092707634	0.022447586	-0.32247034	0.868418	1.0023245	-1.7777567	-1.7677449	PGSC0003DMT400095248
CUST_19705_PI426222305	0.51398224	0.19227767	0.34765935	-0.024373611	-1.9141526	-1.7694631	-2.1385136	-1.7706573	-2.0916162	0.21131746	0.1375107	0.2731885	-1.4543445	-2.02641	-2.325372	-0.19411476	PGSC0003DMT400053420
CUST_13240_PI426222305	-1.4707723	0.91255903	0.96541595	0.57913065	-1.9073567	-2.025866	-1.2777414	-1.8841059	-2.533807	0.983829	0.89061195	0.5668545	-0.21251416	0	-1.4504282	-1.2360305	PGSC0003DMT400091581
CUST_41023_PI426222305	-0.05748455	-3.1614673	-2.0583537	-2.0117557	0.5791838	0.68524885	0.8287966	0.91301465	0.34799218	-3.4887493	-2.8514597	-1.907163	2.4093916	1.6121147	1.246635	1.8698267	PGSC0003DMT400018951
CUST_19972_PI426222305	-0.40644947	0.2693111	0.27654156	0.17268832	-1.5833311	-1.6312394	-1.5559473	-1.6153083	-1.8100224	0.25574574	-0.003555457	0.1710267	1.5016956	1.8396778	-0.11888337	1.5604091	PGSC0003DMT400049443
CUST_20955_PI426222305	0.23817499	-0.076542936	-0.15523951	0.15952294	-1.7589805	-1.545584	-1.4905224	-1.2800157	-1.2705243	0.13914068	0.20575865	0.11826507	0.005034208	0.08317423	-0.54614043	1.0418032	PGSC0003DMT400011798
CUST_26522_PI426222305	-0.44400415	-0.84059453	0.81000113	0.06569219	-0.11849904	-0.57422113	-0.53068733	-0.25828862	-0.5601294	0.5425796	-0.17921329	-0.06584557	0.78441	0.63588274	0.5383115	1.109085	PGSC0003DMT400000975
CUST_40863_PI426222305	-0.52430886	0.6853402	0.6048951	0.21543837	-1.9074647	0.0773623	-0.9067745	-2.2638128	-1.9168248	0.5584815	0.5242254	0.20173676	0.19117808	0.19540012	-1.4709802	-1.6539389	PGSC0003DMT400053575
CUST_29127_PI426222305	-1.2590318	-0.11907975	-0.893929	-1.1046094	0.47822285	2.3355117	2.7904673	3.6742897	2.6130524	-0.9002655	-0.9816553	-1.1658098	2.308673	1.8938868	3.7742832	2.4071	PGSC0003DMT400020647
CUST_32099_PI426222305	-2.1723945	0.19736163	0.27229723	0.06690264	0.06129527	-0.37822676	0.3758366	0.1651473	0.22430801	0.09635083	0.18999179	-0.13581133	-0.79496527	2.182541	-1.7356443	-1.9897119	PGSC0003DMT400008835
CUST_49661_PI426222305	1.326042	0.6555371	0.061036587	0.44713005	-0.09435558	0.0994401	0.04946804	-0.019870281	-0.03796673	-0.4281907	-0.5266277	-0.4535378	-0.05129099	-0.025797367	-0.7129772	0.007661025	PGSC0003DMT400051219
CUST_11386_PI426222305	-0.49227443	-0.84791356	-0.35111985	-0.074701466	-0.42832947	-0.1146512	0.11698675	-0.25110102	-0.5624237	1.2586004	0.97398233	1.1429076	2.5702548	2.4265778	2.11844	2.4363954	PGSC0003DMT400010656
CUST_7853_PI426222305	1.1647406	0.34821382	-0.2738854	0.172527	1.741096	3.7036867	4.9157395	4.407664	5.0981627	-1.5982094	-2.0616024	-1.6583761	-0.6571963	-0.9315858	-0.12272239	-0.7885335	PGSC0003DMT400025605
CUST_22588_PI426222305	-2.074307	0.45568576	0.7497528	0.10174036	0.58121157	0.060103655	-0.2514224	-0.103630066	-0.2288301	0.19929743	0.30983558	0.3118647	-1.2770305	-0.624161	-0.79283834	-1.8934584	PGSC0003DMT400078291
CUST_34387_PI426222305	-2.7418203	-0.8251254	-1.1122923	-1.2700204	0.73283195	1.15148	0.930681	1.187237	0.8090427	-0.14194219	-0.454206	-0.10080115	1.4824326	2.3152494	0.6455827	-1.4447303	PGSC0003DMT400096767
CUST_9756_PI426222305	-1.6349851	0.74326926	0.81855696	0.42459854	-0.24049258	-0.06204748	-1.78901	-1.4581294	-0.3477671	0.6812957	0.73214644	0.41162395	-0.84002376	0.27514434	-1.623543	-1.45481	PGSC0003DMT400086791
CUST_48368_PI426222305	-1.5565878	0.9119236	0.6519583	0.25753227	0.003002882	-1.0326896	-1.123754	-1.4501204	-0.20582795	0.60687333	0.5652016	0.24483617	-0.8420625	0.83303607	-0.1699915	-0.96508664	PGSC0003DMT400013724
CUST_27377_PI426222305	-1.4443727	0.5393152	0.6193778	0.22362773	-0.34214878	-0.67180324	0.43899703	-0.8390589	-0.2661221	0.43654886	0.53180283	0.21204264	-0.93610835	1.8679459	-1.2506781	-1.2035421	PGSC0003DMT400093892
CUST_21908_PI426222305	-0.2299304	0.06440417	0.2171092	-0.33794197	0.99962854	0.24598694	1.0623016	-0.12234235	0.06920624	-0.12392092	0.17698447	-0.34906402	-1.6125312	-0.65187454	-2.0307708	-0.647264	PGSC0003DMT400092002
CUST_1258_PI426222305	0.03105092	-0.843903	-0.7938208	-0.70705676	0.58317804	-7.48E-04	0.4677441	-0.13637257	0.5684457	-0.837627	-1.1338142	0.0231963	1.8162029	2.1429944	-0.28273678	0.16035199	PGSC0003DMT400052219
CUST_16853_PI426222305	1.3537585	-1.2047676	-1.3430818	-1.8338829	2.4456685	1.7916543	1.5897391	1.4756539	1.7837589	-0.24930961	0.27974644	-0.27982864	-0.36515498	0.7397435	-0.5286231	-0.26896486	PGSC0003DMT400087306
CUST_27582_PI426222305	-0.046620846	0.054923374	0.2570424	-0.20070362	-0.8348899	-0.46930432	1.5054784	-1.4933038	0.17684364	0.31171274	-0.3172938	0.27262625	0.58565056	-0.1567893	0.28661418	0.8286573	PGSC0003DMT400008394
CUST_18313_PI426222305	-0.054799397	0.091026306	-0.35698223	-0.09635353	-2.9356146	-2.6402564	-2.0184546	-2.5577111	-2.356306	2.387119	2.2563915	2.1029425	0.6093292	-2.0457885	0.92501664	2.7517653	PGSC0003DMT400055078
CUST_171_PI426222305	-0.6721414	-0.16676347	-0.08621136	-0.35842004	0.815007	0.8075447	1.8948104	0.50026107	1.1756246	-0.27145085	-0.17375262	-0.48197603	-0.227283	0.7542485	-0.6391382	-1.7348307	PGSC0003DMT400085365
CUST_29337_PI426222305	0.7251856	0.08522669	0.14395697	-0.2546622	-0.13221097	-1.0976927	0.6240666	-0.46809697	-0.22491455	0.18754482	0.056666214	-0.26153293	1.3871292	1.5857065	-0.50371885	-1.5804888	PGSC0003DMT400094077
CUST_25295_PI426222305	-1.8120508	0.5799472	0.66020393	0.26123524	-2.423858	-1.396591	-0.6063137	-2.267279	-1.5875902	0.47464833	0.5731885	0.2551287	-0.07057452	1.6575086	-0.54279995	-1.6350707	PGSC0003DMT400034592
CUST_43490_PI426222305	1.7175974	-1.3749119	-1.5316638	-1.4345204	4.237674	4.005703	3.8579192	3.9750857	3.93149	-1.5370277	-1.6929984	-2.0289633	1.1642444	1.6663823	0.27918673	0.38890663	PGSC0003DMT400090987
CUST_17044_PI426222305	-1.5154454	0.5652652	0.64500314	0.23768918	-1.2365448	-0.6211257	-0.4967711	0.07058334	-0.53131676	0.45911583	0.5591119	0.3517747	-1.0489647	0.6431526	-1.8308632	-1.3171812	PGSC0003DMT400094234
CUST_4707_PI426222305	-1.2532579	0.6958969	0.7765827	0.37647486	-1.6148453	-2.291488	-1.9723153	-1.267735	-1.430819	0.6641156	0.6911648	0.37366453	-0.16318035	1.472136	-0.95632267	-1.4005046	PGSC0003DMT400092949
(+)E1A_r60_1	1.1551298	-2.8875396	-2.6691658	-3.0313718	0.6103177	0.9505763	0.093847275	0.34465933	-0.07543564	-2.1259413	-1.6949164	-2.359562	1.8518057	2.9481912	0.883193	1.9697742
CUST_30627_PI426222305	1.6898922	4.996855	4.1326566	4.651796	1.5883014	1.2592344	-0.31900477	1.7017314	0.16227245	-2.5430832	-2.2122107	-2.0590336	-3.9707036	-1.6682442	-4.753482	-4.575912	PGSC0003DMT400018704
CUST_15084_PI426222305	-0.08033546	0.27777433	1.0073844	0.012295564	0.06830025	-0.1009624	-0.16319752	0.441494	0.612792	-1.3862342	-0.93972987	-0.5360131	-0.041671276	-0.43862057	0.3058102	0.38714185	PGSC0003DMT400057114
CUST_23588_PI426222305	0.026052156	-0.46223164	-0.8325238	-0.46473122	-0.29470944	-0.088897705	0.4979205	0.23346162	0.4647553	0.17265113	-0.19369936	-0.22706573	1.3272848	0.9939624	0.6066272	0.7498253	PGSC0003DMT400015473
CUST_34431_PI426222305	-2.3324285	-0.13866282	-0.07667621	0.05929931	-2.3271441	-3.9204803	-2.2148647	-3.4865637	-2.8461866	0.50938874	0.32011938	0.30201927	0.5460553	0.3175876	-0.31436992	0.5591607	PGSC0003DMT400071859
CUST_27626_PI426222305	-0.5425272	0.58674985	0.87535447	0.24405177	-2.0043523	0.10870147	0.019798517	-1.0060995	-1.0737438	0.6016879	0.8598644	0.4959693	-0.83388686	2.134193	-1.8326027	-1.6514968	PGSC0003DMT400086471
CUST_48848_PI426222305	-3.1102886	0.8396972	0.042877037	-1.0991025	1.0486383	0.7360289	-0.31183672	0.69728637	-0.17989755	2.0220125	2.1419375	2.0444877	-1.451848	-3.088446	-2.5285642	-3.0424576	PGSC0003DMT400028088
CUST_19891_PI426222305	-0.029003302	0.3895227	0.5719352	-0.20305459	0.6765814	0.37049866	0.14232874	0.38120937	0.3740263	-0.705489	-0.766273	-0.80168486	-0.48737478	-0.47470498	-0.07314992	-1.1361686	PGSC0003DMT400061181
CUST_28354_PI426222305	-1.9500712	-0.5892985	-0.7264413	-1.4662971	-4.1602364	-3.362133	-2.9052427	-3.9837432	-4.597945	9.572312	9.60717	9.101457	8.26086	7.583523	9.336594	9.563537	PGSC0003DMT400044451
CUST_37805_PI426222305	-0.2426467	-0.312078	-0.3571531	-0.08141247	0.68638754	1.0102501	0.8181567	0.8733783	1.0697021	-0.16991441	-0.7786174	-0.52959234	0.28850508	-0.05226922	0.076839685	0.5331435	PGSC0003DMT400054193
CUST_44640_PI426222305	-1.7637372	0.66829044	0.7329734	0.3308247	-2.3935921	-2.3522165	-2.0439887	-0.39940763	-2.871154	0.88222694	0.65790683	0.34130636	-0.98101807	0.4708693	-1.7715888	-0.8923621	PGSC0003DMT400062796
CUST_15240_PI426222305	-1.6913391	1.7881546	0.60816264	-0.43813825	2.3695047	2.1394699	2.778084	1.939403	1.9870939	-0.61998135	-0.61403805	-0.98601633	-0.66629696	1.7659318	0.21586752	-1.5409851	PGSC0003DMT400057164
CUST_735_PI426222305	0.38067222	-1.0144818	0.40775418	0.6365152	0.98444724	0.38931012	0.47390366	0.32514572	0.20451403	-1.0492456	-1.6459017	-1.1099485	-0.5583234	0.06513214	-0.18277025	-0.77440524	PGSC0003DMT400003661
CUST_42724_PI426222305	-0.51794976	-0.43584314	-0.36732578	-0.73302907	0.63081074	0.89555645	0.9144273	0.9916363	0.78689194	-0.20654011	-0.017928123	-0.14459293	1.5276799	1.4256518	0.80695033	-0.00962464	PGSC0003DMT400052391
CUST_19944_PI426222305	0.31280804	1.3091898	0.7713563	0.80501336	-0.5668707	-0.94594574	-1.2404857	-1.3799329	-1.0488086	0.11041578	0.6416963	0.2860066	-1.193593	-0.22920561	-1.7295678	-1.3662311	PGSC0003DMT400090338
CUST_20905_PI426222305	-0.7280577	0.54893416	0.60532826	0.20252116	-2.290994	-1.8579965	-2.146658	-1.6930904	-1.458559	0.6184972	0.53706104	0.21956031	0.933777	0.21215701	-0.3389113	1.0455582	PGSC0003DMT400011805
CUST_46683_PI426222305	-1.2984937	0.5732463	0.90762156	0.2652456	-0.35574865	-0.45656133	0.14429331	-0.13691473	-0.4834957	0.70367366	0.5740514	0.34625244	-0.25143337	-0.45419264	-1.4683635	-0.19485886	PGSC0003DMT400024343
CUST_29515_PI426222305	0.72985595	-0.07374692	-0.47808957	-0.20292115	0.09749651	0.09731078	-0.0672009	-0.0869596	0.22920966	-1.02858	-0.5111045	-0.31204152	1.0555241	1.0281365	0.54040575	1.0436189	PGSC0003DMT400075692
CUST_31107_PI426222305	-1.4033076	0.54475355	0.61392546	0.49498573	-0.39486504	-1.4122059	-1.3963697	-1.757632	-1.5895534	0.43735233	0.55190295	0.25579008	-0.21797562	-0.118924856	-0.59334254	-0.45911217	PGSC0003DMT400017202
CUST_50848_PI426222305	-1.1863707	0.5794676	0.64831287	0.24552758	-0.6359589	-0.19957924	0.16950679	-0.9745476	0.043423653	0.4724938	0.5875694	0.26891184	-0.22704601	-0.42743468	-1.027173	-1.6701239	PGSC0003DMT400090349
CUST_46901_PI426222305	-0.9387962	-0.20265467	-0.2037673	-0.5996898	0.7752564	0.6113839	0.5761411	0.4624045	0.5814514	-0.11008803	-0.08996328	-0.25996748	0.82043016	1.5818162	-0.53589416	-0.8771351	PGSC0003DMT400059217
CUST_33385_PI426222305	-0.93357056	1.1226301	0.96037704	0.42459092	-0.8788271	-0.86772156	-0.59066224	-1.277297	-1.100651	0.7526331	0.7773207	0.44989476	-0.3955319	0.45033646	-1.2712736	-1.3696514	PGSC0003DMT400017921
CUST_12403_PI426222305	-1.0914942	0.5335779	-0.08354632	-0.19053237	-1.5278497	-1.5711436	-1.5133471	-1.3496714	-1.3550014	0.2177356	0.17274983	0.059832573	0.42669916	-0.16498256	0.58209515	0.59983253	PGSC0003DMT400063697
CUST_17628_PI426222305	-0.3110384	1.2238928	1.2501363	1.5467039	-1.8067408	-2.39694	-1.9683435	-2.9891927	-2.0334775	1.5205812	2.1012545	2.0380707	-1.5414016	-0.10860968	-3.0105355	-0.43196288	PGSC0003DMT400031428
CUST_43691_PI426222305	-0.60728425	0.48515955	0.55270416	0.14990425	0.68888545	-0.3395791	0.09687209	-0.067080975	0.2530291	0.381245	0.4983357	0.17780574	0.01727891	0.39100766	-1.6358185	-0.2512835	PGSC0003DMT400004893
CUST_825_PI426222305	0.965962	-0.43598118	0.22764182	0.20274393	-0.5170703	-0.90709066	-0.7592826	-0.60542536	-0.85953546	-0.065146685	-1.184395	0.0650653	1.3089075	0.9073117	0.6384778	1.5244871	PGSC0003DMT400003393
ETG04_27747	-1.1627334	1.1950154	1.267378	0.87760735	-1.729137	-1.7291927	-1.4687936	-1.6105883	-2.2395706	1.1653513	1.2468063	0.9186106	-0.3384936	0.31304955	-1.1628227	-0.9658564
CUST_10925_PI426222305	-1.8749763	0.6847666	0.6415761	0.63995296	-0.80843425	-2.4373295	-1.0786371	-0.46655393	-2.16631	0.5663325	0.5909271	0.29986605	-0.35972476	0.7128743	-1.2177777	-1.6588978	PGSC0003DMT400094879
CUST_3458_PI426222305	0.15690105	0.036780674	-0.13154824	-0.08113543	-0.76229286	-0.68442583	-0.38644838	-0.047936916	-0.2295723	0.031652134	-0.50685024	-0.08401457	1.2164636	1.1210649	1.094629	0.8406102	PGSC0003DMT400010279
CUST_31898_PI426222305	-1.9437485	0.542696	0.50650674	0.46273056	0.90102077	-0.395828	-1.2554955	-1.2782612	-0.049004078	1.0800748	0.23981874	0.70275193	-0.037495732	1.8024309	-0.5580907	-1.8318549	PGSC0003DMT400015907
CUST_8409_PI426222305	0.8858778	-0.48389435	-0.59472036	-0.9853099	-0.6075249	-1.8634319	-0.822531	-0.5596397	-1.6397283	1.7925032	2.2384806	1.4179484	0.22941482	-0.013759255	1.9055367	2.689251	PGSC0003DMT400075426
CUST_13095_PI426222305	0.34903717	1.6325678	0.6502819	1.1292167	0.46633697	1.403789	1.3556981	1.6483932	-0.8928602	-0.89370364	-0.8400472	-0.9102864	-1.9489923	-1.8994131	-1.4138477	-0.7468961	PGSC0003DMT400007474
CUST_42117_PI426222305	0.56003165	-1.2337087	0.3889908	0.9594484	-0.6089835	-0.6745229	-0.6613829	-1.0381329	-0.9681418	-0.1935138	-0.4627472	-0.023283085	0.4365554	1.6928899	0.35472417	1.3259741	PGSC0003DMT400067785
CUST_29290_PI426222305	1.1458068	-1.5308995	-2.1509833	-2.5527725	3.758862	3.6877527	3.5440383	3.5587234	3.4991727	-2.1367824	-2.1463344	-2.5194113	0.6144035	1.4200265	0.22614264	-0.16323264	PGSC0003DMT400086689
CUST_9609_PI426222305	-0.052122038	0.12085954	0.48381972	0.29632083	-0.92047954	-0.70038986	-0.2818892	-0.16836786	-0.60553384	1.260493	0.03933056	0.017063538	0.995687	-1.3748367	-0.32467675	0.5049401	PGSC0003DMT400058888
CUST_9274_PI426222305	-0.09518075	0.22490509	0.1927027	-0.38791394	-0.86345124	-0.98549247	-1.3371685	-1.0706217	-0.7990372	0.12847018	0.12271094	0.19379051	0.4050939	0.7597728	-0.3525257	0.43727088	PGSC0003DMT400088401
CUST_19209_PI426222305	-1.1536478	0.5671479	0.6389039	0.23528449	-2.476413	-1.8783879	-0.77582765	-2.2533913	-2.5853748	0.49774137	0.5988949	0.2689252	-0.61988187	0.1727103	-1.9004786	-1.4262033	PGSC0003DMT400064651
CUST_38755_PI426222305	-0.3866191	-0.21792364	-0.15168507	-0.069322586	2.3120801	2.2031472	2.085967	2.1976886	2.0855243	-0.22685559	-0.19085741	-0.5024244	0.15355647	0.2055515	-0.1794914	-1.7487383	PGSC0003DMT400093575
CUST_43209_PI426222305	-1.1858667	4.2064204	3.598634	2.9692776	2.1205347	2.3091733	1.2383416	2.5484965	0.64640355	-0.7509473	-0.43543658	-0.7389733	-0.6481998	-0.49104047	-0.9782553	-2.2690074	PGSC0003DMT400042692
CUST_23928_PI426222305	-0.16455078	-0.16800182	-0.32594523	-0.41717783	0.094744205	0.018762112	-0.14757729	0.4513712	-0.21597719	0.15373738	0.3674825	0.27458477	0.5224862	-1.1110775	0.9699714	0.60922843	PGSC0003DMT400076529
CUST_48173_PI426222305	-1.8853484	1.0219318	0.8509021	0.21935065	-0.9243717	-1.0150964	-1.3889008	-2.244981	-1.0431108	0.73919934	0.63842076	0.38321033	-1.0062628	1.9089576	-0.8374431	-1.6611928	PGSC0003DMT400093567
CUST_49922_PI426222305	-1.8441281	0.5951605	0.67262	0.5000496	-1.8620565	-1.3589039	-0.36404896	-1.7383025	-0.7132356	0.51986533	0.6359779	0.51690835	-0.68938255	1.0105894	-1.3063982	-1.2722415	PGSC0003DMT400062203
CUST_50886_PI426222305	3.1164386	2.9011393	-0.103490196	0.34094158	-1.1763074	0.3345678	0.8978417	-0.059190035	0.15925002	-0.32246795	-0.13966306	-0.44462743	-1.0766559	0.894091	-1.5673699	-2.3899987	PGSC0003DMT400071606
CUST_15786_PI426222305	-1.1804224	0.8757431	0.9563001	0.55136365	-2.129553	-2.0756702	0.001013517	-1.9079263	-1.7844253	0.8057639	0.92047405	0.58232087	-0.6442332	-0.020264387	-1.5806546	-1.3266268	PGSC0003DMT400057707
CUST_14575_PI426222305	-0.97890663	0.39537033	0.16372378	0.32549682	-0.31196856	-0.5270741	-0.3978529	-0.37982702	-1.3071053	0.33291164	0.6473915	0.93688726	-0.6292505	-0.023606539	1.4783752	0.17457278	PGSC0003DMT400066667
CUST_28900_PI426222305	0.042451065	-0.4070185	-0.027253786	-0.23193629	0.67979765	0.272336	0.1518507	0.15415311	0.2682681	-0.3958737	-0.42986313	-0.07509772	0.018062115	-0.12404871	-0.51105714	0.37654448	PGSC0003DMT400025451
CUST_40034_PI426222305	-2.666177	0.90045804	0.72139835	0.3463548	0.66863585	0.4310739	-0.4922769	0.85736394	0.3115263	1.0260333	0.84810144	0.9279475	-1.8781471	-1.1453156	-1.7317202	-2.464255	PGSC0003DMT400015190
CUST_38351_PI426222305	-0.97467726	0.7957835	0.7455001	-0.006203333	0.42539835	0.39938688	-0.18702364	-0.2649722	-0.68169165	0.25071907	0.89524984	0.020626387	-0.96679544	1.4192821	-1.2846835	-1.1146307	PGSC0003DMT400045787
CUST_11862_PI426222305	-0.46366405	-1.756697	-1.8520889	-1.6908373	-0.020793438	-0.019866943	-0.10183811	-0.16241264	-0.2262454	0.2635142	0.44610277	0.44988632	1.5841432	1.5622976	0.9615209	1.6339998	PGSC0003DMT400046561
CUST_52102_PI426222305	-2.7927399	2.9361107	0.10023308	1.8026074	0.15191007	0.658195	2.3118913	1.3923178	-0.23411584	-0.49669108	0.21909253	0.34244156	-1.9592016	-0.536456	-2.0573766	-2.5370443	PGSC0003DMT400093564
CUST_32427_PI426222305	-0.97821873	0.39949942	0.81925344	0.9722646	-0.6084461	-1.1194379	-0.71485806	-0.5298326	-0.6406727	0.35645851	0.46294037	0.14989614	-1.1726551	0.5336901	0.59432054	-1.4449495	PGSC0003DMT400079030
CUST_43950_PI426222305	-0.85394543	0.20138772	0.8781554	0.6736019	-1.5653956	-1.7116208	-0.8413725	-1.7036579	-0.75038886	1.0079031	0.28418717	0.90775555	0.4086454	1.0891731	-0.45331073	-0.28423277	PGSC0003DMT400025192
CUST_47781_PI426222305	0.32700315	-0.23100154	-0.287042	-0.67708856	2.9384353	2.66813	2.7086246	2.7396452	2.778496	0.042044003	0.09415086	-0.671614	0.12389302	1.5050323	-0.06749022	-0.07765293	PGSC0003DMT400094231
CUST_44019_PI426222305	-0.3631417	0.71535796	1.1151952	0.64295644	-0.49934864	-1.2406368	-1.8730481	-0.3179772	-0.51825666	0.44953108	0.649241	0.3022534	-0.8240223	-0.51534796	-2.2336824	0.00150156	PGSC0003DMT400016474
CUST_10442_PI426222305	0.4639287	-0.13381433	0.002885819	0.107513905	0.5872669	-0.53495693	0.82372904	-0.43975472	-0.1780572	0.002840042	-0.35659537	-0.27509007	0.29241765	1.2529743	-0.65133333	0.06778804	PGSC0003DMT400028931
CUST_30770_PI426222305	-0.2145664	0.6084617	0.589299	0.18320306	-0.23521733	-1.5847893	-0.47627473	-0.7972367	0.6887715	0.65261126	0.6868081	0.19461918	0.88195705	1.1553462	-1.3769612	-0.75728893	PGSC0003DMT400002469
CUST_18267_PI426222305	-0.08765491	-0.15475576	0.47807106	0.19049692	-0.7101445	-0.78204393	-0.5043497	-0.7818613	-0.10324669	0.09663916	0.033543747	-0.09640709	0.4043188	0.39870572	-0.100117445	0.77631617	PGSC0003DMT400086906
CUST_31905_PI426222305	-1.2659658	0.36306587	0.43217883	-0.45801544	-1.0135689	-2.1101124	-2.47612	-0.16666555	-1.8859866	0.9505941	0.47092342	0.621023	-0.08734548	-0.46781588	1.2949574	1.497193	PGSC0003DMT400015923
CUST_32518_PI426222305	-0.7087874	-0.065754496	-0.6865197	0.1675961	0.0845108	-0.45504904	-0.27576303	-0.6866045	-0.075093746	-0.5232368	-0.17681591	-0.3448349	0.7329025	1.1094458	-0.4313922	0.1790262	PGSC0003DMT400094382
CUST_25578_PI426222305	-0.6108635	0.7070627	0.679148	0.3607823	-2.2967105	-2.3408813	-2.0125115	-0.26251626	-2.8031545	0.55755025	1.0262524	0.3240733	1.0114369	-0.32485843	-1.7430611	-1.5656506	PGSC0003DMT400037357
CUST_22500_PI426222305	0.73253006	0.21901171	0.028112808	-0.22277284	0.63448596	0.04287982	0.08057141	0.16953588	0.54791975	0.19276913	-0.10215306	-0.25050202	-1.3733234	-1.0814517	0.5914781	-0.263239	PGSC0003DMT400039278
CUST_17731_PI426222305	0.03892644	0.96333474	1.0070883	0.6487007	0.9320617	0.42137766	1.1270742	0.83733606	0.80908203	-2.357544	-2.2589705	-2.4095747	-3.9065442	-2.5788226	-1.4176614	-4.5459642	PGSC0003DMT400080032
CUST_51302_PI426222305	0.08878461	-0.06021301	-0.07852133	-0.048852842	-1.3234937	-1.046396	-0.78974605	-0.24451804	-1.5208509	1.1536189	1.4003938	1.197768	-0.25519872	-0.22729969	-0.7971325	0.5074775	PGSC0003DMT400077742
CUST_51516_PI426222305	-0.06558943	-0.22470887	0.00854969	0.025291761	2.1485524	1.9719532	2.0815365	1.3405299	1.6286843	-0.1537636	-0.20416848	-0.15520556	0.8000231	-0.2864635	-0.6241081	-1.003468	PGSC0003DMT400088171
ERCC-00043_129	-1.4825196	0.03315242	0.20075417	-0.27407408	0.07072139	-0.5156014	0.9168227	-0.46892095	1.243314	0.10273886	0.24588315	-0.24085076	0.22909927	1.9782104	-0.35446548	-0.64650565
CUST_47937_PI426222305	-1.5580593	1.2957922	0.52595776	0.7107827	0.6472883	0.5580795	0.08285093	0.4947405	-0.17377186	-1.0108219	-1.3362759	-1.7990805	-0.19468331	0.8923018	0.47662616	-2.136356	PGSC0003DMT400071323
CUST_31985_PI426222305	-1.6159201	0.24446678	0.16690588	0.90066355	-0.6247182	-1.0076592	0.21518159	0.68680286	-0.78787804	0.3866817	0.3999548	1.0647825	-0.87975335	0.7565385	-0.028010607	-0.47593895	PGSC0003DMT400013238
CUST_31134_PI426222305	-1.8824755	1.8356166	3.6635246	1.9997777	1.8873572	1.2422299	2.7113066	2.3837957	1.5480738	-0.119448505	-0.49402317	-0.61179686	-4.6987324	-4.838858	-1.3747375	-5.830057	PGSC0003DMT400063920
CUST_2486_PI426222305	-0.13777368	0.17787044	0.17120679	0.09470717	-0.7070682	-1.1985149	1.0327876	0.24066353	-0.7701225	0.16583331	0.14173429	-0.16709502	-0.03394842	0.314111	-0.002832174	-2.0780666	PGSC0003DMT400072606
CUST_23355_PI426222305	0.28195462	0.2504681	-0.52319765	-0.17162244	-2.4718003	-2.3695707	-1.9640303	-2.170267	-2.1218643	-0.039433956	-0.3107419	0.028240362	0.3353243	0.42478442	0.15212655	1.2355466	PGSC0003DMT400010174
CUST_42335_PI426222305	-0.16708596	0.5881559	0.17528422	0.067845024	-2.5633368	-2.807163	-2.5023093	-1.9254463	-2.8307714	0.39731693	0.35753012	-0.00884374	-1.3953369	-0.58073735	-1.6355891	0.9889324	PGSC0003DMT400024596
CUST_16921_PI426222305	-0.35345015	0.10396019	0.16392057	0.17680009	0.01966691	-0.2556746	0.7806318	-0.60781837	0.86901665	0.7629531	0.37358156	0.26629052	-1.7137752	-1.0617654	-0.29260015	0.08227587	PGSC0003DMT400046077
CUST_29521_PI426222305	-1.8767201	0.7481205	0.64799374	0.18860976	-0.9434538	-0.57354665	0.10085988	-1.2710238	-0.16263103	0.4398376	0.5419552	0.2120328	-0.7788992	0.17383003	0.33802223	-1.6567365	PGSC0003DMT400096821
CUST_35391_PI426222305	0.5134534	0.103583254	0.29253635	0.49059543	0.19409156	0.044745684	-0.2912295	-0.11763406	-0.08802152	-0.012369871	-0.38580966	-0.2674714	0.232054	-0.07864666	-0.26522112	0.38562894	PGSC0003DMT400079432
CUST_22131_PI426222305	-0.022524118	-0.043662626	-0.18879469	-0.09561721	-1.9125152	-1.9080439	-1.2124736	-1.9325786	-1.7452397	0.13037436	0.14758945	0.35605183	0.45653248	1.3732979	-0.53038096	1.0185817	PGSC0003DMT400023459
CUST_20252_PI426222305	-0.40225363	0.67265064	0.6699195	0.35333094	-1.0267882	-1.3187194	-1.7510526	-1.1713324	-1.1052957	0.5397007	0.6450677	0.32023796	0.2969687	0.29353917	-1.738502	-1.5704571	PGSC0003DMT400089364
CUST_8340_PI426222305	-1.2698282	0.6729482	0.65264416	0.28224006	-2.2963862	-2.3054442	-0.8731868	-1.899693	-2.4247122	0.69588375	0.74503946	0.30452934	-0.25666857	0.47631764	-1.3154979	-1.5805506	PGSC0003DMT400096362
CUST_47037_PI426222305	-1.6953359	0.7432348	0.74243945	0.4739968	-1.6842144	-2.118253	-1.2027509	0.7740147	-2.35445	0.6123497	0.71777076	0.57895535	0.9745953	-0.2080617	-1.6630571	-1.2238728	PGSC0003DMT400079576
CUST_24004_PI426222305	-0.74952096	0.46169296	0.82965755	0.3775444	-1.7090592	-2.5070713	-2.2153907	-0.7881553	-1.6311178	0.34332004	0.44410118	0.2372667	2.0854268	0.28666198	-1.7615991	-1.229497	PGSC0003DMT400083798
CUST_4959_PI426222305	0.23967822	-1.8093705	-1.5329396	-1.4209589	-2.6512902	-1.618818	-0.6404977	-1.8911076	-1.5463755	1.4909874	1.6964798	1.9722675	1.2098095	1.2201221	1.7937844	3.4640558	PGSC0003DMT400009196
CUST_51626_PI426222305	-0.037008923	0.53799534	0.82688457	1.1426092	1.360362	1.8837018	1.507936	1.9373107	1.6672378	-1.518596	-1.6159586	-1.3611526	-2.8568056	-2.5098286	-2.9429748	-3.19312	PGSC0003DMT400053861
CUST_22916_PI426222305	0.5635948	0.5395217	-0.06511625	-0.17454655	-0.51628447	-1.0059495	-0.83776355	-1.1333289	-0.57241225	0.3099955	-0.086690746	0.045187473	0.16542268	0.47122908	-0.82389164	0.27212572	PGSC0003DMT400060929
CUST_50564_PI426222305	-0.84904194	-0.20026684	0.1195693	-0.7418197	1.3862019	1.4859185	1.6634555	1.0407238	1.3380353	-0.2555326	-0.370989	-0.47582483	0.16289103	1.7385621	-0.42291307	-2.082678	PGSC0003DMT400086005
CUST_13741_PI426222305	-0.42552438	-1.4018164	-1.3766907	-1.190136	0.18027353	0.55704546	0.9523506	0.2684226	0.1138773	-0.20215447	-0.81619424	-0.6682938	1.9646819	1.1147356	1.8709092	0.6327861	PGSC0003DMT400089998
CUST_6025_PI426222305	-0.1584212	0.57963926	0.59863776	0.22527711	-2.1460943	-2.349147	-2.0524182	0.18245411	-1.464212	0.9542454	0.5696085	0.24126482	-0.95880795	1.3210096	-1.0446053	-1.3044046	PGSC0003DMT400068885
CUST_29710_PI426222305	0.640896	0.092600346	-0.17714643	-0.25631157	-0.017791748	0.09697056	-0.22986174	0.070727825	0.13187408	0.16472642	-0.27089453	-0.059352715	0.7418928	0.2709973	-0.113781214	0.66792375	PGSC0003DMT400047416
CUST_22904_PI426222305	-0.4139296	-0.18691476	-0.22454421	-0.53018665	-0.17819834	-0.2385974	-0.65735817	-0.75525045	-0.67716265	1.2064762	1.5901266	1.0364746	0.87030315	1.6697218	0.274441	0.29758486	PGSC0003DMT400060985
CUST_42449_PI426222305	-1.8812861	0.52882844	0.5463045	0.5322466	0.09785128	-0.82693005	0.2204504	-1.9114974	-0.49441004	0.42973408	0.5145475	0.17960723	0.04606664	0.8460547	0.0913043	-0.7775505	PGSC0003DMT400059200
CUST_45069_PI426222305	0.11199943	0.9529722	0.60249496	0.1643846	-0.1665194	-0.47139144	-1.5660634	-0.95803595	-0.49935102	-0.06321454	-1.0153015	-0.32210198	0.6154208	0.7250309	-0.14497352	0.44254422	PGSC0003DMT400083985
CUST_7591_PI426222305	-0.95809907	0.7079153	0.72810477	0.3544979	-2.219133	-1.5715532	-1.9197321	-2.0480714	-2.7124205	0.59083986	0.6940689	0.36619616	0.5982914	-0.15764046	-1.2832355	-1.5022411	PGSC0003DMT400025598
CUST_18893_PI426222305	0.07184466	-1.9856787	-2.116131	-0.791209	0.12488222	-0.18168497	0.79062724	0.15792084	0.6507871	-0.45023307	-1.2509116	-0.9207647	0.89755774	0.13347626	1.6479146	0.7141686	PGSC0003DMT400052623
CUST_36798_PI426222305	0.1300792	-0.95055205	0.067457594	-0.8967359	0	0.07431626	0.25739646	-0.4386673	-0.13562918	-1.0206822	-1.0323542	-0.7422785	1.3143933	1.0673699	0.6890662	0.53341347	PGSC0003DMT400015805
CUST_78_PI426222305	-0.8630922	-0.050376017	-0.058875162	-0.53846556	2.642764	2.2304997	2.8643448	1.9892209	2.3591056	-0.27393666	-0.2888545	-0.52794814	1.8747449	2.8370612	0.22368479	-1.5996758	PGSC0003DMT400094105
CUST_9168_PI426222305	0.65336514	-0.13062413	-0.15428703	-0.26593146	-0.37828565	-0.47362566	-0.85745764	-0.8497591	-0.6746459	0.3240458	0.26105943	0.2583723	1.6711383	2.3288538	-0.17331195	1.3638932	PGSC0003DMT400006552
CUST_13745_PI426222305	-1.3482231	-0.15356548	-0.102407694	-0.1619246	0.33934474	0.27460074	0.15933609	0.19910026	0.057905674	0.00753061	-0.15976119	-0.48114452	1.2671645	1.8612161	0.83809185	-0.6775501	PGSC0003DMT400018145
CUST_46002_PI426222305	-1.251245	0.06722847	0.04274829	-0.34812465	0.08180165	0.019307613	0.76054215	-0.51426077	0.39708042	0.87571573	0.147614	-0.050002415	0.86834097	2.7608812	0.08697486	-2.0104575	PGSC0003DMT400038095
CUST_29124_PI426222305	-0.03897659	-1.4605309	0.21034884	-0.24868798	-0.13370252	-0.8738706	-0.73585653	-0.7448187	-1.968395	0.6345301	0.55203825	0.61473185	0.19817352	-0.37343335	2.048123	0.33865795	PGSC0003DMT400020668
CUST_20009_PI426222305	-0.30611888	-0.56873125	-0.10888823	0.69777703	0.07421994	-0.5003302	-0.24014544	-0.8340602	-0.4094956	0.49259147	0.09081706	-0.10898598	-0.25012088	1.174792	0.44349647	0.6790157	PGSC0003DMT400049217
CUST_7515_PI426222305	-1.2446433	0.8358965	1.0369326	0.9965442	1.7925515	2.3341117	1.5158472	2.4579134	2.1289568	-2.5965106	-3.4514682	-3.2834084	-1.0596547	-0.48346472	-0.49658275	-3.6727297	PGSC0003DMT400025631
CUST_48763_PI426222305	0.91258603	0.18812132	0.19898765	-0.040528774	0.28097677	-0.18727088	-1.0681927	-1.6244335	-0.5231931	0.35740185	0.36122274	0.1276943	-0.5373497	1.539224	-1.0131607	-1.2869784	PGSC0003DMT400077278
CUST_43397_PI426222305	0.032247383	0.6992828	0.741761	0.3640736	-2.2178266	-2.2143183	-1.9081511	-2.0561683	-0.6307032	0.59189814	0.69025326	0.36363316	-0.83766913	-0.19129133	-1.6549392	-1.0391968	PGSC0003DMT400032943
CUST_43028_PI426222305	-1.736935	0.64449435	0.6885775	0.2966164	-2.2724888	-2.2688665	-1.9619877	0.038139343	-2.7701626	0.5376938	0.6355999	0.5155573	0.87127733	-0.24543619	-1.708641	-1.5452133	PGSC0003DMT400045728
CUST_30496_PI426222305	1.8962094	-2.1304157	-1.6304935	-2.272732	2.0786192	1.7057583	1.6165211	1.4633319	1.7993276	-2.4511688	-2.6776373	-3.001462	0.40397906	1.1117103	0.075012684	0.48632708	PGSC0003DMT400093752
CUST_48163_PI426222305	-0.54368067	-0.13200553	-0.084658146	-0.46346235	2.4078178	2.4903526	2.4255302	3.2686393	2.3831124	-0.23772652	-0.14051025	-0.46643528	0.305089	1.2361453	-0.5337932	-2.0766191	PGSC0003DMT400089686
CUST_6568_PI426222305	-0.15591796	-0.41596684	-0.3099977	-0.49168763	0.014759064	0.0717082	-0.3009591	0.17017937	0.39130354	-0.031716824	-0.033452194	-0.05347109	0.5840049	0.65733504	1.087373	0.34085035	PGSC0003DMT400014395
CUST_51213_PI426222305	-1.0531603	0.63528174	0.6857731	0.30593872	-0.3921516	-1.0484953	0.4002545	-0.8109145	-1.396034	0.53052074	0.6270334	0.30136743	-0.90403175	-0.2535956	-1.7144859	-1.5509667	PGSC0003DMT400087436
CUST_2290_PI426222305	-0.68082887	0.6976587	0.7430065	0.36266312	-2.227216	-2.223147	0.16599965	-2.0708365	-2.7263927	0.8131053	0.6828286	0.35732588	-0.84901094	-0.19791889	-1.65815	-1.494565	PGSC0003DMT400028608
CUST_20697_PI426222305	-0.033885956	-0.65867966	-0.49111938	-0.43090725	-0.17559385	-0.1306529	0.13951206	0.2732072	-0.15202713	0.3861386	0.026047071	0.21836312	1.2047839	0.87456656	0.7245486	0.2161557	PGSC0003DMT400011817
CUST_824_PI426222305	-1.3660659	-3.3336372	-2.014735	-0.46786404	-1.1563547	-1.1802032	0.005447865	-0.9552245	-0.44261503	0.1993211	0.898722	0.91677254	2.3674078	1.9210408	1.8092539	1.7557434	PGSC0003DMT400025984
CUST_44894_PI426222305	0.5677981	-0.057245333	0.6240585	-0.32230434	0.03137493	0.7593212	0.8759825	1.0057459	0.40804482	-0.9137272	-0.61598736	-0.6234114	0.5650567	-0.58335423	-0.05453849	-0.72929645	PGSC0003DMT400058639
CUST_26609_PI426222305	-0.4389318	0.5659561	0.6222949	0.45082077	-0.4485011	-0.68078756	-0.43571568	0.5898671	-0.97929096	0.46314827	0.60280657	0.24978304	-0.9776144	1.0238667	0.43351793	-1.6177477	PGSC0003DMT400085753
CUST_18354_PI426222305	-0.2358985	0.5832176	0.6422637	0.25936794	-0.9147203	-1.8987253	-0.45168805	-0.884809	-0.95554996	0.4807682	0.5752762	0.2506698	-0.9614949	0.039390564	-1.7641084	-1.6001596	PGSC0003DMT400042227
CUST_7545_PI426222305	-0.011669795	0.048798244	-0.21452872	-0.10874621	-0.5112443	-0.47076082	-0.9525814	-0.799438	-0.96574545	0.28622594	0.23822308	0.27444997	0.13031054	0.24501252	0.48264337	0.31565475	PGSC0003DMT400013169
CUST_37553_PI426222305	0.20437868	0.935914	-0.37270746	0.8207912	-0.19683385	0.004648924	-0.34772825	-1.0125403	-0.51732206	0.41168204	0.58154416	-0.3051412	-1.748807	0.7047856	-1.2370608	-1.2009951	PGSC0003DMT400006234
CUST_10893_PI426222305	0.7236497	-0.07396761	0.31482634	0.49359098	-1.2136798	-1.310195	-1.2061515	-1.2976451	-1.2324462	0.10595576	-0.014231364	0.067471825	0.089681625	-0.6315837	-0.3178885	0.39209428	PGSC0003DMT400036221
CUST_21293_PI426222305	-4.3741555	1.7645689	3.8411999	2.2205172	0.51542354	-3.5881028	-1.3417425	-4.7845345	-3.5056891	1.365386	1.7852958	1.4194517	-3.5561206	-2.888492	-4.3527102	-4.188267	PGSC0003DMT400020126
CUST_42053_PI426222305	-1.6745981	0.97289926	0.7608983	0.3626596	-1.8124056	-2.2296205	-0.3819077	-2.0870821	-1.3767469	0.57441455	0.68655604	0.5359669	-0.27813625	-0.20253038	-1.653542	-1.4889466	PGSC0003DMT400096823
CUST_32700_PI426222305	-2.6734464	-0.3063902	-0.17401259	-0.49640012	0.13276505	-0.4337933	1.2419193	0.15995097	1.6703513	-0.28395948	-0.06057	-0.42314252	1.6777143	2.4001997	0.5566412	1.365838	PGSC0003DMT400047172
CUST_27539_PI426222305	-1.0588627	1.2232076	1.7311932	1.0228268	-1.7101483	-1.7035508	-0.96640015	-1.5624564	-1.2177358	1.1222492	1.2306266	0.8898239	-0.2701819	0.32364845	-1.1255312	-0.960645	PGSC0003DMT400065971
CUST_24970_PI426222305	1.8142809	-0.19723384	0.38750425	0.37059817	1.2471447	1.8778019	1.4473519	1.8814216	0.64417076	-7.318447	-7.5552	-6.731131	-6.1260734	-5.2404947	-5.8330708	-6.118262	PGSC0003DMT400024018
CUST_15762_PI426222305	1.7963461	-0.41469526	-0.24567795	-0.84643775	0.43606472	0.2662804	1.328265	-0.11196995	0.32445598	-0.47270107	-0.5184493	-0.76816446	-0.2757783	1.177386	0.18964016	1.1440061	PGSC0003DMT400057631
CUST_41762_PI426222305	1.7475811	0.40913454	0.070581116	0.65050316	0.25272036	0.573122	0.4018836	0.90056324	0.6841469	-1.0596737	-1.2498633	-1.1185068	-0.76485395	-1.7028453	-0.43024087	-0.27150854	PGSC0003DMT400015562
CUST_11000_PI426222305	0.8577578	0.2317404	0.08836627	0.5621014	-0.48499155	0.86015034	-0.469867	-0.3083892	-0.927629	-0.1618154	-0.08577911	-0.3650423	0.5570922	-0.21599984	-0.20497048	0.5798102	PGSC0003DMT400007426
CUST_41910_PI426222305	0.7468155	2.5122135	-0.2946013	2.0367951	0.9105506	-0.73280954	-0.33542585	-0.60419655	-1.0230479	0.9319504	0.08000771	0.09996462	-0.44370174	-0.76776004	0.78400016	-0.5218075	PGSC0003DMT400026504
CUST_391_PI426222305	-1.1495472	0.08882356	0.755059	-0.46145973	0.55081844	1.0493724	0.7405944	0.94696736	0.74498034	0.3462592	-0.23891695	0.3739628	-1.0562336	1.1528469	-0.6911533	-0.5206991	PGSC0003DMT400024213
CUST_23746_PI426222305	-1.2006235	0.4765134	0.5568366	0.17028587	0.12922549	-0.032337427	-0.49068928	-0.48121548	0.30096936	0.7824836	0.47399458	0.15269344	-0.20694971	2.9702733	-0.4782238	-1.7061609	PGSC0003DMT400031489
CUST_39672_PI426222305	-1.1731719	0.6910842	1.3215032	0.32799307	0.37912774	-0.2675805	-0.2955041	-0.48937464	-0.18683934	0.54176474	0.65668106	0.31458458	-0.43252587	0.22939253	-1.7114275	-1.3983251	PGSC0003DMT400058781
CUST_44859_PI426222305	-0.092522144	-0.09868971	0.40721607	0.07824612	-1.1694982	-1.9982343	-2.829674	-1.6096776	-1.308377	0.7476311	-0.1869402	-0.083359875	1.7068489	1.6189153	-0.74386334	2.2840047	PGSC0003DMT400002791
CUST_28251_PI426222305	2.0621808	2.13462	-0.47636595	0.3962985	-0.31326318	-0.31603694	-0.64147353	-0.9462867	-0.5519314	0.045683622	-0.20190167	-0.09119153	-0.4995681	0.9261422	-0.988935	-0.048365355	PGSC0003DMT400044389
CUST_10126_PI426222305	-1.7815231	0.59122324	0.66844034	0.27536568	-1.6762393	-2.210292	-0.33435106	-0.8339267	-2.487903	0.48982382	0.58305675	0.26223072	-0.74518275	-0.2330916	-1.7681873	-0.25275803	PGSC0003DMT400005585
CUST_22378_PI426222305	-0.026010832	0.80288506	0.22955608	0.54496354	-0.36625576	-0.36908484	-0.7015362	-0.48173428	-0.32510662	0.35954	0.2653624	0.6413047	-0.21297574	-0.4813695	-0.30059934	-0.11210203	PGSC0003DMT400039375
CUST_11747_PI426222305	-0.04787461	0.35476637	0.3820618	0.05067412	-0.0963459	0.07934642	-0.84046483	-0.4957006	-0.011902332	0.66812277	0.070655026	-0.20698817	-0.52423525	-1.5750988	0.08409572	-0.08089908	PGSC0003DMT400046612
CUST_27542_PI426222305	-2.2165086	-0.3053411	0.13523753	0.4150227	-1.574058	-1.8244097	-0.49144435	-2.6656663	-1.1383135	1.3873519	1.1840254	1.7899576	1.9485595	-0.558748	1.859762	3.0879543	PGSC0003DMT400065969
CUST_803_PI426222305	1.9389638	1.3173108	1.3087405	0.76196843	-0.6415367	-0.38357878	0.4710803	0.32565022	1.8255653	-3.1853373	-1.4814305	-1.337668	-4.011108	-0.11371207	-4.0133286	-3.6263149	PGSC0003DMT400001259
CUST_15490_PI426222305	-2.34776	-0.5582641	-0.7730314	-0.6712516	-0.77792764	-1.5582788	-2.0319624	-1.7241998	-2.2874684	3.8431702	3.1522686	3.3987865	4.313481	3.0433574	2.5717208	4.8131986	PGSC0003DMT400073756
CUST_44036_PI426222305	-1.0150248	1.9493017	2.3847764	1.5900873	-0.58417654	-0.40105677	-0.3571732	-0.65551114	-1.181185	1.5096508	0.65404934	0.7750291	-3.9448256	-2.851866	0.88400865	-1.733963	PGSC0003DMT400016500
CUST_22466_PI426222305	-0.30466476	0.08703438	-0.1159571	-0.30979744	-0.55769396	-0.6860037	-0.7870636	-0.83867216	-0.33387375	0.4371101	0.27737093	0.74053556	1.4182105	2.7354457	1.2310464	1.1986617	PGSC0003DMT400039403
CUST_42344_PI426222305	-1.9684864	0.1308767	0.17649285	-0.2637925	-2.8791668	-2.5292146	-2.539802	-2.7296288	-1.723453	1.2082521	0.66209	0.49996027	3.7104084	1.3919663	0.46637988	0.54068726	PGSC0003DMT400024589
CUST_52838_PI426222305	-0.15552521	-0.36559328	0.20241292	0.16777134	0.3564	0.42354774	0.21331167	0.14319468	0.8128705	-0.16410255	-0.43190256	-0.2974933	0.23623419	0.34023714	-0.910434	0.46274725	PGSC0003DMT400084141
CUST_11314_PI426222305	-0.56618595	-0.68342924	0.06813971	0.5146313	-0.09633422	-0.5857475	0.3922596	-0.8670757	-0.7168045	0.27075705	0.1036121	-0.21095164	0.39063025	0.80762553	0.3426566	0.8148174	PGSC0003DMT400037779
CUST_17352_PI426222305	1.6490374	0.895336	-0.102832474	1.4977454	-0.20350099	-0.45291352	0.43214703	-0.31106663	-0.27439284	-0.44469914	-0.5761509	-1.4007367	-0.1803348	-0.7708229	0.08692694	0.21535714	PGSC0003DMT400070767
CUST_29872_PI426222305	-0.7344416	0.46823993	0.5483958	0.15008736	0.22570825	-0.1427958	1.4213955	0.06423378	0.14267254	0.36365065	0.46065935	0.14251757	-0.29643965	0.8640809	-0.5544412	-1.6470062	PGSC0003DMT400091109
CUST_27345_PI426222305	0.09465853	-1.221399	-1.3146124	-1.498736	-1.9546657	-2.4045563	-2.0805683	-1.7282228	-1.4475822	1.0899309	0.80320805	0.9001792	1.544002	1.2768614	0.95016885	1.932861	PGSC0003DMT400062683
CUST_3908_PI426222305	-2.1973107	0.4456943	0.2804942	-0.13348658	-2.6420858	-2.2972882	-0.53660846	-2.6525288	-1.9733608	0.46994686	0.80995494	0.19610739	0.84264016	1.2670333	-0.25394177	-2.0209115	PGSC0003DMT400022335
CUST_39280_PI426222305	-1.4985312	1.281929	0.6598676	0.64192706	-0.15923023	-1.3704116	-0.41460085	-1.9277625	-2.1990747	0.46171078	0.6225279	0.2876447	0.8626443	-0.38004327	-1.8070326	-1.6338438	PGSC0003DMT400012904
CUST_17356_PI426222305	-0.3163124	0.25218764	0.5131171	-0.21763428	-1.1511436	-0.99696517	-0.1666112	-0.7486167	-0.79653597	1.7162186	0.9516707	1.006562	-1.0462205	1.0080942	-0.29140115	-0.1975766	PGSC0003DMT400070727
CUST_15999_PI426222305	-3.00976	3.185653	3.6628997	3.4701557	1.4422412	1.7046671	1.1585608	1.626852	0.12792802	-1.7147068	-0.5146761	-0.9538962	-3.2911346	-2.0422206	-4.7594643	-4.5846677	PGSC0003DMT400057522
CUST_11681_PI426222305	-0.010855277	-0.38427678	-0.4055868	-0.15016484	-0.2165842	0.47469354	0.25584364	-0.34051728	0.06278467	0.3546315	0.005492449	-0.84255415	1.1768208	0.9203751	1.1250336	1.173957	PGSC0003DMT400046732
CUST_18851_PI426222305	-0.2532804	-0.1164194	1.2127498	1.1924055	-0.9370587	-1.1809723	-0.5365007	-1.2547858	-0.039649725	0.12591226	0.51711345	0.94755274	0.48452067	-0.81230056	-0.61811876	0.47064662	PGSC0003DMT400001080
CUST_10725_PI426222305	-0.28763628	1.0858129	0.91974324	0.53836745	-1.7212272	-1.5243049	-2.0885334	-0.9892795	-2.1424668	0.49824715	0.60393125	0.5241125	-0.97560525	-0.38803124	-0.85909414	-1.0960344	PGSC0003DMT400032044
CUST_25344_PI426222305	0.6648385	0.41715112	0.0719889	1.3559507	0.1581893	-1.0689006	0.4934435	-0.29854584	-0.28908014	0.09263214	-0.12977934	0.43588558	-0.7718601	0.2104646	-0.9166944	-1.4819742	PGSC0003DMT400034551
CUST_37338_PI426222305	-1.6153775	0.40994915	0.48590884	0.08411503	-1.8842161	-1.2511406	0.26542664	-0.5863886	-0.7877786	0.30117908	0.40638494	0.09004704	0.4926219	0.35921037	1.7826486	-0.7493904	PGSC0003DMT400029661
CUST_4042_PI426222305	0.7951054	-1.5383152	-2.2523959	-1.5129105	3.701768	3.5223196	3.3420846	3.5367906	3.4551077	-2.437228	-2.3310058	-1.8065656	1.1754131	1.5454135	0.30138016	-0.07939156	PGSC0003DMT400091782
CUST_15096_PI426222305	-0.21317084	0.6809074	0.7340627	0.33192363	-1.0969737	-1.5214708	-1.0449839	-2.2104871	-1.3848629	0.84768087	0.65734404	0.34106812	-0.39866257	-0.19232035	-1.7665651	-0.2463773	PGSC0003DMT400057083
CUST_37369_PI426222305	-2.8030775	-0.024786869	-0.3195099	-0.040333033	-1.2636478	-0.72051835	0.18888998	-0.40212178	-0.50455403	1.172704	0.5430631	0.67379385	1.0962691	1.3124447	-0.06919074	0.22290397	PGSC0003DMT400029602
CUST_19511_PI426222305	0.16132967	0.7794185	0.32087222	0.53910106	-0.4647925	-0.5559714	-1.9460187	-0.24249744	-0.6019199	-0.20771034	0.19693907	-0.36621246	0.4190284	0.9652308	-1.5047772	0.9288099	PGSC0003DMT400002860
CUST_42346_PI426222305	-1.3065872	1.1186757	1.1919087	0.7741122	-1.9368343	-1.8942959	-1.5889454	-1.7529914	-2.3921802	1.009231	1.118399	1.0237494	-0.5233791	1.2057946	-1.314574	-1.1284972	PGSC0003DMT400090242
CUST_4537_PI426222305	-0.119635426	0.18698327	0.04443121	-0.022788206	-1.2965014	-0.6497631	-0.212533	-0.26862383	-0.8450594	0.604445	0.4297595	0.37441364	-0.49130082	-1.5157659	-0.31508803	0.99980277	PGSC0003DMT400020793
CUST_40835_PI426222305	-0.73220587	1.2492129	0.87771827	0.2579349	-1.6763258	-1.755158	-0.31958175	-1.9105821	-0.81980515	0.7852381	1.0788282	0.52398014	0.9765954	-0.3740933	-0.44537854	-0.25171772	PGSC0003DMT400073659
CUST_38501_PI426222305	-0.31971017	-0.23804832	-0.12820284	-0.41673923	2.1673706	2.1122057	1.7949574	1.9537952	2.0334628	-0.4991068	-0.8946512	-0.43594813	0.90880704	0.880075	0.13984561	-0.04667894	PGSC0003DMT400093784
CUST_32859_PI426222305	-1.0120388	0.5260584	0.28185812	-0.3256998	-0.0933218	-0.011912584	1.1620083	0.5997064	0.1487534	0.115422405	0.17333443	0.29388285	1.5764022	2.285693	0.40720105	-0.94041425	PGSC0003DMT400062631
CUST_110_PI426222305	-1.7230397	0.536907	0.8534756	0.12994687	-0.19678521	-0.80921483	-0.38974786	-1.3754842	-0.7417984	0.3486444	0.4772757	0.149062	0.57667816	0.16380918	0.04270339	-0.36703745	PGSC0003DMT400092802
CUST_36686_PI426222305	1.7296671	0.67896694	0.91877913	0.9456038	-0.1571095	0.3482077	0.6587441	0.74867845	0.033947706	-0.37752017	-0.43826127	-0.39058772	-0.61376786	-0.8611276	-1.2544484	-0.10423303	PGSC0003DMT400015799
CUST_27391_PI426222305	-2.1092255	0.087259054	0.36161876	0.647403	-0.80199957	-1.598764	-0.8688705	-1.4130692	-0.8717208	2.810055	2.085678	2.3144462	-0.11579871	2.2099369	-0.6675676	-1.4406633	PGSC0003DMT400024552
CUST_40363_PI426222305	-1.3724403	0.9091711	0.6332838	0.23035479	-0.037389755	-0.3535931	-0.96234846	-0.4204483	0.15606904	0.4330441	0.5705657	0.25263357	-0.50813866	0.29181647	0.09660101	-1.6918545	PGSC0003DMT400071001
CUST_24926_PI426222305	0.08483839	-2.3249977	-2.9104245	-0.80893755	-2.9749222	-3.9744382	-3.1010113	-4.186266	-4.3054676	0.93264276	1.1390935	1.1933678	2.5596209	4.134507	0.8886087	2.7340622	PGSC0003DMT400045174
CUST_35675_PI426222305	-1.9118539	0.5305066	0.5989404	0.1959316	0.26806903	-0.001559019	0.3668208	-0.17764592	-0.40393543	0.42328167	0.5388295	0.22024028	-1.1211259	0.06882739	-0.9954057	-1.7263349	PGSC0003DMT400089327
CUST_25832_PI426222305	-0.5737297	-0.5875365	-0.7101008	-1.1431872	0.62746716	0.7642307	0.32702255	0.42338324	0.28851557	-0.10938263	-0.18501695	-0.38937345	1.7241268	2.1297596	0.9782436	-0.09061686	PGSC0003DMT400051726
CUST_8162_PI426222305	1.0875696	0.6627334	1.2200657	0.5572869	0.57283115	0.90468454	-0.72602606	0.4201646	-0.5391464	-1.3629341	-1.3822845	-1.2635193	-0.9603758	-0.9397142	-2.198373	0.37464905	PGSC0003DMT400039857
CUST_13349_PI426222305	0.65391654	-0.12613535	-0.019819101	-0.11217562	0.29099202	0.8821168	1.0678544	1.6785309	1.0153134	-0.2316556	-0.11473894	-0.4079434	-1.7781892	-1.1291063	-2.2921717	-1.4406043	PGSC0003DMT400016981
CUST_46880_PI426222305	-0.92583084	0.06879679	0.12539418	-0.26685238	0.19962549	-1.239569	0.7651336	-0.7810013	0.13703942	-0.036027115	0.4205872	-0.23893881	0.12327433	1.932198	-0.26338005	-2.067149	PGSC0003DMT400092840
CUST_36922_PI426222305	-0.07236338	-2.000012	-1.8186971	-1.2347044	0.7600484	0.87865067	0.4999113	0.5645988	0.7586198	-1.1062535	-1.7458524	-2.067513	2.0402267	1.7142763	1.9489186	0.8262127	PGSC0003DMT400067485
CUST_29800_PI426222305	0.62471765	-0.20567329	0.547687	-0.062028807	-0.25607753	-0.6601684	-0.6026604	-1.6867392	-0.6501565	0.4706274	-0.10497085	0.053555727	-0.24785447	0.7190089	1.4126322	1.1708076	PGSC0003DMT400053830
CUST_52799_PI426222305	-1.429994	-0.86513495	-0.85777384	-0.95178455	0.4535675	1.5227578	1.7959564	1.8768318	0.9949467	3.744256	5.053201	4.5552626	-2.8799047	-1.5651245	-1.160347	-2.1869907	PGSC0003DMT400081158
CUST_49003_PI426222305	0.57425755	0.92369556	-0.55044776	-0.24969387	-0.013138771	0.5165353	0.66187334	0.34239864	0.309968	-0.37275347	-0.9288295	-0.65332633	-0.14707613	0.25076342	0.63082147	-0.12076346	PGSC0003DMT400021901
CUST_36321_PI426222305	-1.5473725	0.9023771	0.9697666	0.5664442	0.4179492	-2.1067905	-1.8238776	-1.9490781	-2.6227767	0.80215627	0.92087317	0.597964	-0.7465987	0.018413544	-1.3559892	-1.3505067	PGSC0003DMT400039609
CUST_36139_PI426222305	0.46867228	-0.29584423	-0.5543246	-0.6021587	-0.4006691	-0.08003044	-0.60560465	-0.69071007	-0.18439817	0.44757858	0.018721422	0.04558261	0.913641	0.76149106	0.6624229	1.1446294	PGSC0003DMT400058526
CUST_52660_PI426222305	0.113594376	1.6942366	0.6954277	0.5422044	-0.82873535	-0.95600414	-0.9914744	-2.207337	-2.1224067	0.5268262	0.9935128	0.44355217	-1.008295	-0.34407997	-1.113462	-0.75871533	PGSC0003DMT400034374
CUST_46685_PI426222305	-0.15135272	0.052465916	-0.10021225	-0.2343847	-2.125749	-2.154285	-1.6384087	-1.7438517	-1.9451752	1.4249816	1.3326259	1.3613442	0.993577	-0.57326293	0.88554025	2.3813603	PGSC0003DMT400077621
CUST_12777_PI426222305	-1.8338348	1.259962	0.7440917	0.7251975	-2.6033268	-2.4032161	-2.26508	-1.4727194	-3.0580728	0.35470882	0.5316232	1.0979892	-1.0665228	1.3569176	-1.464037	-0.06699053	PGSC0003DMT400063055
CUST_14129_PI426222305	-0.52346355	0.7924175	0.116633736	-0.09195646	-0.67558146	-0.5381379	-0.850883	-0.599113	-0.6078496	0.37723002	0.11311308	0.06126817	0.047657967	-0.17635465	0.39064002	0.22549693	PGSC0003DMT400060510
CUST_8816_PI426222305	-1.780248	0.1234355	-0.2212925	-0.21632211	2.4067805	2.3158927	2.1659784	2.3837886	2.317401	-0.36877966	0.29136434	-0.5518324	-0.18376088	-0.08345592	-0.096399546	-2.2351403	PGSC0003DMT400087342
CUST_45505_PI426222305	0.13804944	0.7374587	0.46942568	0.5154179	-1.2167835	-1.4519572	-0.19502974	-0.8074615	-1.1262362	0.9619381	1.1430837	0.8109434	-0.63394856	-1.6041787	-0.63764024	-0.9419187	PGSC0003DMT400038006
CUST_1077_PI426222305	-0.061148327	-0.061613083	-0.20617263	-0.40815768	-0.42901874	-0.22292113	0.3861401	0.3246138	0.1700325	0.23171218	-0.5584202	0.03892978	0.7255893	-1.0329583	1.1748047	0.50836545	PGSC0003DMT400003423
CUST_46197_PI426222305	-0.20798557	-0.004292806	-0.2944231	-0.31527758	-0.7076075	-1.4498217	-0.5619943	-0.5042908	-0.15988398	1.1533791	0.5555954	0.44248962	1.6176698	2.1610162	-0.18729973	0.7709155	PGSC0003DMT400077433
CUST_47712_PI426222305	-0.78946066	-0.3299799	1.3599967	0.75253505	0.7293558	0.7070761	0.24965763	0.4939158	-0.042166233	-0.07635721	0.01378123	-0.5812068	-0.5603595	-0.32135713	0.05298257	-1.042337	PGSC0003DMT400061284
CUST_18663_PI426222305	-1.6217571	0.5207402	0.6872185	0.59060603	-0.057773113	-0.5551059	-0.43420243	-0.74857473	-0.20343757	0.44571337	0.7708513	0.25409636	-0.02408123	1.0525875	-0.724385	-1.1332426	PGSC0003DMT400084872
CUST_52566_PI426222305	-0.73279494	1.06742	1.0140284	0.5722154	-0.48759866	-0.7121291	-0.8013296	-1.3856425	-0.8925638	0.8640339	0.97804993	1.1917315	-0.28940225	1.134494	-1.1734664	-1.2723454	PGSC0003DMT400044121
CUST_12180_PI426222305	1.154544	0.42071834	0.08136924	0.19803636	-0.30297136	-0.98818827	-1.3860326	-1.4323015	-1.256825	-0.08331696	-0.111321606	0.12628825	-0.736675	0.5738585	-1.3988876	0.7172478	PGSC0003DMT400024747
CUST_3610_PI426222305	-1.2433105	-0.89535475	-0.6889599	-0.7696875	0.21676159	-0.01976037	0.7394028	-0.17115879	0.44098115	-0.22985935	-0.23205137	-0.24204285	1.2232721	2.068097	0.8980906	0.7752094	PGSC0003DMT400097518
CUST_9592_PI426222305	-0.55252934	-0.9669706	-0.30299935	-0.20628627	0.012882233	0.05768633	0.18284369	0.001214981	-0.19475937	0.45971823	-0.18749158	-0.033696014	0.6873455	0.2678609	1.1009996	0.5940035	PGSC0003DMT400006400
CUST_2906_PI426222305	-0.21894057	-0.382552	0.040348213	-0.12653272	-0.6141963	-0.62585306	-0.90455484	-1.0841408	-0.80089426	0.759857	0.23258384	0.35194	0.9584856	0.7955172	1.3071058	0.97710085	PGSC0003DMT400000341
CUST_30204_PI426222305	-0.21019006	0.44545245	0.6051233	-0.26893225	0.625756	-0.0977571	-0.42941523	-1.2282703	-0.6787586	1.0765456	-0.08846418	0.52011293	-0.49172354	1.8461356	-0.9886663	0.30154857	PGSC0003DMT400012153
CUST_4586_PI426222305	-0.111643076	-0.17002003	-0.26119843	0.090073824	-0.40245867	-0.26913595	-0.35866642	-0.2250247	-0.5225668	0.14173818	0.12752764	0.3203703	1.397099	1.1605692	0.72116303	1.3532375	PGSC0003DMT400070409
CUST_3399_PI426222305	1.5151674	-1.4060575	-1.3392922	-1.7330655	4.13348	4.184405	3.8453918	4.132486	3.9863544	-1.0052257	-0.40305042	-1.7035712	0.7525594	0.9563234	0.12980628	-0.086288296	PGSC0003DMT400084837
CUST_3396_PI426222305	-0.17788203	-1.4770614	-1.5454402	-1.7297212	0.110132694	0.59824944	0.7180829	0.47801685	0.15121412	-0.50434417	-0.37295294	-0.4068459	2.528112	2.8357818	1.484307	1.6724887	PGSC0003DMT400089905
CUST_40439_PI426222305	0.062030315	0.89618605	0.962382	0.5955971	-2.070353	-1.3535881	-0.4698429	-1.5392847	-2.2271352	1.0494537	0.79954654	0.47000042	-0.781018	-0.20359445	-1.5939689	-1.4108797	PGSC0003DMT400050143
CUST_35387_PI426222305	-1.0270182	0.3196791	0.1186684	0.03818369	-0.08619046	-0.038830757	-0.15145397	-0.57513237	0.36990857	0.5345891	0.7528952	-0.3260398	0.48052514	1.3033624	-0.95198107	0.030120691	PGSC0003DMT400079395
CUST_3894_PI426222305	0.095625006	-0.041823942	-0.1908613	0.10984174	0.3932879	1.0693848	1.0640538	1.4456389	1.8710701	-0.4408338	-0.60107416	-0.24241598	-0.6818743	-0.22254562	-2.273614	0.14341982	PGSC0003DMT400043821
CUST_1226_PI426222305	0.44783688	-0.44359365	0.13940716	-0.10069879	0.09238529	0.014344215	-0.36549187	-0.3192587	-0.5845208	-0.07242807	-0.039301556	0.02771473	0.09235048	0.053219557	0.34523082	0.3797315	PGSC0003DMT400032836
CUST_20209_PI426222305	-1.688827	-0.08062156	-0.08761565	-0.44777012	0.9460113	0.19124675	1.1964815	1.0847883	0.4939382	-0.2321194	0.007234573	-0.47135258	-0.76117516	1.7826623	-1.7186933	-1.7663077	PGSC0003DMT400097000
CUST_30308_PI426222305	-1.4329716	0.3356227	1.0521104	-0.1333174	-0.17967653	-0.19857168	-1.2068689	-0.30081582	-0.607301	1.0349859	1.0846626	0.9435554	0.3938694	1.7459931	-0.54166985	-1.5201153	PGSC0003DMT400069726
CUST_23384_PI426222305	-1.7364734	-0.20598738	-0.108988844	-0.48534274	0.1263256	0.08417225	0.32290363	0.39220858	-0.196975	0.66859555	-0.30303183	0.33985353	1.7931688	1.0580964	0.2462914	-0.43071318	PGSC0003DMT400010139
CUST_48216_PI426222305	-1.4279429	0.66897124	0.6601448	0.26415205	-1.5639408	-1.5653696	-1.6570041	-0.46971202	-2.5724292	0.5202635	0.61449367	0.28321266	1.0291734	-0.29760218	0.984493	-1.3853093	PGSC0003DMT400055910
CUST_41633_PI426222305	0.48826084	0.053794783	-0.59003377	-0.35078502	0.6499188	0.30207562	-0.3564322	-0.23722577	0.446357	-0.27972913	-0.113934755	-0.4472916	1.4069436	1.6640964	1.3506627	0.9554848	PGSC0003DMT400055473
CUST_49546_PI426222305	1.8782679	0.9770017	2.0370848	1.6780161	0.12738085	-0.3116057	-0.9753995	0.15976334	-0.5673177	0.7935045	0.03111434	0.08418059	-1.2337847	-1.1434151	-3.0874193	-0.78772837	PGSC0003DMT400014179
CUST_51639_PI426222305	-0.66582394	-0.7144219	-0.005633195	-0.74488324	2.1261654	2.0193276	1.7199922	1.7877665	2.44346	-0.47559056	-0.20241992	-0.2852656	2.339097	5.4369593	0.5845003	-1.0684748	PGSC0003DMT400034194
CUST_14976_PI426222305	-1.8038734	0.66235894	0.652571	0.264565	-2.0859213	-1.430094	-0.9573312	-0.81345034	-0.58005667	0.51853657	0.6180536	0.2876571	0.09571767	0.17601466	-0.035357475	-1.6034927	PGSC0003DMT400057134
CUST_45458_PI426222305	-1.3434068	1.2875581	0.77825767	0.5629824	-2.085333	-1.9128392	0.47774744	-0.527056	-2.6956222	0.614429	1.0127934	1.2955393	-0.80407095	-0.2112	-1.2377009	-1.293964	PGSC0003DMT400074816
CUST_21348_PI426222305	-1.274453	0.18576908	0.14928277	1.0106529	-0.7483804	-1.7307575	-1.1976686	-2.4391901	-1.032568	0.044011433	0.68561983	0.836137	1.4602699	1.9783449	0.16002071	-1.736167	PGSC0003DMT400013069
CUST_6380_PI426222305	-1.4687382	0.036442358	-0.27047166	0.25162736	-2.1747165	-2.1187613	-1.9531615	-3.0747447	-2.3510854	2.1204846	2.9218948	2.1671126	0.012593269	0.9188521	-0.8904815	-0.14503996	PGSC0003DMT400014541
CUST_6819_PI426222305	0.65287924	0.22688563	0.038868427	0.21142499	-0.4854374	-0.84105206	-1.1506782	-1.0965023	-0.7504239	0.22917509	-0.35583195	-0.05617571	0.46483183	0.5809052	-0.34845233	1.0194192	PGSC0003DMT400014674
CUST_34292_PI426222305	1.0199738	0.002801895	0.0728906	0.26079908	0.41075277	0.4589448	0.57261324	0.8258548	0.5086422	-1.7080435	-1.776239	-1.6859941	-1.5627177	-1.2478883	-1.6099973	-2.1615293	PGSC0003DMT400044855
CUST_1284_PI426222305	-1.9750034	0.23111868	0.63955355	0.02586778	-0.4376428	0.22125411	-0.17929864	-0.49594522	0.2629335	0.24473493	0.21729486	0.021840572	-1.349793	-0.16572654	0.3519237	-1.1075721	PGSC0003DMT400003325
CUST_23606_PI426222305	0.17503405	-1.454336	-0.4319984	-1.1316075	-0.14889765	0.36475086	-0.38530016	0.27370977	-0.34887266	-0.09643475	0.8150751	0.5270069	-0.05910349	0.47194028	-1.4971611	0.19558986	PGSC0003DMT400084332
CUST_9773_PI426222305	0.5326372	0.013211171	0.007428726	-0.13969398	0.38629174	0.30591893	0.21872926	0.43993974	0.8261287	-0.3227006	-0.123795904	-0.13459627	0.016624212	-0.03973961	-0.101278305	-0.029789528	PGSC0003DMT400016587
CUST_22164_PI426222305	-1.0594751	0.74860716	0.7457215	0.36855888	-2.2106318	-2.220076	-0.930151	-0.7274685	-1.9239297	0.6163972	0.7209795	0.39203247	-0.816612	-0.20828748	-1.6613114	-1.494892	PGSC0003DMT400023488
CUST_31584_PI426222305	-1.7263814	0.07212496	0.07419857	-0.30225945	-2.8806326	-2.6530747	-0.79273295	-1.2037556	-3.3391342	0.22040336	0.049514133	-0.27917543	2.7602754	2.94895	0.90835834	0.34000674	PGSC0003DMT400073456
CUST_3164_PI426222305	1.6250706	0.5387204	-0.4105889	0.6542511	1.3428173	2.2816978	1.938489	2.324606	1.7301736	-1.7522653	-3.0218115	-2.339447	-0.29809475	-0.8590689	-1.2376654	-1.8529058	PGSC0003DMT400000440
CUST_37972_PI426222305	-2.8877037	4.2116127	5.6745276	1.586428	1.4033802	1.7716801	2.9545465	3.1195977	1.5192783	-0.6963236	-0.3849791	-0.71226835	-0.536587	-1.439158	-2.8971555	-2.7319348	PGSC0003DMT400081450
CUST_34385_PI426222305	-1.6828703	0.31797013	0.32150888	-0.06757561	-0.750478	0.25424337	0.63881826	-1.5723119	-0.13898325	0.19110028	0.29597363	0.19919364	-0.113255024	1.6629293	-0.5340085	-1.7709934	PGSC0003DMT400096736
CUST_6846_PI426222305	0.7187333	0.4631597	0.3737162	-0.060446102	-0.3402319	-0.70603466	-1.8272414	-1.9684074	-0.6110091	0.14445908	0.26617303	-0.06534401	-1.2708602	0.8778591	-1.1328936	1.5746282	PGSC0003DMT400044983
CUST_7072_PI426222305	1.072018	0.66093093	0.68719596	0.29307923	-1.1945055	-1.3739533	-1.9889472	-1.941869	-2.2200136	0.53606844	0.64055586	0.3127494	-0.8904371	-0.10470104	-1.7315476	-1.5672755	PGSC0003DMT400087138
CUST_41006_PI426222305	-0.38209724	0.2748394	0.4015964	0.46759763	-0.08847284	-0.6778803	-0.55341864	-0.5478065	-0.07536006	0.084620155	0.18866222	-0.11942879	-1.3163548	1.6944385	-0.96924543	-1.4930197	PGSC0003DMT400018938
CUST_27863_PI426222305	0.77695245	2.1321266	1.6872807	2.1594274	1.4295588	0.9351444	0.075332165	0.34188795	0.07993126	-2.0797193	-2.5139408	-2.8978975	-4.8578715	-4.3960247	-5.485573	-6.2315903	PGSC0003DMT400015953
CUST_29835_PI426222305	0.51606303	-0.009316604	0.001595815	-0.37226835	0.71040535	0.5810721	0.6634214	1.9364729	0.9402275	-0.13116615	-0.02706178	-0.3550396	-0.89039564	1.4167278	-1.7833176	-1.4373484	PGSC0003DMT400093084
CUST_9307_PI426222305	-0.038790543	1.6170982	0.2335922	0.2810615	-0.14762855	-1.4698987	-0.45889068	0.67712307	-1.0206668	0.18260574	0.2041065	0.07483673	0.711936	1.952021	-1.3800693	-0.47186565	PGSC0003DMT400006825
CUST_1189_PI426222305	-0.5996229	0.6186258	0.8515689	0.2589364	-0.43865347	-1.6257257	-1.1684637	-0.72431993	-0.8875818	0.49868694	0.615496	0.27448225	-0.5711756	1.5402129	-1.7627311	-1.09621	PGSC0003DMT400003407
CUST_50689_PI426222305	0.28965458	-0.34823084	-0.4661182	-0.9467909	-0.047311783	0.33059907	-0.054540396	0.06839633	0.2825358	-0.014559269	-0.9974844	-0.57497025	0.7561021	0.022381306	0.9416015	0.3229877	PGSC0003DMT400022163
CUST_48985_PI426222305	0.30619907	0.9798605	1.2772027	1.3579208	-0.24900317	-0.11692643	-0.4148202	-0.6459081	-0.122861385	-0.40867218	-0.43854538	-0.07322804	0.12758255	0.251359	-0.4783001	0.05745554	PGSC0003DMT400056267
CUST_44171_PI426222305	2.862271	0.10142517	0.43328047	1.7432233	1.5410972	1.4797223	2.118306	1.7126036	1.3942969	-0.4970363	-0.35181475	-0.58630896	-1.0757327	-1.2755127	-2.6612208	-2.578101	PGSC0003DMT400034063
CUST_35784_PI426222305	0.970462	0.24432977	0.63226	0.15992863	0.57078457	0.73231125	1.2806516	1.274704	1.0769157	-2.0508401	-2.006141	-1.4800258	-3.0761633	-3.3264418	-2.4987435	-1.7894396	PGSC0003DMT400047067
CUST_47178_PI426222305	0.616551	-2.3567255	-2.1210916	-2.4397824	-0.1435864	-0.23275042	0.900794	0.12576437	0.36786795	-1.2472287	-1.6841933	-1.0824044	2.2544143	2.3361804	0.33188176	1.4485286	PGSC0003DMT400019990
CUST_22555_PI426222305	-1.7204219	1.9850942	5.1144238	3.4961727	-1.8972576	-2.2425332	-0.81136346	-2.0758853	-2.7388213	0.7490632	2.1117332	1.5151957	1.1747003	-0.08535147	-1.5338533	-1.5262123	PGSC0003DMT400078311
CUST_41409_PI426222305	-1.1916695	1.2357317	1.233008	0.8580807	-1.7168331	-1.1527002	-1.2649279	-1.5483143	-1.2488637	1.0930214	1.1933342	0.8661849	-0.33267474	0.71803975	-1.1604073	-0.99781305	PGSC0003DMT400079535
CUST_18063_PI426222305	-1.8401674	0.57206535	0.7460578	0.7269149	-1.6073141	-1.4041908	-1.0639398	-1.7031002	-0.18161607	0.9042352	1.2552735	1.3685293	-0.15429485	-0.22317863	0.57437515	-1.3878769	PGSC0003DMT400032434
CUST_39249_PI426222305	-6.293621	4.972849	4.0222383	5.1772	-1.5477335	0.72399426	0.028469563	0.2102437	-0.37073255	0.12813394	-0.91651565	0.6731785	-5.3551064	-4.79687	-5.5631704	-6.100305	PGSC0003DMT400016706
CUST_3668_PI426222305	-1.2894397	0.15893173	1.493241	1.0352364	0.44793367	0.3432107	0.04710865	0.680429	0.2696767	-0.6972429	-0.20784283	-0.12530644	-1.7290182	-1.097121	-0.8077431	-1.817194	PGSC0003DMT400086367
CUST_11717_PI426222305	1.5841547	-2.162778	-0.7027088	-0.28119588	0.16074872	0.27167463	0.25026202	0.74388194	-0.04171872	-0.4584124	-0.017362038	-0.28125167	-0.08078313	-0.39739323	1.8060536	0.59310776	PGSC0003DMT400046787
CUST_51979_PI426222305	-1.4454223	0.79647857	0.7299304	0.35354424	-1.6077151	-2.2218156	-1.0755067	-0.87843204	-1.9045873	0.585845	0.68333846	0.35691276	-0.84325933	0.1764257	0.28500676	-1.5019184	PGSC0003DMT400072087
CUST_52723_PI426222305	-0.7013294	0.5894475	0.62891084	0.25189638	-1.1788728	-0.8790355	-0.54260635	-0.15458179	-2.8251448	0.4814806	0.5794625	0.25341478	-0.9476538	-0.30170488	-1.7660291	-1.6038809	PGSC0003DMT400094150
CUST_36110_PI426222305	0.3020133	-0.9828325	-1.2240354	-1.4478025	1.7578948	1.3658512	1.0789428	1.3872073	1.464313	-0.38222304	-1.4295086	-1.1918696	1.89608	2.5417445	1.5821452	-0.1850272	PGSC0003DMT400056699
CUST_35704_PI426222305	-1.6829282	0.3752357	0.2724794	-0.18990166	-0.38140774	-1.0097008	-0.94966173	-0.957757	-0.009767294	3.6721973	4.749329	4.276282	0.44155788	1.0458286	0.12207651	-1.1615072	PGSC0003DMT400046891
CUST_22992_PI426222305	0.042343933	0.014229298	0.24279039	-0.10142914	0.17826605	-0.7454481	-0.82208586	-0.0387578	0.14335632	-0.30993095	-0.2834328	-0.13449907	1.7769465	1.7115839	0.9093988	0.76461107	PGSC0003DMT400021009
CUST_32044_PI426222305	0.050819714	0.8917286	0.9335149	0.39054585	-0.49835515	-2.0077176	-0.7414932	-0.3402419	-1.3521202	1.2066714	0.16702175	0.25527048	-1.3890104	-0.10205066	-0.5199225	-0.80210286	PGSC0003DMT400013260
CUST_2058_PI426222305	-0.8027013	0.5790817	0.60891485	0.68453056	-1.9184344	-1.1931741	0.22326636	-0.25742197	-1.0807137	0.70935756	0.5507476	0.23984368	-0.98006153	2.0932763	-0.45283043	-1.6276855	PGSC0003DMT400072547
CUST_31893_PI426222305	-3.7180595	0.23457892	-0.579405	-0.8364113	-2.1678782	-2.7483518	-2.4771924	-2.1285367	-2.2850657	3.0291767	2.9556599	2.8555	0.77982235	1.1093929	1.0727208	1.6647893	PGSC0003DMT400015899
(+)E1A_r60_a97	1.6290032	-2.7343118	-2.618549	-2.96719	0.25948906	0.73062706	-0.38865328	-0.09803724	-0.5535021	-0.08976778	0.39663187	-0.26230177	1.5112848	2.754751	0.4802487	2.4879854
CUST_49542_PI426222305	-0.1859773	-0.4641285	-0.16355245	-0.7487788	0.6394937	1.4505811	1.218076	0.80422616	0.8652084	0.005407969	0.48041043	-0.4240686	0.77915967	1.687706	-0.30022871	-0.207318	PGSC0003DMT400089246
CUST_21394_PI426222305	-1.341355	0.90935117	0.9443264	0.8934577	-2.0311372	-2.0269322	-1.715642	-1.8769531	-1.0008793	1.5015785	0.88051224	0.91113645	0.65971494	0	-0.9204819	-0.69290924	PGSC0003DMT400070133
CUST_37370_PI426222305	-2.0478878	-0.17639177	-0.059764385	-0.50282115	-0.13873863	0.0825479	0.39347172	1.0275857	0.4746089	0.12904708	-0.18106318	-0.44315514	0.9673369	1.6313759	1.0632828	-1.250089	PGSC0003DMT400029567
CUST_29029_PI426222305	-1.1655442	-1.0748701	-0.19162655	0.21994273	-0.29116392	-0.9504099	-0.60844564	-0.8846798	-0.9997003	0.74474096	-0.1636815	0.6099779	2.513305	2.220279	2.7389581	1.5040965	PGSC0003DMT400030529
CUST_8823_PI426222305	-1.3485918	1.022519	1.081861	0.69837016	-1.9003787	-1.8957903	-1.5823703	-1.7485499	-2.4006717	0.92038506	1.0140468	0.68987006	-0.52337956	3.1528416	-1.3245015	-1.161353	PGSC0003DMT400092991
CUST_24943_PI426222305	2.7935982	0.6411055	0.8410223	0.5424762	-1.0831361	-0.9248996	-0.6873131	-0.5600743	-0.4301114	-0.033488434	-0.340439	-0.15819947	0.09608984	-0.49125504	0.27357364	0.23067935	PGSC0003DMT400006168
CUST_51797_PI426222305	-0.07521025	0.17180507	-0.22522736	0.15636604	1.023695	1.0505652	0.6474571	0.79968786	1.5407028	-0.11834971	-0.3145021	-0.269626	-0.7084303	0.5477092	-0.9096863	-1.872077	PGSC0003DMT400034291
CUST_33914_PI426222305	-1.9261607	0.257895	0.33096823	-0.09891558	0.3397181	0.10621071	0.91943836	-0.03262496	0.33280277	0.71503097	0.21340227	-0.10986233	-1.1667359	1.9225311	-1.9078629	-1.7940646	PGSC0003DMT400012559
CUST_45487_PI426222305	-1.9787039	-0.34935078	-0.41539207	0.03970607	-1.3331683	-1.3110497	-1.2823327	-1.2400589	-1.615546	2.6426427	2.584357	2.6330516	2.8578544	1.7448947	3.2297642	3.1153114	PGSC0003DMT400037994
CUST_13898_PI426222305	0.56181175	-2.1461997	-1.4606439	-1.5549145	2.925056	3.013794	2.9824295	2.988792	2.754362	-1.9264879	-1.115714	-1.6483995	0.4046185	1.3224795	0.13677287	-0.6637561	PGSC0003DMT400093332
CUST_29863_PI426222305	-0.4728856	0.44213104	0.4864545	0.09825388	-0.22235847	-0.34926367	0.7540326	-0.4615023	-0.5863385	0.31624427	0.7014807	0.08573961	-0.21289325	1.2424521	-0.24136996	-1.7690492	PGSC0003DMT400091134
CUST_35091_PI426222305	-0.23278141	0.56765634	0.6263016	0.24959405	-2.3726962	-0.7048938	-0.91370773	-0.2574954	-1.3676643	0.4670237	0.94732857	0.23689778	-0.13840532	0.015077829	-1.4951787	-1.6186829	PGSC0003DMT400091736
CUST_18928_PI426222305	-0.31664038	-1.2120312	-0.9232246	0.20423841	-1.279166	-1.5021002	-0.24952173	-0.8055401	-0.4833665	0.19879007	-0.18840647	0.3182168	0.5421486	0.29151797	0.75429416	0.7489912	PGSC0003DMT400052622
CUST_11367_PI426222305	-0.47763935	-0.8028941	-0.43879017	-0.12349621	-0.4142413	-0.13769054	0.11488104	-0.27651644	-0.5521054	1.2048558	0.857965	1.1120235	2.509554	2.3804023	2.049208	2.421907	PGSC0003DMT400010654
CUST_9268_PI426222305	0.29701757	-0.33124623	-0.17819166	-0.3683524	-0.5012593	-0.65205526	-0.5126233	-0.83928156	-0.29635286	0.41244078	0.00530831	0.1176788	0.961226	0.8997457	0.39598966	0.98436433	PGSC0003DMT400006560
CUST_43516_PI426222305	0.23905928	-0.18051799	0.45337978	-0.34013113	0.54681516	0.09720111	-0.51439	0.06284046	0.380121	-0.28133774	0.3015418	-0.069643974	-0.40239	-0.3030851	-1.7436302	0.33278617	PGSC0003DMT400065386
CUST_22495_PI426222305	-0.13135314	1.8592354	3.0394135	2.7401822	3.149712	2.920841	1.6536791	2.4956	0.89156604	-2.239689	-2.1524162	-2.1977203	-4.925624	-4.2692857	-5.2015724	-5.544849	PGSC0003DMT400039496
CUST_16625_PI426222305	0.2995552	-0.7151075	0.30818883	0.053107023	0.13323832	0.011306286	-0.29991913	0.02224493	-0.09869623	-0.015877167	-0.6586578	-0.40322518	0.041944265	0.14535403	0.5398326	-0.02509586	PGSC0003DMT400069209
CUST_52622_PI426222305	-1.2902417	0.3284963	0.39468303	0.011971951	0.4839077	-0.2628827	0.25599456	0.09367275	0.050505638	0.22726409	0.5074539	-8.26E-04	-0.6641438	2.0502152	-1.2431805	-1.5899202	PGSC0003DMT400093728
CUST_40635_PI426222305	-0.09846091	0.507505	-0.08849057	0.020242611	-1.2363987	-1.0115135	-0.84163594	-1.0789373	-0.9745052	0.49192357	-0.023203293	0.67075944	0.19121432	0.41104674	-1.0835783	0.1079816	PGSC0003DMT400056433
CUST_7431_PI426222305	0.16531308	0.016928038	0.23298772	-0.111645065	-0.35581493	-0.047048092	-0.40139198	-0.12402058	-0.6914191	0.13244407	0.24795501	0.12056986	0.09059429	-1.2110665	0.4566295	0.7128461	PGSC0003DMT400025529
CUST_37045_PI426222305	1.2537749	0.73215395	1.0719086	1.0137199	-0.30347204	-0.28911614	-0.77091146	-0.12454605	0.042288065	-0.19696467	-0.46620727	-0.15187335	-0.46389604	-0.26338398	-0.5600047	0.1383261	PGSC0003DMT400022199
CUST_26592_PI426222305	-0.12064099	-0.9453755	-0.27526546	-0.22909825	-0.8148048	-0.5112543	-0.5695784	-0.40703344	-0.68952036	1.3762169	0.9828777	0.914277	1.6582224	-0.25058126	2.0149193	2.4587176	PGSC0003DMT400000820
CUST_49127_PI426222305	1.302815	-1.1013914	-0.55625695	-0.56654054	-2.7315445	-0.97501206	-1.869662	-0.15326405	1.050278	1.0058063	0.344532	-0.14455557	1.3930533	-0.05381	3.8040707	2.126295	PGSC0003DMT400043509
CUST_11978_PI426222305	0.13827579	-1.0234286	-0.96113425	-0.12469387	-1.5067554	-1.5790148	-0.6044054	-1.8086009	-0.51329947	1.529563	2.3351166	2.3717022	0.7268119	3.24812	-1.4457505	-0.13573043	PGSC0003DMT400005956
CUST_35671_PI426222305	-1.3726081	0.93911725	1.0184814	0.62194604	-1.3280644	-1.0790255	-1.7023168	-1.8909235	-1.8179679	0.83612794	0.93046206	0.6115689	0.12810612	0	-1.432344	-1.2638556	PGSC0003DMT400043593
CUST_5183_PI426222305	0.7073819	0.49179807	0.3093171	1.1481677	-0.90166783	-1.1712439	-0.6030693	-0.84511757	-0.9128566	0.45785013	-0.18916035	-0.29108158	0.8835616	-0.22901988	-2.6443393	-0.118037224	PGSC0003DMT400003909
CUST_42989_PI426222305	-1.5436884	-1.5182539	-1.8074144	-1.9727287	0.42188525	0.37650323	0.12968802	-0.17253041	-0.29957533	1.4669657	1.6670942	1.5860411	1.663873	2.490325	0.862128	-1.0464627	PGSC0003DMT400019550
CUST_52639_PI426222305	0.6803622	-0.45620728	-0.64398783	-0.62998503	0.6178856	1.2290611	1.542934	1.507216	1.0846996	-0.69247323	-1.0475589	-0.67063475	1.3155975	0.6564913	-1.2281358	0.41828045	PGSC0003DMT400034409
CUST_7155_PI426222305	0.14013791	-1.0640925	-0.97191787	-1.7948309	3.103821	2.9325812	2.9737852	2.8976634	2.7295625	-1.1796135	-1.1650501	-1.8030123	1.4685192	2.0218954	1.7237976	-0.29073706	PGSC0003DMT400086377
CUST_38767_PI426222305	0.30158105	0.282032	0.3383077	0.47975478	-0.37534142	-0.47287846	-0.57785606	-0.8131876	-0.9495163	-0.41572604	-0.10855484	-0.13146877	0.40525913	0.7540605	1.149318	0.42556763	PGSC0003DMT400015265
CUST_7514_PI426222305	-1.8017453	-1.7517705	0.09006325	-0.9388528	-1.1902604	-1.4565101	-2.8270788	-1.7282887	-2.610044	0.5711052	0.6964469	0.7175291	1.5817761	0.899724	1.5266137	1.5781535	PGSC0003DMT400025739
CUST_38508_PI426222305	-2.037049	1.1804658	1.6138514	-0.16287708	-0.2958989	-0.8695617	-0.65069795	-1.1484566	-0.9317064	0.11597379	0.6984417	-0.25280285	1.9645342	2.1265311	2.5545952	-1.0495929	PGSC0003DMT400065492
CUST_48108_PI426222305	0.15403731	-0.71529275	-0.28098235	-0.45865425	0.62436986	0.7658937	0.9478862	0.73035336	1.4489117	-0.11741575	-1.297347	-0.5704546	0.22899199	-0.5348377	1.800941	-0.1617411	PGSC0003DMT400065558
CUST_37445_PI426222305	0.45205578	0.4373943	-0.11222633	0.58434504	-0.67393494	0.25357628	0.7099805	0.40262747	-0.01258707	-0.93221873	-0.5165636	-0.5569717	-0.7456069	0.5062964	-2.108109	-1.030938	PGSC0003DMT400078986
ETG09_205211	-1.1344585	1.2114147	1.2687197	0.88070565	-1.7301226	-1.7261374	-1.4355371	-1.6031375	-2.2287939	1.1959311	1.2649173	0.9438413	-0.34508872	0.3027637	-1.1453598	-0.95667267
CUST_3377_PI426222305	-1.6208478	-0.24966319	-0.05151065	-0.46113253	0.53850794	0.28848433	0.8686049	1.6769197	0.499727	-0.26319155	-0.25258255	-0.5759783	0.92443776	1.5365375	0.4219873	-1.6271766	PGSC0003DMT400090334
CUST_34212_PI426222305	-1.0536647	0.09708468	0.17665894	0.25711808	-0.32898283	-0.34483457	-0.5224304	0.5383501	-0.3458712	0.08561754	0.091014385	-0.06671461	0.07274175	0.034769297	-0.43632364	-1.5924553	PGSC0003DMT400041146
CUST_51405_PI426222305	-0.29534516	-0.4038345	-0.27815995	-0.47980896	-0.36881447	0.13414669	0	0.66137743	-0.5294938	1.0496144	0.88514376	0.9498499	1.1198349	-0.22533655	1.8514826	1.4196521	PGSC0003DMT400080547
CUST_33987_PI426222305	-1.39112	0.66430694	0.7424903	0.3416915	-0.42945457	-1.4699688	-0.75485635	-1.1781309	-0.9453144	0.5569825	0.65798634	0.34141922	-0.5720105	0.070026636	-1.7378368	-1.5628238	PGSC0003DMT400088255
CUST_15131_PI426222305	-0.11294937	0.35160795	0.50086784	0.115802765	-0.036743402	-0.186934	0.29645777	-0.8803277	-0.82710195	0.40142044	0.33224407	0.2937913	0.24613166	0.8823184	-1.5407381	0.17826097	PGSC0003DMT400056944
CUST_51870_PI426222305	-2.2338014	0.011182149	0.24926917	-0.33102322	0.39375186	-0.010710001	0.10703802	-0.011368752	0.35238576	0.14283149	-0.012786071	-0.3293446	-1.2683058	0.97522867	-1.824374	-1.5216902	PGSC0003DMT400006266
CUST_949_PI426222305	0.33580956	0.5324752	-0.9157233	0.60468626	-2.8280454	-3.962127	-3.6491065	-3.258196	-3.2756443	0.95595485	0.609454	0.9612902	-1.18067	-1.1810808	0.013017178	1.0686275	PGSC0003DMT400003650
CUST_11550_PI426222305	-0.7421835	0.052114327	0.13752127	-0.27337012	0.66123176	0.27716446	0.16377783	0.3460033	0.41962433	-0.056559723	0.047911327	-0.26863703	-0.074926615	0.4519993	-1.9964256	-2.0938528	PGSC0003DMT400096928
CUST_16381_PI426222305	-1.8090442	0.1444486	0.33739123	-0.39132246	-0.47138834	-1.0788429	-1.1781135	-0.324749	-0.22214508	-0.1991636	-0.09823322	-0.25568452	1.0863483	1.2061446	0.55064726	0.43722406	PGSC0003DMT400016249
CUST_7332_PI426222305	-2.0868304	-0.36537647	-0.11306572	0.15582578	0.83836293	0.4637184	0.6399307	0.6724951	0.94620085	-0.474504	-0.363228	-0.65943956	0.41827083	1.0253408	0.40851974	-2.0527797	PGSC0003DMT400010781
CUST_46504_PI426222305	-3.9162197	1.4850054	1.2381506	0.990633	-0.89473534	-0.59815574	-0.73109174	-0.898082	-1.0931304	1.3824104	1.7273461	1.2573112	0.122097254	-0.5543113	-0.6801343	-2.1378593	PGSC0003DMT400041305
CUST_25809_PI426222305	-1.0655769	1.1971397	1.2934871	1.015333	-1.8503382	-0.94806385	-0.6322546	-1.6275592	-2.1023097	1.087705	1.1950918	1.0725927	-0.44055605	0.20101142	-1.2272847	-0.82147425	PGSC0003DMT400051880
CUST_20719_PI426222305	-1.9050902	-0.18243122	-0.10294851	0.16486819	-0.020313501	-0.022572517	0.37107587	-1.371455	-0.102211	0.101867355	-0.17923896	-0.17415111	1.1914175	0.94743216	0.46927285	-1.510222	PGSC0003DMT400012012
CUST_7974_PI426222305	0.9501207	-0.44388285	-0.42300153	-0.41189823	-1.0092909	-0.77977824	-0.7507584	-0.5661824	-1.1384919	0.21692538	0.60790896	0.45222545	1.440418	0.5578513	0.3745365	1.7636003	PGSC0003DMT400053512
CUST_35005_PI426222305	-2.0053325	0.025809446	0.59640867	0.13941796	0.37038445	-0.19702625	-0.51028085	-1.4200234	-0.40975618	-0.03987964	-0.09588448	-0.3797008	-0.5931357	1.3069012	-0.007988811	-1.1998485	PGSC0003DMT400005525
CUST_4141_PI426222305	-1.7687815	0.7936756	0.72445804	0.42122746	-0.71863365	-0.25335264	0.6960714	-1.818897	-0.3688569	0.76110584	0.8059276	0.34821686	-0.9858892	-0.34449363	-1.7764268	-1.5912724	PGSC0003DMT400087921
CUST_9749_PI426222305	1.6710886	-0.16030566	-0.09298547	-0.49584165	1.7357559	2.5577018	1.4037786	1.3533182	2.5040228	-0.21839459	-0.1649205	-0.48129973	-1.8098304	-0.7998972	-1.1726108	-2.0528452	PGSC0003DMT400056051
CUST_438_PI426222305	-0.30640236	0.62959117	0.48592487	0.09996589	-0.3154664	-0.3946767	-1.1237249	-0.4504876	-0.13589525	0.45532498	0.1938742	0.08735418	-0.03572035	-0.075642824	0.6880181	-0.53832006	PGSC0003DMT400024179
CUST_18298_PI426222305	-1.53065	-0.37591252	-0.8425291	-0.94063693	-0.8479204	-0.6443169	-0.90652347	-0.6947923	-0.591537	0.781312	1.0672373	0.64754534	1.7205961	2.023103	1.067575	0.4496522	PGSC0003DMT400054989
CUST_2657_PI426222305	1.3506845	-0.48433027	-0.5639153	-0.25883588	-0.7036612	-0.808429	-1.0509646	-0.5625198	-1.1682565	0.5400848	0.58781046	0.7148904	1.4367931	0.098430395	0.34660292	1.9260788	PGSC0003DMT400048352
CUST_35770_PI426222305	-1.7015344	0.34179655	0.232879	0.80333996	-0.84192705	-0.6321759	-0.88354826	-1.368917	-2.9474359	1.1736084	1.3013798	1.210481	-0.5790262	0.46102834	-1.0224183	-1.8110318	PGSC0003DMT400047085
CUST_37541_PI426222305	0.5360207	-2.6300962	-2.9986322	-3.241574	1.5731208	0	0.5130937	0.3194301	1.5096457	-1.0412964	-1.5279881	-1.4391079	3.7673414	2.995202	2.1657195	1.2091359	PGSC0003DMT400040683
CUST_430_PI426222305	-0.71723366	0.23588578	-0.04527712	-0.0783062	0.39573336	0.96814513	0.76720643	0.43334866	0.5489514	0.551325	0.11010599	0.2542669	-1.0691061	0.37142682	-0.33203244	-1.0298287	PGSC0003DMT400024212
CUST_8407_PI426222305	-0.9609764	0.385399	-0.04988146	-0.18789816	-1.1048875	-1.142632	-1.3858671	-1.0010376	-0.689384	0.3018562	-0.04135211	0.012272676	0.7012453	0.4325974	1.2369239	0.408264	PGSC0003DMT400075342
CUST_29891_PI426222305	-1.4373518	0.5458174	0.61282176	0.40149894	-0.77467966	-1.24125	0.020886421	-0.73274684	-1.1467822	0.43745708	0.59656364	0.33705473	0.6311809	0.3387767	0.16617727	-1.2293221	PGSC0003DMT400087759
CUST_13873_PI426222305	-0.9002473	1.0064692	1.0742193	0.6710598	-2.06513	-2.0128372	-1.7203174	-1.8633308	-2.5311203	0.91189194	1.0133615	0.69523317	-0.64595914	0	-1.4486101	-1.2518462	PGSC0003DMT400094796
CUST_40291_PI426222305	-1.6879781	0.9887174	0.8217869	0.42909637	-0.19480443	-0.41161728	-0.23092532	-1.557786	-0.41978216	0.6447528	0.80810565	0.91149217	0.6012156	-0.2500124	-1.1941137	-1.5029801	PGSC0003DMT400087958
CUST_39187_PI426222305	0.75444764	-0.20267487	-1.9474825	0.18023078	3.3160496	3.0769367	2.996647	3.0790539	3.0352912	-2.855756	-2.337659	-3.0933902	0.41499496	0.967757	-0.3461001	-0.44839206	PGSC0003DMT400085542
CUST_27692_PI426222305	0.6525623	-0.47323737	-0.67226857	-0.57360315	1.6370649	1.8617344	2.4027004	2.1964436	1.8809576	-1.0821991	-0.95039195	-1.1277242	-0.11381698	0.65533566	-0.2888894	0.18544452	PGSC0003DMT400088428
CUST_6474_PI426222305	-0.5221658	0.7342698	0.78721046	0.39826503	-1.2312531	-0.88011074	-0.7321198	-2.0028973	-1.1677604	0.62853223	1.008718	0.42623138	-0.9181318	0.17901611	-1.7262585	-1.2366939	PGSC0003DMT400014425
CUST_45224_PI426222305	-0.5669777	5.640016	5.0775304	5.3666015	7.631494	7.328855	7.8335342	7.847779	6.7747602	-1.7811633	-1.7036847	-2.5647058	-6.075827	-5.4747076	-6.580437	-6.9991074	PGSC0003DMT400010886
CUST_44_PI426222305	-0.32437968	-0.88649756	-0.71544576	-0.63912845	0.24422193	0.5321431	0.40802622	0.21952748	0.18079758	-0.33827075	-0.6439648	-0.9130552	2.5165794	3.1395319	1.2004623	0.45556125	PGSC0003DMT400046120
CUST_9089_PI426222305	-0.6982984	0.391639	0.45543948	0.31777468	-2.1405022	-2.4198	-1.4874616	-2.7753868	-2.138325	0.54167455	0.5230062	0.713026	-1.7462451	0.053434372	-1.8618453	-0.59304863	PGSC0003DMT400093807
CUST_48800_PI426222305	-0.69159526	-1.6820487	-1.8063016	-2.151621	0.49826598	-0.2482531	-0.010486364	-0.8241432	-0.37663507	3.6037	4.0118194	3.6051643	2.934573	3.01773	2.372192	3.4880455	PGSC0003DMT400002959
CUST_15989_PI426222305	-1.8781123	-0.11809429	-0.24412489	-0.7003991	1.6331809	0.15099692	1.9985089	-0.2893858	0.8121178	0.1619064	0.26329374	0.2522939	1.1868925	2.9796307	0.7582786	-1.6286923	PGSC0003DMT400096225
CUST_23254_PI426222305	0.990699	0.13376538	0.087809086	-0.040573914	-0.6462512	-0.46705532	-0.5554342	-0.5546589	-0.44528627	-0.067613445	-0.6630247	-0.049099445	0.69800043	0.76609015	0.57402587	0.86378497	PGSC0003DMT400073774
CUST_13518_PI426222305	1.4911569	2.3491354	0.50701076	-0.42899927	1.2649298	0.20198393	0.91751766	-0.42730784	-0.30548835	-1.3729309	-1.6205782	-1.7966915	0.11601019	-0.90917253	0.068543434	2.2629392	PGSC0003DMT400017390
CUST_40058_PI426222305	-3.196825	-0.27765226	-0.19793256	-0.43001303	-1.2949717	-2.5761497	-2.1151285	-2.8439274	-2.0576854	3.034111	2.9786665	2.8815594	4.2717	3.873548	3.5868418	2.9253223	PGSC0003DMT400015232
CUST_37834_PI426222305	-2.0997183	-0.523073	-0.5906065	-1.2367951	0.6635132	0.789423	1.2218084	0.12416792	0.3009534	-0.09620317	0.24200487	-0.3164393	3.8212848	3.949477	2.6007898	-0.34287024	PGSC0003DMT400074625
CUST_5627_PI426222305	-1.6018466	1.0476857	0.601682	0.20318682	-1.0489748	-2.25547	-2.179904	-1.2113781	-2.0871482	0.41180196	0.72912866	0.23768075	2.8249714	0.73548007	1.2991962	0.02229754	PGSC0003DMT400006947
CUST_25534_PI426222305	0.15059106	0.014645736	-0.423985	-0.38888755	-0.34457636	-0.20977879	-0.71949863	-0.6503806	-0.5577526	0.27200714	0.093736805	0.14217679	0.75660515	1.0558469	0.3097856	0.38196135	PGSC0003DMT400037342
CUST_4579_PI426222305	-1.8953285	0.7333538	0.6229701	0.22461732	-0.3330245	-1.3160417	0.7704952	-1.5279558	-1.2248814	0.4661244	0.5829466	0.5336704	-0.6742985	1.1267183	-1.0824707	-1.1493508	PGSC0003DMT400007776
CUST_35971_PI426222305	-1.1563452	0.28203574	0.8021958	1.2404124	-1.8619735	-1.3679078	-1.9584217	-1.0833938	-2.5167468	0.86182076	1.1259412	1.0536511	-1.234148	-2.5365043	-1.2247086	0.3041502	PGSC0003DMT400042791
CUST_17821_PI426222305	-0.4004515	0.36074495	0.62662333	0.24470504	-1.4213066	-1.8337464	-1.9637275	-2.1906903	-1.5663543	1.1781535	0.90081453	0.81384677	-0.6064851	-0.5331876	-1.083097	0.006833395	PGSC0003DMT400080065
CUST_28230_PI426222305	-0.532711	0.12193712	-0.030097326	-0.5541404	-2.0735497	-1.0831571	-0.9204974	-1.1545	-1.6588478	0.49424425	0.30315843	0.24913533	0.36125183	0.21846414	-0.032387972	0.5573683	PGSC0003DMT400044190
CUST_10956_PI426222305	-1.8169333	0.622211	0.69941664	0.29462513	-0.3127098	-1.4103787	-1.3806059	-0.70734096	-0.25072813	0.54506713	0.6627676	0.32798067	-0.997329	0.32000136	-1.3525894	-1.5937171	PGSC0003DMT400088588
CUST_34151_PI426222305	1.8349291	1.716554	0.19536369	0.12296692	1.2073708	2.7563524	4.2443914	3.0017924	2.7716217	-3.3779666	-2.7562447	-2.9059126	-4.8375053	-4.00578	-5.377348	-5.4324965	PGSC0003DMT400019739
CUST_25710_PI426222305	-2.058489	-0.19900592	-0.2975782	-0.7056615	-1.9020884	-2.686189	-2.115401	-3.0622563	-3.7348766	3.709994	3.6172788	2.6881492	4.165	4.7637177	3.5306883	4.3371143	PGSC0003DMT400029320
CUST_36786_PI426222305	-1.2889034	1.1481733	1.3430876	0.88648796	-1.855715	-1.8032475	-0.69961905	-1.6356821	-2.1102605	1.1370058	1.1902934	0.8557003	-0.4649272	0.25605106	-0.7821369	-1.0571798	PGSC0003DMT400004158
CUST_13070_PI426222305	1.0697707	1.9255304	2.2504628	1.6320491	0.53399825	0.21924019	0.65712214	0.9548671	-0.24594378	-1.6980171	-1.4358559	-1.7486173	-3.2970052	-2.367412	-3.5262697	-3.8877637	PGSC0003DMT400051470
CUST_26093_PI426222305	0.20782001	-0.2949051	0.14424904	-0.52280277	1.195473	0.90279603	0.8962438	0.427994	0.6032443	0.27054128	-0.26702204	-0.45236707	1.1634111	1.4351813	0.53421736	-1.0474328	PGSC0003DMT400041673
CUST_19963_PI426222305	0.3238027	-0.16245992	-0.7734274	-0.68712926	-0.5663731	0.24126649	0.064082146	0.46585774	0.46695685	-0.44789562	-1.250537	-0.7318208	0.25673723	0.97884417	0.77576065	0.014765819	PGSC0003DMT400049434
ERCC-00160_243	-1.7483606	0.63355654	0.6551239	0.2612532	-1.804215	-1.9972744	-0.87901616	-2.1961563	-2.2188473	0.57689077	0.6491373	0.3171487	-0.7855544	0.7676102	-1.4726255	-1.5249858
CUST_342_PI426222305	-1.8370314	0.574413	0.7980631	0.2626071	-0.98862505	-1.0126626	-0.60363483	-0.67072296	-1.4157453	0.5252773	0.6390834	0.28615728	-1.004051	0.77264833	-1.8560603	-1.5854949	PGSC0003DMT400092171
CUST_34262_PI426222305	1.1603369	0.18723266	-1.1760174	1.1650238	0.013692856	-1.2996511	-1.013982	-1.1437297	-0.79549074	-0.69347316	-1.3788247	-0.24010627	0.71888256	1.4648483	0.62978244	0.34265742	PGSC0003DMT400044879
CUST_47293_PI426222305	0.0114309	-0.24127372	-0.35501146	-0.40432277	0.86400366	0.9987159	0.07380104	0.45813227	0.96702147	-0.02292808	0.049074966	-0.19509523	0.32650375	1.357054	0.2164352	-0.49142218	PGSC0003DMT400074035
CUST_21565_PI426222305	-1.6597705	0.9058809	0.8150964	0.4547685	-1.2099729	-0.5505841	0.1761787	-1.3201253	-0.086761	1.1390108	0.99666375	0.41657066	-0.82969546	-0.20389104	-1.2299995	-1.4589891	PGSC0003DMT400023974
CUST_197_PI426222305	-0.035138767	0.13647842	-0.060123283	-0.49134716	1.2813497	0.6822803	0.4818921	0.054132223	0.5666199	-0.21026134	-0.060101032	-0.18932962	0.16286445	-0.09078097	-2.5213282	-0.64506817	PGSC0003DMT400088159
CUST_30960_PI426222305	-1.7669181	0.94569224	0.71653575	0.30301	-2.3086472	-2.376615	-2.0239098	-2.2342026	-2.827168	0.56562203	0.64413947	0.3110377	0.82553315	-0.3502469	-0.42490864	-0.093335785	PGSC0003DMT400040231
CUST_39262_PI426222305	0.4896156	-0.08407513	0.5021818	0.26845503	0.6865492	0.47845173	0.68120766	0.76297045	0.742218	-1.9959477	-1.9718891	-1.6341714	-2.994974	-1.3969278	-2.5723274	-3.3005226	PGSC0003DMT400012777
CUST_17907_PI426222305	2.0755875	0.50275683	-0.38622943	-0.079143286	-0.13062882	0.3722887	-0.026787996	1.0154994	0.23069882	-0.1784478	0.22238882	0.06809338	-1.5171139	-1.6984434	-0.9289844	-0.703855	PGSC0003DMT400032386
CUST_52106_PI426222305	-4.830863	-0.5672528	-0.6707328	0.18925698	-4.383808	-4.025094	-2.3976336	-3.0582647	-4.206557	3.594451	3.575803	3.3028262	3.4030418	2.0852962	2.2386198	3.8194265	PGSC0003DMT400039131
CUST_8440_PI426222305	-4.121209	-1.7699499	-1.8055578	-0.6900265	-0.30564976	-0.1466577	0.18232465	-0.054022074	-1.5754461	1.0502585	1.3716698	1.2642678	1.1033185	-0.1883111	2.5617476	1.809823	PGSC0003DMT400058363
CUST_664_PI426222305	0.36084127	-0.20787811	-0.2834859	-0.699945	0.8394728	0.08206701	0.489614	0.15217972	0.19867826	-0.31858316	-0.049842358	-0.40126738	0.5392461	2.1314752	0.47868848	-0.41388115	PGSC0003DMT400094020
CUST_31229_PI426222305	-0.7519593	0.002704779	-0.057626564	-0.5758217	-2.7599466	-2.919531	-3.0601768	-1.3564193	-1.8030522	1.5998172	0.2967817	1.0941194	2.174656	0.58479905	-0.06416798	1.6373154	PGSC0003DMT400063927
CUST_4779_PI426222305	-1.2004757	1.2719346	1.262201	0.86817485	-1.0239043	-1.7658603	-0.7237911	-1.6020863	-1.6381831	1.124854	1.2204317	0.88981074	-0.33745193	1.0758102	-1.173384	-1.0014921	PGSC0003DMT400088698
CUST_36340_PI426222305	1.0144359	-0.59783125	-0.124120556	0.16805665	0.43946457	0.8113451	1.4605565	0.9981637	0.7792721	-0.7355952	-0.5804105	-0.5071597	-0.6771829	-1.9036477	0.5304868	-0.23695771	PGSC0003DMT400079910
CUST_49209_PI426222305	-0.45115542	0.55306107	0.9273868	1.3486217	-0.12537694	-0.26799655	-0.30969238	-0.61253667	-0.078881025	0.80272985	1.1084073	1.0088532	-2.3933687	-1.8854852	-2.2602193	-0.1776998	PGSC0003DMT400080845
CUST_21087_PI426222305	2.1594582	-2.8254042	-2.8408625	-3.2314274	1.291302	1.1297362	0.8950145	0.8537843	1.1054614	-1.9535738	-2.5461767	-2.440193	0.45771885	0.71671486	0.05271721	0.077927195	PGSC0003DMT400020359
CUST_19161_PI426222305	0.5570145	-3.155902	-3.0537052	-3.593394	0.2883215	0.18193841	0.65517306	-0.15502977	0.8447192	-3.3078759	-3.229357	-3.5680974	1.849644	2.0368152	1.2498174	1.2651404	PGSC0003DMT400072885
CUST_9596_PI426222305	-1.9191145	-0.22340052	-0.14725979	-0.77392954	-3.070853	-1.9088483	-2.1341207	-1.0090909	-2.9078557	2.413952	2.3992224	2.3939009	1.2893682	2.5465612	0.75544906	0.4428135	PGSC0003DMT400006530
CUST_45534_PI426222305	-2.2169774	0.24740236	-0.26500574	-0.28187943	-0.6321256	-0.32665825	0.4619391	0.21091032	0.6529107	-0.14888875	0.64328355	-0.57889813	1.0579598	1.7725935	2.3166833	1.505267	PGSC0003DMT400079701
CUST_38912_PI426222305	-0.5591011	0.10108439	0.7442417	0.9367054	-0.9084513	-1.7291498	-0.9311404	-1.5305228	-0.19859123	1.5791436	0.6361413	0.2821447	0.15928721	0.7598965	0.002267838	0.3692387	PGSC0003DMT400037805
CUST_3985_PI426222305	-0.74420553	-0.14425142	-0.0546453	-0.3647214	1.7870853	1.5401318	1.5301719	1.2676806	1.346451	-0.27879134	-0.16951124	-0.49243316	0.28444004	2.142243	-0.21008933	-1.2886571	PGSC0003DMT400022330
CUST_15646_PI426222305	-1.7259221	0.6013405	0.5964894	0.21730153	-0.26864004	-1.3681369	0.33281875	-1.1967785	-0.05555916	0.46786752	0.571438	0.2531236	-0.96811914	0.22317505	-1.7392969	-1.6466783	PGSC0003DMT400090342
CUST_17966_PI426222305	-0.011874517	-0.91480094	-1.628363	-1.4651245	-1.2018323	-0.8135004	0.08269262	0.01724863	-0.70059776	0.08016586	0.42458758	0.31937233	1.636807	0.38731146	0.8218279	1.4244722	PGSC0003DMT400018285
CUST_24007_PI426222305	-1.7517757	-0.17324741	-0.24597621	-0.661848	-1.8695433	-2.132319	-1.5399616	-1.3612862	-3.0011582	1.8729197	0.8983565	1.2865636	1.8635857	-0.83226275	0.47014642	2.6282713	PGSC0003DMT400076500
CUST_36090_PI426222305	-0.5129635	-2.0089002	-1.8747735	-1.4535114	-0.32709646	0.97097826	0.6653547	-0.10970783	-0.11084986	-3.8132741	0.86167544	0.6265178	3.0096192	2.8427808	-0.473284	0.74821997	PGSC0003DMT400007895
CUST_42468_PI426222305	-0.9130774	-0.07988223	0.5124023	0.97854894	2.4695144	2.3844159	1.6969936	1.8802853	2.5723732	0.15989296	0.13301778	-0.5896709	0.9914454	-0.9870517	-1.2751195	-2.2622454	PGSC0003DMT400059156
CUST_28639_PI426222305	-1.7967728	0.63657284	0.63765794	0.26182842	-2.31496	-1.7561829	0.53870964	-2.1447144	-1.6560459	0.5084324	0.6125986	0.2844982	0.29434347	0.29884827	-0.8665385	-0.9261134	PGSC0003DMT400096373
CUST_36307_PI426222305	0.49990502	-0.19949777	0.10054342	0.33550748	-0.69408774	-0.7993548	-0.5510638	-0.8330095	-1.0630763	0.34516725	0.2836791	0.2103781	0.07463336	0.123907566	-0.17205906	1.0634369	PGSC0003DMT400039764
CUST_9411_PI426222305	0.8356381	0.7858045	1.1796356	0.55896753	-0.6639018	-0.87365174	-0.9422152	-2.3775032	-1.9000704	-0.08648976	0.81974596	1.4880356	-1.358087	0.3874662	-1.961781	-3.1614332	PGSC0003DMT400006792
CUST_32184_PI426222305	-0.40675274	0.45666566	0.4621283	0.09442297	-1.7680383	-1.3142521	-0.6888726	-0.41953588	-1.9426596	0.35979366	0.45366192	0.4663938	-1.095649	1.3496195	-1.0586567	-0.8294015	PGSC0003DMT400037608
CUST_26988_PI426222305	1.0233306	-0.9175267	0.14576705	-0.11019945	0.23113632	-0.004626513	0.881474	-0.22263455	-0.2427404	-0.43625054	-0.31155142	-0.84364384	0.47424722	0.544024	0.8548696	0.5754857	PGSC0003DMT400067100
CUST_174_PI426222305	1.0245084	0.58038443	-0.007997513	-0.2871407	4.43E-05	0.6591613	0.5957899	0.9963558	1.0136192	0.08957783	-1.2114936	-1.5003546	-1.2054033	-2.1535735	-0.22811675	-0.88000536	PGSC0003DMT400074727
CUST_25771_PI426222305	-0.42945084	0.46615186	0.4746863	0.10063553	-1.9254341	-1.2272196	-1.1336012	-0.30519366	-0.66359735	0.51492864	0.47545972	0.11823559	2.7486842	1.3302014	-1.1072087	-0.9741122	PGSC0003DMT400061820
CUST_45011_PI426222305	-2.379884	-0.54930663	0.6273946	-0.07775267	0.52464175	0.33328128	0.7512553	1.6163273	2.0247447	-0.57713103	1.1270773	-0.5710464	0.30305815	-0.23720074	-1.5623937	-3.400715	PGSC0003DMT400014068
CUST_4710_PI426222305	-0.35031366	-0.015391191	-0.120639324	-0.09977833	-0.08154631	-0.020282745	-0.56841516	-0.61374044	-0.5341668	0.2985444	0.36422682	0.21938848	1.3819032	2.1451943	0.68270564	-0.1060133	PGSC0003DMT400059506
CUST_30944_PI426222305	-0.5795514	0.9109433	0.9286693	0.55449325	-2.019036	-1.1456409	-1.7221408	-1.73509	-1.6969817	0.79360723	0.895603	0.56852263	-0.6317506	0	-0.8495097	-1.30289	PGSC0003DMT400040336
CUST_28492_PI426222305	-0.7549968	0.65028	1.8263181	3.4221504	-2.1705291	-1.4638598	-1.9582934	-2.1070385	-2.1637447	0.53393096	0.6952289	0.42345572	0.4058447	0.1595068	-1.6347003	-1.5615668	PGSC0003DMT400009913
CUST_22399_PI426222305	-0.44929537	0.68705416	0.5224555	0.056918938	-0.5207963	-0.49071074	0.40357566	-1.3109186	-0.70907664	0.70366365	0.39912876	0.06905969	0.2213664	0.7782409	-0.038377523	-0.14298916	PGSC0003DMT400039512
CUST_34661_PI426222305	-1.4569923	0.6958125	0.9622402	0.33877373	-1.0024962	0.0419991	-1.6494496	-2.0660524	-1.0519462	0.8065036	0.6909685	0.3490014	-0.85057306	-0.21295857	-0.9725454	-0.9895199	PGSC0003DMT400016453
CUST_18825_PI426222305	-1.3662624	1.0997494	-0.5662795	-0.77313906	-2.3169487	-0.654649	-1.061435	-1.4682143	-1.1354058	1.816274	1.5053161	1.3280436	0.37777114	0.064689875	1.4253092	0.5953505	PGSC0003DMT400068252
CUST_28968_PI426222305	0.25704408	-0.55596787	-0.7819318	-1.0317007	2.0358799	2.1257203	1.7658789	1.9271505	1.674537	-0.1790483	0.111274324	-0.6458967	0.43109083	1.0958126	0	-0.31500873	PGSC0003DMT400092323
CUST_47726_PI426222305	-1.7941971	0.6002183	0.6299882	0.25443554	-0.40924358	-1.2567511	-0.6889992	-0.1476016	-0.18070722	0.4887104	0.5881961	0.26176372	-0.9380932	-0.29698062	-0.21160531	-1.6014215	PGSC0003DMT400061341
CUST_51920_PI426222305	-0.8180694	-0.2762719	-0.029337168	0.083697714	0.29312468	0.13792372	1.0185134	0.04038453	0.9449396	-0.14224076	-0.108041205	0.103740774	0.505136	1.5099967	-1.41E-04	-0.52016425	PGSC0003DMT400039035
CUST_30894_PI426222305	-0.7948587	1.7739071	0.48835316	0.5688953	3.1693523	3.488734	5.066999	4.420886	4.3518934	0.015125513	-0.38444623	-0.48355842	-1.9359541	-1.2924526	-2.7583823	-2.596712	PGSC0003DMT400037897
CUST_22089_PI426222305	1.1589397	0.2239135	-0.046539467	0.13905637	0.16272163	0.06705594	0.48003316	0.3879521	1.4204953	-0.5201597	-0.4485302	-0.8087039	-1.7335587	1.1437131	0.8137245	-2.7893164	PGSC0003DMT400042148
CUST_51166_PI426222305	-1.6825522	-0.03627634	3.30E-04	-0.37669644	0.98500323	0.84975934	1.0049171	1.2180686	0.96196985	-0.14496963	-0.047079563	-0.37330088	-1.5070124	1.510755	0.5784657	-2.1269922	PGSC0003DMT400095543
CUST_19380_PI426222305	3.0506058	-1.166138	-0.20416562	0.49260697	1.923964	2.2541056	2.7186184	2.4778295	1.7011755	-2.1343062	-1.7391434	-2.0545285	-0.7237499	-0.7998786	0.007958889	0.13400841	PGSC0003DMT400072783
CUST_2971_PI426222305	0.008423169	1.0438701	0.889863	-0.009531975	-2.326844	-3.1330364	-0.8426869	-0.9220333	-2.9043434	-0.024583021	-0.18692128	0.14035575	-0.078513384	1.0692439	1.4434581	1.1017205	PGSC0003DMT400000381
CUST_14472_PI426222305	-1.8070364	0.5744969	0.6177414	0.23915704	-1.6301675	-2.3401375	-1.3462086	-2.1826222	-0.4233141	0.46824884	0.5645415	0.23898108	1.1671576	0.25472593	-0.9276459	-0.8227442	PGSC0003DMT400066468
CUST_30076_PI426222305	0.46955982	-1.3410279	-1.0807881	-1.5657268	2.213078	2.062777	1.953495	1.9363704	1.8892732	-1.3574696	-1.6437901	-1.3249573	1.0225453	0.98602724	0.14697504	0.0946056	PGSC0003DMT400085224
CUST_44100_PI426222305	-2.8891265	1.4219338	3.8702776	2.1963835	-0.6502423	1.1406178	0.12438297	1.2397017	-2.9036582	-0.5988042	0.41328812	0.74945927	-6.2810555	-4.877904	-6.0076857	-4.8909655	PGSC0003DMT400055138
CUST_46396_PI426222305	-0.924022	0.33849493	0.5868845	-0.32648692	-0.27381253	-0.14135337	0.2522714	0.79848456	-0.6006968	0.5683711	0.063153744	-0.32917896	1.1882304	-0.11653745	1.855062	-0.87000895	PGSC0003DMT400046320
CUST_16198_PI426222305	-0.31392494	0.39948002	0.6257138	-0.019072056	0.7216358	0.7818532	0.6872492	0.5114975	0.7475138	-0.45798254	-0.15726297	-0.47055864	-0.6520171	-2.3912778	-0.13795924	-1.4138247	PGSC0003DMT400026966
CUST_33748_PI426222305	1.2681023	0.3352469	0.38382593	0.005467415	-0.8987863	-0.58616185	1.3417914	-1.1240277	-1.5914402	0.23145215	0.6474864	0.00120306	-1.2060945	0.42135453	-1.0256529	-1.8438941	PGSC0003DMT400078807
CUST_25791_PI426222305	1.7188278	1.4901127	0.7891304	1.0811392	0.03726244	-0.081029415	0.4553151	0.28823495	0.68182325	-1.8324305	-1.5255545	-1.35123	-1.361142	0.13405871	-3.4767427	-1.5932957	PGSC0003DMT400051976
CUST_7080_PI426222305	-0.79006785	-0.14125967	-0.5826799	-0.5304977	-2.496941	-2.863155	-2.3707404	-3.2976952	-2.7537894	0.7741542	0.98103315	1.2334222	1.3110929	2.3613093	-0.05152583	1.7654195	PGSC0003DMT400045626
CUST_43586_PI426222305	1.9699718	0.52309877	1.0105952	0.45125088	-0.18161964	0.05699873	-0.15416384	-0.36941957	-0.29086924	-0.27843428	-0.40095282	-0.65654105	-0.8239188	-1.2187703	0.12984157	0.06961902	PGSC0003DMT400064705
CUST_14202_PI426222305	-2.322897	0.965611	-0.013397058	-0.39646974	3.2262077	3.4328818	3.4645224	4.73381	3.303303	-0.17083295	-0.079342686	-0.40359005	-0.29830384	1.3154373	-1.5700634	-2.255274	PGSC0003DMT400060519
CUST_41963_PI426222305	-0.6390069	0.69294673	0.75260067	0.36849323	-1.9268878	-1.754935	-1.7053025	-2.0795422	-1.8079588	0.5911986	0.68399334	0.36019263	-0.85433316	2.7670705	-1.6538756	-1.0770675	PGSC0003DMT400089513
CUST_52214_PI426222305	-1.012472	1.475	1.3709564	0.85547036	-0.7401173	-0.35413408	0.21062732	-0.382802	1.0172217	-0.48514175	0.4184669	0.5483367	0.73082113	0.39149857	1.4338508	-1.3520383	PGSC0003DMT400075154
CUST_25146_PI426222305	-1.2820883	0.23311965	0.23540623	-0.13453166	-0.29301882	-0.6227522	0.9528656	-0.796407	-0.063694	0.46544218	0.45845318	-0.14391582	0.7694416	3.1020362	-0.18887472	-1.9957277	PGSC0003DMT400095012
CUST_23907_PI426222305	-1.182072	0.63778543	0.69856596	0.332455	-2.2923079	-2.099158	-0.46897697	-2.1430323	-1.5795825	0.62192136	0.6263388	0.30453348	0.7372289	-0.25812674	-1.7118201	-0.9989626	PGSC0003DMT400032652
CUST_15119_PI426222305	1.8091265	0.10934671	0.078664936	-0.19185464	2.1938193	1.8972757	1.7956285	1.3734014	2.3291554	-0.41840902	0.21634977	-0.6227031	-0.8813336	-0.9272654	-0.12880564	-0.23691337	PGSC0003DMT400056953
CUST_2248_PI426222305	-0.78244716	0.14330132	0.29629835	-0.14789169	-0.5358918	-0.5302026	0.41392255	-1.7586217	-0.33584952	0.04249795	0.13446744	-0.14455827	-0.17495847	1.4134333	-0.6192341	0.32851395	PGSC0003DMT400072415
CUST_48544_PI426222305	1.9980456	0.06760359	0.15628433	0.7961292	0.15702653	0.004184961	0.6925721	0.028385162	-0.32084584	-1.6064068	-1.4511002	-1.1295156	-0.002236605	0.9158015	-0.4049368	0.113749824	PGSC0003DMT400043415
CUST_2553_PI426222305	-0.2051317	-0.51904154	0.08566046	0.004353682	0.7196274	0.45022488	0.3464179	0.24153852	-0.21057415	-0.46835884	-0.17837508	-0.22080374	1.5706863	1.1592693	0.7491231	0.79682034	PGSC0003DMT400027156
CUST_38557_PI426222305	-0.12257465	0.013159275	-0.26008272	-0.27405882	0.17577744	0.07291365	-0.52131796	-0.12881708	0.35212994	0.008564155	-0.105847836	-0.0153114	1.0436168	2.0689995	0.5660565	0.31237236	PGSC0003DMT400028023
CUST_3850_PI426222305	0.663516	-0.18113701	-1.0073656	0.23694348	3.5135617	3.0896819	3.0652244	3.2470052	3.172939	-0.40747318	-1.6074505	-1.3499094	0.5977509	0.8140054	-0.2707367	-1.127847	PGSC0003DMT400091602
CUST_52448_PI426222305	0.6467263	0.14567597	-0.07825216	0.80036384	0.07434368	-0.9449663	-0.86511993	-1.4979296	-0.99002075	-0.15362103	-0.79592866	-0.6681798	1.2796888	0.08457637	1.56933	2.2830184	PGSC0003DMT400041559
CUST_47594_PI426222305	-0.68816155	-1.3434361	-0.3829147	-0.45190844	0.79991055	-0.19589639	-0.5366423	-0.4574597	-1.498182	0.9561181	0.9167056	1.0080705	1.3947544	-0.13947701	2.2805073	2.9043179	PGSC0003DMT400030588
CUST_16823_PI426222305	0.6012127	-0.29042277	-0.34223524	0.2633063	1.74126	1.6200008	1.442744	1.3970978	1.5325055	-1.2339268	-1.119716	-0.9990878	-2.7072299	-0.1572218	-0.56828356	-2.231553	PGSC0003DMT400069302
CUST_44920_PI426222305	-2.7889957	-0.348801	-0.39656734	-0.82184315	-2.8718846	-3.0391045	-1.3580866	-2.6346908	-2.8388755	2.8729782	1.6055665	1.4665103	3.0784552	1.7035104	0.80973554	3.7121365	PGSC0003DMT400058631
CUST_24236_PI426222305	-1.6426787	-0.19966221	-0.12383143	-0.51587516	0.8565471	0.5966437	0.9367237	1.3794887	0.65568686	-0.20294507	-0.2076524	-0.52848035	0.95412755	2.009327	-0.47770286	-1.4629616	PGSC0003DMT400096182
CUST_10499_PI426222305	-1.007528	-0.13174097	-0.2920339	-0.59136575	0.63184094	-0.3651793	-0.2697494	-0.8633232	-0.9886801	2.6704404	2.2538574	2.834818	1.9019802	0.3151976	3.077069	0.06349683	PGSC0003DMT400031967
CUST_5428_PI426222305	0.8518383	-0.7906189	-1.0192188	0.05526622	-1.0396416	-0.37164927	0.033559322	0.43747807	-0.011869907	-0.6433247	-0.620739	-0.5190403	2.124741	1.2039201	0.6682732	2.0043738	PGSC0003DMT400003938
CUST_15183_PI426222305	-0.7015424	-0.058329105	-0.59436846	-0.47048393	-0.39299917	-0.28617477	0.25232697	-0.35666752	0.01591158	0.21602614	-0.013970534	-0.002516588	0.68858385	0.14022064	1.4305613	0.71025926	PGSC0003DMT400057203
CUST_42629_PI426222305	-1.1855549	0.33811998	0.41494417	0.31779432	-1.2608919	-1.1118155	0.2233727	0.03369999	-0.4320686	0.23673582	0.3287754	0.032303493	-0.3803568	1.0393641	-1.0932493	-1.7487253	PGSC0003DMT400090330
CUST_24163_PI426222305	-0.08703884	-0.9824069	-0.5956456	-0.3513573	-0.35869002	-1.0211294	-0.75406575	-1.137965	-0.07484293	0.4237326	-0.0321153	-0.10941442	2.3338573	2.6893432	0.6786804	1.7897305	PGSC0003DMT400017084
CUST_18142_PI426222305	-1.125523	1.25314	1.3278275	0.9329686	-1.7157843	-1.7033253	-1.382827	-1.5695279	-1.3300664	1.248891	1.2408105	0.9212777	-0.33247495	0.32327914	-1.1131773	-0.94701433	PGSC0003DMT400094738
CUST_23226_PI426222305	-0.26546893	-1.1868073	0.99617577	1.3232864	0.20983982	0.24594021	0.35234404	0.13469219	-0.49298906	0.17629147	0.047222137	0.34518752	-0.29039145	-0.14679408	-0.52589536	-0.244332	PGSC0003DMT400038981
CUST_30007_PI426222305	0.5513043	-0.87863594	-0.56345123	-0.67137474	1.6181264	1.7123625	1.6665804	1.649549	1.5022037	-0.5269374	-1.1531166	-1.0245343	0.3329327	1.123085	-0.063648224	-0.2751836	PGSC0003DMT400087969
CUST_11143_PI426222305	0.58342606	-0.33946776	0.17337616	-0.65076536	2.4481943	2.4066236	2.1756556	2.9091475	2.9480803	-0.4420092	0.23297112	-0.6671911	-0.70082355	0.95574665	-0.3506782	-2.4655628	PGSC0003DMT400078374
CUST_24564_PI426222305	0.9256169	-0.44543552	0.16061752	0.16092014	-0.095734596	-0.001134396	-0.119362354	-0.035612106	-0.17987537	-0.49182287	-0.6221927	-0.45339108	0.9536104	-0.4263518	0.5065839	0.83046436	PGSC0003DMT400054483
CUST_19396_PI426222305	-0.58245325	0.5773627	0.7992053	0.5264754	-2.127055	-2.190422	-1.2325141	-2.254752	-2.4837208	0.48002338	0.5764511	0.57302856	0.70017076	-0.3629837	-1.7952361	0.89989847	PGSC0003DMT400064605
CUST_49385_PI426222305	-0.12844968	0.30565014	0.12051336	-0.5828567	0.10831618	-0.45457053	-0.82796645	-0.55106425	-0.056158304	0.10751287	-0.012684743	-0.1678695	0.23549771	0.22960949	0.042702198	0.43643865	PGSC0003DMT400016794
CUST_36979_PI426222305	-0.11905972	0.2037441	0.06952492	-0.18864839	-0.029582024	0.070124626	-0.35881424	-0.27192926	-0.149858	0.30485645	-0.27060208	-0.22250764	1.0268035	1.2561781	0.8896854	0.70544034	PGSC0003DMT400068514
CUST_50243_PI426222305	-1.089733	0.08686336	0.17719221	0.6049425	0.7180352	1.1403291	1.9071217	1.3623133	1.681474	-0.24872208	-0.84997576	-0.6996214	-1.1269913	-1.7998431	0.41274595	-1.8887558	PGSC0003DMT400080172
CUST_1208_PI426222305	-2.1606781	0.22319587	0.30544424	0.029518763	-1.669333	-1.6237633	0.86509943	-2.1003633	-2.1893637	0.48218408	0.2172796	-0.09063053	-0.36005616	-0.31318164	1.494195	-0.99398774	PGSC0003DMT400052239
CUST_27884_PI426222305	-1.5832019	0.34736967	0.42446533	0.025800386	0.20298386	-0.59575534	0.8108039	-0.9611511	-0.04859233	0.31222567	0.3364633	0.018950462	0.09202337	0.5183431	-0.3708384	-1.2937284	PGSC0003DMT400087419
CUST_19701_PI426222305	1.3883486	1.4680818	1.6112276	1.4080387	-0.23810172	-0.21523929	-1.0184083	-0.7808137	-1.1563811	0.08778683	0.2453521	-0.04743433	-2.0071917	-1.0235758	-2.6469307	-0.18535964	PGSC0003DMT400053429
CUST_42218_PI426222305	-1.5370384	0.5485112	0.6276409	0.32070813	-0.678375	-0.9334886	0.27697802	-1.6190112	-0.1723671	0.44319597	0.54017943	0.41079712	-0.26743078	1.8403757	-0.672158	-1.4507762	PGSC0003DMT400085193
CUST_35086_PI426222305	0.5359953	0.057595093	0.78714305	0.9932146	1.466651	0.7563355	0.18073106	0.3871379	0.33843184	-0.6648986	-0.5435715	-1.3787189	-0.3279388	-1.3034743	-0.43851018	-0.5286023	PGSC0003DMT400049931
CUST_41252_PI426222305	2.1829834	-1.0389166	-0.576606	-0.67951936	0.7971678	1.3001614	1.9289458	2.1261282	1.2193868	-1.1475476	-1.139051	-1.427643	1.508337	-1.0447503	-2.09713	2.1334982	PGSC0003DMT400077165
CUST_48407_PI426222305	-0.7597615	0.6574764	0.73564833	0.33513165	-1.6804719	-1.7610033	-1.5293319	0.93801546	-2.6816447	0.55082685	0.6496434	0.3364954	-0.95941854	0.02027607	-1.5758152	-1.5661625	PGSC0003DMT400036417
CUST_35362_PI426222305	0.32272997	0.09384513	-0.081192255	-0.24484515	-1.6101449	-1.6606712	-1.7726326	-1.4701622	-1.6702135	0.35301915	0.28069314	0.3851637	0.43785262	-0.5868664	-0.42116618	0.6729753	PGSC0003DMT400017187
CUST_44658_PI426222305	-1.2571182	-0.49055433	-0.4306798	-0.36869445	0.533046	0.19028926	0.045375347	0.22862077	0.42420912	-0.597843	-0.16936319	-0.7700111	1.423074	2.01932	0.98900676	0.17929919	PGSC0003DMT400043645
CUST_49599_PI426222305	-1.7998806	-0.5235982	0.08002821	-0.83743525	1.1307359	0.05236411	1.2659326	0.5546391	0.4416163	-0.38575172	0.027257124	-0.37645164	0.4112488	2.192147	0.75710034	0.7073485	PGSC0003DMT400013649
CUST_13428_PI426222305	0.18081872	0.8364218	0.48792696	0.88443345	-0.50571513	-1.0441115	0.26100492	-0.6855686	-0.50370574	-1.2088243	-0.07057492	-0.5175433	-0.3275745	1.2927616	0.3204589	-0.3947258	PGSC0003DMT400024761
CUST_2070_PI426222305	-1.0814811	-0.4816692	-0.22906248	-0.61196	0.09396291	-0.23699045	-0.2388401	-0.07684755	0.07423115	1.3478588	1.7022091	0.88963264	-0.15777469	0.8643248	0.004924059	-0.58808273	PGSC0003DMT400028820
CUST_44726_PI426222305	-1.075436	0.5100257	0.6302635	0.18695371	-0.6550584	-0.5062399	0.15562367	-1.1037908	-1.042695	0.40127483	0.5060212	0.3237141	0.23185086	0.3403213	-0.9905968	-1.3552085	PGSC0003DMT400045270
CUST_26959_PI426222305	1.2335693	0.13126898	0.89731264	0.24872954	0.9013581	0.91584015	-0.31569815	0.6162987	0.84611416	-1.1552253	-1.268489	-1.3498648	-0.9157367	-0.099959135	-1.8905637	-0.97256327	PGSC0003DMT400067203
CUST_45532_PI426222305	-0.4185586	-0.16854143	-0.7621996	-0.24719651	-0.131562	0.038917303	0.43202305	-0.025290012	-0.2782166	0.29580927	0.14257891	-0.61215097	0.97726893	1.60056	0.14232707	0.030338606	PGSC0003DMT400079737
CUST_42003_PI426222305	-1.7971005	0.6204181	0.6847475	0.27907562	-1.5333045	-0.62273383	-0.21483254	-1.882102	-1.2753158	0.50069714	0.60600156	0.33833265	-0.2024808	1.0292022	-1.6544089	-1.5363137	PGSC0003DMT400059438
CUST_27637_PI426222305	-2.4025872	0.31545544	0.089979015	0.09540621	0.70983076	0.56213284	0.9307542	-0.2668152	0.4126346	0.101660885	0.012126923	-0.30669913	-1.6216197	0.4370749	-2.406903	-2.2272265	PGSC0003DMT400092278
CUST_22405_PI426222305	-0.6743734	-0.83702207	-1.3740286	-1.5565923	0.25635815	1.6727443	2.5396478	1.6474526	0.86012506	0.21762824	0.0743471	-0.35769042	0.45890522	0.49082875	-0.32722306	-2.3170965	PGSC0003DMT400039179
CUST_10948_PI426222305	-1.684815	0.8677209	0.8131943	0.41042295	-2.3147113	-2.1308668	-0.7715864	-2.1317728	-2.605358	0.6325021	0.73949224	0.42370924	-0.9023318	0.16991997	-1.6914198	-1.508331	PGSC0003DMT400091199
CUST_11186_PI426222305	-1.4253815	1.001915	1.0738406	0.6709749	-2.055653	-2.0128124	0.42187715	-1.87096	-2.0373647	0.8918082	1.0011078	0.685352	-0.6425407	-2.38E-07	-1.4325857	-1.2486252	PGSC0003DMT400097153
CUST_46906_PI426222305	-0.9546949	0.3869052	-0.47946945	-0.65384215	-1.6180282	-1.5887632	-1.2357571	-1.1580327	-0.5964279	0.03655513	0.1880269	0.5143215	1.6744456	1.9626849	0.75599647	1.089314	PGSC0003DMT400019928
CUST_9519_PI426222305	-1.3825917	1.2524093	0.31849718	0.85075635	0.029345274	1.1015086	-0.299021	1.3979056	2.0929563	0.3237791	0.7481769	0.28607893	-1.2397013	-1.3369617	-2.4035432	-2.5344293	PGSC0003DMT400006490
CUST_8008_PI426222305	0.42707515	-0.18918712	-0.81147933	-0.40834722	0.02016735	0.13108373	0.5935247	0.77512383	1.217305	-0.33848262	-1.0037407	-0.43033275	1.5518148	1.34125	0.13485885	0.84665483	PGSC0003DMT400030163
CUST_5078_PI426222305	1.888125	0.6833208	0.9507578	1.7553954	0.1778388	0.20160341	0.9217739	0.4381113	0.36253452	-1.3488454	-1.1240889	-0.68484926	-1.1198032	-0.91328216	-1.1162343	-0.9006262	PGSC0003DMT400003771
CUST_35201_PI426222305	-1.4637865	0.13185072	0.1900301	-0.2013715	0.1366365	-0.41506433	-0.08274436	-0.60761	-0.1596992	0.022572836	0.616924	-0.117913246	0.51424	1.6065285	-1.4826553	-0.72121733	PGSC0003DMT400085554
CUST_5000_PI426222305	-1.1515574	0.22917986	1.224424	0.25269318	0.8952894	-0.039598465	-0.41394043	-0.51384354	-0.34430218	2.060676	1.4024287	1.7510899	-3.02379	-3.2599971	-3.3775516	-4.3575053	PGSC0003DMT400009213
CUST_19776_PI426222305	-0.35590586	0.655252	0.72328204	0.3194078	-2.4154727	-1.7659702	-1.2317517	-2.215032	-2.5990505	0.54662246	0.66187364	0.35021305	-0.38217878	-0.35067677	-1.7978039	-1.4508123	PGSC0003DMT400061123
CUST_37579_PI426222305	4.5119457	1.5729746	0.27446428	1.4936787	-0.8303857	-0.92053366	0.44581175	0.64455795	1.2374196	-2.578447	-3.0733128	-2.8792908	-1.3150644	0.25696564	-1.9513853	-0.7478021	PGSC0003DMT400049664
CUST_25829_PI426222305	2.7710502	2.7448318	2.5336003	3.0497723	1.062892	0.8657615	0.52852774	0.7470193	-6.21E-04	-2.1927145	-1.9198389	-1.2959656	-3.35769	-2.2736087	-3.8101475	-4.517429	PGSC0003DMT400051899
CUST_4001_PI426222305	-1.8206773	-0.023304781	0.013144652	-0.26207432	0.9619787	0.8764515	1.0818377	1.675596	0.6482372	-0.1305	0.6751186	-0.06774124	-0.7049053	-1.0269561	-2.2749398	-1.8109951	PGSC0003DMT400095961
CUST_39578_PI426222305	-1.4478855	-0.99998516	-1.0193492	-1.3842014	-1.3101583	-1.512188	-0.5931642	-0.5203543	-1.0623991	0.5462072	1.4482332	1.7293139	2.5336907	1.9140661	2.0428782	2.4384043	PGSC0003DMT400022442
CUST_39665_PI426222305	1.614844	-0.11698762	2.041932	0.7389354	-1.5876937	-2.898599	-3.0057263	-3.1848893	-3.5520782	0.5144797	1.1441499	0.6258881	-3.7725708	-2.574214	-3.201655	-0.9672579	PGSC0003DMT400028054
CUST_35396_PI426222305	0.9862046	-1.4499408	-0.055701096	0.5033333	0.63591623	1.2550764	0.45288754	1.560298	-0.002116203	-0.2663808	-0.24964158	-0.18654235	-0.32347965	0.26017976	-0.5476439	-0.47317585	PGSC0003DMT400079394
CUST_322_PI426222305	-0.50226545	0.5144696	0.71165305	0.45288864	-2.111778	-1.8237867	-1.061825	-1.7070904	-1.2070856	0.7065959	1.0565006	0.23391485	-0.061977386	0.5847074	-0.6749184	-0.10434993	PGSC0003DMT400094849
CUST_39884_PI426222305	-1.2424568	-0.5551216	0.002503554	-0.11897866	-0.30794406	-1.3257558	-0.89380145	-1.6320558	-0.63500786	0.2339309	-0.29591593	0.62504417	1.9183588	2.2169254	1.0615423	1.9423667	PGSC0003DMT400047512
CUST_32619_PI426222305	-1.4606589	0.98917264	1.0560803	0.63566875	0.6304505	-1.2224731	-1.7399442	-1.8631511	-1.5215886	0.88765335	1.0072645	0.9323406	-0.6606693	0	-1.476073	-1.2664927	PGSC0003DMT400053768
CUST_30145_PI426222305	0.6816406	-0.07461103	-0.014190991	-0.26861858	0.23176384	0.19969273	0.51992846	-0.074165344	0.4806614	-0.01835982	-4.94E-04	-0.053855896	-0.6575413	-0.54129004	-0.92261744	-0.44736242	PGSC0003DMT400012243
CUST_35654_PI426222305	-1.8113327	-0.24381702	-0.16680574	-0.045576572	1.2968059	0.785367	0.78827405	0.35020924	0.7175505	-0.34307924	-0.17978986	-0.3743949	0.14453638	2.216366	-0.29359484	-2.4967005	PGSC0003DMT400094089
CUST_28760_PI426222305	-1.6251425	0.5726746	0.63372993	0.24066639	-0.6189523	-1.2275305	-1.1604743	-0.8464217	-1.8405359	0.47479168	0.805206	0.46383318	0.36266255	0.7963592	-0.29915583	-0.9075632	PGSC0003DMT400010381
CUST_18959_PI426222305	-0.77274114	0.4744482	0.84573907	0.032631557	-0.7399759	0.15559721	0.26643085	0.32511902	-0.09190655	-0.7707675	-1.5217557	-0.6802969	0.4718027	1.1383488	-1.2228758	-0.009563764	PGSC0003DMT400024281
CUST_21552_PI426222305	-0.1781733	0.51362175	0.03503871	0.38339844	-1.1982024	-1.2077811	-0.9600494	-0.66109157	-1.1770585	0.45432258	0.27457976	0.393392	-0.08284259	-0.121981144	-0.8233385	0.33590707	PGSC0003DMT400022662
CUST_17136_PI426222305	-1.5060645	0.44383097	0.7084403	0.09332641	-1.4939916	-1.0962265	0.39887714	-0.8796518	-1.9267607	0.15526088	0.41594204	-0.029099941	0.63263583	0.83448327	-0.31508303	-1.7913189	PGSC0003DMT400018395
CUST_45398_PI426222305	-1.3687077	0.87573653	0.94555664	0.5375044	-2.1744785	-1.3588688	-1.3959858	-1.5761478	-1.6044581	0.7839861	0.904216	0.6415908	1.1621459	0.17332172	-1.5899408	-1.3661588	PGSC0003DMT400097496
CUST_22370_PI426222305	-0.28189358	-0.6310217	0.72504693	-0.049829323	0.77049494	-0.17002916	-0.17729044	-0.14444256	0.11196804	-0.3633666	-0.18268728	0.11151584	0.16687346	0.21914983	0.4960482	0.06029145	PGSC0003DMT400039484
CUST_13832_PI426222305	0.40258393	-0.15234804	-0.47283888	-0.1828475	-0.61438227	-0.900826	-0.66627073	-1.0198407	-0.4696207	0.20640962	-0.046384018	0.008896668	1.2214527	0.46789622	1.1099403	1.5815692	PGSC0003DMT400076866
CUST_47539_PI426222305	2.2043989	0.2888225	-0.027947744	0.15530936	0.8280487	0.30545664	0.16803789	0.19454288	0.5758939	-3.061599	-3.3887842	-3.6654146	-1.4838178	-0.9496026	-1.1577563	-2.469599	PGSC0003DMT400030728
CUST_51737_PI426222305	-2.2596352	-0.14681125	-0.07861813	-0.4832326	0.021799803	-0.006582022	0.27984142	0.5209863	0.16760659	-0.16686065	-0.11669818	-0.44847098	1.5398421	0.7261838	0.6114938	-1.3660969	PGSC0003DMT400089941
CUST_38889_PI426222305	-0.85005397	0.8145046	1.2137222	0.54046756	-1.2591884	-1.1069813	-0.5764382	-2.0941885	-1.5581145	0.6236763	0.7711077	0.40818262	-0.9158976	-0.21260619	-1.3016369	-1.5140499	PGSC0003DMT400037790
CUST_28451_PI426222305	0.2548771	-0.020504316	0.4778762	0.0380044	-0.3685348	-0.77140784	-1.5716758	-0.42760682	-0.309582	-0.04488643	0.20095031	0.8698141	-0.090880275	1.3112354	-0.5178158	-1.5062104	PGSC0003DMT400087927
CUST_10931_PI426222305	-0.34442115	-1.695455	-1.266296	-1.6209177	1.7979119	1.7465045	1.3352234	1.656421	1.5594704	-0.24953468	-0.05252401	-0.45307675	0.6657481	1.3927574	-0.14046812	-0.012731631	PGSC0003DMT400096211
CUST_14012_PI426222305	-0.94065243	-0.039908964	0.24379611	-0.011674643	0.19325447	0.1059289	-0.45360613	-0.0766778	0.67636585	-0.22885013	0.05880888	-0.1498611	0.016523361	0.3641764	1.55692	-0.16095121	PGSC0003DMT400061446
CUST_19146_PI426222305	0.5728681	-1.2779013	-1.4977726	-0.32379445	0.50576067	0.74636364	0.8041384	0.2934041	0.5472686	-2.199776	-2.6827433	-2.107836	0.9420066	1.2540689	0.82598615	-0.010198672	PGSC0003DMT400072755
CUST_2306_PI426222305	0.6134965	-0.039779346	0.20991628	-0.36115503	1.5287652	-1.182764	1.6912079	-0.077168465	1.7641213	-0.10544046	0.010278702	-0.33083978	-1.1545386	0.05307281	-1.3791978	-1.885418	PGSC0003DMT400072406
CUST_25656_PI426222305	0.2758259	0.17220981	-0.64467484	-0.15523537	-1.2303116	-0.5687103	-1.51514	-1.8835373	-1.2451904	-0.113982596	0.2627186	-0.26710868	0.3707986	-0.19310439	0.31901574	0.70072275	PGSC0003DMT400037350
CUST_9902_PI426222305	0.2809609	-0.06435045	0.011844158	-0.39497885	0.36894107	1.0187728	1.397546	-0.58024573	0.33023214	0.03790903	-0.02332131	-0.36690506	0.6778009	2.989019	0.042672396	-0.9797406	PGSC0003DMT400095978
CUST_37998_PI426222305	-1.0869728	0.14550018	-0.42493486	0.3306117	-1.2240794	-1.3932929	-1.7533333	-1.6880984	-1.3806894	2.1604085	1.7492605	1.7285787	-0.1065259	0.2741524	0.26075077	0.41136917	PGSC0003DMT400081340
CUST_41400_PI426222305	-0.6403594	0.36498752	0.28365913	-0.16930182	-0.10402393	-0.039152145	-0.34097385	0.15148973	0.18796015	0.2668163	-0.09501251	-0.179173	0.28851175	0.33915687	0.31922078	-0.6985819	PGSC0003DMT400008033
CUST_48424_PI426222305	-5.9565544	-0.010437648	-0.02505239	0.21048419	-2.3670244	-2.5284019	-1.4245636	-2.1437864	-2.13469	0.9090484	0.7828007	0.82070035	0.90761185	0.96804667	0.59607387	-3.1804097	PGSC0003DMT400055800
CUST_40055_PI426222305	-2.5970693	7.815786	9.268796	7.0833716	-3.336535	-3.477188	-3.003679	-4.1970167	-3.2503862	6.317798	6.474371	6.692356	-0.4085536	-2.4569	-1.1229086	-3.6059227	PGSC0003DMT400015253
CUST_5123_PI426222305	0.043631714	0.17074092	-0.8071564	0.2683908	-0.55276585	-1.1230946	-0.5535693	-0.79982233	-0.931509	-0.032539528	0.15882413	-0.12756903	0.5227184	0.5980971	-0.023247004	1.6344758	PGSC0003DMT400004010
CUST_46481_PI426222305	-0.97874975	0.8712848	0.8731224	0.4898478	-2.1593378	-2.2342343	-1.2480662	-2.0955377	-2.3805258	0.7155862	0.7938237	0.64501494	1.3332975	-0.20334196	-1.5936799	-1.1571641	PGSC0003DMT400016359
CUST_7442_PI426222305	0.99635	-1.07348	-0.20992677	0.072473206	-0.026802063	-0.30037403	0.024337769	-0.24089575	-0.57790256	-0.21680038	-0.87076026	-0.5677848	0.8695271	0.52616596	0.95268655	0.34804645	PGSC0003DMT400025730
CUST_27711_PI426222305	-1.3803382	1.1277684	1.5790526	0.68828946	-1.8749754	-1.5306351	-1.0474131	-1.0128639	-1.2230544	1.2833718	1.4579064	0.6987174	-0.541729	0.73223567	-1.359256	-1.1822815	PGSC0003DMT400095295
CUST_39846_PI426222305	-0.4366199	0.5169104	1.4242164	0.97095984	0.14073443	-0.020329475	-0.3749249	-0.075849056	0.35328317	0.22461097	-0.06489372	-0.06828753	-2.3830976	-0.34610224	-0.5186446	-1.7959341	PGSC0003DMT400047517
CUST_24017_PI426222305	-0.39930058	0.9935196	0.3497828	0.15150054	-0.122997284	0.23416948	-0.11771202	0.5104294	0.6487546	0.17349195	0.087533474	-0.033740204	-0.540529	-0.47991204	-0.23854852	-0.20967214	PGSC0003DMT400032782
CUST_10905_PI426222305	-1.5924662	0.587928	0.89629203	0.17787902	-0.7917218	-0.53557587	0.1405046	-0.14331532	-0.003156662	0.4361016	0.8793451	0.25710836	-0.28297973	0.5865706	-1.5588558	-1.4982548	PGSC0003DMT400094693
CUST_43601_PI426222305	-1.3377953	0.77340335	0.7642088	0.41389623	-2.241365	-1.5668342	-1.2721508	-0.64896536	-1.9864211	0.62243795	1.2675085	0.3842721	-0.85390997	0.5785408	-0.9242065	-1.5079428	PGSC0003DMT400064766
CUST_14088_PI426222305	-2.2647448	0.21683057	0.20475991	-0.19638729	-0.94985914	-0.080935	-0.077964544	0.1051476	-0.95524406	0.20444934	0.1533963	-0.17746337	3.8741443	3.327466	0.4022267	-0.08966764	PGSC0003DMT400060263
CUST_36183_PI426222305	0.7415552	-0.7725194	1.2135202	0.46651378	0.495636	0.3260131	0.4716258	0.05435157	0.28433895	-0.932847	-0.9058569	-1.6108094	-0.74107313	0.16016555	-3.4547431	-0.9852578	PGSC0003DMT400021982
CUST_44974_PI426222305	-0.7348275	0.88305587	1.3308247	0.26577458	1.2796774	1.0064757	0.37910247	0.5035901	1.2182441	-0.8697354	-0.54372805	-0.006314436	-1.617162	-2.2101011	-1.0817187	-1.18424	PGSC0003DMT400011225
CUST_50837_PI426222305	-5.7476006	-2.3102858	-1.6646403	-1.1510396	-0.18362737	-0.60513496	-0.40386796	-0.0525105	-1.2769156	2.711778	2.6171196	2.8097801	2.574957	0.68692183	3.473808	3.1265957	PGSC0003DMT400022249
CUST_52332_PI426222305	-1.1884478	0.51327163	0.60753125	0.11064831	0.029347658	0.2474947	0.8807764	-1.0362637	-0.057353973	0.3689569	0.47299305	0.16196744	1.3468823	2.7844496	-0.18271542	-0.9053672	PGSC0003DMT400006323
CUST_45229_PI426222305	-1.2701707	-0.19196987	0.29766893	-0.20818265	-0.9050536	-1.2203355	-0.80885243	-1.4803495	-1.1959915	1.2615877	1.262352	0.4917542	0.52603245	0.7615943	-0.1937139	-0.07053518	PGSC0003DMT400027996
CUST_42098_PI426222305	-1.5706998	0.93614787	1.231184	1.4701909	-2.1880786	-2.2133064	-0.7919848	-2.0433095	-2.6851447	2.3779356	0.7829364	1.3768023	-0.7935219	-0.19891691	0.0812695	-0.9515786	PGSC0003DMT400050482
CUST_40456_PI426222305	0.8712457	-0.16466634	-0.20483303	-0.07276551	-0.4059713	-0.48339772	-0.299273	-0.88698673	-0.14611554	-0.031507492	0.18176778	-0.008978208	1.0305166	1.071389	0.5245924	1.1181062	PGSC0003DMT400061571
CUST_1368_PI426222305	-0.37106904	3.1333303	0.8905491	1.7474874	-0.6684053	-2.018593	-0.8400128	-2.333965	-2.404758	0.66009957	1.4535443	1.3932556	-1.8684809	-0.20035505	-2.1919022	-2.5435762	PGSC0003DMT400052105
CUST_9741_PI426222305	-1.6449356	0.33426905	0.43964562	-0.011327107	-1.0534589	-0.2236166	-0.50500274	0.40926242	-0.62845016	0.81386614	0.6241835	-0.08126179	-1.0054741	1.6819474	-0.03052926	-1.8502607	PGSC0003DMT400088844
CUST_25430_PI426222305	-1.1860653	0.36068144	-0.19840233	0.034651518	0.047081947	-0.116552114	-1.0127962	0.08954835	-0.37870312	1.2160441	0.64723784	1.0428439	0.22614717	1.465004	-0.36014175	-0.24862282	PGSC0003DMT400034449
CUST_4545_PI426222305	-0.6376619	-3.5276568	-2.5891397	-2.9802818	0.2858379	-0.08914256	-0.090869665	0.24745488	0.14185214	-0.2408545	0.21304552	0.16596644	1.181298	1.7192407	0.37945557	0.8351708	PGSC0003DMT400048179
CUST_2543_PI426222305	0.58013964	-0.14413865	-0.16507848	-0.47294664	0.14968991	1.0625925	5.396716	1.4813573	6.325099	-0.20533562	0.3617579	-0.50399876	-1.7228849	-1.1190972	-2.5660198	-2.4011056	PGSC0003DMT400028766
CUST_17626_PI426222305	-1.2088766	1.2373449	1.2278148	0.8522908	-1.7291217	-1.6745586	-1.4417386	-1.5650408	-2.2213159	1.1036636	1.2782917	0.87824935	-0.33403873	0.27293777	-1.1774411	-1.0130218	PGSC0003DMT400094914
CUST_15584_PI426222305	-1.3745503	1.0661683	0.9818945	0.60328025	-1.9772213	-1.8519952	-1.6894526	-1.6449304	-2.0493846	0.8745931	0.9569443	0.6289644	-0.33406305	0.026380062	-0.8875232	-1.2615973	PGSC0003DMT400092309
CUST_9119_PI426222305	1.7513194	1.7616328	0.8521473	1.4778432	-0.08604407	-0.42779875	-1.9558039	-0.06595421	-0.7748771	0.2643598	0.37732348	0.22030258	-1.441458	1.6722045	-2.209632	-1.5309259	PGSC0003DMT400058117
CUST_13247_PI426222305	-1.7682279	0.6685578	0.66734535	0.290387	-1.4435	-1.0496621	-1.1827323	0.9179635	-1.7895792	0.5391461	0.64256	0.31475672	1.2129052	0.12786591	-1.3730173	-1.5728534	PGSC0003DMT400089260
CUST_16136_PI426222305	-0.42056862	0.56171113	0.56162626	0.18525775	-1.1595364	-1.9630709	-0.7477443	-0.7875495	-0.5836494	0.43335137	0.5366929	0.20910788	1.1684973	2.0292964	-0.5401828	-0.57538193	PGSC0003DMT400062160
CUST_34349_PI426222305	-2.319845	0.11200348	0.32644334	-0.26269373	0.620033	0.6363969	0.98993945	0.42906523	0.55224276	-0.015258948	0.09568516	-0.23945634	-0.5944207	-0.8293872	-2.2876158	-2.124839	PGSC0003DMT400087100
CUST_30993_PI426222305	-2.4116235	0.62039185	0.18915653	0.30222973	-0.442039	-1.3589404	-0.631001	-1.7710729	-0.59958386	0.2511228	0.060650826	-0.32066885	0.9480289	1.4381171	0.84039545	0.10927725	PGSC0003DMT400010549
CUST_36521_PI426222305	-0.44947514	0.21286488	0.27674422	0.100002445	-0.55365753	-0.3788879	0.07993555	-0.20898867	-0.57708573	0.2709295	0.6833518	-0.13892174	-1.339057	0.032265067	-0.23149776	-1.7267786	PGSC0003DMT400064501
CUST_21962_PI426222305	1.0715842	0.63004875	0.6355254	0.24698289	-1.4950407	-1.2834611	-2.0229354	-1.2409422	-0.03134799	0.5058327	0.6089196	0.5034215	-0.9227729	0.113951564	-1.7624242	-1.3975958	PGSC0003DMT400085918
CUST_35979_PI426222305	5.564512	-0.24189591	-0.47852382	-0.41069213	1.0704813	2.1798227	1.5201852	1.954139	1.4507396	-0.61560637	-0.5057771	-0.8110036	2.1957593	0.05826497	-0.024751663	-0.38289604	PGSC0003DMT400053965
CUST_25565_PI426222305	0.83530426	0.23319054	0.7985957	0.47975096	-0.6124563	-0.7381482	-1.8549633	-0.9078455	-0.9999013	0.028827032	0.22675292	0.12566566	-0.12125635	-0.51120305	-0.49274755	0.095233284	PGSC0003DMT400029393
CUST_50456_PI426222305	-1.208182	0.03621435	0.046428997	-0.32826534	0.14554262	0.46721244	0.4823041	1.0928752	0.6032016	-0.084980644	0.017667612	-0.30946955	1.1426581	-0.5221441	-0.17775679	-2.1874251	PGSC0003DMT400088695
CUST_32324_PI426222305	-0.9183166	0.7444511	0.19139218	-0.09516486	0.9988003	1.2888663	2.4704063	1.8836277	1.5357158	-0.33499822	0.40263104	-0.0430731	-1.1451797	-2.1088877	-2.2279277	-3.0337627	PGSC0003DMT400027544
CUST_16933_PI426222305	-2.0023496	0.41133675	0.9665348	0.13517618	-1.2951915	-0.70303154	0.37605166	-0.062875986	-0.833246	0.29203573	1.2683808	0.07384491	-0.5526128	0.9949571	-1.3650839	-1.5379924	PGSC0003DMT400092759
CUST_30340_PI426222305	-0.20032851	0.3645347	-0.15827306	-0.1685632	-0.48897982	-0.44337797	-0.36091852	-0.4773121	-0.54569006	0.50192803	0.36136594	0.35621738	0.8711591	-0.2982831	0.5567081	1.2370812	PGSC0003DMT400069899
CUST_31903_PI426222305	-0.36080518	0.20566559	0.40832314	0.6536433	-0.93596935	-0.9717591	-1.5204949	-1.9562125	-0.9813874	0.42830133	0.459977	0.26171908	-1.5677931	0.48354864	-1.8774266	-0.11531433	PGSC0003DMT400087397
CUST_42666_PI426222305	0.23445733	-0.002639135	0.2164952	0.19478671	-1.0561714	-1.6288121	-1.8916533	-2.3476782	-1.5094876	0.14937846	0.33963966	0.45651945	-0.69731927	0.2558601	-1.2766514	0.5312109	PGSC0003DMT400052356
CUST_52305_PI426222305	-1.3619614	0.53190637	0.49255776	0.424021	0.36885524	-0.5637531	0.46528673	-1.2163239	-0.6589384	0.32346606	0.69943243	0.21540506	-1.6744819	-0.97501004	-1.9279389	-2.1655285	PGSC0003DMT400086262
CUST_44694_PI426222305	-0.08879868	-1.0415603	0.014339924	-0.8099558	-1.0612023	-0.95761824	-0.69372034	-2.4017	-2.149985	2.0215943	2.145884	1.8538846	2.0911274	1.8519294	3.200681	2.2758336	PGSC0003DMT400045253
CUST_9139_PI426222305	1.0582539	1.071249	1.6052798	2.1425116	0.72777987	0.30794573	-0.36041093	0.51997185	0.9209871	-1.5666789	-0.8968466	-0.69081336	-2.7108932	-2.7461388	-1.682941	-4.082978	PGSC0003DMT400058032
CUST_14947_PI426222305	-1.6420344	0.70097446	0.72948533	0.51589936	-2.1352563	-2.1719227	-1.9211164	0.28603053	-1.6479602	0.5894162	0.688255	0.35901913	-0.7319479	-0.028011084	0.18772388	-1.4685646	PGSC0003DMT400056967
CUST_18908_PI426222305	-0.24217708	-0.19582002	-0.15757036	-0.56520605	0.21576929	-1.7365878	-0.22373033	-0.87945247	-0.7393396	0.1427749	0.045111816	-0.5577447	1.0131552	1.8647823	1.4891632	0.64294463	PGSC0003DMT400044543
CUST_25868_PI426222305	-1.3757588	0.55375767	0.5857487	0.20935552	-2.0964394	-2.083098	-0.16941619	-0.7476642	-2.675254	0.44367075	0.5417593	0.21585195	-0.98454595	1.0991408	-0.2985096	-0.6278224	PGSC0003DMT400051812
CUST_25696_PI426222305	-1.186429	1.2036666	1.5087065	0.8603773	-1.7169514	-1.5980062	-1.4142067	-1.2330234	-2.212264	1.0942537	1.2081285	0.8658986	-0.3352456	0.3099048	-1.1560252	-0.9952014	PGSC0003DMT400037320
CUST_21458_PI426222305	0.36359787	-0.660991	-0.4806037	-0.3478907	-0.08207655	0	-0.1263392	-0.53529143	0.003130436	-0.19577186	-0.321496	-0.9439977	0.61957645	0.9800887	0.9951935	0.26713482	PGSC0003DMT400070208
CUST_8777_PI426222305	1.0379654	-0.19033487	-0.07958595	-0.528194	1.8098426	1.4503741	1.8407953	2.2867186	1.5869279	-0.2983873	-0.08777229	-0.3959776	-0.7814002	1.826098	0.1229198	-0.38902912	PGSC0003DMT400033848
CUST_28088_PI426222305	-0.045954227	0.06252813	-0.05502844	-0.01559941	-0.9410343	-1.2811131	-1.3374944	-1.3582458	-0.67810726	0.24227063	0.22420232	0.36272478	1.1112204	1.0068662	0.090952635	0.6606762	PGSC0003DMT400004217
CUST_35851_PI426222305	-1.4495286	0.57456034	0.603261	0.20716302	-0.50834465	-0.72075796	-1.5609522	-1.2914307	-1.2563787	0.46837696	1.0179147	0.6950226	-0.56058073	0.7980194	-1.5525405	-1.2768903	PGSC0003DMT400093047
CUST_23471_PI426222305	0.2237072	0.03368807	-0.06109794	-0.43337536	-0.8954253	-0.81928515	-0.9603684	-0.83326006	-0.88452125	0.122347355	-0.15528075	-0.12849188	0.45550537	0.28824854	2.52E-04	0.9382188	PGSC0003DMT400064951
CUST_16384_PI426222305	-0.68395394	0.64091206	0.68479824	0.30468702	-1.9099445	-2.2774096	0.08431411	-0.11479449	-2.273978	0.63399935	0.6278882	0.3029647	-0.4508233	-0.13261962	-1.7126105	-1.5514563	PGSC0003DMT400060715
CUST_32239_PI426222305	-2.1172574	-0.17603986	-0.22374852	-0.069126286	-1.8661869	-2.1177142	-2.2453876	-2.2239544	-2.5450506	3.9791768	3.7969196	3.694156	0.36340523	0.09720409	1.5277724	2.1750495	PGSC0003DMT400012667
CUST_19926_PI426222305	-0.4812622	-0.13246854	-0.060746193	-0.48492733	-1.8924298	-0.27472043	-0.21964788	-0.20903802	-0.15307307	-0.030435085	0.23703337	0.19715674	2.2449508	1.9553078	1.6792381	2.0008752	PGSC0003DMT400064017
CUST_20531_PI426222305	-0.4400603	0.57334596	0.60094243	0.32938513	-2.077621	-1.9726892	-0.60106087	-1.5714562	-2.3186076	0.4700292	1.0062255	0.2374657	0.8839309	0.77209413	-0.57077146	-1.5148166	PGSC0003DMT400093319
CUST_23887_PI426222305	1.67138	-0.77005196	0.10236645	0.046480816	0.48073673	1.0883803	1.1786995	1.0390763	0.63461494	-1.521465	-2.0506892	-1.5026268	-0.6221907	-1.3096845	0.24991536	0.014683723	PGSC0003DMT400027722
CUST_50983_PI426222305	-0.35717297	0.2953585	0.5884328	0.5899437	-0.3085761	-0.41956186	-1.0057836	-0.8245535	-0.8621888	0.3599976	-0.07488108	-0.004056136	0.5793338	-0.30313492	0.41140532	0.028852621	PGSC0003DMT400077804
CUST_46970_PI426222305	-1.4563527	0.16974942	0.21576309	-0.15747754	-0.0993197	-1.2952838	0.17317963	-0.4024527	-1.1567895	0.067517124	0.4565371	-0.1637268	1.3012044	2.6986241	-1.4829636	-1.7772402	PGSC0003DMT400095482
CUST_51376_PI426222305	-1.7000519	0.7674772	0.59734154	0.18488026	-0.8703122	-1.4233992	-0.7885959	-0.13083005	-1.0409079	5.0510926	6.0188217	5.572264	-0.6165848	-0.21722269	0.24527454	-1.331652	PGSC0003DMT400011199
CUST_12599_PI426222305	-0.4648725	0.39654827	0.22382021	-0.15587838	0.11015582	0.43098235	0.68672776	-1.108706	-0.42217398	0.2954491	0.15572087	0.048099834	-0.86963344	4.3392053	0.21242356	-1.4478818	PGSC0003DMT400007166
CUST_9283_PI426222305	-0.96257335	0.20333226	-0.003878276	-0.47324848	-0.7690692	-0.8503909	-1.3394709	-1.1966286	-1.0491786	1.0429198	0.48290348	0.5150633	0.41157627	-0.5523119	1.067559	1.0808502	PGSC0003DMT400058987
ETG10_195139	-1.5319362	0.83402604	0.8594737	0.4598576	-2.1330986	-2.1124094	-0.7628186	-2.0041125	-2.4808967	0.8426736	0.8586793	0.534332	-0.7067704	0.42095923	-1.5605147	-1.3763367
CUST_12261_PI426222305	-0.80549556	-0.07413832	-0.011782487	-0.3975099	2.2873342	1.7780418	2.4571397	1.6692774	1.8747838	-0.17509413	-0.083677135	-0.4066852	0.21536803	-0.20031619	-1.7752941	-2.1368277	PGSC0003DMT400090228
CUST_40260_PI426222305	0.28188324	-0.24648063	-1.0221902	-1.0008274	-0.4824052	-1.1558228	-0.20806956	-1.4679062	0.7035575	0.66801596	0.5626683	0.15973473	0.59145665	0.54628396	-0.73153806	0.7684	PGSC0003DMT400035783
CUST_4116_PI426222305	5.1145043	3.998234	-0.33405948	1.725914	0.4191959	0.65343904	2.7146704	1.6535475	1.2783844	-0.9474321	-0.78650576	-0.8814919	-1.7510016	-0.083683014	-2.5412135	-2.3477752	PGSC0003DMT400008432
CUST_1644_PI426222305	-1.7604003	0.55837125	0.62624186	0.21241188	-0.6859181	-0.3400612	-0.13242626	-0.79617	-0.83754945	0.45802006	0.54871434	0.6382095	1.7493207	1.9480481	-0.86305857	-0.9094696	PGSC0003DMT400088094
CUST_46257_PI426222305	0.78014165	-0.26355776	-0.9848029	-0.93883103	-0.32283497	-0.52997875	-0.4179244	-0.2464943	-0.002863407	0.3254107	-0.031683445	0.09537967	0.7167978	0.69787765	0.6967194	0.41435814	PGSC0003DMT400053250
CUST_14559_PI426222305	0.07507706	-0.45434824	-0.6051264	-0.29140058	-0.71672535	-0.4473524	-0.7450776	-1.3293307	-0.44733667	0.44001102	0.2849649	0.6465645	1.7089562	2.1851394	0.85895085	1.7536303	PGSC0003DMT400066178
CUST_1615_PI426222305	0.60955685	-0.14272594	-0.07378689	-0.46387562	0.30418444	0.16197419	0.9636085	-0.60851145	0.35628247	-0.15552108	0.30233207	-0.47606277	0.43189204	1.9476473	-0.25563407	-0.1896313	PGSC0003DMT400061209
CUST_36540_PI426222305	-0.4089686	0.97390366	0.24684	0.042821568	-0.27048945	-0.1451478	0.7167239	0.6068516	0.6784334	0.4190685	-0.2500426	-0.20657237	-1.7971833	-1.5189936	0.046025515	-0.6894717	PGSC0003DMT400079994
CUST_31796_PI426222305	-1.6133245	0.26813236	0.40648603	-0.20200746	0.32770395	-0.099142075	0.4534123	0.9988687	-0.021262884	0.15603702	0.11874183	-0.21421449	-1.2968647	1.1198655	-1.435355	-1.1181997	PGSC0003DMT400088466
CUST_5362_PI426222305	-0.006197294	0.57586575	0.38417736	-0.04274702	0.110033035	-0.14423299	-0.36695528	-0.42830157	-0.62329054	-0.2264417	0.006850561	0.11917321	-0.75011563	-1.0465183	-2.4130497	0.53926206	PGSC0003DMT400004006
CUST_14400_PI426222305	-0.39930215	1.1328754	0.5055459	0.45890012	-1.0191841	-0.8655772	-1.5942245	-0.9694433	0.1001029	0.6977374	0.24945736	0.36573124	-0.54754305	0.18718386	-0.5354965	-0.39618048	PGSC0003DMT400066580
CUST_50193_PI426222305	0.58904314	-0.13273604	0.20967372	-0.07773606	2.6253672	2.425315	2.2026029	2.2781968	2.1645913	-0.551833	-0.26004457	-0.71507007	0.117928505	0.80923676	-0.25813603	-0.17319505	PGSC0003DMT400011359
CUST_23881_PI426222305	-2.112936	4.6895475	4.1830096	2.636439	-0.4699788	0.6294303	-0.84246826	0.8289232	0.5367384	0.050783474	-0.24815147	-0.99943954	-1.5839078	-1.6292837	0.036463976	-0.35645548	PGSC0003DMT400032789
CUST_10037_PI426222305	-0.49717775	1.2708925	1.1074753	1.2573481	-1.610332	-1.37531	-1.5247183	-1.4068551	-1.9964867	1.0020024	1.1434962	1.0630585	-0.9161196	-1.6296022	-2.297181	-0.03732459	PGSC0003DMT400038438
CUST_37489_PI426222305	-3.9064958	-1.5706602	-0.6069295	-0.25943056	-2.5027332	-2.3270607	-1.0592775	-1.8356061	-2.7527747	3.9116776	3.8235114	3.5658295	4.564828	3.6459832	3.548608	4.879602	PGSC0003DMT400078820
CUST_52407_PI426222305	-3.0376751	1.0913702	-0.33529663	0.21002929	-0.6011765	0.20394206	0.52082205	0.6507559	1.5079849	-0.4513246	-0.6478696	-0.046842735	-1.2642229	-0.60232615	-0.7359655	-3.7067184	PGSC0003DMT400075178
CUST_7256_PI426222305	-1.7449805	0.16282733	0.22386439	0.020030975	0.20084667	0.123441696	0.76073194	0.42130566	0.5236018	0.042027313	0.13559914	-0.16731437	-0.6253712	-0.52561474	-2.2254817	-2.0588467	PGSC0003DMT400092774
CUST_40472_PI426222305	-0.5834236	-0.34531513	-0.26668534	-0.30113316	0.66888666	0.6770232	1.6958022	0.8308208	1.4682508	-0.4488214	-0.2999544	-0.33641848	0.7023506	2.2512708	0.87115455	-1.2786671	PGSC0003DMT400050186
CUST_17200_PI426222305	0.2149822	0.111862026	0.23032792	-0.13044755	-0.5927627	-1.2947552	1.0276344	-1.7142158	-1.1940212	1.4421753	1.3187646	0.14814313	-0.47040462	1.8732858	-1.0839438	-0.33426523	PGSC0003DMT400070728
CUST_26649_PI426222305	1.60149	1.576024	-0.2124222	0.20615737	-0.41537833	-1.0810511	0.012601852	0.16732407	0.6885128	0.19080353	0.22225602	0.17223708	-4.7824693	-3.4471846	-3.7734613	-4.659574	PGSC0003DMT400000899
CUST_13665_PI426222305	-0.76136255	0.1934231	-0.089193344	-0.05399354	0.58853436	0.038350105	0.34256744	-0.7157278	-0.050107718	-0.12802093	0.11891969	0.063974224	1.0031883	1.2310219	0.07289612	-0.6075236	PGSC0003DMT400018134
CUST_13953_PI426222305	-4.3232684	-0.7574683	-0.55449414	-1.5922827	-1.6935811	-2.1827328	-1.1124673	-2.6633554	-2.233023	2.6413088	2.4557064	2.333706	1.682574	0.6088276	2.0450873	3.3152912	PGSC0003DMT400005078
CUST_28551_PI426222305	-1.7296791	0.66441697	0.7428462	0.34293208	-0.9684286	-1.0401616	-1.1410153	-0.5153947	-1.2081921	0.5585521	0.6556306	0.33900133	-0.9476392	0.46587205	-1.7252948	-1.3939255	PGSC0003DMT400093112
CUST_33503_PI426222305	-1.70953	0.5902381	0.85008126	0.26829037	-1.5581028	-2.3953378	-0.06069255	-2.1188736	-0.72064686	0.4840282	0.66653156	0.2651666	-0.23641706	2.0846376	-1.460638	-1.2084422	PGSC0003DMT400058275
CUST_31580_PI426222305	-1.2453762	0.70442057	0.7825163	0.64068717	-1.3163161	-0.78619003	-1.9008012	1.4719117	-1.3892639	0.5978761	0.69610995	0.4387115	-0.74712944	-0.262897	-1.574966	-1.2253736	PGSC0003DMT400073423
CUST_36721_PI426222305	-1.5444363	0.47696462	0.5482233	0.19032383	-1.028053	-1.0202374	-0.44604993	-1.59097	-1.2093494	0.5940385	0.46232605	0.51969177	1.1764443	1.2284665	-0.9116173	-1.3816301	PGSC0003DMT400004112
CUST_37996_PI426222305	-0.6868243	0.62629384	0.43736616	0.17094834	-0.36880136	-0.21341395	-0.19275212	-0.5298424	-0.18501878	1.1853126	0.48011574	0.23381948	-0.7544675	-1.0152073	0.4837551	-2.0635731	PGSC0003DMT400081387
CUST_12420_PI426222305	-0.07859651	0.7030785	0.73256516	0.06336252	-0.5435586	-0.807457	-0.99601436	-0.8479812	-0.21789694	1.6259314	1.0060704	1.1086485	-1.2259638	-1.3883796	-0.2833643	-0.99455553	PGSC0003DMT400063605
CUST_41246_PI426222305	-1.0992864	1.2933217	1.3702508	0.9686901	-1.7314742	-1.3947945	-1.3901689	-1.1118197	-1.187499	1.1854663	1.2861084	0.9700133	-0.33096552	0.4131503	-1.1104965	-0.71018714	PGSC0003DMT400089017
CUST_26315_PI426222305	-1.6243342	1.0034086	1.2256027	0.5106614	-1.7102785	-0.72376394	-1.7043259	0.4904437	-0.9909334	0.67699605	1.0980619	1.01919	-0.84418035	0.5961182	-1.6242034	-1.4504715	PGSC0003DMT400088965
CUST_33652_PI426222305	-0.07444557	0.64736825	-0.3320346	-0.014786243	-0.1351366	0.17399335	-0.5186546	0.41623998	0.5845537	0.44890308	-0.3080953	-0.3786459	-0.62107825	-0.52542675	1.1218462	-0.8026748	PGSC0003DMT400078624
CUST_51186_PI426222305	0.62670356	-0.02132384	-0.117318474	-0.3179153	-0.7821045	-0.28480864	0.077489376	-0.009025097	-0.6362705	-0.05121072	-0.28822455	-0.04013316	0.9502568	0.77186656	0.49554133	0.94988567	PGSC0003DMT400045976
CUST_33786_PI426222305	1.829115	0.23351748	0.10422341	0.30813804	-0.9147694	-0.8152385	-0.1680212	-0.21798658	-0.14872932	-0.10853529	-0.06573025	0.014070988	0.24369073	-0.38230038	-0.3333013	0.98951226	PGSC0003DMT400070962
CUST_12487_PI426222305	-0.001850287	-1.2632203	-0.74381274	-0.42148033	-0.8851743	-0.60685587	0.008684158	-0.48928547	-0.88050795	1.014154	0.8127958	0.9161032	1.2429433	0.025336742	1.1055272	1.442925	PGSC0003DMT400063495
CUST_4684_PI426222305	0.018310944	-0.5766191	-0.6220362	-1.628985	1.1021035	0.84007144	1.0683215	0.52633667	1.1762252	-1.4194368	-1.0328242	-1.364735	1.8789377	2.1486437	1.4170363	-0.15375225	PGSC0003DMT400027406
CUST_50819_PI426222305	-0.46191916	0.098259605	0.17213996	-0.24126132	0.66635895	0.7141757	1.2888839	-0.44437099	1.0562942	-0.011465709	0.09365654	-0.06367222	-0.23667288	2.3287134	-0.43055415	-0.54703474	PGSC0003DMT400022227
CUST_30449_PI426222305	1.468058	0.20541255	0.07149792	0.8878253	0.64049387	1.1049695	0.89815426	1.0389972	-0.00786972	-7.4551587	-7.5591435	-7.0988984	-8.227989	-6.3029966	-9.920887	-6.14385	PGSC0003DMT400069750
CUST_434_PI426222305	0.52905965	-1.1162026	-1.7133461	-1.5800644	3.1481893	3.0608947	3.0662024	3.1662881	3.0743358	-1.4664243	-1.5731608	-1.5341021	1.0570738	1.7426472	0.51655936	-0.24962084	PGSC0003DMT400091270
CUST_23419_PI426222305	0.28101826	0.7917264	0.69506294	0.8161208	-0.6575031	-0.6288142	-1.0900779	-0.89415646	-1.2671776	0.30764008	0.20734787	0.27860197	-1.1241286	-0.8075695	-0.9367192	-1.295403	PGSC0003DMT400064945
CUST_42817_PI426222305	-1.0590519	1.3010379	1.3732122	0.97035533	-1.7533152	-1.5631247	-0.911993	-1.5714207	-0.33737564	1.1907281	1.2988485	0.9834094	-0.34198594	0.30154157	-1.1295338	-0.94783527	PGSC0003DMT400002150
CUST_328_PI426222305	-1.0000389	-0.3564295	-1.0227915	-0.09756732	0.84188366	0.8927047	1.1709034	0.9645021	1.181967	0.18625744	-0.043397665	0.5791064	-0.069081545	0.94045496	-0.43973184	-0.24817045	PGSC0003DMT400050320
CUST_44672_PI426222305	0.10956478	-0.6215677	-0.51819676	-0.79273033	1.2219865	1.4829133	1.6377666	1.381964	1.6940258	-0.45283	-0.47249636	-0.6262593	2.5157	2.8149202	2.035626	-0.04725647	PGSC0003DMT400022015
CUST_33057_PI426222305	-0.8221833	-1.2790718	-1.1205906	-0.94097644	-0.9204259	0.31610584	0.105278015	0.31196404	-0.5325804	0.20465088	0.35399532	0.06586615	1.8028932	-0.82227063	2.579291	2.6670747	PGSC0003DMT400058810
CUST_24609_PI426222305	0.34288	0.45934305	0.39222708	0.53897816	0.5211823	1.1473441	0.82691836	1.2002833	1.040822	-2.054209	-2.0302706	-1.9050503	-0.31080842	-1.6908994	-1.9680667	-2.732467	PGSC0003DMT400054499
CUST_22218_PI426222305	-1.6954674	1.3041388	0.807717	0.40451765	-2.2742398	-1.3236101	-1.9829152	-1.4546688	-2.5149632	0.81215334	0.73916787	0.4231111	2.3774347	-0.2667799	-1.140307	-1.1166153	PGSC0003DMT400047664
CUST_37739_PI426222305	-0.9145133	0.7447445	0.8140767	0.52967805	-2.3209085	-2.2739081	-1.9778395	-2.1287434	-2.7920656	0.63455266	0.7467753	0.4399233	-0.04066634	-0.2605667	-1.6990166	-0.63195705	PGSC0003DMT400004953
CUST_19608_PI426222305	0.7258587	0.33355966	1.0452785	0.9987615	0.39075804	0.17655087	-0.31090498	-0.340827	0.05535555	-0.488369	-0.45928827	-0.21327083	-0.026546955	0.24875998	-0.20832801	0.009936969	PGSC0003DMT400002866
CUST_38948_PI426222305	0.21148808	0.19853322	-0.29674578	-0.18334182	0.62444305	0.08363724	0.30371284	0.23808432	0.5627041	0.16200542	-0.6762087	-0.2359206	-1.349107	-1.3386216	-0.72233677	-0.13370323	PGSC0003DMT400070372
CUST_16166_PI426222305	0.21276315	0.42563057	-0.082203545	0.025448164	-1.790822	-2.2874355	-2.3218517	-2.571803	-1.869986	0.565567	0.48694864	0.4334291	-1.1891303	-0.39503074	-1.9139323	0.7402096	PGSC0003DMT400031339
CUST_20952_PI426222305	-0.40533128	0.61432487	0.65346384	0.14572032	-0.10324001	0.081254244	-1.5428975	0.30741405	-0.6654272	0.4651464	0.40365663	-0.20071681	0.95835185	-0.5255759	-2.3401475	-1.4402609	PGSC0003DMT400011854
CUST_26455_PI426222305	0.6620774	-0.3866973	-0.4109826	-0.00462691	-0.3378861	-0.4010365	-0.30007172	-0.38463187	-0.031845093	0.03375371	-0.588192	0.22658348	0.99617314	0.93040514	0.31013393	1.0240575	PGSC0003DMT400037169
CUST_51882_PI426222305	-1.2196406	0.7053055	0.8647528	0.7847326	0.83483815	0.83312273	0.47449565	1.4023378	1.1173553	-0.19645603	-0.27038455	-0.03171007	-1.121068	-1.3029935	-2.4855738	-2.4708512	PGSC0003DMT400062713
CUST_12383_PI426222305	0.68567324	0.5213237	0.70330477	0.74504393	-0.45886135	-0.638618	-0.6214838	-0.9604912	-1.0299125	-0.16717005	-0.25320387	-0.049637634	0.07766533	-0.029368639	-0.22952294	0.59147024	PGSC0003DMT400063561
CUST_39523_PI426222305	0.44562373	0.32290235	-0.04587968	-0.14895153	-0.6635146	-0.78477	-0.97354555	-0.5000911		-0.06232993	0.06797981	0.027321815	0.33315802	0.670671	0.10473323	0.7741208	PGSC0003DMT400068727
CUST_18946_PI426222305	0.93401927	0.22037618	0.84888476	0.8625083	0.25021553	-0.266212	-0.023375988	-0.07499361	-0.44321394	-0.3134179	-0.15421724	-0.08044895	0.47360468	0.43340397	-0.25087094	-0.26878467	PGSC0003DMT400044599
CUST_9187_PI426222305	-0.373911	0.23060966	0.47752228	0.8654018	0.81542635	-0.12599301	0.692116	-0.5501945	-0.043012142	-0.27160096	0.62514156	-0.18251379	-0.00422132	1.1374347	-0.33751512	-1.3184694	PGSC0003DMT400023682
CUST_9781_PI426222305	-0.07176129	-1.3630013	-0.7601509	-0.25930086	-0.06337881	-0.39953852	-0.50611186	-0.7492652	-1.4140584	1.3556705	1.3648725	1.3416015	2.169043	0.67183375	2.9560215	2.8611565	PGSC0003DMT400038520
CUST_46832_PI426222305	-0.4669505	-0.3824621	-0.22429538	-0.1935122	-0.6860609	-0.57479405	-0.6577337	-1.0344846	-1.1793799	1.2105191	0.95619863	0.6514714	0.704514	0	1.0486028	1.0560018	PGSC0003DMT400001911
CUST_12392_PI426222305	0.8564677	0.8546438	0.08367809	0.41047955	-0.30051184	-0.77167964	-0.53511953	-0.708302	-0.3821857	0.63765496	0.6956792	0.6418195	-1.3247905	-0.6437738	-0.7361615	-0.99363613	PGSC0003DMT400007153
CUST_30087_PI426222305	1.8065702	0.37179676	-0.85368204	0.08087555	0.39985943	1.2747989	1.3542304	0.93649054	0.50856113	-1.0125521	-1.0087289	-0.9771342	-0.114988804	-0.25178933	0.55570245	-0.5064985	PGSC0003DMT400019544
CUST_40217_PI426222305	-1.9105387	0.54125786	0.6075751	0.20345895	-0.7316036	-1.0538752	-0.37266755	-2.2706473	-0.6224923	0.648361	0.564795	0.23865764	-0.06437302	0.9967873	-1.0766947	-1.2400197	PGSC0003DMT400087826
CUST_25940_PI426222305	-1.5785164	0.5749615	0.6484043	0.2441489	-1.5246515	-2.4148088	-0.16468668	-1.9990041	-1.6268027	0.7706501	0.60654116	0.27959076	0.7124748	0.88169754	-1.4659212	-1.5669092	PGSC0003DMT400051982
CUST_6534_PI426222305	3.4047945	2.0777247	1.1418244	2.011729	-0.8723295	-0.71560407	-0.6573653	0.5999594	-0.30302668	-0.95573837	-0.23048162	-0.033496697	-1.6158592	-1.7365253	-1.4264979	-1.068772	PGSC0003DMT400014656
CUST_18548_PI426222305	-0.17826533	0.4960873	0.47488746	0.10693574	1.0253773	0.18944526	1.1425633	-0.30993795	0.3808682	-0.03463022	-0.07196943	-0.3698407	0.99542594	1.9635177	-0.1249485	-0.7009912	PGSC0003DMT400079634
CUST_18996_PI426222305	-0.20783472	-0.12474839	0.096610546	-0.04589955	0.023760319	-0.08929491	-0.80548143	-0.42457724	-0.11524773	0.20950206	-0.14538781	-0.07773479	1.0220428	1.2003801	1.0481789	0.58693486	PGSC0003DMT400024325
CUST_50599_PI426222305	-1.8582608	0.5864296	0.6594073	0.27615786	-1.1473775	-2.0700994	-0.55411506	-1.8902051	-2.9023917	0.50057936	0.6210244	0.29173136	1.1731057	0.08160114	-0.8396065	-1.6455135	PGSC0003DMT400022368
CUST_13335_PI426222305	-0.34789386	-0.07675918	-0.09140921	-0.49628052	3.122994	3.0241315	2.928185	3.0682745	2.9618726	-0.24788554	-0.12910955	-0.46113	0.14895046	0.90174687	-0.31227756	-1.5761842	PGSC0003DMT400089707
CUST_9284_PI426222305	-1.6605493	0.532475	0.3853526	0.58840686	-0.69580245	-0.9006591	-1.6526484	-1.2422941	-0.2979238	1.3217367	1.3198557	1.4773121	-1.2665124	0.76368487	-1.1834195	-1.598405	PGSC0003DMT400023752
CUST_42072_PI426222305	0.18715842	3.4344432	2.847643	3.6265953	-0.12959385	0.58789253	0.10833335	0.7952213	-0.32170987	-0.42735258	-0.14964549	-0.4223188	-1.8998246	-0.6869966	-2.7355976	-2.4985986	PGSC0003DMT400050486
CUST_42067_PI426222305	-2.6594365	0.68039435	0.22700484	0.17088969	-2.3343203	-2.0888255	-1.7869477	-2.3461344	-1.738548	1.7878848	1.4823762	1.4505525	-0.025813818	-2.461718	-0.76223326	0.18782647	PGSC0003DMT400067779
CUST_23070_PI426222305	0.19886692	0.11617684	0.3699976	0.30170178	-1.5029356	-1.8714535	-1.318388	-1.2095842	-1.0527172	0.107736506	0.13083482	0.18626778	-0.48191786	-1.031527	-0.6173713	0.014186621	PGSC0003DMT400060897
CUST_1855_PI426222305	-0.009640376	1.4155449	1.3091863	0.5292304	-0.1363771	0.6425152	0.06034708	-0.3051648	-1.1835957	-0.33397976	0.018268585	-0.5555728	-4.7306404	-4.864004	0.3579843	-3.1528664	PGSC0003DMT400080603
CUST_36076_PI426222305	-0.52943915	-0.1917785	-0.10035006	-0.18201272	3.631919	3.9240246	3.7342865	4.3404403	3.671247	-0.030304113	-0.13540919	-0.4559339	-1.7837732	-0.03316641	-1.3256712	-2.149049	PGSC0003DMT400007904
CUST_46674_PI426222305	-0.99001056	0.58644086	0.67714596	0.26975298	-1.7957115	-0.5041752	-0.92682934	-1.9891868	-1.2773597	0.5279271	0.6419541	0.29760265	-0.7557659	1.5853124	-1.1430805	-1.3323485	PGSC0003DMT400024342
CUST_51719_PI426222305	-2.2894542	-0.32877913	-0.25348368	-0.6619715	0.98592854	4.1498895	3.5153608	5.5313363	1.4455683	-0.30318442	-0.28920183	-0.6372583	3.831924	0.4460802	4.588648	1.6285986	PGSC0003DMT400080723
CUST_38151_PI426222305	-0.5352647	0.041912872	0.1313607	-0.07773908	0.067694664	0.18462443	0.4164312	-0.7487092	-0.18705916	-0.005567869	0.6879241	-0.22998428	-0.19472265	1.5113928	-0.7126403	-1.7857054	PGSC0003DMT400054786
CUST_7476_PI426222305	-0.79685396	1.1306846	0.83083224	0.35967422	-2.4263601	-1.3587208	-0.61999726	-1.1688406	-3.5429115	2.0936792	1.4664322	1.5919008	-0.36816692	-2.6087403	-0.2569499	-0.3408886	PGSC0003DMT400009473
CUST_41735_PI426222305	-0.062060755	-2.899334	-2.5855925	-3.250888	2.2515857	2.1343129	1.8314698	2.103926	2.1088903	-2.3248749	-2.8377388	-2.2873023	1.2229986	2.234017	0.35668778	0.6733504	PGSC0003DMT400090507
CUST_13941_PI426222305	-0.98969525	0.87378997	0.8765033	0.45657173	-1.3001008	-2.1899176	-1.8733926	-1.8852749	-0.93818426	0.7181082	0.7945917	0.46254364	0.8275707	-0.20228839	-1.5912871	-1.2402769	PGSC0003DMT400088684
CUST_17238_PI426222305	-0.66616726	0.6792566	0.6718342	0.26288033	-2.3513083	-2.4231656	-2.0657377	-1.5767875	-1.9853101	0.52419454	0.7594166	0.27130207	1.0787432	0.5179589	-1.7842283	-1.1354812	PGSC0003DMT400057825
CUST_17263_PI426222305	1.6606693	-0.4521483	0.45382118	-0.005406062	0.8002951	0.74349093	0.72418475	0.5822828	0.28444862	-0.358768	-0.6550698	-1.1598202	0.03225994	-0.62913	0.37775016	-0.18367974	PGSC0003DMT400050099
CUST_30632_PI426222305	0.8277975	0.63848776	0.24841666	-0.2609788	3.3985705	0.8776815	2.0006564	2.0718558	1.6450388	-0.69987684	-0.8446243	-0.18792176	-2.087639	-1.2569507	-2.1360414	-2.9508827	PGSC0003DMT400018589
CUST_12340_PI426222305	0.8667207	-0.19553454	-0.3801643	-0.22686243	-2.106946	-1.7659063	-1.8726816	-1.7650175	-0.47237492	0.6211327	0.42949662	0.34271064	0.8159828	-0.3298099	0.16693473	1.3733068	PGSC0003DMT400063547
CUST_16600_PI426222305	-1.8138574	0.5644466	0.81436986	0.16099024	-0.69116235	-0.45676398	-0.14357877	-1.4864671	-0.32308197	0.41599718	0.50908107	0.4027432	0.9780104	1.0290104	-0.93629026	-1.7113949	PGSC0003DMT400069261
CUST_44536_PI426222305	0.38907275	-0.19782257	-0.22016208	-0.27311072	-0.021356106	-0.005059242	-0.03267765	0.42758226	0.4229126	-0.26559702	-0.56113595	-0.4943358	0.7385521	0.7676966	0.63243794	0.43945947	PGSC0003DMT400043046
CUST_13668_PI426222305	-0.1611495	-0.32981935	0.7073415	-0.40533352	0.7342379	0.36690164	0.76382256	-0.32922292	0.3862605	-0.2585249	-0.58582085	-0.060801666	1.2447948	1.8229165	-0.32458186	-0.9162342	PGSC0003DMT400046344
CUST_38237_PI426222305	-0.07790264	0.6297886	0.5291219	0.39331898	-1.2489266	-1.0182796	-2.2322369	-1.8351507	-1.4652648	1.0237776	0.85130006	0.6600478	-1.122983	-0.53075194	-1.5412216	0.28874746	PGSC0003DMT400067317
CUST_19294_PI426222305	-0.18518782	-0.05916071	-0.033500195	-0.048324108	-0.7537308	-0.68847704	-0.7642007	-1.326971	-0.9585953	0.96640795	0.53142184	0.57332116	0.89391184	-0.002716065	0.7318976	0.9767181	PGSC0003DMT400072897
CUST_36349_PI426222305	1.3642606	-0.2614077	0.11484321	0.3699015	2.2969513	2.2035832	1.6388655	1.6831875	1.840158	-2.5436158	-1.9854227	-2.0851035	-0.0215559	-0.8309133	0.02861476	-0.30875063	PGSC0003DMT400079930
CUST_51710_PI426222305	-0.49643946	3.461237	2.928091	3.758262	-1.549778	-0.03538823	-0.652823	0.01834035	-0.11348462	0.35857663	0.38552698	0.4025828	-1.0170286	0.15209866	-0.7173693	-1.7122426	PGSC0003DMT400028481
CUST_21583_PI426222305	1.3289915	-2.5935676	-2.8483717	-2.0639687	4.1715274	3.985725	3.7472005	3.8843446	3.8155546	-2.2069407	-2.6837854	-2.3844795	0.99546885	1.467068	0.40228462	-0.008749564	PGSC0003DMT400093253
CUST_26945_PI426222305	-2.9086692	-0.38139096	-0.29035258	-0.9924788	-3.296942	-2.3993938	-3.1460857	-3.274281	-2.7913158	3.9833899	3.6990306	3.7221801	2.4180486	1.4524713	3.8436441	4.880405	PGSC0003DMT400067106
CUST_15036_PI426222305	-1.6070471	0.7658718	0.9157152	0.38156	-2.2083921	-2.2229433	-1.9221683	-1.2707136	-1.9199512	0.6298025	1.082493	0.69151276	-0.81262827	-0.2087543	-0.75322723	-0.65679187	PGSC0003DMT400056915
CUST_41544_PI426222305	-1.2161412	-0.101397835	0.093888916	0.08087889	-0.23104143	0.07319307	-0.06669855	-0.028831482	-0.48988008	0.7242298	0.9868679	0.92691106	-0.035629272	-0.42673874	0.67070127	-0.6128928	PGSC0003DMT400021597
CUST_43259_PI426222305	-1.8382744	0.65871876	0.6023795	0.22208564	-1.2031822	-1.1147833	-0.14202356	-2.0613523	-2.852106	0.4715837	0.57696646	0.24916904	-0.64386654	0.98464155	0.26541066	-1.3623904	PGSC0003DMT400002055
CUST_18577_PI426222305	-1.3220233	0.9062629	1.0700836	1.330676	-1.2865081	-1.8399355	-1.3184133	-1.9153953	-1.6849666	1.3905843	0.8664157	1.2989545	-0.27198792	0.7482221	-1.5278881	-1.1431689	PGSC0003DMT400089884
CUST_13850_PI426222305	-0.549253	1.2872043	0.65336245	0.38572106	-0.21509981	-0.95073843	-0.47322154	-0.5555124	0	0.9961502	0.8487687	1.0480651	-0.7711216	-0.5237031	-0.09380555	-0.21581268	PGSC0003DMT400040369
CUST_23314_PI426222305	-1.230436	0.96859026	0.8913994	0.26203552	-1.5896933	-1.4235358	-0.06849432	0.5150914	-0.67881703	0.50409335	0.6352957	0.28801408	-0.92238	0.69378483	-1.5734429	-1.2526749	PGSC0003DMT400092079
CUST_39113_PI426222305	0.06557083	7.95E-04	-0.117694855	-0.2461106	-0.90841246	-0.94677925	-1.1845403	-1.3246045	-1.2267356	0.21617603	0.18803532	0.013302485	0.17870188	0.172364	0.106425524	0.59083176	PGSC0003DMT400035596
CUST_26568_PI426222305	-2.2348049	-2.0612652	-2.2796266	-0.01925532	-0.95760274	-3.6039138	-2.0804574	-2.6093233	-2.1299536	2.7658646	3.1922503	3.0133235	2.546235	0.7919626	3.4806478	3.8570354	PGSC0003DMT400000942
CUST_19382_PI426222305	-1.664349	-0.14479494	-0.14942344	-0.2794145	-0.54771185	-0.5782807	0.15741086	-1.4273725	-0.59616446	-0.16404438	0.3459053	0.115281105	1.149847	1.5545188	0.7327223	0.43426737	PGSC0003DMT400050542
CUST_38822_PI426222305	-1.2267109	1.9078947	0.9194417	0.3350458	1.5307803	0.9312217	0.9589238	1.5689738	0.25609946	-0.14502685	0.08711036	-0.55780715	-1.8142009	0.06537223	-1.0504308	-2.152606	PGSC0003DMT400015415
CUST_10274_PI426222305	0.55230856	0.43615708	0.18018992	0.28257608	-1.9017415	-1.9074321	-1.8340731	-2.190258	-2.6698122	0.059423607	0.10060962	-0.081146084	-1.9629169	-2.9378335	-1.3282259	0.36376968	PGSC0003DMT400029026
CUST_30783_PI426222305	-0.44374514	0.44681373	0.50479984	-0.54923123	-0.2697611	-1.1478398	0.60081744	-0.28288698	-1.4111679	2.4703526	1.8441676	1.7326026	-0.7680031	1.5534946	-1.1023455	-2.1507604	PGSC0003DMT400085430
CUST_31542_PI426222305	-0.45755944	0.06089449	0.06828085	-0.30694914	0.17874002	0.62243485	0.41373944	0.7696855	0.83727765	-0.06146701	0.040653866	-0.2861719	0.42820823	-0.3369472	-0.6723349	-2.0692203	PGSC0003DMT400073324
CUST_1978_PI426222305	-0.17440271	0.40477023	0.4666028	0.005881628	-0.8301244	-0.93351793	-0.51443505	-2.365666	1.14936	0.28033638	0.38565478	0.49725962	-0.29647565	0.07394028	1.0635288	-1.3379245	PGSC0003DMT400028801
CUST_35355_PI426222305	-1.9827763	-0.062200546	1.2867535	-0.27584124	-0.32411456	-0.6161611	0.20151329	0.5429871	-0.5210662	0.088478245	1.2250205	-0.35710588	3.4510937	1.8009174	0.5347887	0.0729638	PGSC0003DMT400079428
CUST_33909_PI426222305	0.5447467	0.28838858	-0.16495736	-0.12918663	0.22480059	0.028475285	0.015568733	0.5184188	1.00947	0.13986175	0.028900465	-0.14417362	-0.20618129	-0.44420362	0.23061442	-1.3405584	PGSC0003DMT400012547
CUST_52073_PI426222305	1.199943	-0.59880733	-0.024347624	1.3693081	0.7828798	1.509388	1.2589049	1.5263715	0.5166478	-1.9747305	-2.0519724	-1.8180422	-1.4060273	-0.15988088	-0.79138875	-1.7752876	PGSC0003DMT400017167
CUST_46370_PI426222305	-1.697004	0.71324474	0.7286603	0.35371256	-0.1524396	-0.4837532	-0.6860981	-0.39498067	-0.54404044	0.59568596	0.6965513	0.37008443	-0.8315723	-0.19908881	-1.6646168	-1.5042691	PGSC0003DMT400088263
CUST_45929_PI426222305	-1.0506064	0.6513583	0.6699011	0.29491058	-2.140736	-1.6438022	-0.77690816	-2.1072378	-1.4291084	0.5355442	0.63557273	0.3093945	0.77391243	-0.2565694	-1.7225733	-1.5623728	PGSC0003DMT400047940
CUST_17311_PI426222305	-1.7108861	0.25298262	0.27372566	-0.10664781	0.57058716	-0.011817455	0.49583316	-0.57814527	-1.3130376	0.17403777	0.23822927	-9.13E-04	0.7712691	0.4542135	-0.74987626	-1.4559399	PGSC0003DMT400057995
CUST_17811_PI426222305	-4.527658	-1.8601731	-0.22754288	0.11398411	-2.3775811	-2.8943827	-1.7167153	-4.314575	-3.8976154	3.2022464	2.9765007	2.9591057	3.1245608	-0.7664659	4.7237597	3.5536397	PGSC0003DMT400066840
CUST_6256_PI426222305	-1.3180157	0.67397183	1.4438816	0.7694796	-0.44767952	-0.26291943	-1.3089845	-2.082415	-1.1134593	0.56071395	0.6909065	0.36867094	-0.8666973	-0.02962017	-1.3038881	-1.5340672	PGSC0003DMT400093676
CUST_39038_PI426222305	0.339537	0.16459258	-0.016893545	-0.09097513	-0.63178086	-0.47041178	-0.5299952	-1.1504347	-0.29776335	0.005778948	-0.39948305	-0.07533884	0.4787526	0.81965804	-0.99300694	0.9037692	PGSC0003DMT400068571
CUST_27039_PI426222305	-0.17138036	-1.2229248	-1.3013668	-1.5579017	-1.0240679	-1.4362764	0.302536	-0.69621944	0.11520147	0.37729868	0.63777065	1.1664222	1.424345	2.713247	-0.72613597	0.49744478	PGSC0003DMT400067138
CUST_34142_PI426222305	-0.2027564	0.5082591	1.4968905	1.5748682	0.20005012	-0.42838717	-0.2887795	4.05E-04	-0.53934693	0.105609894	0.15973346	-0.9759528	-1.2093384	0.279526	-0.14338875	-1.110384	PGSC0003DMT400033132
CUST_24635_PI426222305	-0.70650345	0.67316985	0.50209385	0.007278363	-0.14736056	-0.013868332	0.17681265	0.4487803	0.30684114	0.6340032	0.20907378	-0.578342	-0.35167408	-0.42220986	0.2098198	-0.47764263	PGSC0003DMT400054657
CUST_11323_PI426222305	-0.25523767	1.0034654	2.4259083	0.92684466	1.3126581	1.2158515	0.7046311	0.9911411	1.2230227	-2.782283	-2.9145334	-3.0304487	-5.1114984	-4.4659896	-2.9285522	-1.9139414	PGSC0003DMT400037734
CUST_39200_PI426222305	0.5344444	-1.3420728	-1.2607433	-0.55132776	1.491638	1.5916176	1.4161611	2.0417593	1.5339618	-0.75215	-1.6133509	-1.608872	1.2295048	1.0987389	1.4123912	-0.03840788	PGSC0003DMT400016712
CUST_25931_PI426222305	0.20236652	0.9735465	2.486426	2.7905495	2.076272	0.30838203	0.47185493	2.2749257	2.2051747	-0.5747778	-0.6102557	-0.98517054	-2.6466994	-1.3563488	-3.5106966	-3.3507452	PGSC0003DMT400051816
CUST_191_PI426222305	-2.117204	-0.8642726	-0.24639876	-0.86221105	-0.1491065	0.050374985	-0.27390146	-0.15396166	-0.5565076	1.3421512	1.6093854	1.3390027	0.8027177	0.062053442	2.5087264	1.6528617	PGSC0003DMT400022189
CUST_4104_PI426222305	-0.3351005	-0.03588772	0.005349477	-0.37380806	2.837151	2.5100536	2.4380062	2.4354315	2.5711806	-0.1304512	-0.048104603	-0.37286234	-0.78434086	0.7203376	-1.5764499	-1.6712991	PGSC0003DMT400008440
CUST_32421_PI426222305	-0.6118579	0.22567034	0.31815863	0.2994628	-3.1848216	-2.7190754	-2.7691765	-3.0399926	-3.2273695	1.1767379	1.1518258	1.092822	-1.2888398	-1.7315705	-1.0340536	0.54214364	PGSC0003DMT400079040
CUST_35032_PI426222305	0.49861398	-0.3635305	0.17919414	0.17288668	-0.30480313	-0.2807269	1.001889	1.0263379	0.32087493	-0.43840647	-0.26842818	-0.8722787	0.23233485	1.6669402	0.23282409	0.23404105	PGSC0003DMT400005517
CUST_48731_PI426222305	-0.74010485	0.6381421	0.68527937	0.30466142	-2.2812016	-2.2778976	-1.9730997	-0.005954266	-2.1983202	0.53397703	0.62746114	0.30303273	0.35672617	-0.24926043	-1.7120187	-1.5517044	PGSC0003DMT400048242
CUST_28375_PI426222305	-0.27386713	0.24432008	-0.4465448	-0.3390511	-0.860239	-0.7467704	-0.19591522	-0.80667686	-0.71617556	0.41437832	0.19617064	0.20505889	2.6235452	1.9536514	0.67665124	1.5715904	PGSC0003DMT400044186
CUST_17902_PI426222305	-1.3980212	0.6118186	0.48427835	0.17551851	-0.14128065	-0.79660296	-0.35271788	-0.70035243	-1.1082008	0.009269874	0.0542628	0.06413063	1.7339504	0.6412213	0.16358519	0.07404057	PGSC0003DMT400032410
CUST_20887_PI426222305	0.09262673	0.04287227	0.11226352	0.4060019	-1.0961142	-1.0217896	-1.1880369	-1.1196337	-0.95640993	0.12119945	0.04971965	0.13203128	-0.5171647	-0.65953946	-0.65611625	0.11765051	PGSC0003DMT400011830
CUST_17058_PI426222305	-1.573717	-0.22424443	-0.42127004	-1.063358	-0.8637066	-1.3541143	-1.7955439	-1.0617199	-1.209274	1.1183513	1.6223634	1.5838798	2.461206	2.153247	2.2839038	2.994346	PGSC0003DMT400018343
CUST_17470_PI426222305	-1.4537784	0.4871467	0.5433499	0.38576952	-0.25936246	-0.9998343	-0.009889841	0.56876874	-2.1054032	0.3853682	0.47702503	0.16964228	0.4640479	1.9475666	-1.2597818	-1.698913	PGSC0003DMT400096932
CUST_24867_PI426222305	-0.31620374	-0.06867536	0.0451533	-0.09600067	0.2099495	-0.12815094	-0.072815895	-0.0445714	0.42074156	-0.35824743	-0.66451865	-0.70027655	1.0156782	0.99997497	0.7812097	0.5075286	PGSC0003DMT400043973
CUST_5557_PI426222305	0.24725707	-0.13424635	-0.13838117	-0.1076115	-0.6104655	-0.23463154	-0.2577796	-0.49560785	-0.40276003	0.16604185	0.082924046	-0.06834141	0.9521756	0.59978604	0.67804694	0.934607	PGSC0003DMT400022760
CUST_19595_PI426222305	-2.3084543	0.43414292	0.12227186	-0.26282945	2.4924824	3.0286067	2.3919277	2.5849907	2.1177895	-0.063501514	0.052078884	-0.2707351	-1.41535	1.6278737	-2.2842693	-2.1232507	PGSC0003DMT400023387
CUST_51942_PI426222305	0.09494138	1.049213	0.71691805	1.4002533	0.8490908	1.2004526	0.8539698	1.5074136	1.5506628	-2.8564482	-2.778373	-3.2607358	-1.4670763	-0.72770166	-3.0645604	-3.3338015	PGSC0003DMT400031466
CUST_3780_PI426222305	0.24396706	-0.17226188	0.011694272	-0.06611538	0.16914845	-0.19161463	-0.6479125	-0.33103418	0.14693975	-0.08844185	-0.45733485	-0.34874216	1.5218973	1.8460705	0.6436894	0.63334686	PGSC0003DMT400084256
CUST_17149_PI426222305	-1.6471229	-0.8105607	0.39672646	0.6675639	-0.6342535	-1.6336253	-2.4635775	-1.2408762	-2.0293543	-0.111177765	0.91719073	0.7173939	0.22297144	-0.14293122	1.5456581	0.61676455	PGSC0003DMT400057860
CUST_611_PI426222305	-1.6107211	0.068553604	0.12229904	-0.2809372	2.7840142	2.6384325	2.5427878	2.6964307	2.4805775	0.0967919	0.047374725	-0.018794218	-1.3879063	0.18052757	-1.5555692	-2.1205132	PGSC0003DMT400095098
CUST_17686_PI426222305	-2.0903862	0.45871767	0.24031718	-0.14738305	-0.61060643	-0.53996015	0.29891396	-0.5245435	-0.45384955	0.4063519	0.1922291	-0.15763457	1.1135464	1.5444114	-0.88475966	-1.8018469	PGSC0003DMT400067009
CUST_43197_PI426222305	-1.1846851	4.388511	3.4365845	3.349374	2.0513465	1.9019485	1.3532448	1.9747787	0.26355696	-0.24096584	-0.42097807	-0.5561835	-0.12696648	-0.6905966	-2.8764381	-2.6114438	PGSC0003DMT400042689
CUST_21477_PI426222305	-0.45651904	-0.30408636	-0.07477967	-0.6402276	-0.3056891	-0.74961543	1.1302629	0.41501045	0.5277424	0.4233133	-0.11724154	-0.5975726	1.5898504	1.5080004	-0.3398441	0.45696512	PGSC0003DMT400070167
CUST_29329_PI426222305	-0.13391574	-1.6084138	-1.2882977	-2.2756233	1.9025207	1.6916122	1.7432404	1.6047978	1.7391577	-2.4012907	-2.872317	-1.8231891	1.1612749	1.3408267	1.0468209	1.1958588	PGSC0003DMT400096463
CUST_7233_PI426222305	0.061520576	-0.22863579	-0.1587003	-0.5486989	3.435402	3.175453	3.1656406	3.1064448	2.9904566	-0.32876492	-0.23879974	-0.5600526	1.1191311	3.06E-04	-0.02973342	-2.403276	PGSC0003DMT400094502
CUST_50088_PI426222305	0.11473004	0.55871886	0.6294222	0.23029931	-1.1395745	-1.051482	-1.0841341	-2.2377923	-0.27727556	0.45860115	0.54843825	0.35261932	1.1784868	1.3703182	-0.45435405	-1.5093521	PGSC0003DMT400016752
CUST_26332_PI426222305	-0.45537448	0.54337335	0.25840244	0.010871172	-0.8963449	-0.90735507	-1.2015083	-1.0618465	-0.57550883	1.0991642	0.062071085	0.20068447	-0.00891614	-0.4477954	0.3110075	0.04219556	PGSC0003DMT400031094
CUST_30186_PI426222305	-0.94638395	-0.2623361	0.242239	0.42497158	-1.9633429	-2.0592854	-1.4892378	-1.1361451	-0.64008474	-0.28634992	0.48881498	0.61249286	0.61325026	0.59970355	0.50865006	0.81000453	PGSC0003DMT400012205
CUST_296_PI426222305	-1.675559	1.4736449	0.65769595	0.23413467	-0.27896	-1.3094122	0.9048784	1.2012439	-0.13878465	0.39898777	0.48114172	0.15620105	-0.38016415	1.213304	-0.048309565	-1.2245054	PGSC0003DMT400005473
CUST_46061_PI426222305	0.69398385	0.14934175	-0.3022337	0.56876296	0.87728524	0.7306144	0.5925646	0.78031564	1.2373741	-0.32480416	-0.6650812	-0.742449	-1.9659362	0.34220195	-0.3828516	-1.5576015	PGSC0003DMT400040542
CUST_23967_PI426222305	-1.0399711	1.152553	0.8933863	-0.23051126	2.361015	2.0205147	1.0305927	1.573791	1.8098125	0.35350537	-0.6525393	0.067922674	-2.7817929	-1.350317	-2.7597508	-3.3922408	PGSC0003DMT400032735
CUST_26643_PI426222305	0.5540821	-0.15078719	-0.06582197	1.1666899	0.66699433	1.2334895	1.5079448	1.2949998	0.9241276	-0.6766286	-0.6682684	-1.1075249	-0.5794805	-0.30620742	-0.22457266	-1.3020716	PGSC0003DMT400000880
CUST_33791_PI426222305	-0.98165387	0.71625835	0.7655492	0.26633883	-0.61708736	-1.4320476	1.0772521	0.82895446	-0.4283278	0.46942458	0.56955796	0.48977423	-0.97842264	-0.34094095	-1.3076379	-1.6159526	PGSC0003DMT400051510
CUST_26390_PI426222305	-0.08548299	0.6257705	0.89601207	0.32925487	-1.2209094	-1.5759237	-0.9777658	-1.2472925	-1.4091561	0.38933253	0.20445783	0.55745244	-0.5603173	-0.2783314	-0.87699866	0.3401414	PGSC0003DMT400037151
CUST_43283_PI426222305	2.7347002	0.82427955	-0.15301473	0.28777543	0.7301271	1.2567451	1.209122	0.91955876	0.42148852	-1.8746964	-3.1034822	-2.6759994	-0.61707044	-0.10787511	-1.2472315	-0.00343887	PGSC0003DMT400064344
CUST_14666_PI426222305	-1.8332437	2.6647508	5.4884696	3.6564567	-0.7576239	-1.3951497	-1.0070512	-2.4108903	-1.6333797	4.410031	6.5618196	6.0457635	-0.7926402	0.23249745	-1.0448453	-1.2358046	PGSC0003DMT400066753
CUST_26986_PI426222305	-0.31416607	0.044594128	-0.106619515	-0.12759621	-0.18898249	0.015319347	0.014772892	-0.14892435	-0.48478794	0.17673683	0.25326028	0.11704954	-0.044015408	-1.3378496	0.42519784	0.40666613	PGSC0003DMT400067066
CUST_15153_PI426222305	1.9757594	0.09408935	0.34745803	1.0596379	1.1271372	1.3537674	1.7952366	0.9809146	1.0323753	-1.6568698	-1.7321687	-1.5549836	-1.0739107	-0.86076283	-1.0898926	-0.69605684	PGSC0003DMT400057429
CUST_29550_PI426222305	1.1109604	1.3297424	0.8168656	0.29459986	-0.050345898	-0.24229598	0.96070075	-0.8993139	-0.18124437	0.33204427	-0.09112867	-0.38637924	-0.3662877	1.1715381	-0.99001575	-0.42619133	PGSC0003DMT400075959
CUST_15894_PI426222305	-1.4525557	0.4264779	0.5045654	0.106129326	-0.65562296	-0.4340086	0.39976883	-0.7738037	-1.1535528	0.3221766	0.5425237	0.09930229	0.075077295	0.5041499	0.29650402	-1.1160041	PGSC0003DMT400057724
CUST_7932_PI426222305	-1.2380452	0.78129655	0.7752077	0.649718	-1.0256643	-1.7126157	-0.4793527	-2.1472535	-1.5812426	0.5912509	1.1972977	0.6350643	-0.90486884	0.70035243	-0.13441658	-1.517243	PGSC0003DMT400095341
CUST_39634_PI426222305	1.3821985	0.66361314	0.9169615	1.2133149	0.40039825	0.8802061	0.2987218	0.19652939	0.056007862	-3.6350918	-3.1595535	-3.3164673	-2.5454645	-2.1570485	-2.4717429	-2.678896	PGSC0003DMT400058772
CUST_11508_PI426222305	-0.5199848	0.3409339	0.24864984	1.0735091	-0.08744836	-0.5647452	0.06163764	0.32732105	-0.24629903	0.41423884	0.85673946	0.40379357	-0.6314746	1.0157664	-0.70414805	-0.023669323	PGSC0003DMT400052331
CUST_13676_PI426222305	-1.0898806	0.6240137	0.7007883	0.25956583	-0.62581754	-0.8218632	-0.34267712	-0.022470951	-0.41767788	1.0381784	0.6001056	0.258931	0.12349844	0.45371664	-1.8141537	-1.4823424	PGSC0003DMT400018080
CUST_17052_PI426222305	-0.3775301	0.5189705	0.38057375	0.036937714	-1.5877881	-1.8206048	-0.7579496	-2.5442812	-1.2861862	1.2969631	0.644602	0.27025428	-0.52262545	-0.21423912	-1.43609	-0.18877919	PGSC0003DMT400018437
CUST_43680_PI426222305	-0.49048105	0.022638956	0.38482633	0.32235193	0.54480314	0.85989165	0.44653487	0.088710785	-0.77498007	-0.08521255	0.03184827	-0.14365928	0.9001204	-0.95318794	-0.15571976	-1.504284	PGSC0003DMT400004855
CUST_40773_PI426222305	-0.47691807	-1.7387966	-1.7254882	-1.4910045	-0.19772387	-0.242517	-0.507257	-0.3470912	0.20205498	0.23272467	0.31407595	0.24212599	0.1939578	0.3350606	1.483751	0.917721	PGSC0003DMT400073542
CUST_28108_PI426222305	-0.7497115	0.53859776	0.22840802	-0.15558513	-1.2740817	-2.1877592	-2.3358026	0.36054134	-1.7432194	1.0853904	0.5419281	0.78164434	-1.2029719	-0.7817277	0.24445534	1.1246824	PGSC0003DMT400004243
CUST_32452_PI426222305	0.97389334	-0.22589953	0.63246745	1.0504851	0.67746687	0.8962307	1.3967385	1.1641259	0.7532301	-2.0621002	-1.9793277	-2.9249375	-0.5322983	-0.5362196	-0.5887308	-1.8660402	PGSC0003DMT400079046
CUST_37797_PI426222305	0.07542801	-0.09663042	-0.8017637	0.14867909	0.055369854	0.016174555	0.28659153	-0.08941841	-0.08510566	-0.15665436	-0.6692031	-0.26064268	0.3163352	0.06779432	0.7186353	-0.1300532	PGSC0003DMT400054198
CUST_36410_PI426222305	0.42328086	0.41566896	-0.13462305	0.066196285	0.5032892	0.2407999	-0.08237982	-0.04759741	0.45549297	-0.15645742	-0.43776146	-0.32903242	0.097575665	0.13880324	0.25084186	-0.057139557	PGSC0003DMT400016200
CUST_50093_PI426222305	0.5529485	-0.42845854	-0.5154519	-0.4922239	-1.8712215	-1.5309682	-1.9659793	-2.5680602	-2.759839	2.9303944	2.3599303	2.684306	2.7571118	-1.3486409	1.9993813	3.357261	PGSC0003DMT400016755
CUST_37707_PI426222305	0.07225212	-0.8426283	-1.7453918	-1.1200298	-0.23058915	-0.2728448	-0.27752304	-0.38240147	0.074748516	0.31697163	0.0898172	0.4895495	1.4115577	1.4400134	1.4479005	1.7045541	PGSC0003DMT400004913
CUST_26677_PI426222305	0.14778025	0.1788357	-0.0581034	-0.07744106	-0.85941267	-0.994205	-0.88908434	-0.72632504	-0.7414422	0.31902328	0.023203373	-0.055597782	0.36930466	0.032860994	-0.44035983	0.76878214	PGSC0003DMT400000946
CUST_14155_PI426222305	-1.8812178	0.006407738	0.07885218	-0.19754887	1.4500151	1.4043615	0.43400455	1.297637	1.1252303	-0.103966236	0.002847831	-0.3023359	-0.004746676	-0.9694519	-0.2138834	-1.9469848	PGSC0003DMT400060279
CUST_3512_PI426222305	-0.36766067	0.06226476	0.11286036	-0.3042566	-0.7567663	-0.754344	0.7155771	-1.0270786	-0.08676791	0.7390216	0.32997832	0.18237384	0.32412672	0.98487306	-2.0612051	0.9576333	PGSC0003DMT400010249
CUST_46110_PI426222305	-6.617598	0.9792132	-3.1300442	-4.616977	-6.604157	-5.450843	-2.9012527	-4.740594	-4.0105424	1.2807834	1.7027696	1.6856298	1.7540662	2.6436014	0	0.55125403	PGSC0003DMT400018472
CUST_25157_PI426222305	0.4132731	0.5642671	0.5003744	0.15708296	-0.4468987	-0.669302	-0.8799026	-1.1342733	-0.6937213	0.4935968	0.137549	-0.049619913	-1.2665098	-0.7044107	-2.2102613	0.6669645	PGSC0003DMT400014837
CUST_40577_PI426222305	-0.768106	0.31406465	0.36003938	0.13512771	-0.7176542	-0.5240016	-0.32149458	-1.4056511	-0.6919062	1.2102671	0.5638649	0.4037285	0.12156534	0.4525628	-0.95632577	0.96905214	PGSC0003DMT400073939
CUST_47534_PI426222305	-1.1658245	0.47551665	0.50437784	0.12148889	0.12624478	-0.9339678	0.62090635	0.5833025	-0.5556495	0.7615533	0.8830525	0.13875134	0.6582587	0.51170886	-1.5722163	-1.6534947	PGSC0003DMT400030748
CUST_24263_PI426222305	-2.1141253	0.45686308	0.49987411	-0.025555292	-2.2898886	-1.3784051	-1.2870948	-2.1231256	-1.3765223	1.5009981	2.3325021	1.7109433	2.64699	1.7414464	-0.6759379	-1.0222135	PGSC0003DMT400056814
CUST_24612_PI426222305	0.23642373	-1.3490769	-0.70882374	-0.33656034	-0.73115873	0.20830512	-8.27E-05	0.11905265	-0.10927391	0.3547965	-0.38553628	0.33083668	0.72718763	1.1091261	-0.6299131	0.6630544	PGSC0003DMT400054488
CUST_42972_PI426222305	-0.38467965	-1.2784305	-0.85991716	-0.75462675	-1.2708015	-1.5249181	-0.23124409	-0.89255095	0.40689802	0.69622374	0.6660015	1.035303	1.8519864	2.2416942	0.7662804	1.4469289	PGSC0003DMT400015734
CUST_32922_PI426222305	-1.0400515	0.5282771	0.7780774	0.71668404	0.07595563	-1.4965172	-0.015108585	-0.5729914	-0.32845998	0.2645677	0.65728825	0.5217538	-0.3602053	1.8002156	-1.6049199	-0.10777092	PGSC0003DMT400089332
CUST_26467_PI426222305	-0.096072674	-1.0310165	0.038111527	0.09301329	-1.0064173	-1.099822	-1.4583077	-1.7958388	-1.6590619	0.44524178	-0.019369284	0.334901	0.5371437	0.3657248	0.26882005	1.0683697	PGSC0003DMT400051447
CUST_15024_PI426222305	-0.8040851	0.12340864	-0.16163604	-0.359073	-0.7503114	-0.8311634	-1.192802	-0.7317586	-0.6906991	0.41408095	0.23168056	0.29345545	1.3009119	1.745806	0.40365863	0.31130505	PGSC0003DMT400056935
CUST_26439_PI426222305	-1.0054271	-0.012003978	-0.38550672	-0.95894045	-0.95451856	-0.8680897	-1.1016035	-1.7270577	-1.1529672	0.9456179	0.73758274	1.0691222	1.3728516	1.8695793	0.17937613	0.3788817	PGSC0003DMT400037013
CUST_42390_PI426222305	-1.4617319	0.9863326	1.1799785	0.6446028	-2.0902064	-2.0384674	-0.8275037	-1.8176072	-2.172756	0.93713427	1.0112324	0.67039996	-0.6721022	0.44273186	-1.4721007	-1.2803277	PGSC0003DMT400052807
CUST_20083_PI426222305	-0.08364137	0.22943528	0.2355717	-0.19472234	0.79014254	0.08979654	0.8227155	0.42201638	0.42647314	0.027624765	0.15712754	-0.16795985	-0.28488326	-0.8616142	-0.8160722	-2.1195333	PGSC0003DMT400049462
CUST_30879_PI426222305	0.36944094	-1.1007584	-0.84278816	-0.030133327	-0.31985736	-0.39954877	0.11972451	0.002704859	0.30369997	-0.31159043	-0.6889694	0.5461333	0.50420976	0.82362175	-0.16742682	0.27587676	PGSC0003DMT400018774
CUST_5294_PI426222305	-1.3751575	0.07637247	0.34779754	-0.25343594	-0.87956023	-1.7788763	-0.88340664	-1.9433649	-1.1526053	0.20712121	0.2508208	-0.011957328	0.90266645	0.9917067	-1.3280411	0.36723408	PGSC0003DMT400009384
CUST_28519_PI426222305	0.467501	0.042215984	-0.65246296	-0.302763	0.022779942	0.23128271	-0.3217106	-0.10856581	-0.21897602	-0.038448334	-0.16486263	-0.17970593	1.0932665	1.1375334	0.77862287	0.58631325	PGSC0003DMT400055520
CUST_9486_PI426222305	-0.15401442	-0.14050214	-0.22451162	-0.39352527	-0.517941	-0.55141497	-1.158639	-0.87710094	-1.2181716	1.706078	1.4019662	1.5229005	1.7133179	2.1827404	0.32397532	1.1827868	PGSC0003DMT400023686
CUST_830_PI426222305	0.47308564	-0.21655042	-0.21359277	-0.21291327	-0.10909724	-0.66240335	-0.7998774	-0.7880664	-0.34505606	-0.04595081	0.122306265	0.20845358	0.11685014	0.2797594	-0.27974534	1.1636388	PGSC0003DMT400052179
CUST_16866_PI426222305	-2.0438542	1.0427728	3.4308624	2.5312307	-0.96354437	-0.8788514	-1.6543539	-1.5252976	-1.905884	1.3601211	1.10195	1.6472465	-0.5563288	0.540463	-1.3881948	-1.8535193	PGSC0003DMT400056505
CUST_51369_PI426222305	0.9355779	1.8330044	0.58166176	1.6146688	0.64594126	0.074750185	-0.7623265	-0.28672314	-1.051347	0.3139031	-0.10492364	0.08965627	-3.1597836	-1.6483532	-0.70554733	-1.9686718	PGSC0003DMT400011206
CUST_11783_PI426222305	1.2768918	1.1669549	-0.25653443	0.20939207	0.779264	2.26118	2.5101237	2.4242487	1.8513284	-0.8010275	-1.5631732	-0.78817385	-8.703183	-6.417083	-4.7632957	-8.229833	PGSC0003DMT400046695
CUST_24451_PI426222305	0.012550831	-0.3806475	-0.489161	0.001988888	-0.2710948	-0.57762456	0.12689781	-0.15302277	-0.31643343	-0.33530155	-0.18109624	0.10489702	1.499444	1.2004752	1.081754	1.353888	PGSC0003DMT400074185
CUST_37894_PI426222305	0.15969436	-1.1836624	-0.6880347	-0.11720403	-0.44485307	-0.8533726	-0.7323556	-0.622097	-0.9955826	0.47627673	0.1553138	0.081170715	1.083055	1.1680851	1.8221734	1.5231094	PGSC0003DMT400074940
CUST_26226_PI426222305	-1.9396709	0.1490628	0.14585447	-0.26804066	-2.3409991	-1.8249059	-1.5893116	-2.733822	-3.1548905	1.652142	1.6953945	1.6610817	-0.53824854	-0.42290735	4.102396	0.8842837	PGSC0003DMT400041616
CUST_4891_PI426222305	-0.31255093	1.8578526	0.55809474	0.92251164	-0.84957504	-0.8351476	-1.3332157	-0.88992	0.34389544	1.6168951	0.38558617	0.6976829	-1.6711655	-2.247902	-0.64681554	-0.47860518	PGSC0003DMT400033508
CUST_1672_PI426222305	-0.6400511	-0.6825796	-0.46095252	-0.31976375	-0.52302456	-0.8263602	-0.7260983	-0.49691772	-0.97881675	0.6681461	0.6148458	0.26012287	0.89801717	0.6330824	0.97129345	1.1034338	PGSC0003DMT400016939
CUST_6817_PI426222305	-0.017730951	2.1109507	3.3126223	4.088604	0.595098	1.4858522	2.3415525	2.3319886	0.94037986	-2.6444	-2.322344	-1.9135227	-1.9171162	-0.7201929	-4.1142774	-3.971029	PGSC0003DMT400014506
CUST_16084_PI426222305	-0.116167866	-0.021477222	0.17169969	-0.16637564	-0.012422085	-0.18188953	-0.068012714	-0.5506277	-0.8597717	2.8087704	2.6917331	2.7180722	-0.35834575	-1.1612892	0.91679215	0.4065458	PGSC0003DMT400026990
CUST_30035_PI426222305	-1.6633492	0.56842613	0.3901318	-0.014742374	-0.27482748	-0.44809866	0.7456534	0.05141592	-0.7464044	0.21339495	0.35136938	0.021169504	1.3873621	1.9576563	-0.6470306	-1.2592416	PGSC0003DMT400097343
CUST_29214_PI426222305	0.03340022	0.5720183	0.57572967	0.46336398	-0.6924143	-0.9553325	-1.1608481	-1.3317504	-0.7179699	-1.5250453	-1.875096	-1.6787266	0.7907591	0.78564334	0.37803435	0.4042244	PGSC0003DMT400004738
CUST_15789_PI426222305	0.41420832	0.7338695	0.5981794	0.9551529	-1.240829	-1.0081522	-0.28159475	-0.19137812	-0.02836752	0.7959745	-0.09995437	-0.010047197	-1.0910084	-1.1468465	-0.1424532	0.94549125	PGSC0003DMT400057740
CUST_29169_PI426222305	2.7129028	0.4472208	0.66494495	0.384161	0.4572265	1.2219458	-0.15265775	1.0654893	0.7519069	-2.7363617	-2.4667504	-2.8995762	-2.6743724	-0.6727774	-1.4734156	-1.3953212	PGSC0003DMT400020607
CUST_5040_PI426222305	0.4487926	0.461054	-0.27960125	0.79488295	1.0331278	1.1347084	0.95971537	0.7660866	1.0929112	-3.3947308	-3.9362018	-3.8715973	-4.213148	-3.0814865	-2.3203118	-5.0456223	PGSC0003DMT400003805
CUST_34565_PI426222305	-2.2154684	0.4212165	0.29982266	-0.106179714	0.16267633	0.001219988	0.5977466	-0.053105354	0.326267	0.1473039	0.26400152	-0.07229058	0.95356584	0.09387612	-0.90472054	-1.9930142	PGSC0003DMT400094938
CUST_30093_PI426222305	-1.6430126	0.60034066	0.69027025	0.27667108	-1.9373822	-1.8515058	-0.5616207	-2.17772	-1.5013776	0.5297969	0.64796764	0.3090388	-1.0066535	0.19209206	-0.9464443	-1.0743341	PGSC0003DMT400092854
CUST_1302_PI426222305	-2.4178643	0.005803108	0.094881535	-0.30923462	0.4313836	-0.099653244	0.96943283	-0.07088494	-0.2984929	0.2317508	0.059861977	-0.1451273	-0.16345918	-0.13103485	0.62752557	-1.0744896	PGSC0003DMT400003445
CUST_739_PI426222305	-1.7917179	0.59564716	0.6608512	0.28804764	-1.7335038	0.15906	0.81585956	-1.723213	-1.2041574	0.7968839	0.62591964	0.28622594	-1.024148	-0.020186663	-1.0743136	-1.6169618	PGSC0003DMT400094059
CUST_35719_PI426222305	0.7777457	0.5587142	0.64795667	0.48997578	-1.1512868	0.3179729	-1.5866144	-1.397224	-1.7792258	0.49741378	0.61290264	0.26460585	-1.0344415	1.5373842	-1.3023632	-1.613185	PGSC0003DMT400047063
CUST_4801_PI426222305	0.27072072	-0.7507939	-1.416914	-0.52509254	0.43597388	0.92735744	0.8130281	0.88577485	0.7199638	-1.3267038	-1.4431868	-0.9682462	1.3658578	1.1622515	-0.4285617	0.32292137	PGSC0003DMT400065041
CUST_28149_PI426222305	-0.36568943	-0.12495438	-0.34308895	-0.39508772	-0.57427216	-0.119270325	-0.124081135	0.12711573	-0.001702309	0.5815603	0.32748112	0.27149853	0.549901	0.05242133	1.1894248	0.8028013	PGSC0003DMT400004228
CUST_3637_PI426222305	0.19223945	0.19575818	0.6084442	0.29137483	0.46916533	0.39742088	0.20320034	0.19773722	0.6716747	-0.67405957	-0.49523926	-0.4984045	-1.7451057	-1.0648861	-1.3529351	-1.8865675	PGSC0003DMT400010293
CUST_2082_PI426222305	-0.007755438	1.0899872	0.89800787	0.9311469	0.1246047	-0.4990983	-0.28295875	-0.3174982	0.045553923	0.11186361	0.19609976	0.8134017	-1.1697855	-1.0285041	-1.2079282	-0.41044998	PGSC0003DMT400028879
CUST_41072_PI426222305	-1.3197919	0.5435915	0.8894374	0.24009688	-0.3602581	-0.03479147	-0.9230616	-2.175105	-0.49479485	0.5010106	0.6816228	0.38452005	-0.85115385	1.4736553	-0.7193308	-1.2573204	PGSC0003DMT400094703
CUST_19604_PI426222305	0.63821197	-0.88940436	-0.58277917	-0.37390575	-0.67243457	-0.717052	-0.05733633	0.05724311	-0.5924628	-0.27132234	-0.22419302	1.2850925	2.2195535	2.018052	2.771382	2.4407737	PGSC0003DMT400023321
CUST_23773_PI426222305	-0.760907	0.20631456	-0.522404	-0.05341323	-1.4323463	-1.7677679	-0.8353703	-1.536902	-1.2205098	1.062275	0.99801	0.8043216	0.34368205	0.19629502	0.015506268	0.6232942	PGSC0003DMT400021166
CUST_28046_PI426222305	0.79370564	1.2959651	0.17636664	0.53983355	-0.119353294	-0.14087725	0.47369003	-0.31237507	-0.32398272	0.11600208	0.04293235	-0.23991473	-1.5281901	1.4531205	-2.1284306	-2.1815796	PGSC0003DMT400004596
CUST_43501_PI426222305	-1.1955091	0.1552124	0.14758556	-0.14319436	1.4233468	1.2802219	1.112328	0.7793124	0.82099104	0.00477012	0.09323963	-0.22894542	-0.26834726	1.111304	-1.1189775	-1.8407575	PGSC0003DMT400094746
[truncated: 51,086 more rows]
